# Supplementary material for: Single-cell analysis of immune recognition in chronic myeloid leukemia patients following tyrosine kinase inhibitor discontinuation
Source: Leukemia. 2023 Nov 2;38(1):109–25. doi: 10.1038/s41375-023-02074-w (PMC10776410; doi:10.1038/s41375-023-02074-w)
Supplement: Supplementary file 2 — Supplementary Data 1 [file 41375_2023_2074_MOESM2_ESM.xlsx]

## Sheet: scRNAseq sampling points
Supplementary Table 1: Sampling time points of TKI-stop CML cohort
	Patient no	Diagnosis	Baseline	6mo	12mo	Relapse	TISSUE	FROM	PMID	ACCESSION CODE	COHORT
Late relapse CD45+	2		x	x		x	PB				DISCOVERY
	3		x	x		x	PB				DISCOVERY
TFR CD45+	4		x	x	x		PB				DISCOVERY
	5		x	x	x		PB				DISCOVERY
Early relapse CD45+	6		x			x	PB				DISCOVERY
	7		x			x	PB				DISCOVERY
Diagnosis CD45+	706	x					PB	Huuhtanen and Ilander et al	PMID: 36047494	EGAS00001005049	DISCOVERY
	716	x					PB	Huuhtanen and Ilander et al	PMID: 36047494	EGAS00001005049	DISCOVERY
	720	x					PB	Huuhtanen and Ilander et al	PMID: 36047494	EGAS00001005049	DISCOVERY
	730	x					PB	Huuhtanen and Ilander et al	PMID: 36047494	EGAS00001005049	DISCOVERY
Diagnosis CD34+	11	x					BM				DISCOVERY
Diagnosis CD34+	12	x					BM				DISCOVERY
Diagnosis CD34+	13	x					BM				DISCOVERY
Diagnosis CD34+ CD38-	11	x					BM				DISCOVERY
Diagnosis CD34+ CD38-	12	x					BM				DISCOVERY
Healthy	HC1.1	x					PB	Freytag et al	PMID: 30228881	GSM3169075	CONTROL
Healthy	HC1	x					PB	Huuhtanen and Bhattacharya et al	PMID: 35411050	E-MTAB-11170	CONTROL
Healthy	HC2	x					PB	Huuhtanen and Bhattacharya et al	PMID: 35411050	E-MTAB-11170	CONTROL
Healthy	HC3	x					PB	Huuhtanen and Bhattacharya et al	PMID: 35411050	E-MTAB-11170	CONTROL
Healthy	HC4	x					PB	Huuhtanen and Bhattacharya et al	PMID: 35411050	E-MTAB-11170	CONTROL
Healthy	HC5	x					PB	Huuhtanen and Bhattacharya et al	PMID: 35411050	E-MTAB-11170	CONTROL
Healthy	HC6	x					PB	Huuhtanen and Bhattacharya et al	PMID: 35411050	E-MTAB-11170	CONTROL
Lung carcinoma from blood	LC1	x					PB	Wu et al	PMID: 32103181	GSM4143667	CONTROL
Relapsed / refractory AML	RRAML1					x	PB	Wang et al	PMID: 34514432	GSE162117	CONTROL
Relapsed / refractory AML	RRAML2					x	PB	Wang et al	PMID: 34514432	GSE162117	CONTROL
Relapsed / refractory AML	RRAML3					x	PB	Wang et al	PMID: 34514432	GSE162117	CONTROL
Relapsed / refractory AML	RRAML4					x	PB	Wang et al	PMID: 34514432	GSE162117	CONTROL
Relapsed / refractory AML	RRAML5					x	PB	Wang et al	PMID: 34514432	GSE162117	CONTROL
Relapsed / refractory AML	RRAML6					x	PB	Wang et al	PMID: 34514432	GSE162117	CONTROL
Relapsed / refractory AML	RRAML7					x	PB	Wang et al	PMID: 34514432	GSE162117	CONTROL
Relapsed / refractory AML	RRAML8					x	PB	Wang et al	PMID: 34514432	GSE162117	CONTROL
Relapsed / refractory AML	RRAML9					x	PB	Wang et al	PMID: 34514432	GSE162117	CONTROL
Relapsed / refractory AML	RRAML10					x	PB	Wang et al	PMID: 34514432	GSE162117	CONTROL
Relapsed / refractory AML	RRAML11					x	PB	Wang et al	PMID: 34514432	GSE162117	CONTROL
Renal cell carcinoma from blood	RCC1	x					PB	Wu et al	PMID: 32103181	GSM4143667	CONTROL
Renal cell carcinoma from blood	RCC2	x					PB	Wu et al	PMID: 32103181	GSM4143667	CONTROL
Renal cell carcinoma from blood	RCC3	x					PB	Wu et al	PMID: 32103181	GSM4143667	CONTROL
Untreated CLL	CLL1	x					PB	Penter et al	PMID: 34112698	GSE165087	CONTROL
Untreated CLL	CLL2	x					PB	Penter et al	PMID: 34112698	GSE165087	CONTROL
Untreated CLL	CLL3	x					PB	Penter et al	PMID: 34112698	GSE165087	CONTROL
Untreated CLL	CLL4	x					PB	Penter et al	PMID: 34112698	GSE165087	CONTROL
Untreated CLL	CLL5	x					PB	Penter et al	PMID: 34112698	GSE165087	CONTROL
Untreated CLL	CLL6	x					PB	Penter et al	PMID: 34112698	GSE165087	CONTROL
Untreated CLL	CLL7	x					PB	Penter et al	PMID: 34112698	GSE165087	CONTROL
Untreated CLL	CLL8	x					PB	Penter et al	PMID: 34112698	GSE165087	CONTROL
Untreated CLL	CLL9	x					PB	Penter et al	PMID: 34112698	GSE165087	CONTROL
Untreated CLL	CLL2.1	x					PB	Rendeiro et al	PMID: 31996669	GSM3020393, GSM3020395, GSM3020398, GSM3020402	CONTROL
Untreated CLL	CLL2.2	x					PB	Rendeiro et al	PMID: 31996669	GSM3020393, GSM3020395, GSM3020398, GSM3020402	CONTROL
Untreated CLL	CLL2.3	x					PB	Rendeiro et al	PMID: 31996669	GSM3020393, GSM3020395, GSM3020398, GSM3020402	CONTROL
Untreated CLL	CLL2.4	x					PB	Rendeiro et al	PMID: 31996669	GSM3020393, GSM3020395, GSM3020398, GSM3020402	CONTROL

## Sheet: scRNAseq TKI stop
Supplementary Table 1: Clinical characteristics of patients stopping the TKI treatment profiled with scRNA-seq
Patient	Relapse type	Sex	Dg year	Year of discontinuation	Sokal	Treatment time (months)	Time to relapse
							(months)
Patient 2	Late	Male	2010	2013	Intermediate	42	10
Patient 3	Late	Male	1998	2012	High	118	17
Patient 4	No	Male	2003	2013	Intermediate	109	NA
Patient 5	No	Female	2000	2014	Low	59	NA
Patient 6	Early	Male	2011	2014	Intermediate	38	4
Patient 7	Early	Female	2002	2014	Intermediate	150	3

## Sheet: scRNAseq dg
Supplementary Table 1: Clinical characteristics of CML patients diagnosis profiled with scRNA-seq
Study nro	Patient age	SOKAL	HASFORD	BCR-ABL IS%	Type
706	69	0.81	778	49.1944	PB
716	71	0.82	704	55.7639	PB
720	57	0.82	1029	70.5207	PB
730	69	1.59	1362	15.9442	PB
310-02-05	52	0.87	1138	76.735	BM
460-02-04	73	1.66	1830	12.614	BM
470-01-04	43	0.88	510	84.094	BM

## Sheet: TCRseq
Supplementary Table 1: Clinical characteristics of CML patients profiled with TCRb-seq
trial	patient_id	disease	tki	timepoint	type	design
Bfore	1628	CML	bosutinib	dg	PB	regular treatment			Samples from first-line treated TKI patients from which TCRb deep seqeuncing has been done. Samples were collected from patients participating in Bfore, Enestnd, NordCML006, and Enest1st trials
Bfore	1628	CML	bosutinib	12m	PB	regular treatment			Sample were collected either from peripheral blood (PB) or bone marrow (BM) at diagnosis (dg), and 6 or 12 months after the TKI start
Bfore	1629	CML	imatinib	dg	PB	regular treatment
Bfore	1629	CML	imatinib	12m	PB	regular treatment
Bfore	1630	CML	imatinib	dg	PB	regular treatment
Bfore	1630	CML	imatinib	12m	PB	regular treatment
Bfore	1634	CML	bosutinib	dg	PB	regular treatment
Bfore	1634	CML	bosutinib	12m	PB	regular treatment
Bfore	1638	CML	imatinib	dg	PB	regular treatment
Bfore	1638	CML	imatinib	12m	PB	regular treatment
Bfore	1641	CML	bosutinib	dg	PB	regular treatment
Bfore	1641	CML	bosutinib	12m	PB	regular treatment
Bfore	1650	CML	imatinib	dg	PB	regular treatment
Bfore	1650	CML	imatinib	12m	PB	regular treatment
Bfore	1671	CML	bosutinib	dg	PB	regular treatment
Bfore	1671	CML	bosutinib	12m	PB	regular treatment
Bfore	1683	CML	imatinib	dg	PB	regular treatment
Bfore	1683	CML	imatinib	12m	PB	regular treatment
Bfore	1687	CML	bosutinib	dg	PB	regular treatment
Bfore	1687	CML	bosutinib	12m	PB	regular treatment
Bfore	1688	CML	bosutinib	dg	PB	regular treatment
Bfore	1688	CML	bosutinib	12m	PB	regular treatment
Bfore	1689	CML	imatinib	dg	PB	regular treatment
Bfore	1689	CML	imatinib	12m	PB	regular treatment
camn107A2303	691	CML	nilotinib	6m	BM	regular treatment
camn107A2303	691	CML	nilotinib	dg	BM	regular treatment
NordCML006	775	CML	imatinib	6m	BM	regular treatment
NordCML006	775	CML	imatinib	dg	BM	regular treatment
NordCML006	783	CML	dasatinib	6m	BM	regular treatment
NordCML006	783	CML	dasatinib	dg	BM	regular treatment
NordCML006	787	CML	imatinib	6m	BM	regular treatment
NordCML006	787	CML	imatinib	dg	BM	regular treatment
NordCML006	788	CML	dasatinib	6m	BM	regular treatment
NordCML006	788	CML	dasatinib	dg	BM	regular treatment
NordCML006	793	CML	imatinib	6m	BM	regular treatment
NordCML006	793	CML	imatinib	dg	BM	regular treatment
NordCML006	794	CML	dasatinib	6m	BM	regular treatment
NordCML006	794	CML	dasatinib	dg	BM	regular treatment
NordCML006	824	CML	dasatinib	6m	BM	regular treatment
NordCML006	824	CML	dasatinib	dg	BM	regular treatment
NordCML006	824	CML	dasatinib	6m	PB	regular treatment
NordCML006	824	CML	dasatinib	dg	PB	regular treatment
NordCML006	830	CML	dasatinib	6m	BM	regular treatment
NordCML006	830	CML	dasatinib	dg	BM	regular treatment
NordCML006	830	CML	dasatinib	6m	PB	regular treatment
NordCML006	830	CML	dasatinib	dg	PB	regular treatment
NordCML006	847	CML	imatinib	6m	BM	regular treatment
NordCML006	847	CML	imatinib	dg	BM	regular treatment
NordCML006	892	CML	dasatinib	6m	BM	regular treatment
NordCML006	892	CML	dasatinib	dg	BM	regular treatment
ENEST1ST	940	CML	nilotinib	6m	BM	regular treatment
ENEST1ST	940	CML	nilotinib	dg	BM	regular treatment
ENEST1ST	944	CML	nilotinib	6m	BM	regular treatment
ENEST1ST	944	CML	nilotinib	dg	BM	regular treatment
ENEST1ST	960	CML	nilotinib	6m	BM	regular treatment
ENEST1ST	960	CML	nilotinib	dg	BM	regular treatment
euroski	1273	CML	imatinib	baseline	PB	1st TKI stop		Samples from patients participating in Euro-ski stopping trial from which TCRb deep seqeuncing has been done.
euroski	1273	CML	imatinib	relapse	PB	1st TKI stop		Samples were collected at baseline, 1 and 6 months after TKI stop or at relapse
euroski	1386	CML	dasatinib	baseline	PB	1st TKI stop
euroski	1386	CML	dasatinib	tf_1m	PB	1st TKI stop
euroski	1386	CML	dasatinib	relapse	PB	1st TKI stop
euroski	1459	CML	imatinib	baseline	PB	1st TKI stop
euroski	1459	CML	imatinib	tf_6m	PB	1st TKI stop
euroski	1459	CML	imatinib	relapse	PB	1st TKI stop
euroski	1507	CML	dasatinib	baseline	PB	1st TKI stop
euroski	1507	CML	dasatinib	tf_1m	PB	1st TKI stop
euroski	1507	CML	dasatinib	tf_6m	PB	1st TKI stop
euroski	1618	CML	imatinib	baseline	PB	1st TKI stop
euroski	1618	CML	imatinib	relapse	PB	1st TKI stop
euroski	1624	CML	imatinib	baseline	PB	1st TKI stop
euroski	788	CML	dasatinib	baseline	PB	1st TKI stop
euroski	788	CML	dasatinib	tf_1m	PB	1st TKI stop
euroski	788	CML	dasatinib	relapse	PB	1st TKI stop
euroski	822	CML	imatinib	baseline	PB	1st TKI stop
euroski	822	CML	imatinib	tf_6m	PB	1st TKI stop
euroski	822	CML	imatinib	relapse	PB	1st TKI stop
euroski	824	CML	dasatinib	baseline	PB	1st TKI stop
euroski	824	CML	dasatinib	tf_1m	PB	1st TKI stop
euroski	824	CML	dasatinib	tf_6m	PB	1st TKI stop
euroski	944	CML	nilotinib	baseline	PB	1st TKI stop
euroski	944	CML	nilotinib	tf_1m	PB	1st TKI stop
euroski	944	CML	nilotinib	tf_6m	PB	1st TKI stop
euroski	996	CML	nilotinib	baseline	PB	1st TKI stop
euroski	996	CML	nilotinib	tf_1m	PB	1st TKI stop
euroski	996	CML	nilotinib	tf_6m	PB	1st TKI stop
euroski	996	CML	nilotinib	relapse	PB	1st TKI stop
unknown	4359	CML	unknown	unknown	BM	unknown
unknown	4374	CML	unknown	unknown	BM	unknown
unknown	4384	CML	unknown	unknown	BM	unknown
unknown	4385	CML	unknown	unknown	BM	unknown

## Sheet: Accession numbers
Supplementary Table 1: Accession numbers of additional validation cohorts
Project	n	Sort	Site	Author	PMID	Accession number
Healthy	1	CD45+	Peripheral blood	Freytag et al	PMID: 30228881	GSM3169075
Healthy	6	CD45+	Peripheral blood	Huuhtanen and Bhattacharya et al	PMID: 35411050	E-MTAB-11170
Lung carcinoma from blood	1	CD45+	Peripheral blood	Wu et al	PMID: 32103181	GSM4143667
Relapsed / refractory AML	11	CD45+	Peripheral blood	Wang et al	PMID: 34514432	GSE162117
Renal cell carcinoma from blood	3	CD45+	Peripheral blood	Wu et al	PMID: 32103181	GSM4143686, GSM4143683, GSM4143686
Untreated CLL	9	CD45+	Peripheral blood	Penter et al	PMID: 34112698	GSE165087
Untreated CLL	4	CD45+	Peripheral blood	Rendeiro et al	PMID: 31996669	GSM3020393, GSM3020395, GSM3020398, GSM3020402
