# Supplementary material for: Single-cell analysis of immune recognition in chronic myeloid leukemia patients following tyrosine kinase inhibitor discontinuation
Source: Leukemia. 2023 Nov 2;38(1):109–25. doi: 10.1038/s41375-023-02074-w (PMC10776410; doi:10.1038/s41375-023-02074-w)
Supplement: Supplementary file 3 — Supplementary Data 2 [file 41375_2023_2074_MOESM3_ESM.xlsx]

## Sheet: DEG Clusters
Supplementary Table 2: DEG between all clusters (Figure 1)
p_val	avg_log2FC	pct.1	pct.2	p_val_adj	cluster	gene
3.18563104030079e-186	1.48771951826589	0.969	0.507	8.62350322609423e-182	0 CD4 CM	LTB
9.45523102356719e-90	0.446542280272241	1	1	2.55953103807964e-85	0 CD4 CM	RPL13
1.6279001003383e-87	1.00431707543045	0.833	0.391	4.40672557161578e-83	0 CD4 CM	IL7R
2.76316019363446e-80	0.819312640854612	0.938	0.615	7.47987464416848e-76	0 CD4 CM	LDHB
4.04005446711891e-80	0.464728174781423	1	0.995	1.09364274424909e-75	0 CD4 CM	RPL36
2.40276484339136e-79	0.576752401603461	1	0.997	6.50428443106041e-75	0 CD4 CM	EEF1A1
1.78331499120495e-78	0.434844717553055	1	1	4.82743368119179e-74	0 CD4 CM	RPS12
1.51874753789789e-77	0.469815947172061	1	0.997	4.11124958508959e-73	0 CD4 CM	RPS18
1.46542619906247e-76	0.614978965968458	0.999	0.963	3.96690872086211e-72	0 CD4 CM	RPSA
2.75421108190287e-76	0.45858807460417	1	0.995	7.45564939871106e-72	0 CD4 CM	RPS25
4.78079055582983e-75	0.378038000207641	1	1	1.29416000346313e-70	0 CD4 CM	RPL32
6.48767149101431e-75	0.469432987126241	1	0.999	1.75621267261757e-70	0 CD4 CM	TPT1
1.74903551880802e-72	0.885404810751927	0.57	0.183	4.7346391494133e-68	0 CD4 CM	MAL
2.27446415908725e-72	0.356121407073867	1	1	6.15697447864918e-68	0 CD4 CM	RPL11
1.71461819733922e-71	0.539021973173943	0.965	0.604	4.64147146019727e-67	0 CD4 CM	CD3E
3.72913373542901e-69	0.356146650885886	1	1	1.00947650218063e-64	0 CD4 CM	RPL10
3.09717781178364e-68	0.339559064540204	1	0.999	8.38406033649831e-64	0 CD4 CM	RPS15A
6.90710067130421e-68	0.716573940154742	0.974	0.801	1.86975215172205e-63	0 CD4 CM	SARAF
7.29735699784133e-67	0.36771428515639	1	0.999	1.97539453931565e-62	0 CD4 CM	RPL30
4.40812762015032e-66	0.813709702663921	0.66	0.309	1.19328014677469e-61	0 CD4 CM	ARHGAP15
2.50716358056522e-65	0.374020600132441	1	0.999	6.78689181259006e-61	0 CD4 CM	RPL18A
3.50613541122556e-65	0.641378556955663	0.998	0.975	9.49110855818758e-61	0 CD4 CM	RPLP0
1.33113598135339e-64	0.430117486581138	1	0.999	3.60338510152363e-60	0 CD4 CM	RPS8
9.6984870836541e-64	0.408746168118448	1	0.995	2.62538045354516e-59	0 CD4 CM	RPS6
3.23967189302907e-63	0.40687850500386	1	1	8.76979181442969e-59	0 CD4 CM	RPLP1
7.67446922172083e-63	0.369463972858851	1	0.996	2.07747881831983e-58	0 CD4 CM	RPL18
1.01731528090324e-62	0.965191354896139	0.539	0.209	2.75387246540508e-58	0 CD4 CM	GATA3
1.20820307682611e-61	0.926673364756636	0.872	0.61	3.27060572896828e-57	0 CD4 CM	TNFAIP3
1.45322827295693e-60	0.36921245522306	1	0.997	3.93388893489441e-56	0 CD4 CM	RPS3
1.62382709618695e-60	0.328189023218771	1	0.999	4.39569994937809e-56	0 CD4 CM	RPL19
1.9913658603255e-60	0.337691079155288	1	0.999	5.39062738390112e-56	0 CD4 CM	RPL37
3.76424048892347e-60	0.30371904636939	1	1	1.01897990035158e-55	0 CD4 CM	RPL34
5.18886934459658e-58	0.323777252992554	1	1	1.40462693158229e-53	0 CD4 CM	RPL28
1.70021302902097e-57	0.36718691323895	1	0.994	4.60247666955977e-53	0 CD4 CM	RPL9
2.1983519346143e-57	0.49787942482506	0.996	0.955	5.95093868700091e-53	0 CD4 CM	RPL4
2.65416446003984e-57	0.412732108284761	1	0.989	7.18482319332783e-53	0 CD4 CM	RPL3
7.69614314257865e-57	0.672790348919	0.867	0.609	2.08334594869604e-52	0 CD4 CM	GSTK1
6.73882535748832e-56	0.343472991949231	1	0.998	1.82420002427209e-51	0 CD4 CM	RPL41
7.89203275677008e-56	0.729388626872137	0.656	0.3	2.13637326725766e-51	0 CD4 CM	FLT3LG
1.06988566013101e-55	0.624494255501814	0.979	0.866	2.89618048197464e-51	0 CD4 CM	FXYD5
1.23840386466392e-55	0.283919641719559	1	0.999	3.35235926164524e-51	0 CD4 CM	RPS27A
1.32121376695599e-55	0.898728000905856	0.941	0.815	3.57652566714985e-51	0 CD4 CM	ZFP36L2
3.1587515584613e-55	0.332985742114651	1	0.994	8.55074046875473e-51	0 CD4 CM	RPL14
5.95000669209638e-55	0.773936447993898	0.519	0.193	1.61066681155049e-50	0 CD4 CM	CD5
7.77997638190574e-55	0.668334276953214	0.88	0.54	2.10603960658188e-50	0 CD4 CM	IL32
5.61411340524072e-54	0.323441287066484	1	0.997	1.51974049879866e-49	0 CD4 CM	RPL29
1.06197211628331e-53	0.404711138734086	0.999	0.978	2.87475851877891e-49	0 CD4 CM	RPL10A
4.85803460937491e-53	0.28032137488364	1	0.999	1.31506996875779e-48	0 CD4 CM	RPS27
5.59436905553586e-53	0.581638894940018	0.989	0.913	1.51439570333356e-48	0 CD4 CM	EEF2
5.13300009291927e-51	0.537617613107043	0.976	0.853	1.38950312515325e-46	0 CD4 CM	HINT1
6.12003509018104e-50	0.325794435566138	1	0.999	1.65669349891201e-45	0 CD4 CM	RPS3A
2.95879548969626e-48	0.36469540899873	1	0.991	8.00945939060777e-44	0 CD4 CM	RPS16
5.1600674702963e-48	0.33844154740811	0.999	0.994	1.39683026420921e-43	0 CD4 CM	RPS21
8.24230437251601e-48	0.304034832899406	1	0.992	2.23119179364008e-43	0 CD4 CM	RPL23A
1.20276641597506e-47	0.616628452855244	0.89	0.607	3.2558886880445e-43	0 CD4 CM	CD69
1.72801140389482e-47	0.411952412309134	0.999	0.975	4.67772687034328e-43	0 CD4 CM	RPS5
1.49488900756834e-46	0.389267992736015	0.999	0.991	4.0466645434875e-42	0 CD4 CM	RPS2
8.26891003979786e-46	0.414023221256535	0.999	0.983	2.23839394777328e-41	0 CD4 CM	RPL5
1.26527904230727e-44	0.617896668931638	0.5	0.197	3.42511036752578e-40	0 CD4 CM	RCAN3
2.92586264797906e-44	0.551276477904569	0.756	0.449	7.92031018807931e-40	0 CD4 CM	RHOH
2.12019019433285e-43	0.529265081186518	0.752	0.432	5.73935485605902e-39	0 CD4 CM	SPOCK2
3.36126755144549e-42	0.854801038239968	0.962	0.867	9.09895126176293e-38	0 CD4 CM	JUNB
8.42880752401031e-41	0.65079777647551	0.487	0.218	2.28167819674959e-36	0 CD4 CM	ARID5B
9.74319034575881e-41	0.29604366389218	1	0.997	2.63748162659691e-36	0 CD4 CM	RPL39
2.49891625017327e-40	0.753563196181941	0.345	0.084	6.76456628921905e-36	0 CD4 CM	AQP3
5.71871252508133e-40	0.645834025611857	0.567	0.231	1.54805548053952e-35	0 CD4 CM	CAMK4
1.25775490390596e-39	0.28463769845864	1	0.997	3.40474252487343e-35	0 CD4 CM	RPS7
1.38884381765521e-39	0.707068805910486	0.313	0.082	3.75960021439265e-35	0 CD4 CM	PASK
2.93947418156301e-39	0.662698065825639	0.819	0.513	7.95715660949107e-35	0 CD4 CM	LEPROTL1
3.41269960704916e-39	0.783597632858427	0.255	0.047	9.23817783628207e-35	0 CD4 CM	DUSP4
5.88055108977093e-39	0.366642428499075	1	0.996	1.59186518000099e-34	0 CD4 CM	RPS4X
2.00348153703524e-37	0.262934193752363	1	0.998	5.4234245207544e-33	0 CD4 CM	RPL35A
2.85126329019457e-37	0.646276904590589	0.533	0.248	7.71836972655671e-33	0 CD4 CM	RHBDD2
4.43187738800948e-37	0.28441110266803	1	0.998	1.19970920893417e-32	0 CD4 CM	RPL12
2.08905651740698e-36	0.370890662865291	0.992	0.944	5.65507599262069e-32	0 CD4 CM	EEF1B2
3.12883304665171e-36	0.599122625083287	0.272	0.06	8.46975105728618e-32	0 CD4 CM	ICOS
4.38868546413483e-36	0.256483919529066	1	0.999	1.1880171551413e-31	0 CD4 CM	RPS14
2.12445911890327e-35	0.413912258798162	0.99	0.94	5.75091083487116e-31	0 CD4 CM	PABPC1
2.51405044604169e-35	0.377540302751371	0.978	0.853	6.80553455743486e-31	0 CD4 CM	NPM1
4.07734816348872e-35	0.296372646008451	1	0.995	1.1037381478564e-30	0 CD4 CM	RPL8
4.63384419135431e-35	0.254548043684343	1	0.997	1.25438162259961e-30	0 CD4 CM	RPL6
7.46455558893372e-35	0.488963295131115	0.785	0.491	2.02065519792436e-30	0 CD4 CM	DNAJB1
8.52693462972554e-35	0.332724617616666	0.989	0.923	2.3082412042667e-30	0 CD4 CM	HNRNPA1
8.78412401046001e-35	0.55282800424557	0.362	0.128	2.37786236963152e-30	0 CD4 CM	INPP4B
1.43709647983062e-34	0.252624425522224	1	0.999	3.89022017090149e-30	0 CD4 CM	RPLP2
4.99223676486396e-34	0.463795293493014	0.842	0.613	1.35139849224867e-29	0 CD4 CM	SBDS
1.84192734241084e-33	0.617744704610329	0.501	0.236	4.98609731590615e-29	0 CD4 CM	ITM2A
2.64230173185855e-33	0.304388767231241	0.902	0.737	7.15271078814109e-29	0 CD4 CM	MIF
3.25293754951049e-33	0.488672339770219	0.662	0.402	8.80570194652489e-29	0 CD4 CM	WHAMM
3.85531886366928e-33	0.273167211684802	0.999	0.991	1.04363481639527e-28	0 CD4 CM	RPS29
6.13502581945888e-33	0.443192386047054	0.717	0.453	1.66075148932752e-28	0 CD4 CM	TMEM123
1.55856891912511e-32	0.549300967187817	0.221	0.042	4.21904606407168e-28	0 CD4 CM	CRIP2
1.95810573666679e-32	0.560331340749757	0.862	0.624	5.300592229157e-28	0 CD4 CM	CXCR4
5.75126770735714e-32	0.271920070369195	0.998	0.985	1.55686816838158e-27	0 CD4 CM	RPL22
4.30211151227073e-31	0.509798442768345	0.7	0.426	1.16458158637169e-26	0 CD4 CM	EML4
4.51555487100204e-31	0.495114565937159	0.662	0.37	1.22236070358025e-26	0 CD4 CM	PIK3IP1
1.67210826028382e-30	0.399731573076362	0.745	0.431	4.5263970605883e-26	0 CD4 CM	CD3D
2.35711085633544e-30	0.520236017545905	0.427	0.195	6.38069908810005e-26	0 CD4 CM	S1PR1
3.14463986850392e-30	0.38803714839992	0.973	0.902	8.51254012404011e-26	0 CD4 CM	BTG1
2.92240377305703e-29	0.298453057989876	1	0.996	7.91094701366538e-25	0 CD4 CM	EIF1
3.84441077890797e-29	0.591422387654199	0.469	0.21	1.04068199785039e-24	0 CD4 CM	TTC39C
2.86508050133319e-27	0.38431459358454	0.917	0.76	7.75577291710895e-23	0 CD4 CM	HSP90AB1
9.09183141447089e-27	0.256091996876136	0.999	0.993	2.46115876389727e-22	0 CD4 CM	RPL7A
1.13620759771672e-26	0.514070186974154	0.448	0.201	3.07571396701917e-22	0 CD4 CM	SFXN1
1.98377968520932e-26	0.532208600620276	0.292	0.079	5.37009160786163e-22	0 CD4 CM	TNFRSF25
6.38230194958649e-26	0.274805991991975	0.975	0.874	1.72768913775306e-21	0 CD4 CM	VIM
9.16167589328642e-26	0.424580047067517	0.472	0.246	2.48006566431263e-21	0 CD4 CM	BTG3
1.42354633981095e-25	0.435742187054384	0.184	0.039	3.85353994186823e-21	0 CD4 CM	NPDC1
3.71335755145033e-25	0.389085883432185	0.886	0.683	1.0052058891776e-20	0 CD4 CM	AES
1.00580189243605e-24	0.58975312352008	0.482	0.222	2.72270572282439e-20	0 CD4 CM	GPR183
1.13784770962157e-24	0.412609961384037	0.161	0.025	3.08015374994558e-20	0 CD4 CM	TNFRSF4
1.67100315442487e-24	0.329745992793402	0.87	0.677	4.52340553902813e-20	0 CD4 CM	HNRNPA0
3.37045928976209e-24	0.488996167402078	0.432	0.21	9.12383329738597e-20	0 CD4 CM	PBXIP1
5.18844994947745e-24	0.527319307885101	0.639	0.363	1.40451340132355e-19	0 CD4 CM	PLP2
7.37085657791382e-24	0.416192358447347	0.233	0.067	1.99529087564127e-19	0 CD4 CM	CD28
1.66870700549546e-23	0.346472629224436	0.535	0.324	4.51718986387621e-19	0 CD4 CM	CYLD
1.67034205499276e-23	0.622833791241166	0.574	0.31	4.52161594286539e-19	0 CD4 CM	PIM3
2.43123472936458e-23	0.277634609894037	0.945	0.819	6.58135241238991e-19	0 CD4 CM	RPL17
3.21928302697995e-23	0.357103594206302	0.464	0.252	8.71459915403472e-19	0 CD4 CM	OPTN
5.12342522604916e-23	0.453057224204741	0.701	0.453	1.38691120869151e-18	0 CD4 CM	FOXP1
5.60797110080069e-23	0.418300973023919	0.321	0.145	1.51807777698675e-18	0 CD4 CM	SOCS1
6.3085866110614e-23	0.416089751357294	0.665	0.424	1.70773439561432e-18	0 CD4 CM	G3BP2
6.92388361756754e-23	0.491269635515385	0.413	0.2	1.87429529527553e-18	0 CD4 CM	SOCS3
9.14794861941005e-23	0.565454497961399	0.514	0.263	2.4763496912743e-18	0 CD4 CM	PELI1
1.14646852575403e-22	0.484319383424354	0.292	0.097	3.10349029921616e-18	0 CD4 CM	AP3M2
1.77202754883153e-22	0.52954831152045	0.508	0.284	4.79687857468695e-18	0 CD4 CM	PTGER4
3.12166615418402e-22	0.517834272854029	0.542	0.278	8.45035027937613e-18	0 CD4 CM	CD6
3.25206021482092e-22	0.579155401394229	0.336	0.136	8.80332700152022e-18	0 CD4 CM	SESN3
4.09716936590753e-22	0.322295120649826	0.153	0.036	1.10910374735117e-17	0 CD4 CM	HAPLN3
6.23715582618971e-22	0.281754980050857	0.99	0.941	1.68839808214955e-17	0 CD4 CM	BTF3
9.48184344550532e-22	0.540344228510329	0.443	0.224	2.56673502069829e-17	0 CD4 CM	CORO1B
1.3854189204265e-21	0.284288994325419	0.955	0.842	3.75032901759454e-17	0 CD4 CM	PPDPF
1.47397276670939e-21	0.38386969478139	0.27	0.105	3.99004427948233e-17	0 CD4 CM	SH3YL1
4.80890413233018e-21	0.380987784111615	0.647	0.431	1.30177034862178e-16	0 CD4 CM	SLC2A3
7.14731501945657e-21	0.428450205941522	0.388	0.182	1.93477817576689e-16	0 CD4 CM	HAUS3
8.69447815220165e-21	0.339508682260528	0.202	0.067	2.35359523580099e-16	0 CD4 CM	TRAF1
1.36121146245024e-20	0.320000876940116	0.114	0.008	3.6847994288528e-16	0 CD4 CM	CCR4
3.15512808539679e-20	0.265296770381288	0.984	0.958	8.54093172716911e-16	0 CD4 CM	RPS26
3.31551773750451e-20	0.268036325288018	0.587	0.346	8.97510651542471e-16	0 CD4 CM	CD3G
4.68786946811401e-20	0.459871269528473	0.379	0.166	1.26900626501846e-15	0 CD4 CM	PAG1
1.17846368035804e-19	0.528199465995072	0.323	0.123	3.19010118272921e-15	0 CD4 CM	NELL2
1.6632673766037e-19	0.35190982286908	0.24	0.088	4.50246478846623e-15	0 CD4 CM	CD82
5.54211743257617e-19	0.334439676703138	0.883	0.672	1.50025118899837e-14	0 CD4 CM	C12orf57
8.93661392864524e-19	0.313884905279149	0.733	0.547	2.41914139048427e-14	0 CD4 CM	ELF1
1.04658848118647e-18	0.422146900923807	0.549	0.304	2.83311501857176e-14	0 CD4 CM	OCIAD2
1.26802654773065e-18	0.421997413892979	0.231	0.07	3.43254786470688e-14	0 CD4 CM	FAS
1.84307580434799e-18	0.305485942493347	0.67	0.467	4.98920620237001e-14	0 CD4 CM	PPP1R2
2.24531058664687e-18	0.290664763796704	0.319	0.17	6.07805575805307e-14	0 CD4 CM	GSPT1
4.03013276655878e-18	0.406559511588944	0.496	0.279	1.09095693990746e-13	0 CD4 CM	P2RY8
5.78374289242688e-18	0.346453651873165	0.723	0.5	1.56565920097996e-13	0 CD4 CM	STK17A
7.45854012565021e-18	0.452828750394645	0.551	0.345	2.01902681201351e-13	0 CD4 CM	NR3C1
7.81211871693009e-18	0.325670334687351	0.661	0.45	2.11474053667298e-13	0 CD4 CM	CDC42SE2
1.87302954020164e-17	0.288068019175511	0.919	0.777	5.07029096532584e-13	0 CD4 CM	EIF3F
2.48706228596709e-17	0.37288094331839	0.537	0.316	6.73247760811291e-13	0 CD4 CM	ODC1
3.49936201038283e-17	0.326688014996864	0.494	0.297	9.47277296210632e-13	0 CD4 CM	FAM177A1
3.83131681350905e-17	0.338495013511881	0.738	0.514	1.0371374614169e-12	0 CD4 CM	SOD1
3.89642231503099e-17	0.381902455200816	0.282	0.126	1.05476152067889e-12	0 CD4 CM	TRADD
4.23609610810008e-17	0.306738641699824	0.169	0.051	1.14671121646269e-12	0 CD4 CM	LSR
4.61409520309468e-17	0.330039859258418	0.27	0.118	1.24903557147773e-12	0 CD4 CM	KCNA3
4.97539137142373e-17	0.337314776685679	0.874	0.672	1.3468384442444e-12	0 CD4 CM	EIF3E
9.38436376239526e-17	0.369177388435306	0.196	0.056	2.5403472704804e-12	0 CD4 CM	PVT1
9.99720259518635e-17	0.285608174241039	0.67	0.456	2.70624274251695e-12	0 CD4 CM	EZR
1.14939247263524e-16	0.300031673439977	0.48	0.303	3.1114054234236e-12	0 CD4 CM	CDKN1B
1.15568790690555e-16	0.32461960220015	0.896	0.726	3.12844716399333e-12	0 CD4 CM	HSPA8
1.52311298479188e-16	0.296261562831106	0.215	0.087	4.12306684983162e-12	0 CD4 CM	P2RY10
6.02224145313199e-16	0.405645663221263	0.425	0.203	1.63022076136283e-11	0 CD4 CM	LEF1
9.63587448155895e-16	0.450771467120508	0.15	0.021	2.60843122215801e-11	0 CD4 CM	CCR6
1.26821203310185e-15	0.369469115494228	0.18	0.053	3.43304997360672e-11	0 CD4 CM	FXYD7
1.31760889145367e-15	0.348470288937004	0.528	0.301	3.56676726916509e-11	0 CD4 CM	CD2
1.53901214114105e-15	0.365276722004004	0.365	0.189	4.16610586606883e-11	0 CD4 CM	PDE4B
1.75007586576651e-15	0.288573437922219	0.753	0.561	4.73745536862995e-11	0 CD4 CM	DDX24
2.36918926936943e-15	0.294105108729966	0.482	0.288	6.41339535218305e-11	0 CD4 CM	PHF1
2.3739826814166e-15	0.296325598077772	0.366	0.21	6.42637111859473e-11	0 CD4 CM	CDC25B
2.80494687991323e-15	0.322702297309945	0.462	0.268	7.59299120392512e-11	0 CD4 CM	MZT2A
3.30191757944994e-15	0.38798003802396	0.73	0.512	8.93829088757098e-11	0 CD4 CM	ANKRD12
3.39558531013422e-15	0.355367575308336	0.529	0.32	9.19184943453333e-11	0 CD4 CM	RELB
4.32120313134533e-15	0.31473048044487	0.792	0.59	1.16974968765518e-10	0 CD4 CM	TOMM20
4.49629024083117e-15	0.273348468511879	0.578	0.376	1.217145768193e-10	0 CD4 CM	ISG20
8.3233642816344e-15	0.351332599688774	0.507	0.323	2.25313471103843e-10	0 CD4 CM	ITGB1
1.13897090524535e-14	0.387065693838456	0.344	0.171	3.08319424049917e-10	0 CD4 CM	CLDND1
1.62386158808213e-14	0.307379285089842	0.391	0.214	4.39579331893832e-10	0 CD4 CM	SNX9
2.04652930530445e-14	0.469263062897503	0.342	0.153	5.53995482945914e-10	0 CD4 CM	CD27
2.45843116657296e-14	0.333313234235229	0.262	0.112	6.65497316791299e-10	0 CD4 CM	CDC14A
3.03328358080837e-14	0.30927334538795	0.408	0.24	8.21109865324825e-10	0 CD4 CM	RNF19A
3.20511276410402e-14	0.294636081891631	0.551	0.364	8.67624025242957e-10	0 CD4 CM	SLC3A2
4.02373852202973e-14	0.347563028480678	0.223	0.081	1.08922601791345e-09	0 CD4 CM	TIFA
4.05062436495075e-14	0.284208789124722	0.894	0.761	1.09650401559217e-09	0 CD4 CM	JUN
4.29185619411604e-14	0.26266960469858	0.966	0.899	1.16180547174721e-09	0 CD4 CM	TXNIP
4.34268740739655e-14	0.379534032583989	0.123	0.028	1.17556548118225e-09	0 CD4 CM	CTLA4
4.99769316438433e-14	0.341846290630953	0.486	0.274	1.35287553959884e-09	0 CD4 CM	RORA
5.12176457911131e-14	0.252411779877309	0.959	0.877	1.38646167156543e-09	0 CD4 CM	RPL36A
5.71818278513318e-14	0.251622983156017	0.366	0.238	1.54791207993555e-09	0 CD4 CM	TOB1
9.04570037668664e-14	0.399075802333019	0.719	0.508	2.44867109196907e-09	0 CD4 CM	CNN2
1.0108342849412e-13	0.26136306585391	0.183	0.07	2.73632840933582e-09	0 CD4 CM	SYNJ2
1.0832837571754e-13	0.320883857030606	0.17	0.05	2.93244913067381e-09	0 CD4 CM	CD40LG
1.1891000024405e-13	0.267788584178808	0.866	0.697	3.21889370660642e-09	0 CD4 CM	SF1
3.15113572003338e-13	0.35021491547932	0.65	0.558	8.53012439413036e-09	0 CD4 CM	RPS4Y1
3.77183228622318e-13	0.426869517607876	0.405	0.205	1.02103499988061e-08	0 CD4 CM	PIM2
4.24973940999013e-13	0.337526069104028	0.225	0.08	1.15040445828433e-08	0 CD4 CM	CFAP36
5.77429516064969e-13	0.347477033829236	0.53	0.319	1.56310169998787e-08	0 CD4 CM	PPA1
6.62493870291242e-13	0.282691006646422	0.172	0.058	1.79337090687839e-08	0 CD4 CM	ANK3
7.90532437349008e-13	0.260845756151491	0.125	0.034	2.13997130790377e-08	0 CD4 CM	FXYD1
8.64039708230268e-13	0.321953293756828	0.49	0.304	2.33895549017934e-08	0 CD4 CM	LAT
1.23205530778531e-12	0.404122812376964	0.388	0.184	3.33517371817484e-08	0 CD4 CM	BIRC3
1.41632642934734e-12	0.36468360630391	0.246	0.115	3.83399564424324e-08	0 CD4 CM	RGS1
1.87712521698725e-12	0.269018929099653	0.944	0.831	5.08137796238447e-08	0 CD4 CM	CCNI
2.10967839041633e-12	0.282794731724825	0.235	0.11	5.71089940285701e-08	0 CD4 CM	THEM4
3.00643333070191e-12	0.466638182583434	0.451	0.219	8.13841502621006e-08	0 CD4 CM	LIME1
4.4389155110817e-12	0.301616520123197	0.438	0.268	1.20161442884982e-07	0 CD4 CM	ARID5A
4.5737710945689e-12	0.324650424969144	0.176	0.052	1.2381198352998e-07	0 CD4 CM	PBX4
4.58726203740311e-12	0.340650346550619	0.216	0.075	1.24177183352502e-07	0 CD4 CM	HNRNPLL
4.86908453796038e-12	0.271733647080682	0.476	0.301	1.31806118442588e-07	0 CD4 CM	PRDX2
1.331020879469e-11	0.285589375830145	0.657	0.471	3.60307352072259e-07	0 CD4 CM	SMCHD1
1.75472757772955e-11	0.344181288394769	0.212	0.071	4.7500475529139e-07	0 CD4 CM	LPAR2
1.83707592794817e-11	0.320897670671488	0.228	0.089	4.97296453695568e-07	0 CD4 CM	TRAT1
2.19457654506411e-11	0.299291663205827	0.369	0.208	5.94071870748854e-07	0 CD4 CM	TNFAIP8
2.24381939625972e-11	0.263291015746351	0.901	0.787	6.07401910567506e-07	0 CD4 CM	KLF6
3.11257531828646e-11	0.36717097620034	0.685	0.45	8.42574138660145e-07	0 CD4 CM	PEBP1
3.87959687970975e-11	0.347372047126555	0.494	0.272	1.05020687533743e-06	0 CD4 CM	TCF7
5.10777879039247e-11	0.333125562632205	0.587	0.374	1.38267571855924e-06	0 CD4 CM	BCAS2
5.59876973183914e-11	0.267608077424742	0.232	0.11	1.51558696640886e-06	0 CD4 CM	SERINC5
6.84911113935849e-11	0.333515010091531	0.214	0.08	1.85405438542434e-06	0 CD4 CM	FAM102A
7.36273192553038e-11	0.391593620129854	0.323	0.151	1.99309153224107e-06	0 CD4 CM	MYC
1.13629041094012e-10	0.303437183327939	0.846	0.652	3.07593814241491e-06	0 CD4 CM	EIF4B
2.1560086971961e-10	0.316454847519441	0.49	0.305	5.83631554330984e-06	0 CD4 CM	NINJ1
2.56241871071182e-10	0.352009725593031	0.406	0.23	6.93646744989689e-06	0 CD4 CM	ZNF331
2.95864486735711e-10	0.273108699620685	0.625	0.427	8.00905165593569e-06	0 CD4 CM	MAPK1IP1L
5.7674507651682e-10	0.269439724182798	0.11	0.03	1.56124892213103e-05	0 CD4 CM	RGS16
1.01311447459252e-09	0.281884210985506	0.287	0.149	2.74250088272196e-05	0 CD4 CM	SGTB
1.53533819410373e-09	0.290708668537727	0.161	0.066	4.15616049143881e-05	0 CD4 CM	CXCR3
1.68642899430159e-09	0.276421184367161	0.195	0.081	4.56516328757441e-05	0 CD4 CM	ZEB1
2.67399200706685e-09	0.262890196377073	0.497	0.314	7.23849636312997e-05	0 CD4 CM	2001-09-01
3.57468259835072e-09	0.261824517662884	0.567	0.382	9.67666579373539e-05	0 CD4 CM	NOL7
3.6376141228341e-09	0.370727832494802	0.558	0.34	9.8470214305119e-05	0 CD4 CM	NOP58
4.02997932694063e-09	0.265462489407161	0.586	0.427	0.000109091540380283	0 CD4 CM	DDIT4
4.65835510929414e-09	0.251154325605396	0.324	0.179	0.000126101672808592	0 CD4 CM	DNAJB9
4.79266359248302e-09	0.26192111977729	0.835	0.659	0.000129737403448515	0 CD4 CM	EIF3L
5.27261096986073e-09	0.422017256287503	0.593	0.372	0.00014272957895413	0 CD4 CM	NOSIP
6.85359059420728e-09	0.280578730121487	0.123	0.035	0.000185526697385191	0 CD4 CM	PCSK1N
1.18074813237958e-08	0.261644241906843	0.437	0.275	0.000319628519435154	0 CD4 CM	CACYBP
2.52885303467696e-08	0.294546080858111	0.51	0.313	0.000684560516487053	0 CD4 CM	RNF125
3.04240828006507e-08	0.306341347640203	0.213	0.081	0.000823579921413616	0 CD4 CM	BAG3
4.45825601003012e-08	0.286608475190372	0.417	0.249	0.00120684990191515	0 CD4 CM	R3HDM4
8.79261606502833e-08	0.30376414837295	0.246	0.106	0.00238016116880317	0 CD4 CM	STMN3
9.17130260039943e-08	0.276184907699491	0.259	0.127	0.00248267161392812	0 CD4 CM	YIPF5
1.53736674258451e-07	0.257429059553096	0.577	0.393	0.00416165177217627	0 CD4 CM	PPP1CC
2.26727504954468e-07	0.27834867290765	0.229	0.101	0.00613751355911746	0 CD4 CM	TESPA1
2.58849903729909e-07	0.29670591733717	0.278	0.137	0.00700706689396863	0 CD4 CM	DGKA
2.59479996938166e-07	0.25747625450286	0.468	0.299	0.00702412351711616	0 CD4 CM	PSIP1
2.61311539629214e-07	0.338254303717762	0.211	0.085	0.00707370337776283	0 CD4 CM	STAM
2.89412879024573e-07	0.250187078982562	0.785	0.607	0.00783440663519519	0 CD4 CM	CSDE1
4.32937551993159e-07	0.254574475971332	0.538	0.369	0.0117196195324548	0 CD4 CM	PDCD4
1.33649655544703e-06	0.254392481017202	0.298	0.157	0.0361789617559511	0 CD4 CM	BEX2
0	3.06013697921103	0.996	0.413	0	1 NK CD56dim	GNLY
0	2.56684256261285	0.899	0.196	0	1 NK CD56dim	GZMB
0	2.39246251628701	0.997	0.446	0	1 NK CD56dim	NKG7
0	2.22941389544681	0.967	0.407	0	1 NK CD56dim	CTSW
1.33931655371892e-298	2.14462170410493	0.938	0.337	3.62552991091711e-294	1 NK CD56dim	CST7
2.48835197882593e-261	1.99088991904375	0.879	0.38	6.7359688066818e-257	1 NK CD56dim	CD247
7.87164959837367e-245	2.47353694304993	0.838	0.197	2.13085554627975e-240	1 NK CD56dim	FGFBP2
1.00438909438732e-233	2.03468222459764	0.927	0.482	2.71888127850646e-229	1 NK CD56dim	CD7
5.7788605796304e-206	1.99395963576895	0.791	0.195	1.56433755890595e-201	1 NK CD56dim	KLRB1
3.84376555520866e-194	2.6808543401077	0.705	0.094	1.04050733579498e-189	1 NK CD56dim	SPON2
4.01209242419823e-165	1.79611695158017	0.706	0.148	1.08607341923046e-160	1 NK CD56dim	KLRD1
1.55792743120777e-163	1.499712148976	0.828	0.38	4.21730955627944e-159	1 NK CD56dim	GZMM
3.41028158119777e-157	1.80340230752215	0.785	0.251	9.23163224030236e-153	1 NK CD56dim	GZMA
5.99740514577109e-156	2.25372511118588	0.673	0.137	1.62349757296023e-151	1 NK CD56dim	PRF1
5.37665635558122e-154	1.96824883803427	0.649	0.128	1.45546087545584e-149	1 NK CD56dim	IL2RB
6.65659002848633e-153	1.43812620620314	0.894	0.45	1.80193892071125e-148	1 NK CD56dim	CCL5
3.07686578872867e-152	1.83656177594647	0.578	0.056	8.32907569008852e-148	1 NK CD56dim	KLRF1
5.01316210151721e-151	1.47524981009683	0.897	0.598	1.35706298088071e-146	1 NK CD56dim	LITAF
1.4403892582449e-145	1.61870759991348	0.689	0.189	3.89913372206896e-141	1 NK CD56dim	MATK
9.88872690730162e-144	1.8346354113465	0.704	0.182	2.67687837380655e-139	1 NK CD56dim	HOPX
4.59252333238496e-141	1.3742959055655	0.974	0.739	1.24319606607661e-136	1 NK CD56dim	IFITM1
5.80155042562515e-141	0.75602597132409	0.957	0.417	1.57047970021673e-136	1 NK CD56dim	TYROBP
1.92318928170016e-140	2.03620523404506	0.563	0.068	5.20607338556234e-136	1 NK CD56dim	CLIC3
1.53116245660529e-134	1.3123542816644	0.922	0.658	4.14485677003052e-130	1 NK CD56dim	ITGB2
2.02252814637774e-130	1.60137855850437	0.567	0.099	5.47498369224455e-126	1 NK CD56dim	S1PR5
9.27512278403234e-127	1.53630233718372	0.614	0.169	2.51077573763755e-122	1 NK CD56dim	APMAP
1.78187704482371e-126	0.855400939085901	0.999	0.989	4.82354116033779e-122	1 NK CD56dim	HLA-C
2.43674633580343e-110	0.757627036760976	0.999	0.988	6.59627233101988e-106	1 NK CD56dim	HLA-A
1.95814048725384e-105	2.26762041715441	0.667	0.192	5.30068629899615e-101	1 NK CD56dim	CCL4
3.42879402269394e-101	1.3973992721259	0.444	0.063	9.2817454194325e-97	1 NK CD56dim	TTC38
2.14901964964294e-99	1.62290189205002	0.593	0.129	5.81739619158344e-95	1 NK CD56dim	FCGR3A
5.65722313152029e-99	0.55750375957738	1	1	1.53141030170254e-94	1 NK CD56dim	B2M
6.34506053150927e-90	1.52689802860311	0.426	0.049	1.71760788587956e-85	1 NK CD56dim	IGFBP7
5.29159314035409e-88	0.882385605769914	0.993	0.967	1.43243426309385e-83	1 NK CD56dim	PFN1
1.67860535916748e-86	0.823869063525894	0.997	0.983	4.54398470726636e-82	1 NK CD56dim	H3F3B
8.30808954240712e-86	1.23635589049995	0.666	0.332	2.24899983912961e-81	1 NK CD56dim	GNG2
2.76060227688258e-85	0.987871659712005	0.926	0.762	7.47295036352114e-81	1 NK CD56dim	UBB
2.16627635407266e-80	1.35845715187032	0.556	0.171	5.8641100904747e-76	1 NK CD56dim	CMC1
9.08558310151639e-80	0.965743115932728	0.655	0.248	2.45946734558049e-75	1 NK CD56dim	GZMH
6.61478945617795e-79	0.896730104921527	0.91	0.701	1.79062350578737e-74	1 NK CD56dim	CD99
1.29900280888946e-78	1.33331120281267	0.667	0.304	3.51640060366377e-74	1 NK CD56dim	MAP3K8
3.05031061438061e-76	1.22604968924027	0.665	0.296	8.25719083312832e-72	1 NK CD56dim	EFHD2
2.73279809140964e-75	2.00101170980837	0.465	0.113	7.39768443344588e-71	1 NK CD56dim	CCL3
4.8132622181055e-75	1.10323199685285	0.418	0.109	1.30295008244116e-70	1 NK CD56dim	TBX21
5.62776664774762e-74	1.25801547627769	0.606	0.281	1.52343643154528e-69	1 NK CD56dim	BHLHE40
3.48179862470007e-73	1.21489107329356	0.42	0.09	9.42522887706309e-69	1 NK CD56dim	NCR3
6.05096444571758e-73	1.07387187417625	0.802	0.593	1.63799607545575e-68	1 NK CD56dim	JAK1
6.03841355455566e-72	1.05851248170653	0.902	0.71	1.63459854921822e-67	1 NK CD56dim	IFITM2
5.83496321753325e-70	1.22625372461114	0.374	0.061	1.57952454298625e-65	1 NK CD56dim	PRSS23
2.94840523544774e-68	1.19644941126746	0.311	0.015	7.98133297235703e-64	1 NK CD56dim	SH2D1B
1.75017427378678e-64	1.03790842624109	0.642	0.362	4.73772175914082e-60	1 NK CD56dim	ARPC5L
2.85337922011299e-64	0.913224437802271	0.762	0.566	7.72409754884587e-60	1 NK CD56dim	PDIA3
3.11788959810947e-62	1.04908536654168	0.577	0.284	8.44012714208234e-58	1 NK CD56dim	RUNX3
2.58435735582844e-61	0.881505377121977	0.912	0.752	6.9958553622276e-57	1 NK CD56dim	HCST
1.96098102095269e-59	0.865392933283008	0.903	0.791	5.30837562371892e-55	1 NK CD56dim	RBM39
2.92966323337921e-58	0.694934465752926	0.965	0.893	7.93059837275754e-54	1 NK CD56dim	CALM1
1.45418811440368e-57	1.03006945850305	0.521	0.227	3.93648722569076e-53	1 NK CD56dim	SYNE1
4.28374679561856e-56	0.866392447813981	0.548	0.261	1.15961025757394e-51	1 NK CD56dim	C12orf75
8.44412317490682e-56	0.714757896627574	0.965	0.918	2.28582414344728e-51	1 NK CD56dim	CFL1
1.44224935484275e-55	0.960158813857286	0.338	0.094	3.90416900355931e-51	1 NK CD56dim	HSH2D
1.71616251158561e-55	0.901416472467723	0.709	0.531	4.64565191886224e-51	1 NK CD56dim	CALR
2.08903660052328e-54	1.01722241250718	0.689	0.423	5.65502207761653e-50	1 NK CD56dim	SUN2
1.89154174626634e-53	0.765793944693148	0.922	0.792	5.12040350714298e-49	1 NK CD56dim	CYBA
5.66700027494426e-53	0.975322819872766	0.806	0.612	1.53405697442741e-48	1 NK CD56dim	HSPA5
1.65760735780388e-52	0.921675019210017	0.828	0.668	4.4871431175751e-48	1 NK CD56dim	IER2
6.98101991761353e-52	1.0039474123724	0.586	0.312	1.88976209169798e-47	1 NK CD56dim	PRKCH
3.00481978279101e-51	0.964682698764175	0.4	0.144	8.13404715201527e-47	1 NK CD56dim	TFDP2
8.5133227619239e-50	0.98703008462908	0.359	0.106	2.3045564716528e-45	1 NK CD56dim	MVD
4.13814124839883e-49	0.914119258787627	0.27	0.044	1.12019483594156e-44	1 NK CD56dim	PTGDR
1.10683644847539e-48	0.909018744866921	0.339	0.115	2.99620626602288e-44	1 NK CD56dim	GNPTAB
9.71482297430009e-48	0.923775036301619	0.339	0.082	2.62980257914303e-43	1 NK CD56dim	C1orf21
1.33470128588818e-47	0.549370010875149	0.938	0.8	3.61303638089931e-43	1 NK CD56dim	SRGN
1.56656416299867e-47	0.917520079019425	0.682	0.442	4.24068918923739e-43	1 NK CD56dim	TGFB1
1.77966682766596e-47	0.938712439256831	0.662	0.43	4.81755810249175e-43	1 NK CD56dim	ARL4C
3.33443842562637e-47	0.850495025924008	0.212	0.016	9.02632481817059e-43	1 NK CD56dim	AKR1C3
7.35062225597063e-46	0.926739518582672	0.534	0.291	1.98981344469125e-41	1 NK CD56dim	ZAP70
1.22945162400388e-45	0.936350090773372	0.33	0.096	3.3281255461785e-41	1 NK CD56dim	SLA2
3.29629523055389e-45	1.38485261148906	0.305	0.059	8.92307118910938e-41	1 NK CD56dim	XCL2
7.25900921779844e-45	0.843923164865625	0.544	0.352	1.96501379525804e-40	1 NK CD56dim	DSTN
7.28526653852835e-45	0.91220497630775	0.482	0.262	1.97212165197962e-40	1 NK CD56dim	MAPRE2
2.00537107599111e-44	0.840917169229565	0.294	0.077	5.42853950270794e-40	1 NK CD56dim	CEP78
2.24471249996617e-44	0.686448346800228	0.839	0.705	6.07643673740842e-40	1 NK CD56dim	PPIB
1.00115477538562e-43	0.718444316077688	0.924	0.826	2.71012597696886e-39	1 NK CD56dim	ARPC2
1.17428285932857e-43	0.957134766764348	0.448	0.199	3.17878370020244e-39	1 NK CD56dim	SYTL3
4.86319759595282e-43	0.78218784809978	0.216	0.018	1.31646758922443e-38	1 NK CD56dim	NCR1
1.15385991465271e-42	0.814124186913581	0.368	0.153	3.1234987889649e-38	1 NK CD56dim	TSEN54
3.79987968915739e-42	1.53152780540354	0.268	0.047	1.02862743185491e-37	1 NK CD56dim	XCL1
5.94354183743251e-42	0.809506528804503	0.671	0.484	1.60891677539298e-37	1 NK CD56dim	BIN2
1.39345622129859e-41	0.588098422453179	0.916	0.847	3.77208599105527e-37	1 NK CD56dim	HMGB1
5.46710726216594e-41	0.798350857136078	0.27	0.07	1.47994593586832e-36	1 NK CD56dim	FCRL6
2.27870498221049e-40	0.793237592761598	0.266	0.061	6.16845438684379e-36	1 NK CD56dim	MCTP2
4.44789755136483e-40	0.997147411915197	0.317	0.096	1.20404586715446e-35	1 NK CD56dim	MAFF
6.32818973927985e-40	0.794585568691363	0.652	0.503	1.71304096242306e-35	1 NK CD56dim	SRSF2
2.34884968207411e-39	0.923206540288043	0.335	0.11	6.35833608937461e-35	1 NK CD56dim	SH2D2A
4.38631298235534e-39	0.889638876817749	0.456	0.242	1.18737492432359e-34	1 NK CD56dim	VPS37B
6.38755356817478e-39	0.740916410688117	0.226	0.05	1.72911075090491e-34	1 NK CD56dim	SLC15A4
1.41910386756962e-38	0.729903612647608	0.544	0.305	3.84151416951095e-34	1 NK CD56dim	ZEB2
1.56958262536103e-38	0.868333019186198	0.33	0.101	4.2488601668523e-34	1 NK CD56dim	CHST12
3.77441888724294e-38	0.867206966964258	0.388	0.149	1.02173519277666e-33	1 NK CD56dim	TPST2
5.14799510322711e-38	0.885554987212811	0.222	0.031	1.39356227444358e-33	1 NK CD56dim	KLRC3
2.11954365413004e-37	0.504070462765342	0.998	0.997	5.73760467173002e-33	1 NK CD56dim	ACTB
2.44414225110892e-37	0.870354373046698	0.624	0.422	6.61629307375184e-33	1 NK CD56dim	DDIT4
3.12355898435403e-37	0.725471703870941	0.313	0.126	8.45547417064635e-33	1 NK CD56dim	TGFBR3
3.58832413768318e-37	0.888116676540033	0.457	0.221	9.71359344070837e-33	1 NK CD56dim	FKBP11
4.20697382729053e-37	0.86960653985146	0.223	0.027	1.13882781504755e-32	1 NK CD56dim	CD160
1.35937052595934e-36	0.767930119719585	0.654	0.494	3.67981601377193e-32	1 NK CD56dim	BZW1
8.3576610820494e-36	0.736915091312802	0.429	0.251	2.26241885491077e-31	1 NK CD56dim	SDF4
8.74933807282958e-36	0.83071640599713	0.667	0.474	2.36844581631497e-31	1 NK CD56dim	MAP1LC3B
1.60807970908265e-35	0.687452425454139	0.315	0.116	4.35307177248673e-31	1 NK CD56dim	ITGAM
2.02255082333713e-35	0.904955786543835	0.665	0.474	5.47504507877362e-31	1 NK CD56dim	DNAJB6
2.4806407429294e-35	0.876736799975948	0.183	0.013	6.71509449110987e-31	1 NK CD56dim	KIR2DL3
3.71259369677197e-35	0.921323348965216	0.184	0.012	1.00499911371617e-30	1 NK CD56dim	KIR3DL1
6.07683459959757e-35	0.768396199990807	0.246	0.066	1.64499912611106e-30	1 NK CD56dim	YES1
7.67944555717924e-35	0.669587429464469	0.559	0.338	2.07882591232842e-30	1 NK CD56dim	CD63
1.55220977813971e-34	0.752349857501591	0.425	0.229	4.20183186942421e-30	1 NK CD56dim	PXN
2.39505682047847e-34	0.660354139041305	0.768	0.644	6.48341881303522e-30	1 NK CD56dim	LY6E
3.03977874270312e-34	0.552363668855139	0.892	0.818	8.22868105649736e-30	1 NK CD56dim	YWHAZ
3.68714884816052e-34	0.81738695789956	0.504	0.29	9.98111193197053e-30	1 NK CD56dim	DOK2
8.20233867509893e-34	1.07515820939716	0.872	0.773	2.22037307934928e-29	1 NK CD56dim	ZFP36
2.06092902613748e-33	0.6937987891438	0.303	0.132	5.57893487375415e-29	1 NK CD56dim	ADAM8
3.51005919178784e-33	0.873071823091883	0.186	0.023	9.50173023216968e-29	1 NK CD56dim	KLRC1
4.9178668863673e-33	0.739288726057312	0.221	0.039	1.33126656613963e-28	1 NK CD56dim	ZBTB16
1.87825953161333e-32	0.656963484148479	0.195	0.036	5.0844485520773e-28	1 NK CD56dim	OSBPL5
2.48680729886138e-32	0.817073800832594	0.658	0.472	6.73178735801774e-28	1 NK CD56dim	DUSP2
2.56276890516306e-32	1.04148661351772	0.179	0.013	6.9374154262764e-28	1 NK CD56dim	MYOM2
3.85213344339222e-32	0.851941945238895	0.454	0.241	1.04277252312627e-27	1 NK CD56dim	ARHGAP9
5.27274058327701e-32	0.90087345474703	0.176	0.01	1.42733087589309e-27	1 NK CD56dim	KIR2DL1
6.19810473458942e-32	0.71423867388052	0.226	0.062	1.67782695165336e-27	1 NK CD56dim	GK5
7.56971760334821e-32	0.761744999833678	0.294	0.109	2.04912255522636e-27	1 NK CD56dim	METRNL
2.04791335293136e-31	0.569808642633773	0.147	0.018	5.5437014463852e-27	1 NK CD56dim	IL18RAP
2.65462501636836e-31	0.781775377538825	0.16	0.02	7.18606991930916e-27	1 NK CD56dim	KIR3DL2
1.18232688874458e-30	0.717635946226061	0.192	0.032	3.20055888783159e-26	1 NK CD56dim	CD38
2.00948558245815e-30	0.740318172173627	0.239	0.068	5.4396774717142e-26	1 NK CD56dim	F2R
2.29990850480087e-30	0.785900819711953	0.405	0.189	6.22585232249596e-26	1 NK CD56dim	FOSL2
2.33586750177854e-30	0.682058103495021	0.57	0.389	6.32319332731452e-26	1 NK CD56dim	SYNE2
3.13200323937417e-30	0.678136491264727	0.672	0.521	8.47833276898587e-26	1 NK CD56dim	RAP1B
3.19144107281897e-30	0.46476438757953	0.928	0.858	8.63923098412095e-26	1 NK CD56dim	CIRBP
3.37574037006989e-30	0.534950640391473	0.139	0.015	9.13812918177918e-26	1 NK CD56dim	NCAM1
3.82831783150999e-30	0.772074576298681	0.434	0.238	1.03632563698975e-25	1 NK CD56dim	RASSF1
3.94876531889926e-30	0.79929188897237	0.311	0.114	1.06893077182603e-25	1 NK CD56dim	TXK
6.03437872015073e-30	0.501286876842029	0.583	0.425	1.6335063195448e-25	1 NK CD56dim	ID2
6.72003900541785e-30	0.802679457585122	0.409	0.223	1.81911455876661e-25	1 NK CD56dim	ALOX5AP
6.72155586647038e-30	0.686241304747926	0.689	0.545	1.81952517305353e-25	1 NK CD56dim	RBM8A
1.20886193365761e-29	0.802183127422474	0.357	0.14	3.27238925441114e-25	1 NK CD56dim	AOAH
1.85908440982659e-29	0.383016112400369	0.998	0.996	5.03254149740057e-25	1 NK CD56dim	EIF1
1.98362253024067e-29	0.585297007933544	0.317	0.19	5.36966618936151e-25	1 NK CD56dim	SDF2L1
3.16912386618752e-29	0.769050548093664	0.418	0.237	8.57881830576962e-25	1 NK CD56dim	PDE4D
3.57243180798019e-29	0.689293870333161	0.667	0.513	9.67057290420237e-25	1 NK CD56dim	MSN
6.2924892374557e-29	0.67337389687928	0.596	0.434	1.70337683657926e-24	1 NK CD56dim	WIPF1
8.03961921938616e-29	0.639885760269377	0.18	0.034	2.17632492268783e-24	1 NK CD56dim	TLE1
1.53861026624355e-28	0.374829997573879	0.637	0.288	4.1650179907213e-24	1 NK CD56dim	FCER1G
1.85856540828378e-28	0.519049018459824	0.897	0.828	5.03113656022419e-24	1 NK CD56dim	TPM3
1.91615208978818e-28	0.578356543202236	0.157	0.021	5.18702370705661e-24	1 NK CD56dim	MMP23B
2.65270366045445e-28	0.65835233137997	0.382	0.216	7.1808688088502e-24	1 NK CD56dim	ITGAL
3.42789567419244e-28	0.658038591986702	0.628	0.451	9.27931359003893e-24	1 NK CD56dim	DBI
3.4713879436784e-28	0.396911013420821	0.923	0.845	9.39704716353743e-24	1 NK CD56dim	H3F3A
4.98537949989162e-28	0.517879678581527	0.133	0.01	1.34954223062066e-23	1 NK CD56dim	MLC1
5.9668472584192e-28	0.342271582426258	0.998	0.997	1.61522555285408e-23	1 NK CD56dim	PTMA
8.06380167399903e-28	0.602980740450334	0.611	0.467	2.18287111315154e-23	1 NK CD56dim	PPP1CA
9.04177344716012e-28	0.707929543844205	0.523	0.343	2.44760807214624e-23	1 NK CD56dim	BSG
9.81273684734641e-28	0.662369101238523	0.243	0.089	2.65630786457667e-23	1 NK CD56dim	CD300A
1.0325178616857e-27	0.709227377299314	0.296	0.118	2.79502585158319e-23	1 NK CD56dim	PYHIN1
1.20156865219097e-27	0.627763825368477	0.491	0.35	3.25264634148095e-23	1 NK CD56dim	ARIH2
1.43564239509728e-27	0.571121235457427	0.786	0.682	3.88628396352834e-23	1 NK CD56dim	ARF1
1.5976685124397e-27	0.588109763052358	0.364	0.22	4.32488866317426e-23	1 NK CD56dim	SASH3
2.25593185475757e-27	1.21149996469823	0.15	0.022	6.10680753082873e-23	1 NK CD56dim	PTGDS
2.97114050801214e-27	0.745102292793211	0.421	0.234	8.04287735518887e-23	1 NK CD56dim	RIN3
3.78753322173313e-27	0.643658656711357	0.533	0.384	1.02528524312316e-22	1 NK CD56dim	FAM49B
4.2245239905617e-27	0.536467865002117	0.137	0.015	1.14357864424505e-22	1 NK CD56dim	FEZ1
7.74669194361596e-27	0.650842212729317	0.713	0.576	2.09702950913684e-22	1 NK CD56dim	2007-09-01
8.29716491816963e-27	0.612286158088511	0.759	0.656	2.24604254334852e-22	1 NK CD56dim	NCL
9.2005899065467e-27	0.655893714088585	0.581	0.434	2.49059968770219e-22	1 NK CD56dim	P4HB
1.09986215106908e-26	0.591819370841521	0.396	0.251	2.977326842944e-22	1 NK CD56dim	TMED9
3.24323976903945e-26	0.549724215276861	0.207	0.077	8.77945005478978e-22	1 NK CD56dim	PTPN12
3.62192708637761e-26	0.850278925785185	0.743	0.627	9.80455662282419e-22	1 NK CD56dim	RAC2
5.2326404281484e-26	0.753256098387104	0.264	0.098	1.41647576389977e-21	1 NK CD56dim	GTF3C1
1.04110244032542e-25	0.476163845565216	0.945	0.911	2.8182643059609e-21	1 NK CD56dim	ARHGDIB
1.42790013200714e-25	0.737396376608422	0.481	0.303	3.86532565734333e-21	1 NK CD56dim	SLC9A3R1
1.47125531005911e-25	0.649832368852101	0.504	0.351	3.98268812433001e-21	1 NK CD56dim	CD164
1.58441447362371e-25	0.677424913306209	0.341	0.184	4.28900998009937e-21	1 NK CD56dim	NFKBIB
2.73719344938404e-25	0.61568719440224	0.885	0.822	7.4095826674826e-21	1 NK CD56dim	MYL12A
3.91892331850901e-25	0.668461335179376	0.52	0.365	1.06085254232039e-20	1 NK CD56dim	LAMP1
4.01364264502349e-25	0.619022189749947	0.243	0.089	1.08649306400786e-20	1 NK CD56dim	LPCAT1
7.39094103371442e-25	0.51230347239383	0.144	0.027	2.00072773782649e-20	1 NK CD56dim	ST3GAL4
1.70063269127266e-24	0.609348033050701	0.441	0.301	4.6036126952751e-20	1 NK CD56dim	DHRS7
1.94636510541501e-24	0.601537807809243	0.515	0.334	5.26881034035844e-20	1 NK CD56dim	PLAC8
2.04800456927707e-24	0.53781129843208	0.145	0.026	5.54394836903302e-20	1 NK CD56dim	CHST2
2.15597983021746e-24	0.617545587164499	0.781	0.645	5.83623740039868e-20	1 NK CD56dim	LCP1
2.21136411210984e-24	0.642836464792536	0.441	0.27	5.98616265148134e-20	1 NK CD56dim	CTSC
4.28109133967741e-24	0.836020141953088	0.348	0.137	1.15889142565068e-19	1 NK CD56dim	ABHD17A
4.76502650059689e-24	0.743079169115935	0.681	0.525	1.28989267371158e-19	1 NK CD56dim	IRF1
4.79150466982656e-24	0.622761360345366	0.23	0.073	1.29706031412205e-19	1 NK CD56dim	LAT2
5.02391511664881e-24	0.634010714266902	0.477	0.336	1.35997382207683e-19	1 NK CD56dim	ANXA6
5.82200452489453e-24	0.73807381263172	0.313	0.136	1.57601662488895e-19	1 NK CD56dim	ITPRIP
1.33672470134142e-23	0.665785567112965	0.285	0.134	3.61851376653123e-19	1 NK CD56dim	DIP2A
1.51909859681403e-23	0.596918129161446	0.671	0.548	4.11219990157557e-19	1 NK CD56dim	CLEC2B
1.6261911261257e-23	0.519553271793087	0.197	0.077	4.40209937842227e-19	1 NK CD56dim	MYBL1
3.29165496399414e-23	0.781149543839781	0.569	0.407	8.91050998753214e-19	1 NK CD56dim	NR4A2
8.56117282457337e-23	0.535921057818017	0.631	0.529	2.31750948361201e-18	1 NK CD56dim	SF3B2
8.97967431186633e-23	0.589712415980097	0.46	0.33	2.43079783622222e-18	1 NK CD56dim	RASSF5
9.09013140600907e-23	0.575599893664804	0.944	0.916	2.46069857160666e-18	1 NK CD56dim	ACTG1
9.43534577505703e-23	0.67655077702392	0.432	0.28	2.55414810130794e-18	1 NK CD56dim	ZBTB1
1.16245924600723e-22	0.563958431116203	0.851	0.754	3.14677717894157e-18	1 NK CD56dim	LSP1
1.42929664436082e-22	0.580277266140203	0.345	0.213	3.86910601628475e-18	1 NK CD56dim	HELZ
1.72833440656342e-22	0.483320955600258	0.113	0.006	4.67860123856718e-18	1 NK CD56dim	B3GNT7
1.72944502894067e-22	0.577520575861494	0.21	0.079	4.6816076933424e-18	1 NK CD56dim	ENC1
2.86918902679409e-22	0.433787153525829	0.115	0.019	7.7668946955316e-18	1 NK CD56dim	DTHD1
4.26023440940764e-22	0.445687435181359	0.1	0.007	1.15324545462665e-17	1 NK CD56dim	RAMP1
4.47576569321574e-22	0.615132695808721	0.752	0.642	1.2115897731535e-17	1 NK CD56dim	EPC1
4.92105479654757e-22	0.717973339725592	0.397	0.228	1.33212953342543e-17	1 NK CD56dim	CDK17
5.26247778369218e-22	0.485518891523191	0.154	0.045	1.42455273604547e-17	1 NK CD56dim	AUTS2
5.72594257352845e-22	0.731432747153602	0.47	0.304	1.55001265465415e-17	1 NK CD56dim	RBM38
7.32570391509083e-22	0.425166731282729	0.126	0.035	1.98306804981509e-17	1 NK CD56dim	HAVCR2
9.54917403543306e-22	0.635908160320126	0.427	0.284	2.58496141139173e-17	1 NK CD56dim	RNF166
1.14719485598979e-21	0.581018381632684	0.264	0.127	3.10545647516437e-17	1 NK CD56dim	MAPK1
1.73900611869945e-21	0.583284302063686	0.146	0.033	4.70748956331942e-17	1 NK CD56dim	TNFRSF18
1.89662742093501e-21	0.463474980956704	0.129	0.026	5.13417042847108e-17	1 NK CD56dim	GPR141
1.89845922989027e-21	1.12970769950317	0.53	0.366	5.13912913531296e-17	1 NK CD56dim	PMAIP1
2.78540410374864e-21	0.597046340887644	0.168	0.043	7.54008890884756e-17	1 NK CD56dim	SYNGR1
2.99249788687861e-21	0.505447843918134	0.254	0.134	8.10069177978041e-17	1 NK CD56dim	STOM
7.80030445951093e-21	0.770245196793489	0.32	0.155	2.11154241718961e-16	1 NK CD56dim	SERTAD1
8.99815021692506e-21	0.633966046884015	0.668	0.498	2.43579926372161e-16	1 NK CD56dim	FLNA
1.17168865175822e-20	0.472545647831628	0.14	0.033	3.17176118030949e-16	1 NK CD56dim	RGS3
1.35883655002292e-20	0.528077359489121	0.24	0.118	3.67837054091205e-16	1 NK CD56dim	SIRT2
1.38657066233112e-20	0.663435657656166	0.326	0.172	3.75344678293034e-16	1 NK CD56dim	SPN
2.21395680936119e-20	0.587603936576744	0.184	0.042	5.99318108294075e-16	1 NK CD56dim	CD244
3.10570229377127e-20	0.589611316607435	0.449	0.314	8.40713610923882e-16	1 NK CD56dim	DDOST
3.26823036135197e-20	0.517266845775597	0.51	0.394	8.84709958817979e-16	1 NK CD56dim	NDUFB7
5.33892383100413e-20	0.512419239320051	0.291	0.179	1.44524668105282e-15	1 NK CD56dim	APOL6
5.76532365410475e-20	0.621497468489472	0.317	0.191	1.56067311316615e-15	1 NK CD56dim	ZC3H12A
8.45193444730454e-20	0.497275071234853	0.443	0.339	2.28793865488534e-15	1 NK CD56dim	CYFIP2
9.61386844350066e-20	0.388756046038658	0.11	0.023	2.60247418765563e-15	1 NK CD56dim	GFOD1
1.16284312876978e-19	0.571906163840071	0.373	0.25	3.1478163495798e-15	1 NK CD56dim	SYTL1
1.24426002505148e-19	0.349049502983392	0.924	0.87	3.36821188781435e-15	1 NK CD56dim	MYL6
1.80669044967252e-19	0.638417194402079	0.493	0.345	4.89071104726351e-15	1 NK CD56dim	BRD2
2.00452292351817e-19	0.477938568309466	0.339	0.242	5.42624355396368e-15	1 NK CD56dim	MACF1
3.03555528761559e-19	0.596514939270445	0.444	0.303	8.2172481635754e-15	1 NK CD56dim	CCDC69
3.08836691604395e-19	0.541598298436897	0.539	0.43	8.36020924173096e-15	1 NK CD56dim	TMED2
4.04746893369194e-19	0.584392688025676	0.679	0.562	1.09564984035041e-14	1 NK CD56dim	TAPBP
4.71869075507529e-19	0.625033300174934	0.338	0.188	1.27734958739888e-14	1 NK CD56dim	DERL1
6.57137899361504e-19	0.413878591332484	0.152	0.063	1.77887229357159e-14	1 NK CD56dim	MEX3C
7.25107524830459e-19	0.596889610664161	0.365	0.232	1.96286606971605e-14	1 NK CD56dim	PTPRA
7.45192499724539e-19	0.633155847593012	0.416	0.273	2.01723609675433e-14	1 NK CD56dim	SORL1
1.00549427358099e-18	0.632548329868509	0.297	0.128	2.72187299858374e-14	1 NK CD56dim	SAMD3
1.01333583184436e-18	0.739444962491994	0.314	0.132	2.74310009680268e-14	1 NK CD56dim	ZBP1
1.16772611917244e-18	0.276223182772954	0.948	0.894	3.16103460459978e-14	1 NK CD56dim	PCBP2
1.77618429885094e-18	0.626674279776596	0.415	0.288	4.8081308969895e-14	1 NK CD56dim	DDX39A
1.92544464559435e-18	0.492821498963599	0.184	0.073	5.21217865562392e-14	1 NK CD56dim	GSAP
2.13967527958041e-18	0.620798973032455	0.267	0.127	5.79210098182418e-14	1 NK CD56dim	MIB2
2.30973487789033e-18	0.85677647731755	0.632	0.501	6.25245231444913e-14	1 NK CD56dim	MT2A
2.33651327517463e-18	0.482085237936648	0.368	0.267	6.32494143589773e-14	1 NK CD56dim	SPSB3
2.46637278681104e-18	0.452738626967056	0.151	0.05	6.67647113389749e-14	1 NK CD56dim	ZNF600
2.85698204571592e-18	0.645075098999794	0.618	0.493	7.733850397753e-14	1 NK CD56dim	PIK3R1
2.86471890695878e-18	0.646622007259611	0.202	0.065	7.75479408113741e-14	1 NK CD56dim	TMIGD2
3.41598143589734e-18	0.755635374194221	0.88	0.832	9.24706174697411e-14	1 NK CD56dim	NFKBIA
3.83040909985577e-18	0.570901058552332	0.622	0.502	1.03689174333096e-13	1 NK CD56dim	NDUFB2
3.90668465877736e-18	0.531283829415714	0.215	0.098	1.05753953713103e-13	1 NK CD56dim	C1orf174
4.13010106208885e-18	0.572700807984136	0.59	0.475	1.11801835750745e-13	1 NK CD56dim	TCF25
4.99592058903889e-18	0.470163426334881	0.289	0.19	1.35239570345283e-13	1 NK CD56dim	MRPL10
5.5101375368137e-18	0.559714983828498	0.492	0.379	1.49159423121547e-13	1 NK CD56dim	MBP
5.66260049270279e-18	0.628842730981893	0.316	0.166	1.53286595337465e-13	1 NK CD56dim	PTPN4
6.78882591934487e-18	0.54383230101953	0.254	0.119	1.83773517636666e-13	1 NK CD56dim	G6PD
9.65766080009847e-18	0.550155618898575	0.533	0.421	2.61432877858666e-13	1 NK CD56dim	RALY
1.07021696477257e-17	0.546772566371365	0.301	0.177	2.89707732363935e-13	1 NK CD56dim	STAT4
1.10211577736914e-17	0.561047981015574	0.422	0.291	2.98342740933827e-13	1 NK CD56dim	FYN
1.24653881907166e-17	0.475559242180236	0.538	0.424	3.37438058322698e-13	1 NK CD56dim	YWHAQ
1.31144709453949e-17	0.600995545642488	0.531	0.408	3.5500872849184e-13	1 NK CD56dim	RAB2A
1.46284675736583e-17	0.492684024374544	0.567	0.457	3.95992617218931e-13	1 NK CD56dim	REL
1.52829116393961e-17	0.559110802647935	0.32	0.192	4.13708418078453e-13	1 NK CD56dim	PITPNC1
1.56034616822448e-17	0.515288528647806	0.239	0.122	4.22385707738366e-13	1 NK CD56dim	RAB29
1.56232045749008e-17	0.537053765833419	0.317	0.213	4.22920147842563e-13	1 NK CD56dim	CSNK1D
1.63589032106197e-17	0.963639030690824	0.169	0.05	4.42835509911475e-13	1 NK CD56dim	CCL4L2
1.72898368316829e-17	0.561181135203111	0.251	0.128	4.68035883033656e-13	1 NK CD56dim	PTS
1.82203374648673e-17	0.397034931426371	0.933	0.876	4.93224535173957e-13	1 NK CD56dim	PNRC1
2.41427180349833e-17	0.442850219232449	0.218	0.126	6.53543377206997e-13	1 NK CD56dim	TERF1
2.88358718338986e-17	0.426021168118207	0.54	0.438	7.80587050543635e-13	1 NK CD56dim	WDR83OS
3.19618810859635e-17	0.467272701134664	0.203	0.1	8.65208120997033e-13	1 NK CD56dim	TRAPPC10
3.20938742840141e-17	0.54747160679449	0.682	0.58	8.68781176868261e-13	1 NK CD56dim	EVL
3.46124915418131e-17	0.492082264045924	0.17	0.065	9.36960146036881e-13	1 NK CD56dim	HIPK2
3.70252902555595e-17	0.543914047607059	0.35	0.235	1.002274607218e-12	1 NK CD56dim	SYAP1
5.38445632032538e-17	0.413254636020138	0.13	0.034	1.45757232591208e-12	1 NK CD56dim	NCALD
5.91179358043766e-17	0.525186091828584	0.403	0.281	1.60032252222447e-12	1 NK CD56dim	PARP8
6.22679389507646e-17	0.406671547693089	0.327	0.246	1.6855931073972e-12	1 NK CD56dim	TMX4
7.63553698885606e-17	0.42772567475005	0.246	0.162	2.06693986288334e-12	1 NK CD56dim	PIGT
8.52181865908688e-17	0.421384102732451	0.193	0.103	2.30685631101482e-12	1 NK CD56dim	TSPAN32
8.83308977185288e-17	0.437252434942934	0.141	0.049	2.39111740124058e-12	1 NK CD56dim	ASCL2
9.62326914362888e-17	0.5754679988209	0.521	0.386	2.60501895718034e-12	1 NK CD56dim	HMGN3
9.7471201876168e-17	0.456671228343224	0.417	0.338	2.63854543478787e-12	1 NK CD56dim	ISCA1
1.03863899964256e-16	0.612494938316615	0.463	0.323	2.81159577203242e-12	1 NK CD56dim	RNF125
1.16520654448845e-16	0.669198990493009	0.397	0.304	3.15421411593024e-12	1 NK CD56dim	TSPYL2
1.2113641695506e-16	0.411814145555457	0.126	0.039	3.27916280697347e-12	1 NK CD56dim	AXIN1
1.21291778498942e-16	0.428526054364651	0.933	0.903	3.28336844396635e-12	1 NK CD56dim	PPIA
1.50045617204814e-16	0.605421092929073	0.472	0.333	4.06173485773432e-12	1 NK CD56dim	PPP3CC
1.53903613777039e-16	0.5990352944162	0.428	0.29	4.16617082494444e-12	1 NK CD56dim	MAF1
1.84401598126635e-16	0.54250066651776	0.211	0.092	4.99175126128801e-12	1 NK CD56dim	UAP1
1.9233721983492e-16	0.412744942859866	0.144	0.05	5.20656854093128e-12	1 NK CD56dim	FHL3
1.95979515434369e-16	0.539664362116642	0.268	0.144	5.30516548280838e-12	1 NK CD56dim	APOBEC3G
1.96794762051554e-16	0.471790855529816	0.725	0.617	5.32723420873556e-12	1 NK CD56dim	CLIC1
2.06906346478039e-16	0.40399693052264	0.169	0.085	5.60095479916052e-12	1 NK CD56dim	CYP51A1
2.82708446928577e-16	0.62402151298078	0.337	0.214	7.65291765835658e-12	1 NK CD56dim	DDIT3
3.02352269560439e-16	0.576311651846164	0.18	0.07	8.18467593700107e-12	1 NK CD56dim	IFNG
3.77378703118922e-16	0.544846230772337	0.667	0.573	1.02156414934292e-11	1 NK CD56dim	SRSF3
4.12325662194778e-16	0.623783516397791	0.521	0.388	1.11616556756126e-11	1 NK CD56dim	RSRP1
4.37970102477244e-16	0.568954213387561	0.867	0.818	1.1855850674059e-11	1 NK CD56dim	SRSF5
4.5379166544865e-16	0.385770501195124	0.202	0.12	1.22841403836949e-11	1 NK CD56dim	PDIA4
5.3355105197017e-16	0.571204652856166	0.582	0.455	1.44432269768325e-11	1 NK CD56dim	ARF6
6.39412797643311e-16	0.528826589721911	0.214	0.082	1.73089044322044e-11	1 NK CD56dim	PLA2G16
6.7986357847725e-16	0.486419324137412	0.238	0.127	1.84039070693791e-11	1 NK CD56dim	ATP8A1
9.75108919052109e-16	0.414281092893425	0.16	0.066	2.63961984387406e-11	1 NK CD56dim	RAP1GAP2
1.31374680637329e-15	0.476113825826682	0.43	0.336	3.5563126048525e-11	1 NK CD56dim	WDR1
1.33015500550404e-15	0.37677044223134	0.224	0.151	3.60072959989943e-11	1 NK CD56dim	SPPL2A
1.33910624392745e-15	0.338968253025265	0.856	0.815	3.62496060231161e-11	1 NK CD56dim	RHOA
1.49553096154515e-15	0.571168460273267	0.338	0.2	4.04840231290271e-11	1 NK CD56dim	MAP2K3
1.50647450130964e-15	0.352931181301762	0.107	0.027	4.07802647504519e-11	1 NK CD56dim	RGS9
1.6975412510205e-15	0.570189898433415	0.709	0.65	4.59524416651248e-11	1 NK CD56dim	EIF3G
1.89275303385631e-15	0.496586414707539	0.321	0.207	5.12368246264903e-11	1 NK CD56dim	SRPK2
1.90002526599487e-15	0.539242709747716	0.21	0.087	5.1433683950481e-11	1 NK CD56dim	IGF2R
2.22361259802424e-15	0.414477568441113	0.87	0.82	6.01931930285162e-11	1 NK CD56dim	HNRNPDL
2.61829734472065e-15	0.545231700683504	0.663	0.545	7.08773091215879e-11	1 NK CD56dim	HSP90B1
2.65479548447609e-15	0.515281421136704	0.538	0.438	7.18653137647676e-11	1 NK CD56dim	HLA-F
2.8451088148585e-15	0.541342069162802	0.253	0.12	7.70170956182196e-11	1 NK CD56dim	JAZF1
3.01035767665732e-15	0.489138479075914	0.44	0.342	8.14903823071137e-11	1 NK CD56dim	CDKN2D
3.03609607366574e-15	0.433094945123486	0.63	0.514	8.21871207141315e-11	1 NK CD56dim	TPI1
3.03771945966887e-15	0.445315227694828	0.271	0.174	8.22310657732362e-11	1 NK CD56dim	INPP5D
3.43931890614354e-15	0.727016918255664	0.522	0.388	9.31023627893058e-11	1 NK CD56dim	CSRNP1
4.01105530032212e-15	0.448710071647123	0.238	0.145	1.0857926697972e-10	1 NK CD56dim	PDZD8
4.28424796528558e-15	0.347651297761049	0.137	0.061	1.15974592420281e-10	1 NK CD56dim	PLCG2
4.37356675740407e-15	0.305616659920187	0.119	0.054	1.18392452122928e-10	1 NK CD56dim	ASL
4.38284145003666e-15	0.502935864890481	0.202	0.091	1.18643518052492e-10	1 NK CD56dim	SERTAD3
5.31425433603146e-15	0.408231399340611	0.307	0.227	1.43856864876372e-10	1 NK CD56dim	TES
5.78697094080398e-15	0.464342624790226	0.737	0.654	1.56653303367564e-10	1 NK CD56dim	GUK1
5.81314639575365e-15	0.607168185368176	0.341	0.19	1.57361872933051e-10	1 NK CD56dim	ACTN4
7.11996117730117e-15	0.436303267275925	0.117	0.02	1.92737349069543e-10	1 NK CD56dim	SIGLEC7
7.15206472499672e-15	0.598103610560377	0.593	0.496	1.93606392105661e-10	1 NK CD56dim	CCND3
7.21006226289536e-15	0.354546303621612	0.102	0.023	1.95176385456577e-10	1 NK CD56dim	RAB27B
8.79392195117111e-15	0.509072419382716	0.255	0.147	2.38051467218202e-10	1 NK CD56dim	NFATC2
1.13332043050948e-14	0.267578874183541	0.973	0.947	3.06789840538917e-10	1 NK CD56dim	UBC
1.13395580885994e-14	0.713157532874705	0.605	0.486	3.06961837458386e-10	1 NK CD56dim	HIST1H1E
1.18657156886708e-14	0.380340839164038	0.139	0.051	3.21204923692319e-10	1 NK CD56dim	SLAMF7
1.25778550624349e-14	0.365500855462962	0.449	0.397	3.40482536540112e-10	1 NK CD56dim	EWSR1
1.33540247525005e-14	0.401587778005444	0.945	0.925	3.61493450050188e-10	1 NK CD56dim	DDX5
1.35501089668107e-14	0.360841325155602	0.13	0.046	3.66801449731565e-10	1 NK CD56dim	TOX
1.85697798725134e-14	0.382843947052498	0.163	0.08	5.02683941148939e-10	1 NK CD56dim	LAIR1
1.89671780430241e-14	0.44320872210357	0.399	0.324	5.13441509624662e-10	1 NK CD56dim	FBXO7
1.92987441451411e-14	0.474499429621695	0.237	0.133	5.22417004008971e-10	1 NK CD56dim	RFTN1
1.93126724529008e-14	0.405017646919058	0.472	0.398	5.22794043300024e-10	1 NK CD56dim	PSMB6
1.96539013824527e-14	0.480343031679124	0.258	0.155	5.32031110422995e-10	1 NK CD56dim	VPS26B
2.35105339852268e-14	0.371412651207244	0.155	0.079	6.36430154980091e-10	1 NK CD56dim	H2AFX
2.4229972249305e-14	0.445767734592344	0.399	0.311	6.55905348788687e-10	1 NK CD56dim	CCDC12
2.69079006499384e-14	0.459469747889898	0.117	0.013	7.28396870593832e-10	1 NK CD56dim	RHOBTB3
3.58761051939726e-14	0.467478848510846	0.248	0.152	9.71166167600839e-10	1 NK CD56dim	HDDC2
3.97973553854185e-14	0.537878215399346	0.411	0.285	1.07731441028328e-09	1 NK CD56dim	SKAP1
4.04068489596415e-14	0.534157692813299	0.171	0.052	1.09381340133749e-09	1 NK CD56dim	PLEKHF1
4.72351729970923e-14	0.483286639901565	0.266	0.158	1.27865613303129e-09	1 NK CD56dim	ERN1
7.82660207175192e-14	0.50437531246881	0.568	0.475	2.11866118082324e-09	1 NK CD56dim	DDX6
8.94852933263944e-14	0.458243268839211	0.755	0.633	2.4223668903455e-09	1 NK CD56dim	CD69
9.32218640894023e-14	0.481874383118139	0.432	0.336	2.52351586090012e-09	1 NK CD56dim	SLC38A1
9.35923620550123e-14	0.575672279286025	0.608	0.502	2.53354524082918e-09	1 NK CD56dim	RARRES3
9.77729949673901e-14	0.421065038753332	0.229	0.143	2.64671497376725e-09	1 NK CD56dim	SSSCA1
9.82740971298925e-14	0.518872705701066	0.367	0.255	2.66027980930619e-09	1 NK CD56dim	SLC44A2
1.15090088718833e-13	0.436604145732681	0.396	0.29	3.11548870161882e-09	1 NK CD56dim	TLN1
1.20318270950639e-13	0.504932059437219	0.527	0.432	3.2570155946338e-09	1 NK CD56dim	XBP1
1.23751006601054e-13	0.389108323027781	0.439	0.362	3.34993974869053e-09	1 NK CD56dim	PPP2R5C
1.4992320760118e-13	0.809425987240078	0.213	0.129	4.05842122976394e-09	1 NK CD56dim	IFIT2
2.08409246546764e-13	0.443869121228059	0.841	0.787	5.64163830402091e-09	1 NK CD56dim	PSME1
2.29462810937077e-13	0.607730123739536	0.411	0.287	6.21155829206667e-09	1 NK CD56dim	OSTF1
2.41745270630024e-13	0.404044386067358	0.157	0.067	6.54404447595475e-09	1 NK CD56dim	ADRB2
2.73271128357965e-13	0.58445794956696	0.281	0.119	7.39744944465011e-09	1 NK CD56dim	RHOC
2.99310854102507e-13	0.350647147237432	0.292	0.233	8.10234482055485e-09	1 NK CD56dim	C19orf66
3.10283429691468e-13	0.306198879860352	0.114	0.054	8.39937244174804e-09	1 NK CD56dim	BPGM
3.51204700184741e-13	0.436487061043184	0.154	0.054	9.50711123400093e-09	1 NK CD56dim	GSN
4.01718804516937e-13	0.522101444669502	0.575	0.469	1.08745280382735e-08	1 NK CD56dim	SQSTM1
4.33013392956406e-13	0.498417991430994	0.197	0.088	1.17216725473299e-08	1 NK CD56dim	COMMD5
4.34024236867826e-13	0.390660513035862	0.306	0.205	1.1749036092012e-08	1 NK CD56dim	MGAT1
4.42168998179483e-13	0.524451530545426	0.31	0.207	1.19695147807186e-08	1 NK CD56dim	ITGB7
4.58071199597908e-13	0.333963574051648	0.144	0.077	1.23999873731154e-08	1 NK CD56dim	NLRC3
4.66607554477241e-13	0.395645010822109	0.379	0.215	1.26310664996989e-08	1 NK CD56dim	LYN
4.91342479041106e-13	0.598042868016491	0.235	0.147	1.33006409076427e-08	1 NK CD56dim	AREG
4.91776355639911e-13	0.440681164751855	0.512	0.429	1.33123859471724e-08	1 NK CD56dim	IDS
4.96815544248511e-13	0.382513743734497	0.859	0.816	1.34487967828072e-08	1 NK CD56dim	DAZAP2
5.59347343845608e-13	0.337204001024279	0.127	0.052	1.51415325979006e-08	1 NK CD56dim	VAV3
5.85450469662894e-13	0.45139957575019	0.26	0.152	1.58481442137745e-08	1 NK CD56dim	LASP1
6.69079821291446e-13	0.60799450527333	0.517	0.384	1.81119907623594e-08	1 NK CD56dim	BUD31
8.42963723433587e-13	0.57994844060448	0.565	0.443	2.28190279933472e-08	1 NK CD56dim	RNF213
8.6416219953271e-13	0.437315700248922	0.506	0.432	2.33928707413505e-08	1 NK CD56dim	SUMO1
8.86075357518087e-13	0.481291022991035	0.53	0.409	2.39860599280146e-08	1 NK CD56dim	IQGAP1
9.15600673776866e-13	0.492037150404409	0.204	0.089	2.47853102391398e-08	1 NK CD56dim	ABI3
1.05235712151613e-12	0.356643861628715	0.217	0.15	2.84873072794418e-08	1 NK CD56dim	UBN1
1.10958042233053e-12	0.481267243305894	0.496	0.411	3.00363420324874e-08	1 NK CD56dim	H2AFV
1.22160187419611e-12	0.467520083357698	0.386	0.288	3.30687627344887e-08	1 NK CD56dim	ZNF428
1.29281225952435e-12	0.389895285673303	0.435	0.351	3.4996427865324e-08	1 NK CD56dim	UBE2J1
1.3418012931831e-12	0.474002913570251	0.406	0.306	3.63225610064665e-08	1 NK CD56dim	DCTN3
1.35597599229998e-12	0.32335487609647	0.129	0.062	3.67062701115605e-08	1 NK CD56dim	RASSF4
1.37495679443078e-12	0.475064786607508	0.296	0.207	3.72200804252412e-08	1 NK CD56dim	SELPLG
1.38212744916784e-12	0.390952719677193	0.185	0.109	3.74141900489734e-08	1 NK CD56dim	ERCC3
1.51257059265537e-12	0.345211539233535	0.409	0.363	4.09452859431809e-08	1 NK CD56dim	SNRPC
1.56274659776493e-12	0.358954756122653	0.241	0.18	4.23035504014967e-08	1 NK CD56dim	VPS26A
1.59706274247184e-12	0.362333019487811	0.182	0.114	4.32324884387127e-08	1 NK CD56dim	ARNTL
1.61188997549546e-12	0.394926940072635	0.14	0.048	4.36338616366622e-08	1 NK CD56dim	PPP2R2B
1.7946969533544e-12	0.396308909381662	0.226	0.15	4.85824465273035e-08	1 NK CD56dim	COPS8
1.85910179110814e-12	0.336106717568921	0.121	0.052	5.03258854852972e-08	1 NK CD56dim	TMED1
2.01587557052239e-12	0.42619216004832	0.183	0.091	5.4569751694041e-08	1 NK CD56dim	UBE2F
2.22118487213265e-12	0.380894897572839	0.331	0.258	6.0127474488631e-08	1 NK CD56dim	PIN1
2.33684509034197e-12	0.412786847048831	0.248	0.16	6.32583965955572e-08	1 NK CD56dim	ADD1
2.51891097794765e-12	0.464139644508006	0.56	0.463	6.8186920173043e-08	1 NK CD56dim	GADD45B
2.96734632198041e-12	0.337629144762254	0.106	0.03	8.03260649360098e-08	1 NK CD56dim	NAALADL1
3.02483863898965e-12	0.409873725056589	0.853	0.809	8.18823819574499e-08	1 NK CD56dim	RBM3
3.02540983245778e-12	0.572630382231378	0.373	0.241	8.18978441646322e-08	1 NK CD56dim	TMEM9B
3.11713076255113e-12	0.447459599175834	0.337	0.258	8.43807297422591e-08	1 NK CD56dim	CNOT2
3.46219855919501e-12	0.453939135691353	0.395	0.305	9.37217149974089e-08	1 NK CD56dim	RPS19BP1
3.8826889507967e-12	0.44130808872071	0.265	0.173	1.05104389898067e-07	1 NK CD56dim	RNF115
3.94447081593993e-12	0.471379901290924	0.391	0.3	1.06776824987494e-07	1 NK CD56dim	PSMB10
4.51066230887696e-12	0.415695687875551	0.288	0.207	1.22103628701299e-07	1 NK CD56dim	DNAJC3
4.73001263234091e-12	0.290935817305001	0.117	0.057	1.28041441957469e-07	1 NK CD56dim	GSE1
4.76922154929607e-12	0.419956771542735	0.243	0.168	1.29102827339444e-07	1 NK CD56dim	JMJD6
4.80438203059694e-12	0.561254107264402	0.816	0.783	1.30054621568259e-07	1 NK CD56dim	DUSP1
4.80451974822588e-12	0.414194377645476	0.283	0.194	1.30058349584475e-07	1 NK CD56dim	ARAP2
4.89474259180636e-12	0.382136948929749	0.295	0.218	1.32500681960198e-07	1 NK CD56dim	GLTP
4.94500761858612e-12	0.494376086062606	0.411	0.308	1.33861356235126e-07	1 NK CD56dim	CFLAR
4.97596675614152e-12	0.322253082621138	0.115	0.046	1.34699420088751e-07	1 NK CD56dim	PAM
5.42598831124027e-12	0.540467169737538	0.334	0.246	1.46881503585274e-07	1 NK CD56dim	IFNGR1
5.72065076783026e-12	0.333839772530235	0.161	0.091	1.54858016285165e-07	1 NK CD56dim	ATP2B4
5.80760302699052e-12	0.453134733325029	0.213	0.111	1.57211813940633e-07	1 NK CD56dim	SIPA1
5.92182838713367e-12	0.310744495022847	0.75	0.725	1.60303894439709e-07	1 NK CD56dim	SUMO2
6.12677766413829e-12	0.411595018602779	0.409	0.281	1.65851871368224e-07	1 NK CD56dim	MYO1F
6.28869378969379e-12	0.384514154064914	0.185	0.108	1.70234940887011e-07	1 NK CD56dim	MTRF1L
6.34525340439989e-12	0.366056822755503	0.42	0.353	1.71766009657105e-07	1 NK CD56dim	CD53
7.13736342815629e-12	0.37734948290854	0.138	0.055	1.93208428000191e-07	1 NK CD56dim	FUT11
7.47992068696156e-12	0.39157527850328	0.605	0.55	2.0248145299605e-07	1 NK CD56dim	HNRNPA3
7.703008426839e-12	0.48577255915629	0.696	0.62	2.08520438114532e-07	1 NK CD56dim	KMT2E
7.7187323323612e-12	0.32605807598101	0.11	0.037	2.08946084237018e-07	1 NK CD56dim	CTBP2
7.719843160691e-12	0.503622475228758	0.343	0.231	2.08976154359905e-07	1 NK CD56dim	AKNA
8.12290043647909e-12	0.391443223261869	0.243	0.162	2.19886914815489e-07	1 NK CD56dim	NFATC3
8.170906441527e-12	0.371095670483018	0.144	0.072	2.21186437372136e-07	1 NK CD56dim	CTPS1
9.41655443145173e-12	0.309852724184667	0.889	0.863	2.54906128459398e-07	1 NK CD56dim	SRP14
1.05381669961229e-11	0.346251390449099	0.447	0.403	2.85268180585046e-07	1 NK CD56dim	UBE2I
1.22714771463081e-11	0.411382632436265	0.587	0.529	3.32188886350561e-07	1 NK CD56dim	RWDD1
1.31346338226312e-11	0.455378450951151	0.629	0.518	3.55554537578626e-07	1 NK CD56dim	STK17A
1.44704375823251e-11	0.419946028370352	0.158	0.07	3.91714745353542e-07	1 NK CD56dim	CARD11
1.57442856384932e-11	0.396990890320726	0.347	0.287	4.2619781223401e-07	1 NK CD56dim	PHF20
1.61587124697743e-11	0.455816712223326	0.42	0.333	4.3741634655679e-07	1 NK CD56dim	VCP
1.70241776227495e-11	0.564443438304849	0.399	0.268	4.60844488247829e-07	1 NK CD56dim	PPP1R18
1.75637782240093e-11	0.407198427668226	0.23	0.148	4.75451476523933e-07	1 NK CD56dim	NARF
1.9603006747999e-11	0.389909074874597	0.285	0.203	5.30653392668332e-07	1 NK CD56dim	B4GALT1
2.02379032712075e-11	0.327927728881621	0.18	0.116	5.47840041551588e-07	1 NK CD56dim	DGKD
2.0900736155929e-11	0.336964157099086	0.275	0.215	5.65782927740997e-07	1 NK CD56dim	BIRC6
3.15879400345459e-11	0.411265330964703	0.315	0.216	8.55085536735158e-07	1 NK CD56dim	GLIPR2
3.23507576889761e-11	0.269300851171305	0.169	0.117	8.75735010640582e-07	1 NK CD56dim	LPGAT1
3.3959683124051e-11	0.354893520408707	0.347	0.274	9.19288622168061e-07	1 NK CD56dim	OPTN
3.90613408304118e-11	0.298616605944613	0.15	0.091	1.05739049627925e-06	1 NK CD56dim	LINC00623
4.39674808634552e-11	0.335125044683859	0.116	0.042	1.19019970697373e-06	1 NK CD56dim	GALNT3
4.4217126934754e-11	0.462792053963025	0.477	0.405	1.19695762612379e-06	1 NK CD56dim	HSPA9
4.63871427796284e-11	0.520892242866222	0.403	0.288	1.25569995504454e-06	1 NK CD56dim	UTRN
4.81645449602674e-11	0.401318107452132	0.245	0.161	1.30381423207444e-06	1 NK CD56dim	NT5C
4.92920120065123e-11	0.368469039410775	0.182	0.108	1.33433476501629e-06	1 NK CD56dim	RPAP2
5.77161085765557e-11	0.474991659307089	0.285	0.183	1.56237505916736e-06	1 NK CD56dim	PRDM1
6.05405221526136e-11	0.374581550450619	0.178	0.1	1.63883193467125e-06	1 NK CD56dim	IL12RB1
6.16076102817864e-11	0.442209431241273	0.547	0.482	1.66771801032796e-06	1 NK CD56dim	TAX1BP1
6.20644447446555e-11	0.424597211612832	0.414	0.339	1.68008451923783e-06	1 NK CD56dim	PRPF4B
6.48488237816701e-11	0.402042891887428	0.183	0.109	1.75545765976981e-06	1 NK CD56dim	SLC25A33
6.70911334080935e-11	0.355360982608604	0.259	0.196	1.81615698135709e-06	1 NK CD56dim	RBM22
7.50245615782981e-11	0.337766173903393	0.191	0.125	2.03091488192453e-06	1 NK CD56dim	ACTR1A
7.5882828703399e-11	0.363856872674632	0.182	0.108	2.05414817300101e-06	1 NK CD56dim	CISD3
7.64876710169625e-11	0.341639662557495	0.225	0.171	2.07052125442917e-06	1 NK CD56dim	RP9
8.65761454500682e-11	0.435899412524794	0.135	0.06	2.34361625733335e-06	1 NK CD56dim	COL6A2
8.72761079287844e-11	0.441958769187258	0.396	0.32	2.36256424163219e-06	1 NK CD56dim	HNRNPL
8.92513375639572e-11	0.385642948089722	0.341	0.269	2.41603370785632e-06	1 NK CD56dim	PDIA6
9.10953363171559e-11	0.422234417798678	0.311	0.227	2.46595075410541e-06	1 NK CD56dim	PUF60
9.34664564899477e-11	0.516191814126406	0.373	0.272	2.53013697718288e-06	1 NK CD56dim	COG3
9.43301957087682e-11	0.381246770751808	0.477	0.424	2.55351839783635e-06	1 NK CD56dim	ZNF207
1.03785502447838e-10	0.319406165309509	0.772	0.704	2.80947355126297e-06	1 NK CD56dim	AES
1.26375200669395e-10	0.339752786787222	0.144	0.078	3.42097668212052e-06	1 NK CD56dim	CNBD2
1.32802111155331e-10	0.554183703399111	0.436	0.319	3.59495314897481e-06	1 NK CD56dim	IDI1
1.39480291810508e-10	0.369109536105675	0.245	0.182	3.77573149931045e-06	1 NK CD56dim	TIMM17A
1.47499419264793e-10	0.365917231461893	0.356	0.297	3.99280927949794e-06	1 NK CD56dim	MAPRE1
1.50705201433056e-10	0.454186190028949	0.664	0.593	4.07958980279282e-06	1 NK CD56dim	LDHA
1.57035710644681e-10	0.455647221553367	0.389	0.302	4.25095668715152e-06	1 NK CD56dim	ZNF800
1.57061990919802e-10	0.439444039595835	0.603	0.53	4.25166809419903e-06	1 NK CD56dim	STK4
1.61566625004249e-10	0.428437395095228	0.466	0.369	4.37360853886502e-06	1 NK CD56dim	FMNL1
1.70373277753472e-10	0.425090699754448	0.313	0.236	4.61200462878649e-06	1 NK CD56dim	LRP10
1.80536952083951e-10	0.361232607716551	0.428	0.372	4.88713529291256e-06	1 NK CD56dim	UBE2L3
1.90320436617579e-10	0.475800455199102	0.305	0.196	5.15197421923786e-06	1 NK CD56dim	POLR2G
1.95368688434422e-10	0.364345359856749	0.172	0.101	5.28863039591982e-06	1 NK CD56dim	STARD3NL
2.03634249061561e-10	0.358868133710123	0.162	0.091	5.51237912209646e-06	1 NK CD56dim	SCLT1
2.08100086984219e-10	0.362479972762621	0.715	0.662	5.63326935466282e-06	1 NK CD56dim	COX6A1
2.19458230703462e-10	0.392425423761765	0.19	0.126	5.9407343051427e-06	1 NK CD56dim	OASL
2.23219251133058e-10	0.329515709994545	0.189	0.127	6.04254512817188e-06	1 NK CD56dim	PLEKHA1
2.23777037345662e-10	0.341981875513411	0.414	0.361	6.05764440094708e-06	1 NK CD56dim	TOMM5
2.33088512471891e-10	0.345660371873251	0.233	0.17	6.30970603261409e-06	1 NK CD56dim	LSM1
2.36004900746921e-10	0.322682529163297	0.128	0.067	6.38865266321915e-06	1 NK CD56dim	SNAPC2
2.41495928288221e-10	0.32036834920412	0.169	0.11	6.53729477876215e-06	1 NK CD56dim	TFIP11
2.45204780653309e-10	0.347548677916383	0.206	0.139	6.63769341228507e-06	1 NK CD56dim	PHAX
2.52524165354526e-10	0.411725231077886	0.169	0.074	6.83582915614703e-06	1 NK CD56dim	CXXC5
2.62686294880732e-10	0.303539120614323	0.137	0.071	7.11091800242142e-06	1 NK CD56dim	RRAS2
2.64761647916952e-10	0.425344612605659	0.362	0.283	7.16709780911188e-06	1 NK CD56dim	SAP30BP
2.75153808415923e-10	0.481089765785591	0.302	0.192	7.44841359381903e-06	1 NK CD56dim	UBE2E3
2.8102969395381e-10	0.304655376001978	0.137	0.074	7.60747381532965e-06	1 NK CD56dim	TBK1
3.19201326195637e-10	0.291861162806665	0.165	0.113	8.64077990011589e-06	1 NK CD56dim	CRELD2
3.27715974532004e-10	0.468455325526942	0.302	0.198	8.87127143058135e-06	1 NK CD56dim	CBLB
3.2918973587882e-10	0.330525021894761	0.278	0.229	8.91116615023966e-06	1 NK CD56dim	TROVE2
3.42772960343153e-10	0.390362813365884	0.188	0.1	9.27886403648916e-06	1 NK CD56dim	IRF8
3.43496159804475e-10	0.510305389531787	0.294	0.182	9.29844104590714e-06	1 NK CD56dim	GPR65
3.74572049782903e-10	0.412803606291605	0.606	0.538	1.01396653876232e-05	1 NK CD56dim	ARHGDIA
3.98789281979451e-10	0.418209347437553	0.568	0.484	1.07952258631837e-05	1 NK CD56dim	POMP
4.09796203925758e-10	0.335543182676225	0.549	0.517	1.10931832402703e-05	1 NK CD56dim	SERBP1
4.12856109307307e-10	0.43070397721014	0.465	0.389	1.11760148789488e-05	1 NK CD56dim	PRMT2
4.42244313223894e-10	0.382396670837859	0.234	0.156	1.19715535589708e-05	1 NK CD56dim	STX8
4.82937592477138e-10	0.256956977544767	0.18	0.142	1.30731206283561e-05	1 NK CD56dim	MON2
4.86612451429079e-10	0.420971300242285	0.208	0.123	1.31725990601852e-05	1 NK CD56dim	CD320
5.03748460847235e-10	0.288371802883623	0.122	0.058	1.36364708351347e-05	1 NK CD56dim	CX3CR1
5.08532264139375e-10	0.372335965839878	0.217	0.142	1.37659683902529e-05	1 NK CD56dim	NFAT5
5.37629139089514e-10	0.319653355799009	0.41	0.377	1.45536207951531e-05	1 NK CD56dim	HSPE1
5.99055197210055e-10	0.332069487979097	0.211	0.152	1.62164241884762e-05	1 NK CD56dim	LEMD3
6.22864021939574e-10	0.383002632856774	0.575	0.497	1.68609290739043e-05	1 NK CD56dim	POLR2L
6.2610902705708e-10	0.347814962392322	0.329	0.266	1.69487713624352e-05	1 NK CD56dim	PSMA6
6.36984366129987e-10	0.369273707649279	0.182	0.112	1.72431667911387e-05	1 NK CD56dim	DENND2D
6.74788048609359e-10	0.340522165707805	0.161	0.093	1.82665124758553e-05	1 NK CD56dim	DPP9
7.30790396665187e-10	0.336994604215123	0.232	0.166	1.97824960377266e-05	1 NK CD56dim	CTDSP1
7.87353379923808e-10	0.308280868656998	0.114	0.045	2.13136559945375e-05	1 NK CD56dim	HENMT1
7.92919598529326e-10	0.325336323112869	0.138	0.069	2.14643335321889e-05	1 NK CD56dim	FNDC3B
8.93044609327629e-10	0.364671112475599	0.341	0.28	2.41747175744989e-05	1 NK CD56dim	RASA2
9.1011733257624e-10	0.276377901412861	0.288	0.252	2.46368761928388e-05	1 NK CD56dim	CDC40
9.11845060555176e-10	0.451547385490177	0.256	0.173	2.46836457892286e-05	1 NK CD56dim	CREM
9.25477009827428e-10	0.324300155708028	0.157	0.097	2.50526626560285e-05	1 NK CD56dim	ATG4D
9.35095171605256e-10	0.32559720090241	0.172	0.107	2.53130262953543e-05	1 NK CD56dim	LMO4
9.70881195324344e-10	0.278930081324906	0.232	0.193	2.628175395743e-05	1 NK CD56dim	FIP1L1
9.80047483363479e-10	0.320431024136865	0.599	0.563	2.65298853746494e-05	1 NK CD56dim	ARGLU1
1.00812151068913e-09	0.29935379823327	0.209	0.157	2.72898492943547e-05	1 NK CD56dim	ZFAND3
1.06199826799512e-09	0.310674256611456	0.177	0.124	2.87482931146278e-05	1 NK CD56dim	AAED1
1.2828363791769e-09	0.347157409038737	0.73	0.703	3.47263807843188e-05	1 NK CD56dim	SRRM1
1.49794381342431e-09	0.401805308374085	0.359	0.288	4.0549339029396e-05	1 NK CD56dim	NUCB1
1.5232752827798e-09	0.435612493800354	0.34	0.26	4.12350619048493e-05	1 NK CD56dim	RASA3
1.68909131084721e-09	0.292751119918929	0.165	0.112	4.57237017846339e-05	1 NK CD56dim	RIC8A
1.69253042478919e-09	0.274546756229946	0.12	0.073	4.58167985990435e-05	1 NK CD56dim	NPRL3
1.7919104735539e-09	0.252538872709556	0.111	0.06	4.85070165191041e-05	1 NK CD56dim	CTNNBIP1
1.81523033745201e-09	0.351718446870916	0.235	0.172	4.91382852348258e-05	1 NK CD56dim	TWF1
1.90753482076112e-09	0.272820272269051	0.178	0.133	5.16369675980036e-05	1 NK CD56dim	PPM1A
1.97036974871892e-09	0.407398562988559	0.315	0.228	5.33379090978212e-05	1 NK CD56dim	SCP2
2.01165822338829e-09	0.36109102808619	0.254	0.183	5.4455588107121e-05	1 NK CD56dim	SEC14L1
2.03083609406415e-09	0.285711261730636	0.104	0.044	5.49747330663166e-05	1 NK CD56dim	TIGIT
2.1482722390456e-09	0.49294482735172	0.353	0.242	5.81537295109644e-05	1 NK CD56dim	NAPA
2.22415334112365e-09	0.265126325224588	0.135	0.088	6.02078309442173e-05	1 NK CD56dim	SLC35B1
2.24233569888367e-09	0.413158273978631	0.562	0.492	6.07000273687809e-05	1 NK CD56dim	SET
2.27861125938328e-09	0.360456887424682	0.173	0.104	6.16820067915054e-05	1 NK CD56dim	NEDD9
2.30209417060207e-09	0.381894127187074	0.291	0.219	6.23176891981981e-05	1 NK CD56dim	TBCC
2.48179671475871e-09	0.298612540889782	0.192	0.13	6.71822370685182e-05	1 NK CD56dim	SH2D1A
2.61319167040159e-09	0.265999535099875	0.218	0.18	7.07390985177709e-05	1 NK CD56dim	DR1
2.67975534963842e-09	0.26127112770992	0.254	0.219	7.25409773147122e-05	1 NK CD56dim	PAFAH1B1
3.03132666779421e-09	0.386473758775701	0.256	0.176	8.20580128971892e-05	1 NK CD56dim	TMEM109
3.08584185836849e-09	0.378556451880745	0.374	0.302	8.35337391060349e-05	1 NK CD56dim	PSMD8
3.18570970227071e-09	0.290411799341887	0.185	0.133	8.62371616404682e-05	1 NK CD56dim	CTBP1
3.26839565153264e-09	0.349802085458046	0.289	0.229	8.84754702869886e-05	1 NK CD56dim	RNF167
3.33041728352115e-09	0.406806802256823	0.512	0.449	9.01543958649175e-05	1 NK CD56dim	SF3B6
3.41538934522524e-09	0.369491374664142	0.353	0.293	9.24545895752474e-05	1 NK CD56dim	RNF126
3.55810954710071e-09	0.433864871665466	0.282	0.195	9.63180254400163e-05	1 NK CD56dim	TIPARP
3.56873203174042e-09	0.311269726761266	0.229	0.163	9.66055760992132e-05	1 NK CD56dim	ATP6AP1
3.68539193876493e-09	0.374035180140091	0.212	0.129	9.97635597823666e-05	1 NK CD56dim	RPS6KA1
3.74723363111105e-09	0.366316430345638	0.31	0.246	0.000101437614394176	1 NK CD56dim	PPM1G
3.90281522168656e-09	0.425007505096832	0.436	0.377	0.000105649208051055	1 NK CD56dim	PTP4A1
3.96861589616784e-09	0.428957567693196	0.323	0.238	0.000107430432309263	1 NK CD56dim	SF3B4
3.97482576282617e-09	0.279380731029507	0.149	0.102	0.000107598533399704	1 NK CD56dim	ARHGEF7
4.03696848189559e-09	0.33761858344736	0.126	0.053	0.000109280736804914	1 NK CD56dim	PILRB
4.05053367478628e-09	0.425089976710059	0.42	0.347	0.000109647946576465	1 NK CD56dim	AUP1
4.24851268936747e-09	0.533914031312403	0.296	0.186	0.000115007238501177	1 NK CD56dim	RAB8B
4.58707193445677e-09	0.379857694616754	0.245	0.178	0.000124172037265745	1 NK CD56dim	INPP5K
4.60375964106521e-09	0.271002364835642	0.106	0.053	0.000124623773483635	1 NK CD56dim	AGK
4.94470793975342e-09	0.31341267760558	0.66	0.626	0.000133853243929125	1 NK CD56dim	PRR13
4.99042479585635e-09	0.342399922078045	0.293	0.237	0.000135090799223831	1 NK CD56dim	SZRD1
5.11321634862664e-09	0.305343448237825	0.425	0.386	0.000138414766557323	1 NK CD56dim	AAK1
5.4569806930283e-09	0.308981578084176	0.183	0.129	0.000147720467360276	1 NK CD56dim	MAP4K5
5.52174350918169e-09	0.345811613067739	0.219	0.154	0.000149473596793548	1 NK CD56dim	PRKX
5.55756902602645e-09	0.315237086212811	0.19	0.137	0.000150443393534536	1 NK CD56dim	EIF4A3
5.71574314010873e-09	0.338876335964427	0.186	0.124	0.000154725166802743	1 NK CD56dim	BRD7
6.26450246619854e-09	0.377392815183642	0.226	0.156	0.000169580081759994	1 NK CD56dim	MLLT6
6.34746939524358e-09	0.356156860815065	0.345	0.276	0.000171825996529244	1 NK CD56dim	GABARAPL1
6.42162220756298e-09	0.324213490237686	0.113	0.046	0.00017383331315873	1 NK CD56dim	DTX3
7.43097431542719e-09	0.366682329463446	0.228	0.155	0.000201156474718614	1 NK CD56dim	MAD2L2
7.80843660682503e-09	0.365767807871501	0.228	0.157	0.000211374378946754	1 NK CD56dim	TBPL1
8.79833577178995e-09	0.479083808207335	0.335	0.245	0.000238170949342354	1 NK CD56dim	ZFAND2A
9.0381789993909e-09	0.331337018153317	0.195	0.136	0.000244663505513512	1 NK CD56dim	PLEKHM1
9.45392436419822e-09	0.38200318305504	0.166	0.089	0.000255917732538846	1 NK CD56dim	FAM53B
9.70056420384211e-09	0.307120816449718	0.163	0.107	0.000262594272998006	1 NK CD56dim	TMEM242
9.71140473608581e-09	0.261764636488684	0.225	0.195	0.000262887726205843	1 NK CD56dim	RPIA
1.0364081980688e-08	0.371236670846356	0.26	0.184	0.000280555699217224	1 NK CD56dim	DNAJC1
1.19050088269268e-08	0.356173346949518	0.58	0.536	0.000322268588944908	1 NK CD56dim	SF3B5
1.20804472142717e-08	0.25124254096899	0.347	0.33	0.000327017706090335	1 NK CD56dim	TBRG1
1.26171374918858e-08	0.376034559507653	0.266	0.198	0.000341545911905348	1 NK CD56dim	DERL2
1.29248972317316e-08	0.371461667341005	0.26	0.176	0.000349876968062974	1 NK CD56dim	GBP5
1.32407417255387e-08	0.35552120151048	0.227	0.164	0.000358426878510333	1 NK CD56dim	SPTY2D1
1.32427861081001e-08	0.267708945151934	0.194	0.148	0.000358482219946269	1 NK CD56dim	ASNA1
1.44129142496621e-08	0.30494508106561	0.162	0.097	0.000390157588738354	1 NK CD56dim	NCOA1
1.57036610652847e-08	0.271547025510336	0.38	0.275	0.000425098105037257	1 NK CD56dim	PLEK
1.63787333955939e-08	0.330054318615441	0.194	0.138	0.000443372313018727	1 NK CD56dim	HAUS2
1.81629508160204e-08	0.380327160538468	0.247	0.177	0.000491671078589672	1 NK CD56dim	KAT6B
1.89862212899095e-08	0.397547369498254	0.634	0.555	0.000513957010317851	1 NK CD56dim	SEC61B
1.90006922012565e-08	0.385499504878641	0.227	0.148	0.000514348737888014	1 NK CD56dim	PRKACB
1.93799060883179e-08	0.363740324446943	0.82	0.779	0.000524614057810765	1 NK CD56dim	SUB1
1.96544269943107e-08	0.348671607553278	0.423	0.372	0.00053204533873599	1 NK CD56dim	RBBP6
1.9921441376953e-08	0.350506459874127	0.306	0.25	0.000539273418074117	1 NK CD56dim	KDELR2
1.99350380846533e-08	0.39723831056575	0.227	0.15	0.000539641480951565	1 NK CD56dim	DUSP12
2.01770309906184e-08	0.373069330954544	0.162	0.09	0.000546192228916041	1 NK CD56dim	MADD
2.04447858046251e-08	0.271855535718351	0.642	0.573	0.000553440351731201	1 NK CD56dim	ATP6V0C
2.2219644955541e-08	0.272552150616054	0.249	0.212	0.000601485788946494	1 NK CD56dim	UHMK1
2.3237936258885e-08	0.339813939400198	0.209	0.149	0.000629050934528016	1 NK CD56dim	CTR9
2.43637857942859e-08	0.366057738498408	0.395	0.337	0.000659527681451319	1 NK CD56dim	OTUB1
2.705288709835e-08	0.394540435152308	0.306	0.237	0.000732321653752335	1 NK CD56dim	SURF4
2.7398841468792e-08	0.343868353259331	0.141	0.068	0.0007416866385602	1 NK CD56dim	KLHDC4
2.77795144116966e-08	0.259696780820195	0.124	0.078	0.000751991455124626	1 NK CD56dim	PGRMC2
2.81898663853842e-08	0.365245521659222	0.439	0.394	0.000763099683052351	1 NK CD56dim	CLK1
2.82593271378539e-08	0.284484511529054	0.137	0.086	0.000764979985621704	1 NK CD56dim	KDM5B
2.84028496982797e-08	0.336479232871513	0.287	0.241	0.00076886514133243	1 NK CD56dim	GORASP2
2.84705001928531e-08	0.342356101117195	0.36	0.301	0.000770696440220534	1 NK CD56dim	SPCS2
3.05260750847402e-08	0.260645983586525	0.275	0.207	0.000826340852543917	1 NK CD56dim	MIDN
3.1320303483261e-08	0.402084697725774	0.308	0.234	0.000847840615291875	1 NK CD56dim	STARD7
3.13828448912659e-08	0.374076799594517	0.269	0.2	0.000849533611206569	1 NK CD56dim	LNPEP
3.23742962211893e-08	0.352957134218586	0.311	0.258	0.000876372198707593	1 NK CD56dim	COQ10B
3.29894768793012e-08	0.36077346549925	0.308	0.243	0.000893025139122684	1 NK CD56dim	CYC1
3.32608973982185e-08	0.336961822512855	0.264	0.205	0.000900372492569774	1 NK CD56dim	YPEL3
3.34084077837804e-08	0.369932587634008	0.489	0.441	0.000904365598706935	1 NK CD56dim	DNAJA1
3.36761651112913e-08	0.273211135181159	0.199	0.154	0.000911613789562656	1 NK CD56dim	ZBTB38
3.40069575481793e-08	0.346015808399199	0.303	0.251	0.000920568340829214	1 NK CD56dim	SRP19
3.43967093634037e-08	0.286277936031253	0.143	0.088	0.000931118922467337	1 NK CD56dim	ABHD12
3.94410429038496e-08	0.28970338971338	0.1	0.036	0.00106766903140721	1 NK CD56dim	CLSTN3
4.06358879177604e-08	0.324557173831965	0.374	0.333	0.00110001348593377	1 NK CD56dim	CIR1
4.0681327001918e-08	0.378416107270345	0.26	0.194	0.00110124352194192	1 NK CD56dim	SAR1A
4.09809282452409e-08	0.300296660659364	0.347	0.309	0.00110935372759867	1 NK CD56dim	FOXN3
4.12512751700582e-08	0.283661368493864	0.149	0.097	0.00111667201885348	1 NK CD56dim	RABIF
4.15562256975372e-08	0.393831934739083	0.265	0.186	0.00112492702963233	1 NK CD56dim	RASAL3
4.25113496944947e-08	0.670373604694488	0.121	0.071	0.00115078223622997	1 NK CD56dim	IFIT3
4.32131067118417e-08	0.261388983559788	0.284	0.253	0.00116977879868956	1 NK CD56dim	RAB11B
4.53891818632484e-08	0.281471323224558	0.268	0.234	0.00122868515303813	1 NK CD56dim	DCXR
4.55251211265079e-08	0.287719999455939	0.2	0.149	0.00123236502889457	1 NK CD56dim	IVNS1ABP
4.79352522037774e-08	0.393846602225703	0.196	0.118	0.00129760727715626	1 NK CD56dim	CDK2AP2
4.82744430483693e-08	0.418364365750739	0.187	0.095	0.00130678917331936	1 NK CD56dim	RAB37
4.99241061103777e-08	0.401255105643255	0.393	0.328	0.00135144555240792	1 NK CD56dim	EMD
5.0361076468281e-08	0.262494224565995	0.233	0.196	0.00136327433999637	1 NK CD56dim	SPAG7
5.03674016256121e-08	0.30597626797247	0.286	0.24	0.00136344556200532	1 NK CD56dim	FRG1
5.12306111618137e-08	0.263790951532962	0.132	0.086	0.0013868126441503	1 NK CD56dim	HIST3H2A
5.13165721793261e-08	0.392492604909398	0.357	0.291	0.00138913960889436	1 NK CD56dim	NDUFV1
5.25926621300579e-08	0.26914933035006	0.223	0.182	0.00142368336386067	1 NK CD56dim	CDC5L
5.34710377709163e-08	0.360620568961765	0.294	0.232	0.00144746099245871	1 NK CD56dim	DDA1
5.49184068496826e-08	0.334787053745803	0.231	0.176	0.00148664127342091	1 NK CD56dim	MRPL22
5.59106031034327e-08	0.370353304214143	0.221	0.159	0.00151350002600992	1 NK CD56dim	SUPV3L1
5.61474318936676e-08	0.585314426689235	0.42	0.289	0.00151991098136158	1 NK CD56dim	RHOF
5.65982772719589e-08	0.356995433363734	0.193	0.123	0.00153211536575193	1 NK CD56dim	ELOVL1
5.69675834218032e-08	0.32210882190608	0.239	0.181	0.00154211248322821	1 NK CD56dim	TMEM248
5.83453986478034e-08	0.353601805984056	0.137	0.06	0.00157940994139604	1 NK CD56dim	SYTL2
5.94688767284533e-08	0.289384918222392	0.245	0.198	0.00160982249303923	1 NK CD56dim	CCDC124
6.37530976891512e-08	0.292994264754021	0.275	0.197	0.00172579635444532	1 NK CD56dim	AGTRAP
6.56769921828084e-08	0.405400567340126	0.435	0.359	0.00177787617838862	1 NK CD56dim	ETS1
6.83678522798881e-08	0.339969297929576	0.341	0.274	0.00185071776121657	1 NK CD56dim	RNF181
6.91741298484946e-08	0.284832781845974	0.181	0.128	0.00187254369499875	1 NK CD56dim	PLEKHA2
7.3212934908681e-08	0.293976986725641	0.245	0.198	0.001981874147978	1 NK CD56dim	BIRC2
7.58659154013171e-08	0.341486807352658	0.325	0.267	0.00205369032991365	1 NK CD56dim	PPP1R12A
7.89859040286945e-08	0.416082483549977	0.549	0.478	0.00213814842205676	1 NK CD56dim	TMEM59
8.52006258691021e-08	0.324653633891407	0.233	0.183	0.00230638094227659	1 NK CD56dim	C17orf49
8.53262868057238e-08	0.276329759453228	0.249	0.202	0.00230978258383094	1 NK CD56dim	DIAPH1
8.79030854802986e-08	0.295041726672164	0.195	0.143	0.00237953652395168	1 NK CD56dim	NASP
9.39993540267935e-08	0.327880135002711	0.532	0.473	0.0025445625135053	1 NK CD56dim	ARF5
9.89464816630212e-08	0.389801592204539	0.698	0.639	0.00267848125861798	1 NK CD56dim	SRSF7
1.01999422312712e-07	0.398667413184397	0.169	0.096	0.00276112436200511	1 NK CD56dim	LMNB1
1.02685515935617e-07	0.336807024914597	0.183	0.118	0.00277969691637717	1 NK CD56dim	CPQ
1.03971247139926e-07	0.296667837910869	0.273	0.234	0.00281450166007779	1 NK CD56dim	FAM32A
1.05218008807531e-07	0.250849791558956	0.134	0.09	0.00284825149841985	1 NK CD56dim	RBM18
1.06115217649263e-07	0.424862273146122	0.339	0.254	0.00287253894176556	1 NK CD56dim	STK10
1.08644933782432e-07	0.287225290602019	0.392	0.301	0.00294101835749043	1 NK CD56dim	CEBPB
1.10079302571513e-07	0.311284315145141	0.318	0.273	0.00297984672061087	1 NK CD56dim	GOLGA7
1.25356760130953e-07	0.370990788074226	0.247	0.179	0.0033934074967449	1 NK CD56dim	ATG2A
1.28634037494498e-07	0.311469226965512	0.808	0.755	0.00348212339497605	1 NK CD56dim	MIF
1.30185605858034e-07	0.269215141867153	0.276	0.244	0.00352412435057697	1 NK CD56dim	CDK11A
1.31606569283004e-07	0.317031206359528	0.292	0.247	0.00356258983049091	1 NK CD56dim	SP3
1.32982258192521e-07	0.34887545507585	0.301	0.246	0.00359982972927153	1 NK CD56dim	CHIC2
1.33774531255851e-07	0.39660899856462	0.436	0.369	0.00362127656109588	1 NK CD56dim	PRDX5
1.41601711734502e-07	0.289344844885374	0.372	0.337	0.00383315833665296	1 NK CD56dim	NCOR1
1.42449976879852e-07	0.464226324409645	0.33	0.24	0.00385612087413761	1 NK CD56dim	NRBP1
1.47465557309166e-07	0.307854268267575	0.202	0.146	0.00399189263635913	1 NK CD56dim	IKZF3
1.47522370785387e-07	0.31604834134336	0.398	0.34	0.00399343057716043	1 NK CD56dim	MYO1G
1.57699281200337e-07	0.346553134060569	0.133	0.061	0.00426891954209313	1 NK CD56dim	CD226
1.58779002563758e-07	0.372835707247244	0.173	0.102	0.00429814759940092	1 NK CD56dim	CBX4
1.60139213831227e-07	0.254345319084032	0.167	0.134	0.00433496851841132	1 NK CD56dim	GET4
1.63454034239445e-07	0.251388123823465	0.13	0.086	0.00442470070686178	1 NK CD56dim	PARP10
1.75705849588045e-07	0.396115429138436	0.276	0.195	0.00475635734834837	1 NK CD56dim	DGKZ
1.76620137403713e-07	0.30730899721449	0.193	0.131	0.0047811071195185	1 NK CD56dim	CHD9
1.81732851750623e-07	0.289481535829954	0.15	0.095	0.00491950829688938	1 NK CD56dim	CD2BP2
1.87758587085079e-07	0.382041772243863	0.368	0.32	0.0050826249523931	1 NK CD56dim	FAM177A1
1.90319873366507e-07	0.424809847448227	0.534	0.466	0.00515195897203134	1 NK CD56dim	SNRPB
1.91651734052565e-07	0.387403884044875	0.24	0.162	0.00518801244080293	1 NK CD56dim	GPAA1
1.94021099239926e-07	0.258452862136838	0.121	0.072	0.00525215115642479	1 NK CD56dim	MNAT1
1.99374811869583e-07	0.30383005448528	0.191	0.138	0.00539707615730962	1 NK CD56dim	RNF113A
2.04018752987119e-07	0.372204487911237	0.245	0.178	0.00552278764336131	1 NK CD56dim	PTPN7
2.11917739334991e-07	0.387233804169427	0.715	0.669	0.00573661320379822	1 NK CD56dim	SAP18
2.27897477580844e-07	0.352264284749508	0.514	0.453	0.00616918471811345	1 NK CD56dim	CAP1
2.31894351592144e-07	0.350911373943296	0.338	0.273	0.00627738009759935	1 NK CD56dim	SH3GLB1
2.53438721045673e-07	0.381496125120878	0.292	0.22	0.00686058617870636	1 NK CD56dim	CASP8
2.82958033110288e-07	0.281555746132417	0.166	0.118	0.0076596739562955	1 NK CD56dim	CRNKL1
3.21181261860833e-07	0.292474434267247	0.349	0.32	0.00869437675857276	1 NK CD56dim	RAB14
3.4103711537872e-07	0.419835800250278	0.385	0.308	0.00923187471330195	1 NK CD56dim	CDC42SE1
3.53365844410447e-07	0.323058267820061	0.156	0.092	0.00956561340819079	1 NK CD56dim	SLC10A3
3.57312493819251e-07	0.346443439194114	0.198	0.127	0.00967244920768713	1 NK CD56dim	ITCH
3.63363002498901e-07	0.364392063822925	0.514	0.43	0.00983623647764525	1 NK CD56dim	GNB2
3.69612679025454e-07	0.373055943337697	0.283	0.207	0.010005415221219	1 NK CD56dim	RAB8A
3.96424636649763e-07	0.261187567281696	0.659	0.627	0.0107312149141091	1 NK CD56dim	KLF2
4.05192953492325e-07	0.265087126634956	0.151	0.107	0.0109685732510372	1 NK CD56dim	R3HCC1
4.06991700853417e-07	0.315367721827631	0.213	0.156	0.011017265342102	1 NK CD56dim	DNM2
4.12066195409852e-07	0.362685437527121	0.52	0.47	0.0111546319097447	1 NK CD56dim	ARID4B
4.24495678726438e-07	0.336336539200863	0.363	0.327	0.0114910980231247	1 NK CD56dim	CCNH
4.31409294527419e-07	0.273952222617711	0.114	0.06	0.0116782496028572	1 NK CD56dim	NPRL2
4.50395944932045e-07	0.332583945317648	0.269	0.217	0.0121922182293105	1 NK CD56dim	SMARCA2
4.65411446071302e-07	0.335775742489662	0.239	0.181	0.0125986878451502	1 NK CD56dim	KCNAB2
5.31843830785978e-07	0.296501510193886	0.223	0.173	0.0143970124993764	1 NK CD56dim	SCNM1
5.47948460271132e-07	0.349121623121798	0.364	0.308	0.0148329648195396	1 NK CD56dim	AFF4
5.68214662987239e-07	0.329270811935045	0.425	0.369	0.0153815709270646	1 NK CD56dim	LAPTM4A
5.758296420674e-07	0.357971931703502	0.372	0.319	0.0155877084107645	1 NK CD56dim	RPN2
5.80154296599653e-07	0.258315601180779	0.139	0.094	0.0157047768089526	1 NK CD56dim	UCHL5
5.91268924786289e-07	0.363032793103852	0.388	0.315	0.0160056497939649	1 NK CD56dim	BST2
6.01637909185062e-07	0.366013053626694	0.49	0.444	0.0162863382016396	1 NK CD56dim	GGNBP2
6.06065387757583e-07	0.301336092291437	0.524	0.496	0.0164061900465978	1 NK CD56dim	ARHGEF1
6.15937732308419e-07	0.318354316068686	0.498	0.466	0.0166734344135889	1 NK CD56dim	MED10
6.33339668887812e-07	0.42740845541281	0.399	0.31	0.0171445048367931	1 NK CD56dim	TBCB
6.73745815317324e-07	0.283294369457553	0.149	0.099	0.01823829922064	1 NK CD56dim	ESYT2
7.22092993556281e-07	0.265400402388459	0.106	0.052	0.0195470573355685	1 NK CD56dim	SMAD5
7.59501753842355e-07	0.327659618628151	0.197	0.136	0.0205597124765125	1 NK CD56dim	GATAD2A
8.50292276236962e-07	0.317256041551164	0.18	0.111	0.0230174119177346	1 NK CD56dim	CPD
8.62828018394316e-07	0.334394579558143	0.285	0.23	0.0233567544579341	1 NK CD56dim	POLR3GL
8.9665741781067e-07	0.254149275416281	0.237	0.196	0.0242725163001348	1 NK CD56dim	EIF6
9.06940651791458e-07	0.259557515152427	0.111	0.058	0.0245508834439948	1 NK CD56dim	GALC
9.36948881597909e-07	0.324451400106689	0.408	0.359	0.0253632062248554	1 NK CD56dim	NDUFA12
9.40796382829694e-07	0.3814110740552	0.783	0.76	0.0254673580831998	1 NK CD56dim	HNRNPA2B1
9.59463522819208e-07	0.39189281197412	0.202	0.129	0.025972677562716	1 NK CD56dim	CRY1
9.87951093655639e-07	0.392668480068911	0.277	0.203	0.0267438361052581	1 NK CD56dim	GNA13
1.02415957513154e-06	0.420253554336226	0.529	0.464	0.0277239996988107	1 NK CD56dim	RNPS1
1.03059637503535e-06	0.373280892697655	0.37	0.306	0.0278982438722068	1 NK CD56dim	SHISA5
1.11036825709615e-06	0.272765092261597	0.197	0.142	0.0300576687195929	1 NK CD56dim	THEMIS2
1.12719769550131e-06	0.336129121769423	0.204	0.14	0.0305132416172204	1 NK CD56dim	DCAF5
1.13909116071497e-06	0.288531099515128	0.2	0.152	0.0308351977205543	1 NK CD56dim	PREX1
1.14054070984987e-06	0.32844097434276	0.14	0.073	0.030874437015636	1 NK CD56dim	CDADC1
1.16627423512251e-06	0.312420267979177	0.239	0.19	0.0315710435447663	1 NK CD56dim	CBLL1
1.20883298759002e-06	0.330287520929486	0.374	0.329	0.0327231089740619	1 NK CD56dim	ACP1
1.21011857704361e-06	0.260985943318351	0.245	0.214	0.0327579098805705	1 NK CD56dim	DEF6
1.2132381260354e-06	0.272122190066619	0.223	0.184	0.0328423560717782	1 NK CD56dim	TMEM87A
1.2142199722707e-06	0.275566133444308	0.19	0.138	0.0328689346493678	1 NK CD56dim	PPP3CA
1.22393553635859e-06	0.255292444225722	0.171	0.126	0.0331319349692269	1 NK CD56dim	TINF2
1.23954041871117e-06	0.280335209302487	0.213	0.164	0.0335543591345114	1 NK CD56dim	INSIG1
1.24236404078006e-06	0.357649095224195	0.233	0.164	0.0336307945839162	1 NK CD56dim	ANKRD10
1.24344682461626e-06	0.273915199235105	0.186	0.142	0.0336601055423623	1 NK CD56dim	CIAO1
1.24648959020451e-06	0.473815371049749	0.447	0.363	0.0337424732068361	1 NK CD56dim	NCBP2-AS2
1.25813579302494e-06	0.288097121211452	0.386	0.352	0.0340577359171853	1 NK CD56dim	AP2M1
1.25974063123266e-06	0.340120666288379	0.7	0.661	0.0341011788874682	1 NK CD56dim	EIF5A
1.28085075029972e-06	0.373102045283568	0.218	0.146	0.0346726298106134	1 NK CD56dim	YARS
1.32370652653361e-06	0.290765554412745	0.145	0.093	0.0358327356732647	1 NK CD56dim	C6orf136
1.32601691254796e-06	0.365896715859996	0.395	0.347	0.0358952778226733	1 NK CD56dim	DNTTIP2
1.35863264626473e-06	0.340593614098733	0.265	0.209	0.0367781857343862	1 NK CD56dim	B3GNT2
1.35978342532012e-06	0.30099376393742	0.135	0.081	0.0368093373234156	1 NK CD56dim	APBA2
1.37311711520793e-06	0.423939804356918	0.425	0.351	0.0371702803086788	1 NK CD56dim	SIGIRR
1.41271393378491e-06	0.296478847119059	0.762	0.742	0.0382421661875576	1 NK CD56dim	SON
1.42603963780109e-06	0.343689258688618	0.317	0.27	0.0386028929952755	1 NK CD56dim	NGDN
1.44307690091333e-06	0.282557087307666	0.104	0.044	0.0390640917077239	1 NK CD56dim	USP28
1.47577487835779e-06	0.250917647154962	0.304	0.276	0.0399492259571453	1 NK CD56dim	YY1
1.48109875597616e-06	0.262351116602035	0.536	0.53	0.0400933433242746	1 NK CD56dim	UQCRFS1
1.48171466038904e-06	0.271193695724275	0.185	0.144	0.0401100158567313	1 NK CD56dim	AMZ2
1.4944038072e-06	0.29569427271243	0.129	0.07	0.040453511060904	1 NK CD56dim	RMDN3
1.62772196136808e-06	0.321427841803101	0.232	0.176	0.044062433494234	1 NK CD56dim	SCAF4
1.6614074691266e-06	0.287622755990801	0.351	0.32	0.044974300189257	1 NK CD56dim	FAM96B
1.66566402822332e-06	0.304437276163418	0.203	0.152	0.0450895252440051	1 NK CD56dim	DNAJB11
4.37378383842364e-236	0.749630798101924	1	1	1.18398328506128e-231	2 CD4 naive/CM	RPL32
3.14374131995406e-214	0.818278868316265	1	0.999	8.51010775311564e-210	2 CD4 naive/CM	RPS3A
2.50393342503725e-204	0.774668677351655	1	0.999	6.77814778157584e-200	2 CD4 naive/CM	RPS13
7.28174947868899e-200	0.617923882897427	1	0.999	1.97116958388111e-195	2 CD4 naive/CM	RPS14
8.8676487847995e-185	0.731426041111831	1	1	2.40047252604522e-180	2 CD4 naive/CM	RPS12
3.19402840491289e-170	0.647972199819408	1	1	8.6462348920992e-166	2 CD4 naive/CM	RPL13
1.61805348012387e-169	0.69137740361348	1	0.999	4.38007077069532e-165	2 CD4 naive/CM	RPS8
4.98804516029611e-169	0.604501308507297	1	1	1.35026382489216e-164	2 CD4 naive/CM	RPL11
3.33006471601485e-160	0.871986081648839	1	0.976	9.01448518625221e-156	2 CD4 naive/CM	RPS5
1.97543051380516e-158	0.62063154829569	1	0.999	5.34749040087057e-154	2 CD4 naive/CM	RPS23
3.48204110563982e-157	0.539631486254781	1	1	9.425885272967e-153	2 CD4 naive/CM	RPL34
2.42420374740688e-156	0.679455269276079	1	0.994	6.56231954423042e-152	2 CD4 naive/CM	RPL9
2.8793756775951e-154	0.595418326259714	1	0.998	7.79446995924994e-150	2 CD4 naive/CM	RPL35A
3.16432923081145e-154	1.04303274365229	0.967	0.624	8.56583922780658e-150	2 CD4 naive/CM	LDHB
2.2146904863379e-152	0.69332317270756	1	0.999	5.99516714651669e-148	2 CD4 naive/CM	RPL30
1.05887393818527e-148	0.573783227875045	1	0.999	2.86637175066754e-144	2 CD4 naive/CM	RPS15A
4.61447620021614e-147	0.895687238787968	0.968	0.525	1.24913870739851e-142	2 CD4 naive/CM	LTB
1.35398692051891e-146	0.59658846241545	1	0.999	3.6652425938447e-142	2 CD4 naive/CM	RPL19
1.81026592318461e-142	0.668702391353602	1	0.995	4.90038985406073e-138	2 CD4 naive/CM	RPS25
4.61208247367028e-140	0.672909255424098	1	0.995	1.24849072562255e-135	2 CD4 naive/CM	RPS6
4.40760500783647e-139	0.502628328603368	1	1	1.19313867562133e-134	2 CD4 naive/CM	RPL10
1.48134793031847e-133	0.859725567749028	0.999	0.945	4.01000884737208e-129	2 CD4 naive/CM	EEF1B2
9.62478254258497e-133	1.24915547301595	0.675	0.178	2.60542863427775e-128	2 CD4 naive/CM	LEF1
5.05435291204535e-131	0.656156483892151	0.999	0.986	1.36821333329068e-126	2 CD4 naive/CM	RPL22
2.9098038065549e-129	0.5164794679764	1	0.999	7.8768389043441e-125	2 CD4 naive/CM	RPS27A
9.68225865083771e-129	0.785168547525183	1	0.984	2.62098741678177e-124	2 CD4 naive/CM	RPL5
4.29695124004716e-124	0.568713338273613	1	0.997	1.16318470068077e-119	2 CD4 naive/CM	RPS3
3.16483853710328e-121	0.595220263206424	1	0.996	8.56721791993857e-117	2 CD4 naive/CM	RPL18
1.12755266102314e-119	0.580458550441079	1	0.996	3.05228505338963e-115	2 CD4 naive/CM	RPS4X
1.30098369911764e-119	0.668561245927152	1	0.997	3.52176287351146e-115	2 CD4 naive/CM	EEF1A1
2.59103794318299e-116	0.80491256321964	0.994	0.856	7.01393971219636e-112	2 CD4 naive/CM	NPM1
3.17466825947753e-114	1.15854257333382	0.717	0.25	8.59382697840568e-110	2 CD4 naive/CM	TCF7
3.41081254388762e-112	1.18202988519213	0.569	0.123	9.23306955630379e-108	2 CD4 naive/CM	CCR7
9.68991469246197e-109	0.518128041425631	1	0.996	2.62305990724946e-104	2 CD4 naive/CM	RPL36
4.05354549156581e-108	1.08388247146369	0.792	0.364	1.09729476456686e-103	2 CD4 naive/CM	PIK3IP1
4.0829790983092e-106	0.700745625123942	0.998	0.941	1.1052624419123e-101	2 CD4 naive/CM	PABPC1
6.68384094472667e-105	0.500145251477011	1	0.999	1.80931574373751e-100	2 CD4 naive/CM	RPL18A
2.94440237905262e-104	1.04479136520464	0.632	0.189	7.97049724009545e-100	2 CD4 naive/CM	MAL
7.93456314799726e-104	0.582850366871511	1	0.99	2.14788624416286e-99	2 CD4 naive/CM	RPL3
1.02133189051338e-103	1.14042701164878	0.797	0.353	2.76474542761972e-99	2 CD4 naive/CM	NOSIP
1.5466872208539e-101	0.510088444012865	1	0.999	4.18688230685152e-97	2 CD4 naive/CM	TPT1
3.9716719834313e-101	0.505224900444829	1	0.997	1.07513160591485e-96	2 CD4 naive/CM	RPL29
9.34402740086722e-100	0.509983353072077	1	0.997	2.52942821741476e-95	2 CD4 naive/CM	RPS18
8.20560518696723e-99	0.46204580610224	1	0.999	2.22125732411203e-94	2 CD4 naive/CM	RPLP2
9.65330749016012e-98	0.466295397148244	1	0.997	2.61315033758634e-93	2 CD4 naive/CM	RPL39
4.54499290012554e-96	0.463653177849736	1	0.995	1.23032957806398e-91	2 CD4 naive/CM	RPL14
4.43877876318141e-95	0.608022138122543	1	0.979	1.20157741119321e-90	2 CD4 naive/CM	RPL10A
5.39602751140411e-95	0.789267261154607	0.992	0.806	1.46070464733709e-90	2 CD4 naive/CM	SARAF
5.03713788566569e-90	0.827437614830073	0.937	0.671	1.3635532256497e-85	2 CD4 naive/CM	EIF3E
1.04124442458643e-89	0.641598240074055	1	0.964	2.81864865735548e-85	2 CD4 naive/CM	RPSA
8.51227410242425e-86	0.437290917217566	1	1	2.30427259952624e-81	2 CD4 naive/CM	RPLP1
3.17596793370549e-85	0.452175235278911	1	0.999	8.59734519654077e-81	2 CD4 naive/CM	RPL37
5.01741061028488e-85	0.957878582408673	0.642	0.234	1.35821305220412e-80	2 CD4 naive/CM	CAMK4
6.81673904779285e-84	0.482005856686202	1	0.991	1.84529126023752e-79	2 CD4 naive/CM	RPS16
1.07112598637361e-83	0.364120258438967	1	0.999	2.89953804511335e-79	2 CD4 naive/CM	RPS15
4.98833588280833e-83	0.41959485646903	1	0.999	1.35034252347621e-78	2 CD4 naive/CM	RPS27
5.43357125044475e-82	0.607386163958384	0.996	0.915	1.47086773749539e-77	2 CD4 naive/CM	EEF2
3.95619878210216e-81	0.421102316295458	1	0.998	1.07094301031506e-76	2 CD4 naive/CM	RPL12
9.75734070334073e-81	0.502643916579617	1	0.994	2.64131212839434e-76	2 CD4 naive/CM	RPS21
8.29447817674847e-79	0.620783263635252	0.999	0.956	2.24531524244581e-74	2 CD4 naive/CM	RPL4
1.22244040915149e-78	0.832407495972268	0.553	0.202	3.30914618757309e-74	2 CD4 naive/CM	RCAN3
2.58265298328962e-77	0.710519604282273	0.819	0.41	6.99124162576501e-73	2 CD4 naive/CM	IL7R
1.07398784643921e-74	0.560056440105615	0.999	0.976	2.90728510031095e-70	2 CD4 naive/CM	RPLP0
8.22243164078975e-73	0.33794172810732	1	1	2.22581224516179e-68	2 CD4 naive/CM	RPL28
1.96900495800043e-67	0.432427873878957	1	0.989	5.33009642130716e-63	2 CD4 naive/CM	RPL24
2.61123952856073e-66	0.841945814094709	0.682	0.31	7.06862540381389e-62	2 CD4 naive/CM	FLT3LG
1.34051290485958e-63	0.73517393241834	0.928	0.674	3.62876843345488e-59	2 CD4 naive/CM	C12orf57
6.94801388643519e-62	0.743720326314243	0.848	0.521	1.88082735905801e-57	2 CD4 naive/CM	LEPROTL1
3.69581560542327e-60	0.657457806399013	0.73	0.413	1.00045728438808e-55	2 CD4 naive/CM	RGS10
4.40132145825032e-58	0.597158219106991	0.892	0.653	1.19143771874836e-53	2 CD4 naive/CM	EIF4B
6.45799415600886e-58	0.609572766442336	0.763	0.454	1.7481790180316e-53	2 CD4 naive/CM	FOXP1
1.67580730304388e-57	0.762603281407959	0.49	0.179	4.53641036933979e-53	2 CD4 naive/CM	SATB1
6.21760501600414e-55	0.434370758284694	0.962	0.618	1.68310567783232e-50	2 CD4 naive/CM	CD3E
3.23327471680836e-54	0.361158988419815	1	0.991	8.75247465840023e-50	2 CD4 naive/CM	RPS9
6.01762073532149e-54	0.418856713404722	0.999	0.988	1.62896993305153e-49	2 CD4 naive/CM	NACA
1.22995465607122e-53	0.378078588137834	1	0.993	3.32948725398481e-49	2 CD4 naive/CM	RPL7A
1.80855468312171e-53	0.334830409819691	1	0.995	4.89575752721047e-49	2 CD4 naive/CM	RPL8
8.99500375412001e-53	0.306221925534634	1	0.998	2.43494751624029e-48	2 CD4 naive/CM	RPL41
8.76093245452523e-50	0.316848651193851	1	0.997	2.37158441543998e-45	2 CD4 naive/CM	RPS7
1.03699128881226e-49	0.44813779579564	0.999	0.972	2.80713541881478e-45	2 CD4 naive/CM	RPL7
1.3192256457306e-49	0.720275536316202	0.745	0.437	3.57114382299273e-45	2 CD4 naive/CM	NDFIP1
7.22726524638487e-49	0.819934403935452	0.434	0.142	1.95642070219638e-44	2 CD4 naive/CM	MYC
2.37047735346586e-48	0.370862462506623	0.999	0.975	6.41688219583208e-44	2 CD4 naive/CM	RPL38
6.77184950809842e-48	0.33487498664044	1	0.997	1.83313966184224e-43	2 CD4 naive/CM	RPL6
4.29310935460769e-47	0.31548797072287	1	0.992	1.1621447022923e-42	2 CD4 naive/CM	RPL15
7.12655303543357e-47	0.642139400442418	0.238	0.035	1.92915790669187e-42	2 CD4 naive/CM	ADTRP
7.91142841367277e-46	0.659310556727467	0.339	0.094	2.14162367158122e-41	2 CD4 naive/CM	CHMP7
4.64276130622027e-45	0.417144773743382	1	0.991	1.25679548559383e-40	2 CD4 naive/CM	RPS2
4.99514393516237e-45	0.642989863470932	0.481	0.209	1.35218546324845e-40	2 CD4 naive/CM	ABLIM1
2.52595865225175e-44	0.547229242188427	0.756	0.502	6.83777007164547e-40	2 CD4 naive/CM	ST13
1.27867180585986e-43	0.597253846840069	0.843	0.583	3.46136457846265e-39	2 CD4 naive/CM	SNHG8
3.54770424555479e-43	0.668058489996914	0.325	0.082	9.60363539271682e-39	2 CD4 naive/CM	TRABD2A
9.54756691210139e-43	0.601000930653754	0.714	0.419	2.58452636310585e-38	2 CD4 naive/CM	MGAT4A
2.14195458679494e-42	0.456873949331571	0.992	0.922	5.7982710664539e-38	2 CD4 naive/CM	TOMM7
3.27986672336964e-42	0.405755376652393	0.995	0.924	8.87859922016161e-38	2 CD4 naive/CM	HNRNPA1
3.88504065411141e-42	0.427808092467922	1	0.994	1.05168050506796e-37	2 CD4 naive/CM	RPL21
2.30745794022483e-41	0.506086386908383	0.545	0.288	6.24628864418861e-37	2 CD4 naive/CM	GIMAP7
6.50908389578798e-41	0.646583470378692	0.478	0.212	1.76200901058981e-36	2 CD4 naive/CM	LINC00861
2.00240727684324e-40	0.566517337994314	0.539	0.282	5.42051649841466e-36	2 CD4 naive/CM	SNHG7
2.13771555144729e-40	0.382401781427874	0.994	0.942	5.78679599776782e-36	2 CD4 naive/CM	BTF3
2.58232298086359e-40	0.658365888017307	0.278	0.058	6.99034830919774e-36	2 CD4 naive/CM	TSHZ2
3.12106560340035e-40	0.581145846347882	0.237	0.041	8.44872458840474e-36	2 CD4 naive/CM	CHRM3-AS2
7.20313147359689e-40	0.590954485433692	0.323	0.102	1.94988768990268e-35	2 CD4 naive/CM	SERINC5
9.91302391104853e-40	0.265276930864393	1	0.992	2.68345557272084e-35	2 CD4 naive/CM	RPL23A
1.11748671055454e-38	0.52646276885732	0.73	0.461	3.02503652547114e-34	2 CD4 naive/CM	TMEM123
4.53311606265809e-37	0.454356335464272	0.899	0.704	1.22711451816154e-32	2 CD4 naive/CM	EIF3H
5.19933681198625e-37	0.638743081601291	0.355	0.127	1.40746047500468e-32	2 CD4 naive/CM	NELL2
2.13546156222505e-36	0.550502258323732	0.39	0.154	5.78069444894321e-32	2 CD4 naive/CM	CD27
2.4747831523063e-36	0.565331284971137	0.54	0.29	6.69923799329315e-32	2 CD4 naive/CM	PIM1
2.50423700563425e-36	0.304677239507313	0.998	0.973	6.77896957425192e-32	2 CD4 naive/CM	EEF1D
3.37610318817824e-36	0.600378295716033	0.667	0.411	9.1391113303985e-32	2 CD4 naive/CM	WHAMM
3.23265144808279e-35	0.550279279086001	0.703	0.444	8.75078746996011e-31	2 CD4 naive/CM	EIF2S3
4.31245268953785e-35	0.517381498672366	0.227	0.048	1.1673809430579e-30	2 CD4 naive/CM	EPHX2
5.7791039010479e-35	0.66423552870743	0.499	0.226	1.56440342601367e-30	2 CD4 naive/CM	IL6ST
3.35031991639325e-34	0.534283519710361	0.978	0.9	9.06931601367652e-30	2 CD4 naive/CM	TXNIP
3.53440834559604e-34	0.469866514040822	0.207	0.042	9.56764339152848e-30	2 CD4 naive/CM	AK5
8.41585824448074e-33	0.389976305054415	0.997	0.966	2.27817282678094e-28	2 CD4 naive/CM	RPL31
9.46109222886286e-33	0.506384977544827	0.881	0.659	2.56111766635318e-28	2 CD4 naive/CM	EIF3L
2.56350510323658e-32	0.368129016608469	0.754	0.442	6.93940831446141e-28	2 CD4 naive/CM	CD3D
4.69312545054971e-32	0.581438508769372	0.382	0.15	1.27042905946381e-27	2 CD4 naive/CM	OXNAD1
1.76283738756151e-31	0.451524660528675	0.732	0.493	4.77200080812902e-27	2 CD4 naive/CM	GYPC
7.09782546425212e-31	0.548052311095761	0.344	0.133	1.92138135317305e-26	2 CD4 naive/CM	DGKA
1.02625993461347e-30	0.453154918678945	0.709	0.485	2.77808564299867e-26	2 CD4 naive/CM	RSL1D1
1.09782989303583e-30	0.357056758472451	0.961	0.822	2.97182552044799e-26	2 CD4 naive/CM	RPL17
1.33556866916017e-30	0.343776361107985	0.872	0.703	3.61538438741657e-26	2 CD4 naive/CM	SF1
2.57459155051078e-30	0.669011044652167	0.473	0.204	6.96941932723268e-26	2 CD4 naive/CM	PIM2
9.01456390213453e-30	0.680862436930747	0.439	0.205	2.44024244830782e-25	2 CD4 naive/CM	SOCS3
4.00779073735735e-29	0.503457078517227	0.453	0.24	1.08490895260263e-24	2 CD4 naive/CM	TGFBR2
6.69421906198366e-29	0.503780096093112	0.573	0.336	1.81212510007898e-24	2 CD4 naive/CM	GCC2
2.65854986773884e-28	0.454214847720804	0.198	0.044	7.19669449196904e-24	2 CD4 naive/CM	TCEA3
1.27579638911094e-27	0.577813043483664	0.443	0.201	3.45358082532333e-23	2 CD4 naive/CM	S1PR1
1.57312587377492e-27	0.50608741446016	0.295	0.108	4.2584517403087e-23	2 CD4 naive/CM	SH3YL1
1.69950146823018e-27	0.496434035938808	0.285	0.098	4.60055047449909e-23	2 CD4 naive/CM	TESPA1
2.6997418098481e-27	0.538757130638841	0.349	0.139	7.30820107925881e-23	2 CD4 naive/CM	INPP4B
1.6673723758958e-26	0.462460168188688	0.298	0.12	4.51357702154993e-22	2 CD4 naive/CM	KCNA3
2.7621087628236e-26	0.356483930428703	0.467	0.267	7.47702842096348e-22	2 CD4 naive/CM	HSPB1
1.4872466566503e-25	0.460390684453865	0.363	0.171	4.02597669955237e-21	2 CD4 naive/CM	PDE3B
1.68109399353501e-25	0.343583172314291	0.779	0.592	4.55072144049927e-21	2 CD4 naive/CM	UXT
2.99003625317349e-25	0.481471861691649	0.343	0.147	8.09402813734064e-21	2 CD4 naive/CM	SGTB
3.14909123295667e-25	0.425240219911462	0.648	0.427	8.5245899676137e-21	2 CD4 naive/CM	2006-09-01
3.27042139142901e-25	0.384845229600331	0.289	0.111	8.85303070659833e-21	2 CD4 naive/CM	BACH2
3.92331208233071e-25	0.419252424194279	0.867	0.701	1.06204058068692e-20	2 CD4 naive/CM	MBNL1
6.20948054373863e-25	0.411150330703364	0.246	0.091	1.68090638319005e-20	2 CD4 naive/CM	RIC3
1.30034169338092e-24	0.265744060306937	0.97	0.855	3.52002496398216e-20	2 CD4 naive/CM	CIRBP
1.71935315035776e-24	0.465088938501667	0.262	0.095	4.65428897801845e-20	2 CD4 naive/CM	LDLRAP1
3.5489318745375e-24	0.516417890689309	0.533	0.306	9.606958584373e-20	2 CD4 naive/CM	C6orf48
4.59889117663162e-24	0.304454624778821	0.967	0.879	1.24491984151418e-19	2 CD4 naive/CM	RPL36A
4.7677978922018e-24	0.307949725126924	0.954	0.835	1.29064288941903e-19	2 CD4 naive/CM	CCNI
6.71702923643428e-24	0.430268662062965	0.265	0.102	1.81829981430276e-19	2 CD4 naive/CM	MLLT3
1.04172486693217e-23	0.26823786053424	0.971	0.893	2.81994921478539e-19	2 CD4 naive/CM	PCBP2
1.18502664549424e-23	0.406067591806909	0.72	0.466	3.2078671293529e-19	2 CD4 naive/CM	RHOH
1.13553713114889e-22	0.406214328542773	0.377	0.193	3.07389901402005e-18	2 CD4 naive/CM	BIRC3
1.44153896298552e-22	0.330619692913668	0.344	0.194	3.90224597280179e-18	2 CD4 naive/CM	TC2N
3.31326592214656e-22	0.362963187704801	0.484	0.303	8.96901085125074e-18	2 CD4 naive/CM	PSIP1
3.98037321842689e-22	0.404254846132249	0.236	0.09	1.07748703022816e-17	2 CD4 naive/CM	PCED1B
6.82830168779839e-22	0.321096825402639	0.786	0.569	1.84842126688702e-17	2 CD4 naive/CM	EVL
1.04446898518958e-21	0.412116746113541	0.262	0.103	2.82737754290819e-17	2 CD4 naive/CM	DHRS3
1.44921360180257e-21	0.467237552245513	0.304	0.125	3.92302122007956e-17	2 CD4 naive/CM	MAML2
2.62820206623963e-21	0.349173543410629	0.516	0.337	7.11454299331068e-17	2 CD4 naive/CM	ALKBH7
3.06129884899826e-21	0.37918432912925	0.679	0.483	8.2869359842383e-17	2 CD4 naive/CM	SMDT1
3.18846363141316e-21	0.423751878084904	0.801	0.597	8.63117105023542e-17	2 CD4 naive/CM	TOMM20
3.85328353968122e-21	0.294834503482154	0.338	0.201	1.04308385419171e-16	2 CD4 naive/CM	FNTA
4.13079071177335e-21	0.351544919606735	0.541	0.353	1.11820504567705e-16	2 CD4 naive/CM	ADD3
1.41403777830456e-20	0.405357480718691	0.75	0.522	3.82780026587044e-16	2 CD4 naive/CM	SOD1
1.98921571990973e-20	0.44029123000052	0.314	0.12	5.38480695379563e-16	2 CD4 naive/CM	TXK
2.00614585606707e-20	0.385148407364645	0.582	0.375	5.43063683237356e-16	2 CD4 naive/CM	PRMT2
2.20384742459874e-20	0.46369435209254	0.256	0.082	5.96581497838879e-16	2 CD4 naive/CM	ACTN1
3.02515412960351e-20	0.453076703244303	0.547	0.325	8.1890922288367e-16	2 CD4 naive/CM	PPA1
3.1422770913787e-20	0.342005226377214	0.397	0.233	8.50614408636213e-16	2 CD4 naive/CM	CCNG1
3.22971802604398e-20	0.341579994893707	0.211	0.083	8.74284669650107e-16	2 CD4 naive/CM	IPCEF1
6.82762726729002e-20	0.355429387378934	0.216	0.08	1.84823870125541e-15	2 CD4 naive/CM	APBB1
6.84026319574721e-20	0.253103411474566	0.884	0.691	1.85165924708877e-15	2 CD4 naive/CM	AES
7.62968315344017e-20	0.377365688793482	0.523	0.317	2.06535522963625e-15	2 CD4 naive/CM	OCIAD2
8.74173953779251e-20	0.439227967264369	0.346	0.162	2.36638889288043e-15	2 CD4 naive/CM	BCL2
9.25676771406034e-20	0.313775235114293	0.112	0.015	2.50580702019613e-15	2 CD4 naive/CM	ANKRD55
9.63658385391587e-20	0.366165038149871	0.812	0.624	2.60862324925503e-15	2 CD4 naive/CM	ANP32B
1.00526189940111e-19	0.286680380432501	0.966	0.859	2.72124396167882e-15	2 CD4 naive/CM	HINT1
2.71083244367579e-19	0.390310282675847	0.217	0.078	7.33822342503037e-15	2 CD4 naive/CM	ZNF101
3.64756546593397e-19	0.293703976677792	0.533	0.368	9.87395971628327e-15	2 CD4 naive/CM	C1QBP
4.43883465740447e-19	0.39933715484767	0.502	0.298	1.20159254175939e-14	2 CD4 naive/CM	TMEM243
4.68928636397516e-19	0.351573525349402	0.246	0.113	1.26938981872808e-14	2 CD4 naive/CM	THEM4
7.11837802635846e-19	0.331745671676479	0.196	0.075	1.92694493173524e-14	2 CD4 naive/CM	TNFSF8
8.33596978192362e-19	0.379479252899954	0.61	0.414	2.25654701996672e-14	2 CD4 naive/CM	IKZF1
1.18919971173656e-18	0.458752108580783	0.327	0.144	3.21916361967088e-14	2 CD4 naive/CM	SESN3
1.52297721414438e-18	0.382931564827723	0.215	0.073	4.12269931868884e-14	2 CD4 naive/CM	C12orf65
1.53772864341817e-18	0.329126596815646	0.662	0.476	4.16263143773299e-14	2 CD4 naive/CM	PPP1R2
2.04258782096917e-18	0.388588625257195	0.31	0.15	5.52928523136353e-14	2 CD4 naive/CM	BCL11B
2.88722509005316e-18	0.252458521163327	0.923	0.782	7.81571831877392e-14	2 CD4 naive/CM	EIF3F
3.14674093680193e-18	0.265028713947368	0.907	0.732	8.51822771592284e-14	2 CD4 naive/CM	HSPA8
3.16253673127871e-18	0.250179077697026	0.947	0.847	8.56098693157147e-14	2 CD4 naive/CM	COMMD6
4.39588890347563e-18	0.379523211207837	0.533	0.327	1.18996712617085e-13	2 CD4 naive/CM	SELL
6.3700552565627e-18	0.413042824793341	0.241	0.092	1.72437395795152e-13	2 CD4 naive/CM	TRAT1
7.78515837364869e-18	0.301276340605478	0.325	0.183	2.1074423717467e-13	2 CD4 naive/CM	ITK
7.88222156016066e-18	0.410189365483884	0.83	0.624	2.13371737633549e-13	2 CD4 naive/CM	SBDS
1.41038351001505e-17	0.389478737573238	0.226	0.084	3.81790816161075e-13	2 CD4 naive/CM	FAM102A
2.59842006510774e-17	0.331537054532796	0.508	0.32	7.03392311624664e-13	2 CD4 naive/CM	2001-09-01
3.44064242281916e-17	0.294037475175496	0.269	0.137	9.31381903857145e-13	2 CD4 naive/CM	SPINT2
5.46727023199511e-17	0.308169609263061	0.82	0.646	1.47999005180108e-12	2 CD4 naive/CM	EIF5A
6.00526139578124e-17	0.365320248894104	0.389	0.218	1.62562425983798e-12	2 CD4 naive/CM	SFXN1
7.93145258663213e-17	0.315733673849186	0.877	0.714	2.14704421520132e-12	2 CD4 naive/CM	ZFAS1
1.16336988823322e-16	0.302638561871047	0.112	0.023	3.14924228744733e-12	2 CD4 naive/CM	EDA
1.27253074769813e-16	0.326766237624204	0.622	0.439	3.44474073401883e-12	2 CD4 naive/CM	G3BP2
1.37992666011486e-16	0.365160263649834	0.249	0.111	3.73546146893092e-12	2 CD4 naive/CM	STMN3
1.47406210660006e-16	0.337394548071354	0.148	0.037	3.99028612256636e-12	2 CD4 naive/CM	SCML1
1.56538097413765e-16	0.283517420566644	0.108	0.02	4.23748629699061e-12	2 CD4 naive/CM	MDS2
1.69871061370327e-16	0.360930649340651	0.444	0.271	4.59840963129476e-12	2 CD4 naive/CM	APEX1
2.29019069665366e-16	0.283226785765769	0.376	0.23	6.19954621584146e-12	2 CD4 naive/CM	LBH
3.44588833386941e-16	0.311537390045231	0.262	0.134	9.32801971978449e-12	2 CD4 naive/CM	ATP6V0E2
3.57933966195526e-16	0.3046456080705	0.361	0.215	9.68927246491289e-12	2 CD4 naive/CM	TNFAIP8
4.84181014903772e-16	0.361048930156483	0.62	0.43	1.31067800734451e-11	2 CD4 naive/CM	FBL
1.61034104048007e-15	0.379328356214563	0.205	0.069	4.35919319657954e-11	2 CD4 naive/CM	PDK1
1.61418658514641e-15	0.28090983221271	0.465	0.306	4.36960308599134e-11	2 CD4 naive/CM	RBL2
2.31433265374828e-15	0.335708805490263	0.172	0.052	6.26489849369659e-11	2 CD4 naive/CM	ADPRM
2.75480479176933e-15	0.302728496831323	0.735	0.564	7.45725657131959e-11	2 CD4 naive/CM	NSA2
3.36931510314386e-15	0.308236581817592	0.151	0.049	9.12073598421043e-11	2 CD4 naive/CM	DPP4
3.78816614137532e-15	0.35293187506392	0.389	0.217	1.0254565744703e-10	2 CD4 naive/CM	NUCB2
5.50506143215308e-15	0.298065378518395	0.253	0.131	1.49022012968384e-10	2 CD4 naive/CM	GABPB1-AS1
1.06660810571893e-14	0.388019034138648	0.306	0.152	2.88730814218115e-10	2 CD4 naive/CM	IMPDH2
1.33870988310721e-14	0.317124897824522	0.2	0.074	3.62388765357121e-10	2 CD4 naive/CM	APBA2
1.76945463655076e-14	0.398153302392447	0.336	0.158	4.7899137011429e-10	2 CD4 naive/CM	BEX2
2.28173689380022e-14	0.319073572430655	0.299	0.16	6.1766617715172e-10	2 CD4 naive/CM	LETMD1
2.87893454207275e-14	0.335853883143426	0.355	0.201	7.79327580539093e-10	2 CD4 naive/CM	KLHDC2
3.56988273896517e-14	0.304265214928081	0.19	0.08	9.66367257437871e-10	2 CD4 naive/CM	CD28
3.91327649063302e-14	0.354727280811235	0.285	0.138	1.05932394601436e-09	2 CD4 naive/CM	ZFAND1
4.3139990501939e-14	0.282344883003872	0.132	0.038	1.16779954288749e-09	2 CD4 naive/CM	PLEKHB1
4.97530995639455e-14	0.379621607134052	0.42	0.217	1.346816405196e-09	2 CD4 naive/CM	SNX9
6.20202739497833e-14	0.261858349399439	0.754	0.562	1.67888881582063e-09	2 CD4 naive/CM	BTG2
7.48246306621303e-14	0.345793369420915	0.394	0.229	2.02550275202387e-09	2 CD4 naive/CM	SECISBP2
8.97928311549426e-14	0.276442651881888	0.426	0.279	2.4306919393643e-09	2 CD4 naive/CM	DDX18
1.36318286358013e-13	0.286092416511574	0.174	0.067	3.69013601171142e-09	2 CD4 naive/CM	PITPNA-AS1
1.9834866892088e-13	0.306211907600543	0.181	0.073	5.36929846768821e-09	2 CD4 naive/CM	NBPF15
2.22729617724475e-13	0.254925547519401	0.47	0.326	6.02929075180153e-09	2 CD4 naive/CM	TRAF3IP3
2.35715290719105e-13	0.300251232401142	0.164	0.059	6.38081291976618e-09	2 CD4 naive/CM	ITGA6
3.2952686520848e-13	0.366525608711133	0.554	0.36	8.92029224119356e-09	2 CD4 naive/CM	EPB41L4A-AS1
5.45141920622426e-13	0.256154539135238	0.291	0.172	1.47569917912491e-08	2 CD4 naive/CM	ZBTB20
5.50731640572105e-13	0.399519737866115	0.236	0.102	1.49083055102869e-08	2 CD4 naive/CM	PASK
1.51259897732912e-12	0.260432073733146	0.54	0.389	4.09460543162993e-08	2 CD4 naive/CM	STAT3
1.98180007442658e-12	0.274737273261035	0.552	0.392	5.36473280147275e-08	2 CD4 naive/CM	RBMX
2.37105310400691e-12	0.347214015803635	0.216	0.068	6.41844075254671e-08	2 CD4 naive/CM	TMIGD2
3.17806691864027e-12	0.306994335655159	0.333	0.18	8.6030271487592e-08	2 CD4 naive/CM	BEX4
4.64238170754927e-12	0.302576828594719	0.264	0.133	1.25669272823359e-07	2 CD4 naive/CM	SCML4
7.29572917764518e-12	0.298472450120566	0.353	0.207	1.97495388838855e-07	2 CD4 naive/CM	SVIP
1.10022358166773e-11	0.293955526363254	0.283	0.164	2.97830523557453e-07	2 CD4 naive/CM	ARRDC2
2.05206203591692e-11	0.262836804387494	0.317	0.186	5.5549319312271e-07	2 CD4 naive/CM	MOAP1
2.0841566338917e-11	0.268791282344422	0.641	0.465	5.64181200794484e-07	2 CD4 naive/CM	PEBP1
2.24453464232025e-11	0.268848584964427	0.386	0.244	6.07595527676091e-07	2 CD4 naive/CM	LSM5
3.07131781062489e-11	0.269233164718641	0.196	0.092	8.31405731336159e-07	2 CD4 naive/CM	LINC01089
3.77607199008041e-11	0.270412095170757	0.462	0.312	1.02218268771477e-06	2 CD4 naive/CM	CDKN1B
3.83579701832321e-11	0.261214699958236	0.211	0.103	1.03835025286009e-06	2 CD4 naive/CM	MTR
4.06274264410726e-11	0.33542949493431	0.61	0.473	1.09978443375984e-06	2 CD4 naive/CM	RPS10
4.70096184541209e-11	0.357178966275326	0.504	0.293	1.27255037155305e-06	2 CD4 naive/CM	CD6
5.92217480602167e-11	0.313939001307867	0.339	0.195	1.60313271999007e-06	2 CD4 naive/CM	NECAP2
6.1838226269451e-11	0.292191107379604	0.406	0.243	1.67396078511404e-06	2 CD4 naive/CM	GPR183
6.94528423222479e-11	0.26504503760035	0.239	0.126	1.88008844166325e-06	2 CD4 naive/CM	ABCE1
1.61916623307799e-10	0.250412865087509	0.121	0.034	4.38308299294211e-06	2 CD4 naive/CM	PRKAR1B
3.64627005184801e-10	0.327809479769811	0.369	0.218	9.87045303035256e-06	2 CD4 naive/CM	HBP1
3.87279460136884e-10	0.265505923809781	0.461	0.313	1.04836549859055e-05	2 CD4 naive/CM	TTC3
5.00198275853098e-10	0.288232134505577	0.227	0.112	1.35403673273434e-05	2 CD4 naive/CM	ITPKB
6.56593024668075e-10	0.250749320863349	0.178	0.081	1.77739731777648e-05	2 CD4 naive/CM	ICOS
9.72204566132536e-10	0.294794901784051	0.135	0.042	2.63175776052078e-05	2 CD4 naive/CM	SLC40A1
1.09105160753644e-09	0.308499899467492	0.45	0.282	2.95347670160115e-05	2 CD4 naive/CM	ATM
1.12609828197322e-09	0.250093063484196	0.425	0.292	3.04834804930151e-05	2 CD4 naive/CM	EIF2A
3.08261740438143e-09	0.285102916860725	0.67	0.501	8.34464531366052e-05	2 CD4 naive/CM	EIF3M
1.03507028836385e-08	0.256825202984172	0.165	0.069	0.000280193527060095	2 CD4 naive/CM	LINC01215
2.70933793490705e-08	0.27935797034286	0.412	0.266	0.000733417778979339	2 CD4 naive/CM	PABPC4
3.45994136718756e-08	0.271345365978862	0.427	0.283	0.000936606128097672	2 CD4 naive/CM	CCT8
3.67850561764191e-08	0.310122518604085	0.406	0.253	0.000995771470695664	2 CD4 naive/CM	TMC8
4.64663850115657e-08	0.321459944315906	0.228	0.113	0.00125784504226308	2 CD4 naive/CM	AP3M2
6.88521050719058e-08	0.255761278212966	0.196	0.096	0.00186382648429649	2 CD4 naive/CM	ZBTB25
7.01198504881416e-08	0.296341099411516	0.206	0.089	0.00189814435271399	2 CD4 naive/CM	TMEM106B
8.19214037044476e-08	0.271591853917021	0.229	0.12	0.0022176123982794	2 CD4 naive/CM	GRAMD1A
1.2975367762839e-07	0.306950984360344	0.491	0.312	0.00351243205340051	2 CD4 naive/CM	NDUFC1
3.29569758266531e-07	0.262729277717476	0.199	0.095	0.00892145335627501	2 CD4 naive/CM	TTC32
3.89541400400025e-07	0.250937076272753	0.38	0.224	0.0105448857088287	2 CD4 naive/CM	CD5
2.03290484956821e-260	1.50970078794245	0.996	0.459	5.50307342778115e-256	3 CD8 eff	CCL5
2.41473784249597e-212	1.13143051808197	0.991	0.473	6.5366953396366e-208	3 CD8 eff	NKG7
1.09114938896305e-192	1.58724387235748	0.851	0.245	2.95374139592297e-188	3 CD8 eff	GZMH
7.96517108125785e-127	0.972416977600733	0.881	0.454	2.1561718116965e-122	3 CD8 eff	GNLY
1.75801060172564e-108	0.809585986249505	0.861	0.375	4.75893469887131e-104	3 CD8 eff	CST7
1.33179842579603e-80	1.29735834604298	0.552	0.183	3.60517833862985e-76	3 CD8 eff	CD8A
1.92496879425948e-78	0.752406518141083	0.739	0.412	5.21089052606042e-74	3 CD8 eff	GZMM
1.28165171628953e-76	0.587480338172356	0.835	0.449	3.46943119599575e-72	3 CD8 eff	CTSW
3.66334018801422e-74	0.78756221735555	0.926	0.628	9.91666188895451e-70	3 CD8 eff	CD3E
4.35552418374852e-73	0.839925375965536	0.69	0.244	1.17904039654073e-68	3 CD8 eff	FGFBP2
5.18038819887807e-67	0.930844746471938	0.604	0.268	1.40233108543629e-62	3 CD8 eff	C12orf75
2.55691966526345e-62	0.922599357559679	0.57	0.255	6.92158153386816e-58	3 CD8 eff	LYAR
5.80887423172546e-60	0.780437111389433	0.92	0.71	1.57246225452808e-55	3 CD8 eff	CD99
7.69724522710722e-57	0.344373197132174	1	1	2.08364428297792e-52	3 CD8 eff	B2M
5.77499118119704e-52	0.470765774843934	0.998	0.99	1.56329011275004e-47	3 CD8 eff	HLA-C
2.4980603873337e-47	1.06622843785389	0.435	0.151	6.76224946851234e-43	3 CD8 eff	CD8B
1.94514373609648e-39	0.52757717779201	0.964	0.896	5.26550409361318e-35	3 CD8 eff	CALM1
1.04948628801054e-35	1.46873809350645	0.402	0.177	2.84095938164452e-31	3 CD8 eff	MT-ATP8
1.80688260719713e-35	0.45857396864074	0.612	0.262	4.89123121768263e-31	3 CD8 eff	GZMB
1.86114065528654e-35	0.595196000983563	0.799	0.568	5.03810775386067e-31	3 CD8 eff	IL32
2.19144541763876e-35	0.780557087813953	0.628	0.377	5.93224274554813e-31	3 CD8 eff	ARPC5L
3.18889493573897e-35	0.672187409242915	0.518	0.305	8.6323385910454e-31	3 CD8 eff	RUNX3
4.63727475153056e-35	0.653896444116012	0.344	0.139	1.25531027523932e-30	3 CD8 eff	KLRG1
6.13043786417303e-34	0.333333068595461	0.997	0.988	1.65950952983164e-29	3 CD8 eff	HLA-A
3.56070541060138e-33	0.763926660700582	0.708	0.489	9.63882954649792e-29	3 CD8 eff	PIK3R1
1.17024815046238e-32	1.10069419103135	0.431	0.238	3.16786174330166e-28	3 CD8 eff	HLA-E
6.00794121795295e-32	1.38235233427386	0.424	0.229	1.62634968769986e-27	3 CD8 eff	MT-ND4L
8.434166392036e-32	0.69564808094747	0.582	0.36	2.28312884232414e-27	3 CD8 eff	CD3G
8.60616735758472e-31	0.568884146083544	0.482	0.236	2.32968950369818e-26	3 CD8 eff	MATK
1.03958371482973e-30	0.832269098989883	0.705	0.475	2.81415311604408e-26	3 CD8 eff	DUSP2
1.33472400254409e-30	0.740539424729048	0.234	0.057	3.61309787488685e-26	3 CD8 eff	ZNF683
2.14727328253755e-30	0.385812976426275	0.58	0.3	5.81266877582915e-26	3 CD8 eff	GZMA
5.93362776074828e-29	0.508558654209026	0.807	0.622	1.60623303483456e-24	3 CD8 eff	LITAF
6.79165558935377e-29	1.32555129426172	0.398	0.17	1.83850116803807e-24	3 CD8 eff	MTRNR2L12
7.48833022272995e-29	0.699814516252736	0.23	0.069	2.027090991293e-24	3 CD8 eff	PAXX
1.81261785592545e-28	0.537672165084149	0.308	0.136	4.9067565359902e-24	3 CD8 eff	TBX21
2.95632182878931e-28	0.293617786651331	1	1	8.00276319053267e-24	3 CD8 eff	RPS27
1.27270759825793e-27	1.31562578651352	0.442	0.263	3.44521946848423e-23	3 CD8 eff	HLA-B
2.21907952388789e-27	1.14141710164941	0.436	0.249	6.00704827116451e-23	3 CD8 eff	MT-ND5
4.19149885023054e-27	0.611077291316983	0.539	0.355	1.13463873875741e-22	3 CD8 eff	PPP2R5C
1.41296481575389e-25	1.17785653270122	0.442	0.259	3.82489575624578e-21	3 CD8 eff	MT-CYB
1.41816578838497e-25	0.676769329511483	0.357	0.212	3.83897478915812e-21	3 CD8 eff	SRRT
3.6905365945705e-25	0.580286633836432	0.582	0.396	9.99028256150234e-21	3 CD8 eff	SYNE2
9.83145020921257e-25	0.549983569151739	0.628	0.46	2.66137357163384e-20	3 CD8 eff	TGFB1
1.42149544947856e-24	0.622323004495738	0.454	0.249	3.84798818173846e-20	3 CD8 eff	SYNE1
1.53773393421821e-24	0.77208926053474	0.404	0.178	4.16264575992869e-20	3 CD8 eff	RACK1
4.75662646939314e-24	0.325385168029138	0.866	0.765	1.28761878526472e-19	3 CD8 eff	HCST
1.37819801460191e-23	0.700536689924012	0.422	0.214	3.73078202552738e-19	3 CD8 eff	SYTL3
3.63414313121773e-23	0.735577824728962	0.239	0.079	9.8376254562064e-19	3 CD8 eff	TRBC2
4.37107257820106e-23	0.651028598995722	0.334	0.144	1.18324934691903e-18	3 CD8 eff	NOP53
2.52215832919756e-22	0.94275150092879	0.441	0.259	6.82748259713781e-18	3 CD8 eff	MT-ND3
7.67092736349029e-22	0.499043828833234	0.133	0.025	2.07652003729682e-17	3 CD8 eff	PROK2
1.06436081907905e-21	0.84185340127183	0.442	0.262	2.88122473724698e-17	3 CD8 eff	MT-CO1
1.06593499539181e-21	0.664009465192146	0.387	0.173	2.88548603252564e-17	3 CD8 eff	ATP5F1E
1.26792126847365e-21	0.895730947855872	0.442	0.262	3.43226287375818e-17	3 CD8 eff	MT-CO2
1.35304426854553e-21	0.722762555714086	0.44	0.256	3.66269083495274e-17	3 CD8 eff	MT-ND1
7.57752790798262e-21	0.636650505259366	0.351	0.159	2.0512368046909e-16	3 CD8 eff	ATP5MG
9.62625293800068e-21	0.772639597782097	0.441	0.258	2.60582667031678e-16	3 CD8 eff	MT-ATP6
1.81490270878637e-20	1.26814525840448	0.104	0.005	4.9129416326847e-16	3 CD8 eff	TRBV30
1.96647655288821e-20	0.614148208001183	0.313	0.135	5.3232520286684e-16	3 CD8 eff	ELOB
2.2540787058678e-20	0.81772559450391	0.442	0.261	6.10179105678414e-16	3 CD8 eff	MT-CO3
2.57252366372443e-20	0.965001960661596	0.267	0.103	6.96382155770204e-16	3 CD8 eff	MT-ND6
3.73092553169203e-20	0.59240492393739	0.352	0.16	1.00996154142903e-15	3 CD8 eff	ATP5MC2
4.52598153265221e-20	0.272998242428126	0.419	0.24	1.22518320088895e-15	3 CD8 eff	HOPX
5.03805872778609e-20	0.51521966613898	0.662	0.458	1.3638024976117e-15	3 CD8 eff	CD3D
7.29582581572599e-20	0.734945744979751	0.301	0.123	1.97498004831703e-15	3 CD8 eff	TRIR
8.61117671033612e-20	0.598636886726418	0.64	0.463	2.33104553548799e-15	3 CD8 eff	SPOCK2
1.10500053570207e-19	0.760063110968981	0.442	0.264	2.99123645014551e-15	3 CD8 eff	RPS28
2.23221886841292e-19	0.576532615339967	0.46	0.293	6.04261647679378e-15	3 CD8 eff	FYN
4.55961188100382e-19	0.394571117368511	0.11	0.016	1.23428693618773e-14	3 CD8 eff	ADGRG1
1.09388885250786e-18	0.521503688325023	0.33	0.19	2.96115712373879e-14	3 CD8 eff	MRPL10
1.39911430579397e-18	0.479499331060059	0.748	0.628	3.78740242578428e-14	3 CD8 eff	HSPA5
2.02578323290135e-18	0.473694272933347	0.375	0.242	5.48379521146395e-14	3 CD8 eff	FKBP11
2.19606673423095e-18	0.439723153143339	0.477	0.337	5.94475264956319e-14	3 CD8 eff	PRKCH
2.70767677658585e-18	0.378595926452607	0.556	0.411	7.32968103421791e-14	3 CD8 eff	PTPRCAP
3.62654632645469e-18	0.564934889229894	0.322	0.173	9.81706090571283e-14	3 CD8 eff	ATG2A
3.80624210842145e-18	0.31757278170601	0.955	0.928	1.03034973874969e-13	3 CD8 eff	RPL36AL
4.04650924511074e-18	0.459423882435046	0.251	0.104	1.09539005265148e-13	3 CD8 eff	C1orf21
8.11659862457051e-18	0.423516180974334	0.756	0.656	2.19716324767124e-13	3 CD8 eff	GUK1
9.86180462721764e-18	0.293579016561933	0.947	0.877	2.66959051258781e-13	3 CD8 eff	CD52
1.19409024925562e-17	0.43140244637623	0.323	0.149	3.23240230473498e-13	3 CD8 eff	S1PR5
2.446037862619e-17	0.599880333721323	0.511	0.335	6.62142449410964e-13	3 CD8 eff	PPP3CC
4.21715110321265e-17	0.392507743357378	0.435	0.254	1.14158280363966e-12	3 CD8 eff	MT-ND2
4.56053129422389e-17	0.467928862892809	0.131	0.025	1.23453582134641e-12	3 CD8 eff	CYTOR
6.0396648762803e-17	0.501392670010014	0.433	0.291	1.63493728200908e-12	3 CD8 eff	RORA
6.7656260498037e-17	0.461242358873877	0.261	0.147	1.83145497168186e-12	3 CD8 eff	ZBP1
7.00592701360026e-17	0.38201330959881	0.523	0.439	1.89650444258159e-12	3 CD8 eff	TERF2IP
8.27370253207322e-17	0.426265123019358	0.545	0.428	2.23969127543222e-12	3 CD8 eff	YWHAQ
8.98996071075552e-17	0.540335774764249	0.184	0.061	2.43358236440152e-12	3 CD8 eff	MT1E
1.16855085277661e-16	0.602152626157943	0.351	0.213	3.16326715846628e-12	3 CD8 eff	CMC1
1.94492865431581e-16	0.429736852992613	0.179	0.076	5.26492186723291e-12	3 CD8 eff	ADGRE5
2.9610433150772e-16	0.542402066726558	0.234	0.083	8.01554425391397e-12	3 CD8 eff	ENC1
6.35819141543202e-16	0.458090990104323	0.18	0.067	1.72116241615745e-11	3 CD8 eff	RAB5IF
7.50406022639172e-16	0.405769479879152	0.649	0.508	2.03134910328424e-11	3 CD8 eff	FLNA
8.27897588944608e-16	0.58131887788553	0.27	0.115	2.24111877327305e-11	3 CD8 eff	ATP5ME
1.63690063706093e-15	0.282783480592774	0.116	0.055	4.43109002452393e-11	3 CD8 eff	MAF
1.95835110673322e-15	0.478229113440623	0.216	0.101	5.30125644592681e-11	3 CD8 eff	PPP1R16B
3.98761426247926e-15	0.317779950701772	0.974	0.948	1.07944718085314e-10	3 CD8 eff	UBC
4.35711961565139e-15	0.391754323729121	0.154	0.055	1.17947227995683e-10	3 CD8 eff	LAG3
4.93681222573481e-15	0.475144037086305	0.425	0.306	1.33639506950641e-10	3 CD8 eff	CD6
5.0412461667444e-15	0.571341012803405	0.225	0.125	1.36466533733771e-10	3 CD8 eff	OASL
5.86762425645268e-15	0.294220722335084	0.466	0.337	1.58836588622174e-10	3 CD8 eff	EFHD2
8.27800381428667e-15	0.417317607553599	0.197	0.088	2.2408556325274e-10	3 CD8 eff	SNU13
8.82975774043622e-15	0.430747703701863	0.205	0.091	2.39021542033608e-10	3 CD8 eff	ATP5MC3
1.0769846430013e-14	0.284692827837257	0.128	0.056	2.91539742860452e-10	3 CD8 eff	SELENOF
1.22316728005466e-14	0.563560486421938	0.223	0.124	3.31111382710798e-10	3 CD8 eff	GZMK
2.03717363159819e-14	0.416778438864228	0.201	0.091	5.51462902073629e-10	3 CD8 eff	ATP5IF1
2.14358615454958e-14	0.511328475668205	0.585	0.455	5.80268772036571e-10	3 CD8 eff	EML4
4.32256644290825e-14	0.357668633323842	0.388	0.292	1.17011873609526e-09	3 CD8 eff	ZBTB1
5.115982898725e-14	0.531219674953816	0.228	0.093	1.38489657068486e-09	3 CD8 eff	SELENOK
7.66394110607716e-14	0.387807478836274	0.163	0.068	2.07462885741509e-09	3 CD8 eff	PTMS
1.01299446420884e-13	0.285008558971147	0.431	0.252	2.74217601461333e-09	3 CD8 eff	MT-ND4
1.12231666344653e-13	0.41605565672654	0.253	0.15	3.03811120794975e-09	3 CD8 eff	ZBTB38
1.13681132431552e-13	0.431764216975188	0.23	0.108	3.07734825492212e-09	3 CD8 eff	ATP5MPL
1.47510402842088e-13	0.368443542319389	0.981	0.959	3.99310660493532e-09	3 CD8 eff	RPS26
2.58923192058299e-13	0.594710852760584	0.442	0.29	7.00905080901815e-09	3 CD8 eff	TUBA4A
4.0530644988109e-13	0.477901895194493	0.224	0.099	1.09716455982811e-08	3 CD8 eff	ATP5MD
4.35183980483594e-13	0.547796885929555	0.565	0.431	1.17804303516909e-08	3 CD8 eff	KLF3
5.82481719499412e-13	0.302206904141005	0.11	0.04	1.57677801468491e-08	3 CD8 eff	MVB12B
6.84672601048041e-13	0.448488833400844	0.602	0.475	1.85340873103705e-08	3 CD8 eff	EZR
7.5028534953285e-13	0.402153455083102	0.142	0.043	2.03102244118543e-08	3 CD8 eff	TENT5C
2.45631322627646e-12	0.442125480787045	0.153	0.049	6.64923990353039e-08	3 CD8 eff	TRBC1
2.50058907462653e-12	0.414753339474123	0.507	0.32	6.76909462501403e-08	3 CD8 eff	ZEB2
2.90078050965045e-12	0.45595717015328	0.2	0.084	7.85241283962377e-08	3 CD8 eff	NSD3
3.47819298629512e-12	0.292576362871252	0.13	0.064	9.4154684139009e-08	3 CD8 eff	SYTL2
4.35868413487224e-12	0.529992657889228	0.296	0.136	1.17989579530992e-07	3 CD8 eff	TGFBR3
4.74722565733154e-12	0.405969884839496	0.306	0.204	1.28507398543965e-07	3 CD8 eff	SSBP4
7.3827375134469e-12	0.365758125378005	0.266	0.178	1.99850704489008e-07	3 CD8 eff	RNF115
1.3722321992241e-11	0.387544071566285	0.257	0.14	3.71463256329965e-07	3 CD8 eff	SAMD3
1.68056008781958e-11	0.36100948895886	0.328	0.238	4.54927615772761e-07	3 CD8 eff	AKNA
2.03010467440933e-11	0.474595288604878	0.305	0.171	5.49549335362604e-07	3 CD8 eff	TSEN54
3.49674967263259e-11	0.374517591038599	0.18	0.083	9.46570136381643e-07	3 CD8 eff	ATP5F1A
4.22927487064435e-11	0.352433209339178	0.151	0.06	1.14486470748343e-06	3 CD8 eff	ELOC
4.76422765590812e-11	0.456806382144319	0.619	0.489	1.28967642645433e-06	3 CD8 eff	DNAJB6
5.21636623191108e-11	0.295369042586956	0.958	0.93	1.41207033897833e-06	3 CD8 eff	TMA7
5.75928000440025e-11	0.410317774498642	0.403	0.294	1.55903709719115e-06	3 CD8 eff	RNF166
6.58645327747752e-11	0.332598493325269	0.308	0.258	1.78295290221316e-06	3 CD8 eff	KRAS
6.68432721450874e-11	0.482139807332549	0.211	0.079	1.80944737696752e-06	3 CD8 eff	F2R
1.50951530878809e-10	0.35932859763236	0.562	0.45	4.08625794088937e-06	3 CD8 eff	SUN2
1.81802208380686e-10	0.450021464242381	0.243	0.114	4.92138578086517e-06	3 CD8 eff	ATP5F1D
1.8534525753211e-10	0.368775738679619	0.128	0.039	5.01729612139422e-06	3 CD8 eff	CEMIP2
2.04102207787752e-10	0.264302395549454	0.114	0.05	5.52504676481444e-06	3 CD8 eff	WASHC1
2.2722755659285e-10	0.413337200642214	0.203	0.09	6.15104995696844e-06	3 CD8 eff	ATP5F1B
3.48964963626831e-10	0.374027463243139	0.154	0.061	9.44648156537832e-06	3 CD8 eff	SELENOT
3.55941181964584e-10	0.391864678895469	0.426	0.335	9.63532779578128e-06	3 CD8 eff	CNOT1
3.56061893672758e-10	0.310986494309968	0.177	0.099	9.63859546172156e-06	3 CD8 eff	SERTAD3
3.81904929974474e-10	0.301970937059428	0.151	0.075	1.0338166454409e-05	3 CD8 eff	REX1BD
4.04643655605892e-10	0.261884554511873	0.21	0.135	1.09537037572515e-05	3 CD8 eff	SH2D2A
4.275390019223e-10	0.290302505141214	0.594	0.538	1.15734807820367e-05	3 CD8 eff	SF3B2
4.67350575725878e-10	0.259288567510669	0.264	0.213	1.26511800848995e-05	3 CD8 eff	MFSD10
5.00724498962537e-10	0.320345826785748	0.444	0.315	1.35546121869159e-05	3 CD8 eff	BHLHE40
8.5587370097267e-10	0.315595954949993	0.618	0.55	2.31685010853302e-05	3 CD8 eff	CALR
1.40646730512278e-09	0.310044050470931	0.274	0.213	3.80730699496738e-05	3 CD8 eff	CNOT6L
1.61311112365581e-09	0.325658290911308	0.178	0.102	4.36669181173629e-05	3 CD8 eff	FBXO32
2.05118963369495e-09	0.444192986440616	0.394	0.303	5.55257033841224e-05	3 CD8 eff	P2RY8
2.12801843431368e-09	0.271860972289699	0.311	0.232	5.76054590168712e-05	3 CD8 eff	ITGAL
2.32252710117923e-09	0.306925036699675	0.148	0.068	6.28708086289217e-05	3 CD8 eff	COPS9
2.98108121202949e-09	0.281191596154338	0.179	0.09	8.06978684096383e-05	3 CD8 eff	FCRL6
3.38341312231393e-09	0.354680839395752	0.407	0.326	9.1588993221038e-05	3 CD8 eff	FBXO7
3.62858787098279e-09	0.365067726977426	0.298	0.204	9.8225873667504e-05	3 CD8 eff	CBLB
3.75799693636212e-09	0.304256316595502	0.155	0.072	0.000101728977067323	3 CD8 eff	RIPOR2
4.19653692762427e-09	0.262728618521268	0.102	0.038	0.000113600254630789	3 CD8 eff	SRPRA
4.28229318485236e-09	0.268721392025929	0.145	0.091	0.000115921676513953	3 CD8 eff	HNRNPLL
4.86073748780348e-09	0.327873226201089	0.134	0.053	0.00013158016379484	3 CD8 eff	OGA
4.86350017265217e-09	0.390170728974503	0.467	0.37	0.000131654949673694	3 CD8 eff	DSTN
5.88271251087335e-09	0.356418823385036	0.428	0.334	0.000159245027669342	3 CD8 eff	RNF125
6.79186724020555e-09	0.438651013483067	0.404	0.287	0.000183855846192364	3 CD8 eff	PARP8
7.61094400083838e-09	0.324694759127831	0.661	0.588	0.000206028254102695	3 CD8 eff	2007-09-01
8.09539001029005e-09	0.392054290386646	0.167	0.068	0.000219142207578552	3 CD8 eff	AC016831.7
1.07420719425202e-08	0.379592184194794	0.221	0.119	0.000290787887484021	3 CD8 eff	SLA2
1.09638349237269e-08	0.261003225306025	0.101	0.037	0.000296791011385288	3 CD8 eff	MFSD14A
1.13182124994102e-08	0.367985630187464	0.321	0.234	0.000306384012359034	3 CD8 eff	CD5
1.31737108023696e-08	0.275748132656574	0.11	0.04	0.000356612351420144	3 CD8 eff	PRELID3B
1.61834809268031e-08	0.319373084402675	0.345	0.269	0.000438086828688561	3 CD8 eff	ITM2A
3.13716140612278e-08	0.296640779828215	0.35	0.277	0.000849229592637435	3 CD8 eff	OPTN
3.55014300172155e-08	0.360469879352727	0.722	0.639	0.000961023710566022	3 CD8 eff	SRSF7
3.83108268899714e-08	0.264171011854843	0.135	0.068	0.00103707408391153	3 CD8 eff	SMIM26
4.08636811960872e-08	0.279945884430827	0.895	0.855	0.00110617984997808	3 CD8 eff	PPDPF
4.23200635758428e-08	0.262604373168499	0.116	0.05	0.00114560412099806	3 CD8 eff	SEM1
4.43622546215674e-08	0.325724023716562	0.213	0.131	0.00120088623260583	3 CD8 eff	SH2D1A
4.60665805737394e-08	0.421869575187893	0.186	0.078	0.00124702233613113	3 CD8 eff	SELENOW
5.61570733742189e-08	0.265142976276615	0.353	0.297	0.00152017197624011	3 CD8 eff	ZNF428
5.65014062141723e-08	0.305896633972603	0.12	0.048	0.00152949306621764	3 CD8 eff	MMP24OS
6.44308559328754e-08	0.265425115322221	0.304	0.245	0.00174414327010294	3 CD8 eff	PTPRA
6.81607022095932e-08	0.30141908909102	0.586	0.528	0.00184511020881369	3 CD8 eff	C9orf78
7.14144430511508e-08	0.352627364971203	0.251	0.165	0.00193318897339465	3 CD8 eff	ERN1
8.39769625684945e-08	0.302682044428732	0.526	0.45	0.00227325637672915	3 CD8 eff	WIPF1
1.05254998904227e-07	0.303135652120548	0.712	0.623	0.00284925282033742	3 CD8 eff	KLF2
1.13652604101719e-07	0.289546320671664	0.262	0.19	0.00307657599303352	3 CD8 eff	PRDM1
1.17692354089752e-07	0.30280839122194	0.159	0.081	0.00318593202520959	3 CD8 eff	PYURF
1.62307304907917e-07	0.291249477512791	0.343	0.254	0.00439365874385731	3 CD8 eff	PDE4D
2.10807733868482e-07	0.259192777386434	0.115	0.051	0.00570656535581982	3 CD8 eff	TUT4
2.70124051038719e-07	0.253518359264661	0.297	0.241	0.00731225806161814	3 CD8 eff	SURF4
3.64026011476824e-07	0.31602231055798	0.154	0.073	0.00985418413067762	3 CD8 eff	ATP5PB
3.82434548407356e-07	0.281151343814828	0.408	0.331	0.0103525032253871	3 CD8 eff	ITGA4
3.86162549807541e-07	0.425828750729337	0.255	0.124	0.0104534202232901	3 CD8 eff	FYB1
4.88863522069355e-07	0.272415984012645	0.275	0.225	0.0132335355424174	3 CD8 eff	FDX1
5.45156841333135e-07	0.272259287992916	0.638	0.54	0.014757395694888	3 CD8 eff	AHNAK
5.48421521270957e-07	0.277789308896445	0.203	0.152	0.0148457705808048	3 CD8 eff	SLC7A5
5.77806453930799e-07	0.258623138980486	0.155	0.088	0.0156412207079067	3 CD8 eff	MYBL1
5.82267213939062e-07	0.258399083207987	0.778	0.718	0.0157619734813304	3 CD8 eff	PPIB
6.65088860770378e-07	0.252689187488454	0.231	0.179	0.0180039554610541	3 CD8 eff	MRPL22
6.74948825080374e-07	0.386630689597383	0.366	0.271	0.0182708646949257	3 CD8 eff	BTG3
7.01804848954082e-07	0.337570024182359	0.217	0.134	0.018997857261187	3 CD8 eff	ATP8A1
7.06759501949899e-07	0.330332991427815	0.549	0.475	0.0191319797177838	3 CD8 eff	CDC42SE2
7.2743865587482e-07	0.263067246700334	0.176	0.118	0.0196917644145314	3 CD8 eff	ARNTL
9.84636989263709e-07	0.28542030813013	0.115	0.043	0.0266541232993686	3 CD8 eff	MATR3.1
1.02606923212089e-06	0.282973242952781	0.138	0.067	0.0277756941135124	3 CD8 eff	AC026979.2
1.08321763203947e-06	0.323486237950055	0.326	0.244	0.0293227012993084	3 CD8 eff	CDK17
1.09531552645334e-06	0.285537192122365	0.746	0.703	0.0296501913010918	3 CD8 eff	SRRM1
1.11303617024501e-06	0.277072202145403	0.172	0.11	0.0301298891285325	3 CD8 eff	PATL2
1.29804340507153e-06	0.350623443567236	0.177	0.085	0.0351380349752864	3 CD8 eff	RTRAF
1.4826252724875e-06	0.279746195207985	0.613	0.561	0.0401346661262366	3 CD8 eff	RBM8A
0	4.05165878891599	0.989	0.333	0	4 Monocytes CD16-	S100A8
0	3.95291196064786	0.991	0.373	0	4 Monocytes CD16-	S100A9
0	3.88739659043138	0.999	0.456	0	4 Monocytes CD16-	LYZ
0	3.23994725060448	0.883	0.124	0	4 Monocytes CD16-	VCAN
0	3.02917639009435	0.949	0.167	0	4 Monocytes CD16-	FCN1
0	2.65404631840219	0.993	0.291	0	4 Monocytes CD16-	CST3
0	2.47081642756269	0.83	0.1	0	4 Monocytes CD16-	CSTA
0	2.37765455426581	0.974	0.45	0	4 Monocytes CD16-	CTSS
0	2.30532882312815	0.995	0.444	0	4 Monocytes CD16-	TYROBP
0	2.19901348377365	1	0.911	0	4 Monocytes CD16-	S100A6
0	2.12770192966067	0.948	0.265	0	4 Monocytes CD16-	AIF1
0	2.06075248788754	1	0.994	0	4 Monocytes CD16-	FTL
0	1.85248245177556	0.931	0.226	0	4 Monocytes CD16-	LST1
1.66880545381809e-308	2.35259364511957	0.85	0.139	1.67042790704652e-308	4 Monocytes CD16-	SERPINA1
1.66881577241178e-308	1.98394155251408	0.969	0.604	1.94975223822564e-308	4 Monocytes CD16-	PSAP
8.71058922927466e-297	2.17172724886667	0.918	0.299	2.35795650436465e-292	4 Monocytes CD16-	S100A11
3.05363575668584e-292	1.78881005396711	0.93	0.278	8.26619199334857e-288	4 Monocytes CD16-	FCER1G
3.65217077228812e-286	3.20244568348288	0.813	0.078	9.88642628058395e-282	4 Monocytes CD16-	S100A12
6.41163937972325e-268	1.99854454960823	0.927	0.503	1.73563078009108e-263	4 Monocytes CD16-	TSPO
8.88324571436214e-262	1.84752976756155	0.999	0.995	2.40469461487783e-257	4 Monocytes CD16-	FTH1
1.25449944077765e-258	2.35870798864937	0.847	0.18	3.39592998618509e-254	4 Monocytes CD16-	TYMP
1.17296144722543e-245	2.1617390998839	0.768	0.139	3.17520663763923e-241	4 Monocytes CD16-	SPI1
1.02072826238599e-240	1.8603662008275	0.951	0.499	2.76311140627888e-236	4 Monocytes CD16-	LGALS1
1.02820466063745e-231	2.16866977662675	0.789	0.159	2.78335001634557e-227	4 Monocytes CD16-	GRN
4.57964792484427e-219	1.68824231435218	0.941	0.569	1.23971069325534e-214	4 Monocytes CD16-	COTL1
1.06132924105967e-218	1.90102348063579	0.76	0.116	2.87301825554852e-214	4 Monocytes CD16-	CFD
5.01739833001963e-218	2.20207038727088	0.738	0.089	1.35820972793631e-213	4 Monocytes CD16-	MS4A6A
1.5422129749485e-215	1.82693490463142	0.936	0.611	4.17477052318559e-211	4 Monocytes CD16-	SAT1
2.85548229756967e-212	2.48580585031726	0.715	0.056	7.72979057952111e-208	4 Monocytes CD16-	CD14
4.276648025176e-210	1.89341420972754	0.847	0.394	1.15768862041514e-205	4 Monocytes CD16-	TKT
2.37399531832749e-192	1.9586175103939	0.753	0.196	6.42640532671252e-188	4 Monocytes CD16-	APLP2
1.91276925609327e-191	1.95996952398824	0.719	0.121	5.17786637624449e-187	4 Monocytes CD16-	CD68
6.49011900682596e-190	1.67964442669834	0.906	0.541	1.75687521514779e-185	4 Monocytes CD16-	GSTP1
2.26515483035108e-189	2.14739451978578	0.725	0.151	6.13177412576037e-185	4 Monocytes CD16-	CTSD
5.96877711021842e-185	1.78952869717447	0.877	0.537	1.61574796373613e-180	4 Monocytes CD16-	NEAT1
4.00563297483814e-183	1.38867463415762	0.998	0.889	1.08432484628868e-178	4 Monocytes CD16-	S100A4
5.60813064866826e-182	2.05585974162527	0.648	0.064	1.5181209665945e-177	4 Monocytes CD16-	CSF3R
1.33299264067776e-179	2.08237962457192	0.683	0.091	3.60841107831469e-175	4 Monocytes CD16-	CLEC7A
2.24773201554725e-178	1.91270175143702	0.676	0.105	6.0846105660864e-174	4 Monocytes CD16-	CFP
4.50812058647743e-178	1.60250497339536	0.986	0.88	1.22034824275944e-173	4 Monocytes CD16-	VIM
5.83176397588184e-166	2.79497296951464	0.707	0.08	1.57865850827121e-161	4 Monocytes CD16-	IFI30
3.13227625193837e-164	1.73008018822249	0.94	0.774	8.47907181399718e-160	4 Monocytes CD16-	S100A10
2.21915974076428e-163	1.52050449211472	0.796	0.366	6.00726541824891e-159	4 Monocytes CD16-	NPC2
3.62865402662749e-159	2.35412875365142	0.645	0.081	9.82276645008062e-155	4 Monocytes CD16-	MNDA
4.64356837975165e-158	1.7737829026924	0.69	0.169	1.25701396039877e-153	4 Monocytes CD16-	FCGRT
8.84683170139691e-155	1.60380890514431	0.711	0.201	2.39483734156814e-150	4 Monocytes CD16-	PYCARD
1.89513640969653e-151	1.63338589056152	0.711	0.252	5.13013426104851e-147	4 Monocytes CD16-	TALDO1
8.35612260503072e-151	1.65230717034355	0.656	0.156	2.26200238918182e-146	4 Monocytes CD16-	RNF130
2.05656838085281e-150	2.28162702451697	0.606	0.065	5.56713060696857e-146	4 Monocytes CD16-	LGALS2
3.56381938577516e-150	1.86301563269631	0.654	0.117	9.64725907729335e-146	4 Monocytes CD16-	CYBB
8.4627007079749e-149	1.93038382499466	0.709	0.177	2.29085308164881e-144	4 Monocytes CD16-	LGALS3
8.66517049439718e-139	1.23125535326743	0.989	0.951	2.34566165283332e-134	4 Monocytes CD16-	GAPDH
3.51026344553453e-136	0.894882286046891	1	0.997	9.50228314706196e-132	4 Monocytes CD16-	ACTB
2.73054932163345e-134	1.57047021705654	0.836	0.376	7.39159701366175e-130	4 Monocytes CD16-	HLA-DRB1
7.83521272348247e-133	0.98427730406228	0.981	0.878	2.1209920842467e-128	4 Monocytes CD16-	CD74
5.03356311307687e-130	1.65628690984075	0.682	0.206	1.36258553470991e-125	4 Monocytes CD16-	AP1S2
7.19805009013653e-130	1.54748645734348	0.633	0.176	1.94851215939996e-125	4 Monocytes CD16-	CTSB
1.52201999262447e-126	1.4665245686312	0.805	0.376	4.12010812003444e-122	4 Monocytes CD16-	ARPC1B
5.12853265096816e-126	1.56019422991663	0.716	0.323	1.38829378861708e-121	4 Monocytes CD16-	TIMP1
1.68847883113706e-125	1.74767254268133	0.589	0.132	4.57071219588802e-121	4 Monocytes CD16-	CEBPD
1.94485683955892e-122	1.56165480619528	0.542	0.081	5.264727464686e-118	4 Monocytes CD16-	NCF2
1.76917983981618e-120	0.659359645468725	1	0.999	4.7891698263824e-116	4 Monocytes CD16-	TMSB10
1.87655181192595e-119	1.79382336029862	0.533	0.054	5.07982575488355e-115	4 Monocytes CD16-	CD36
3.85375663323392e-118	1.48797460004865	0.746	0.35	1.04321192061642e-113	4 Monocytes CD16-	ATP6V0B
3.54870411222482e-117	1.56866418923863	0.506	0.068	9.60634203179258e-113	4 Monocytes CD16-	CPVL
9.66310612592757e-116	1.00021349217805	0.991	0.948	2.61580282828859e-111	4 Monocytes CD16-	SH3BGRL3
1.42142134815544e-114	1.41856713473076	0.509	0.094	3.84778758945677e-110	4 Monocytes CD16-	BLVRB
2.45410389372899e-114	1.43431703599408	0.735	0.311	6.64325924032438e-110	4 Monocytes CD16-	ANXA2
3.38957272408127e-114	1.5833970480915	0.529	0.082	9.175573364088e-110	4 Monocytes CD16-	KLF4
5.24361656104767e-114	1.54144433335957	0.662	0.215	1.41944700307561e-109	4 Monocytes CD16-	EVI2B
3.92889722621802e-112	1.30600058758235	0.946	0.807	1.06355247913722e-107	4 Monocytes CD16-	SRGN
4.20563943292811e-112	1.74133838903354	0.544	0.068	1.13846659449364e-107	4 Monocytes CD16-	MPEG1
1.60796426918925e-110	1.91664184324635	0.52	0.082	4.35275927669531e-106	4 Monocytes CD16-	MAFB
8.641298932111e-110	1.82207650361305	0.511	0.086	2.33919962092245e-105	4 Monocytes CD16-	DUSP6
1.78406885254564e-109	2.1012483271723	0.547	0.086	4.82947438384106e-105	4 Monocytes CD16-	PLAUR
1.39479891015263e-107	1.27537273927081	0.857	0.637	3.77572064978318e-103	4 Monocytes CD16-	ALDOA
6.36715612653999e-107	1.82862997005339	0.611	0.228	1.72358916345438e-102	4 Monocytes CD16-	NAMPT
1.09857355497364e-106	1.60056724715073	0.495	0.057	2.97383861331365e-102	4 Monocytes CD16-	TNFAIP2
7.4779332166681e-106	1.67264760580144	0.543	0.091	2.02427652175205e-101	4 Monocytes CD16-	FGL2
5.5633717713969e-105	1.54768179586859	0.518	0.074	1.50600473851714e-100	4 Monocytes CD16-	TNFSF13B
1.02452353527912e-104	1.34648395997181	0.685	0.278	2.77338521000058e-100	4 Monocytes CD16-	AP2S1
2.3154869483968e-104	1.45731156708177	0.607	0.158	6.26802316931014e-100	4 Monocytes CD16-	FGR
5.73298504124616e-104	1.42168021486225	0.715	0.319	1.55191905066534e-99	4 Monocytes CD16-	GNAI2
5.76430267719527e-103	1.56344010660251	0.596	0.166	1.56039673471676e-98	4 Monocytes CD16-	STXBP2
8.98995307899019e-103	1.36226822813125	0.533	0.123	2.43358029848265e-98	4 Monocytes CD16-	CTSH
5.31446328188717e-101	1.51079023794583	0.429	0.047	1.43862521040686e-96	4 Monocytes CD16-	TMEM176B
1.79528089707238e-100	1.25551690994901	0.421	0.06	4.85982538837494e-96	4 Monocytes CD16-	C19orf38
2.41252047007889e-100	0.870563490252683	0.984	0.947	6.53069291250357e-96	4 Monocytes CD16-	SERF2
4.96300667239064e-100	1.56459164771992	0.476	0.06	1.34348590621615e-95	4 Monocytes CD16-	SLC11A1
6.10107776971167e-99	1.36984601080147	0.465	0.069	1.65156175226095e-94	4 Monocytes CD16-	RAB31
2.6291128904615e-97	1.46926055198679	0.529	0.136	7.11700859447927e-93	4 Monocytes CD16-	PGD
2.13922889659861e-96	1.80437058277423	0.809	0.65	5.79089262309245e-92	4 Monocytes CD16-	GABARAP
2.33080530695318e-95	1.47016964289844	0.481	0.131	6.30948996592225e-91	4 Monocytes CD16-	IFNGR2
1.22852383698482e-94	1.26753155810192	0.711	0.353	3.3256140267179e-90	4 Monocytes CD16-	FKBP1A
4.21846612463312e-94	1.3173868673777	0.458	0.068	1.14193877993818e-89	4 Monocytes CD16-	LY86
4.76664792565325e-94	1.41220334520425	0.426	0.044	1.29033159347434e-89	4 Monocytes CD16-	LRP1
6.93574208095363e-94	1.41057776033593	0.444	0.054	1.87750538131415e-89	4 Monocytes CD16-	ZNF385A
8.50066043631042e-93	1.53968792951029	0.439	0.048	2.30112878010923e-88	4 Monocytes CD16-	PLBD1
6.24572824103266e-92	1.30356062076184	0.438	0.056	1.69071863484754e-87	4 Monocytes CD16-	SLC7A7
7.78463695986148e-92	1.39974532121005	0.489	0.099	2.1073012250345e-87	4 Monocytes CD16-	CAPG
9.3765183677344e-92	1.23864804701404	0.444	0.068	2.5382235221457e-87	4 Monocytes CD16-	LILRB2
1.0700464899017e-91	1.25431358514316	0.538	0.174	2.8966158481639e-87	4 Monocytes CD16-	AGTRAP
5.08586929665721e-91	1.41974368770866	0.429	0.047	1.37674481860511e-86	4 Monocytes CD16-	TGFBI
6.32001555583594e-91	1.37908581530695	0.401	0.035	1.71082821096479e-86	4 Monocytes CD16-	FPR1
8.33303404821599e-89	1.2545082630462	0.622	0.252	2.25575231685207e-84	4 Monocytes CD16-	ASAH1
1.76943357809598e-88	1.28327131809609	0.377	0.037	4.78985669590582e-84	4 Monocytes CD16-	CDA
1.36174433717905e-84	1.22474077114199	0.728	0.398	3.68624192074369e-80	4 Monocytes CD16-	GNG5
2.10806178294061e-83	1.14203399765021	0.413	0.065	5.70652324642023e-79	4 Monocytes CD16-	PILRA
6.17968369651125e-83	1.24937609863885	0.408	0.061	1.67284037664559e-78	4 Monocytes CD16-	CLEC12A
6.60932857291992e-83	1.30842690448418	0.466	0.087	1.78914524468942e-78	4 Monocytes CD16-	CTSZ
7.42736923292899e-83	1.021096388217	0.905	0.746	2.01058885135388e-78	4 Monocytes CD16-	EMP3
2.41101698872832e-82	1.41947568690904	0.41	0.062	6.52662298848757e-78	4 Monocytes CD16-	MARCKS
9.57129879857914e-81	1.23963686276257	0.383	0.041	2.59095058477537e-76	4 Monocytes CD16-	ALDH2
4.88400492510276e-80	1.39651912896361	0.372	0.037	1.32210013322532e-75	4 Monocytes CD16-	CD300E
8.46707471930857e-80	1.29830120954089	0.65	0.268	2.29203712651683e-75	4 Monocytes CD16-	ANXA5
4.22127419235681e-78	1.30484605884016	0.554	0.189	1.14269892387099e-73	4 Monocytes CD16-	PTPRE
2.04175532999378e-77	1.34634097353478	0.386	0.046	5.52703167829318e-73	4 Monocytes CD16-	KCTD12
3.14196647247148e-77	1.17012490140638	0.409	0.064	8.5053032409803e-73	4 Monocytes CD16-	CD302
1.68267301429114e-75	1.37703898213838	0.528	0.188	4.55499584968611e-71	4 Monocytes CD16-	NCF1
2.37159954137099e-75	1.23686971972731	0.528	0.198	6.41991995849126e-71	4 Monocytes CD16-	GRINA
1.15400547921614e-73	1.04596926347267	0.673	0.402	3.1238928322381e-69	4 Monocytes CD16-	PRELID1
2.9790067058712e-73	1.17085267143511	0.375	0.055	8.06417115279335e-69	4 Monocytes CD16-	IGSF6
6.16971104199967e-73	2.43060990716934	0.407	0.095	1.67014077906931e-68	4 Monocytes CD16-	G0S2
6.19235562135997e-73	1.16754108756349	0.401	0.065	1.67627066670214e-68	4 Monocytes CD16-	HCK
3.57520843982748e-72	1.20435603688902	0.57	0.194	9.67808924661298e-68	4 Monocytes CD16-	HLA-DMA
1.73990447459373e-71	1.15685537167466	0.339	0.036	4.70992141272522e-67	4 Monocytes CD16-	TIMP2
7.17340200106262e-71	1.14441207374584	0.915	0.743	1.94183992168765e-66	4 Monocytes CD16-	FOS
1.01454673172389e-70	1.36728887884227	0.449	0.163	2.74637800277657e-66	4 Monocytes CD16-	SGK1
2.21747502517883e-70	1.22251728047521	0.496	0.176	6.00270489315909e-66	4 Monocytes CD16-	PPT1
1.46678977557142e-69	1.19724447627465	0.394	0.072	3.97059992247183e-65	4 Monocytes CD16-	ODF3B
2.0270803359601e-69	1.18870989221814	0.5	0.158	5.487306469444e-65	4 Monocytes CD16-	BRI3
4.89671677508165e-69	1.15234026020003	0.359	0.045	1.3255412310146e-64	4 Monocytes CD16-	PLXDC2
1.34271638406092e-68	1.27901385316509	0.574	0.272	3.6347332516529e-64	4 Monocytes CD16-	RGS2
1.40213676387606e-68	1.18885476631818	0.33	0.025	3.7955842198125e-64	4 Monocytes CD16-	MGST1
1.48158102746148e-68	1.1473409263441	0.626	0.308	4.01063984133822e-64	4 Monocytes CD16-	CNPY3
8.94356359779342e-68	1.19020987421924	0.76	0.541	2.42102266592268e-63	4 Monocytes CD16-	MCL1
3.38934619976911e-67	1.1722401877963	0.573	0.234	9.17496016277499e-63	4 Monocytes CD16-	C4orf48
1.30409826823114e-66	1.22753323873865	0.597	0.254	3.53019401210168e-62	4 Monocytes CD16-	TNFRSF1B
1.90185518177807e-66	1.11882129762873	0.297	0.024	5.14832197707323e-62	4 Monocytes CD16-	TREM1
2.48502577602229e-66	1.11596777047897	0.716	0.467	6.72696477569234e-62	4 Monocytes CD16-	RAC1
3.48691317445547e-66	1.0620718477593	0.614	0.318	9.43907396325095e-62	4 Monocytes CD16-	PGLS
4.79926599716307e-66	1.26966051134695	0.55	0.248	1.29916130543204e-61	4 Monocytes CD16-	KLF10
1.36671234328727e-65	1.05688513252082	0.712	0.475	3.69969031327863e-61	4 Monocytes CD16-	PKM
1.62895299740556e-65	1.10698628427064	0.478	0.183	4.40957576397685e-61	4 Monocytes CD16-	CRTAP
1.00772273838884e-64	1.3368561376542	0.462	0.182	2.72790545281859e-60	4 Monocytes CD16-	BCL2A1
1.2190513555776e-64	1.31760091775906	0.366	0.056	3.29997201954856e-60	4 Monocytes CD16-	C5AR1
1.53247702900737e-64	1.0655837525359	0.797	0.541	4.14841531752295e-60	4 Monocytes CD16-	LAMTOR4
1.8571750336509e-64	1.02468146143133	0.331	0.043	5.02737281609299e-60	4 Monocytes CD16-	LILRA2
3.24982858423117e-64	1.15036185255675	0.343	0.044	8.79728597751377e-60	4 Monocytes CD16-	PRAM1
7.54725705729369e-64	1.25170708653376	0.319	0.023	2.0430424854094e-59	4 Monocytes CD16-	CD93
3.04092605461481e-63	0.860139043653947	0.89	0.778	8.23178682984228e-59	4 Monocytes CD16-	ARPC3
3.25932016627713e-62	1.21329482688656	0.568	0.288	8.82297969011218e-58	4 Monocytes CD16-	CEBPB
4.12183719374752e-62	1.27740941955418	0.326	0.027	1.11578132834745e-57	4 Monocytes CD16-	RBP7
5.64619623548398e-62	1.03253157771001	0.571	0.251	1.52842532094551e-57	4 Monocytes CD16-	C1orf162
7.40640535567597e-62	1.0479552668096	0.477	0.167	2.00491392978149e-57	4 Monocytes CD16-	GSTO1
2.09278378173772e-61	1.17211347730051	0.313	0.03	5.66516569716402e-57	4 Monocytes CD16-	TMEM176A
7.74671285536538e-61	1.22127723881011	0.345	0.044	2.09703516994741e-56	4 Monocytes CD16-	DMXL2
9.47812453527878e-61	0.992310665366119	0.311	0.039	2.56572831169997e-56	4 Monocytes CD16-	RAB32
1.25792001002978e-60	1.03541319480255	0.322	0.039	3.40518946715062e-56	4 Monocytes CD16-	CLEC4A
1.27622598424979e-60	1.08406245617322	0.388	0.086	3.45474373936417e-56	4 Monocytes CD16-	SYK
1.51017168695179e-60	1.16943306569559	0.474	0.156	4.0880347565785e-56	4 Monocytes CD16-	NUP214
1.95890756207658e-60	1.3263592124694	0.311	0.02	5.3027627705413e-56	4 Monocytes CD16-	ANPEP
3.7266167534816e-60	0.886935048475364	0.816	0.614	1.00879515516747e-55	4 Monocytes CD16-	CLIC1
1.77616343160494e-59	1.07742917169789	0.322	0.039	4.80807440935456e-55	4 Monocytes CD16-	RNASE6
8.28929537196482e-59	1.11521818896565	0.604	0.278	2.24391225719088e-54	4 Monocytes CD16-	H2AFY
4.27437320251491e-58	1.04184506477754	0.418	0.116	1.15707282592079e-53	4 Monocytes CD16-	LGALS9
6.32771427106018e-58	1.12937691530164	0.302	0.033	1.71291225317599e-53	4 Monocytes CD16-	NLRP3
6.55813000036073e-58	1.21777417832416	0.489	0.185	1.77528579109765e-53	4 Monocytes CD16-	GLUL
6.82905719278895e-58	2.09607654616597	0.324	0.056	1.84862578208797e-53	4 Monocytes CD16-	CXCL8
1.2385373243948e-57	1.10140402618275	0.487	0.189	3.35272053713673e-53	4 Monocytes CD16-	MIDN
1.35787128469577e-57	0.989505825502312	0.407	0.124	3.67575756767145e-53	4 Monocytes CD16-	THEMIS2
3.54963497213258e-57	0.933968368932118	0.275	0.025	9.60886186956289e-53	4 Monocytes CD16-	BST1
4.47742459716067e-57	1.13156042630839	0.678	0.438	1.21203883845139e-52	4 Monocytes CD16-	JUND
8.83779768974375e-57	1.15408112976304	0.502	0.213	2.39239183461363e-52	4 Monocytes CD16-	TCIRG1
1.86959294765958e-56	0.989321819874415	0.569	0.273	5.06098810931449e-52	4 Monocytes CD16-	MYO1F
2.32327422683012e-56	0.980424744463375	0.332	0.068	6.28910333202915e-52	4 Monocytes CD16-	LY96
2.49757388276231e-56	0.890529713154051	0.518	0.21	6.76093250063756e-52	4 Monocytes CD16-	LYN
4.84638410514754e-56	0.992055938576556	0.625	0.344	1.31191617726344e-51	4 Monocytes CD16-	CD63
6.31371091188551e-56	1.04856250561026	0.462	0.169	1.70912154384741e-51	4 Monocytes CD16-	CAPNS1
1.18589679342868e-55	1.00624894211886	0.279	0.031	3.21022261981144e-51	4 Monocytes CD16-	NRGN
3.43014538547132e-55	0.708747694444936	0.998	0.997	9.28540355847085e-51	4 Monocytes CD16-	TMSB4X
4.2298565967115e-55	0.934767327233337	0.319	0.054	1.1450221807298e-50	4 Monocytes CD16-	LRRC25
7.60187745008224e-55	1.08364207573251	0.345	0.05	2.05782822573726e-50	4 Monocytes CD16-	LILRA5
1.32427400944708e-54	0.761531181166429	0.954	0.87	3.58480974357323e-50	4 Monocytes CD16-	MYL6
2.72845832285528e-54	1.10611854110862	0.605	0.322	7.38593667996923e-50	4 Monocytes CD16-	IFITM3
3.20454861372294e-54	1.1894562334701	0.545	0.234	8.674713097348e-50	4 Monocytes CD16-	LTA4H
6.10231178019098e-54	0.926826355336171	0.293	0.041	1.6518957988977e-49	4 Monocytes CD16-	EMILIN2
7.33990630219485e-54	1.01846700918604	0.332	0.069	1.98691263600415e-49	4 Monocytes CD16-	ITGAX
1.5636148096935e-52	0.996789178272508	0.307	0.064	4.2327052898403e-48	4 Monocytes CD16-	GCA
1.79744535501862e-52	1.00701872914149	0.355	0.076	4.8656845760354e-48	4 Monocytes CD16-	CCDC88A
3.54900556213731e-52	0.904790453888526	0.325	0.071	9.60715805670571e-48	4 Monocytes CD16-	TBXAS1
3.60891315309022e-52	0.940607342008019	0.644	0.403	9.76932790541522e-48	4 Monocytes CD16-	ATP6V1F
3.73762441103675e-52	0.960460852113426	0.301	0.052	1.01177492806765e-47	4 Monocytes CD16-	GAS7
6.25283453462321e-52	0.985488538699921	0.312	0.047	1.6926423085225e-47	4 Monocytes CD16-	FCGR2A
7.29642209864086e-52	0.940785464687568	0.444	0.179	1.97514146210208e-47	4 Monocytes CD16-	TPP1
1.13853473314729e-51	1.0921371907542	0.325	0.071	3.08201352262972e-47	4 Monocytes CD16-	IER3
1.60723052736619e-51	1.12048636532155	0.313	0.059	4.35077303758028e-47	4 Monocytes CD16-	HMOX1
2.24794306431331e-51	0.943897533968458	0.407	0.136	6.08518187509613e-47	4 Monocytes CD16-	HSBP1
6.85946049089879e-51	1.12579280989308	0.583	0.261	1.8568559548863e-46	4 Monocytes CD16-	PLEK
8.16967503534002e-51	0.912378675158436	0.344	0.069	2.21153103206654e-46	4 Monocytes CD16-	MS4A7
8.29573181900014e-51	0.913973450107753	0.29	0.06	2.24565460340334e-46	4 Monocytes CD16-	SULT1A1
1.22527015352778e-50	0.912271646501259	0.758	0.585	3.3168063055997e-46	4 Monocytes CD16-	GPX4
1.35431794389274e-50	0.951050598584473	0.655	0.397	3.66613867411764e-46	4 Monocytes CD16-	VAMP8
1.38950917629473e-50	1.18509248525073	0.469	0.22	3.76140134022984e-46	4 Monocytes CD16-	ATP2B1
1.98509026533377e-50	0.370312087368532	1	0.999	5.37363934825851e-46	4 Monocytes CD16-	RPS24
2.03819488298759e-50	0.94488042839691	0.275	0.031	5.51739354824741e-46	4 Monocytes CD16-	PLXNB2
5.08428041700942e-50	0.985455710733707	0.322	0.087	1.37631470888445e-45	4 Monocytes CD16-	SLC25A37
9.42376108262364e-50	0.988410206558056	0.306	0.049	2.55101212506622e-45	4 Monocytes CD16-	SLC43A2
1.05928462713733e-49	0.959003956633908	0.35	0.091	2.86748348566075e-45	4 Monocytes CD16-	PLSCR1
2.00304974636516e-49	0.944682300698447	0.351	0.097	5.42225566341049e-45	4 Monocytes CD16-	SH3BP2
2.17180053651844e-49	1.02984563089381	0.733	0.531	5.87906405235542e-45	4 Monocytes CD16-	AHNAK
3.56149108302589e-49	0.846231429995962	0.747	0.528	9.64095636175107e-45	4 Monocytes CD16-	ANXA1
6.83073243984127e-49	1.0112053943304	0.399	0.149	1.84907927146503e-44	4 Monocytes CD16-	POU2F2
1.95584020989886e-48	0.991316373523903	0.274	0.024	5.29445944819622e-44	4 Monocytes CD16-	ASGR1
2.26408962000137e-48	0.871631626737247	0.389	0.142	6.12889060134371e-44	4 Monocytes CD16-	STX11
4.24179697056241e-48	1.10799461496651	0.287	0.035	1.14825443993124e-43	4 Monocytes CD16-	HBEGF
8.39888983234984e-48	0.951865466566897	0.244	0.018	2.2735794776171e-43	4 Monocytes CD16-	PTAFR
1.0879020748358e-47	0.792495810595	0.584	0.372	2.9449509165805e-43	4 Monocytes CD16-	SEC11A
1.15416289529049e-47	0.860942576572039	0.425	0.198	3.12431895755137e-43	4 Monocytes CD16-	MGAT1
1.95776782848574e-47	0.902705434757847	0.266	0.038	5.29967751171088e-43	4 Monocytes CD16-	TRIB1
3.76775424997962e-47	0.896789914268797	0.698	0.476	1.01993107546948e-42	4 Monocytes CD16-	ENO1
3.80917217411073e-47	0.95349437802445	0.397	0.15	1.03114290753178e-42	4 Monocytes CD16-	CD4
4.43738223714455e-47	0.99161995424337	0.314	0.057	1.20119937159503e-42	4 Monocytes CD16-	CPPED1
5.31877771659273e-47	1.13206643226226	0.404	0.127	1.43979312788165e-42	4 Monocytes CD16-	PLEC
8.70260907782251e-47	1.00042393019178	0.447	0.165	2.35579627736655e-42	4 Monocytes CD16-	ATP6V0D1
1.08809175164221e-46	1.03329807713308	0.365	0.094	2.94546437169545e-42	4 Monocytes CD16-	PECAM1
1.43814594664743e-46	0.881519560841528	0.37	0.124	3.89306107757459e-42	4 Monocytes CD16-	COMT
1.71370835842999e-46	0.910030740822468	0.444	0.196	4.63900852626997e-42	4 Monocytes CD16-	GLRX
1.95197409650295e-46	0.830839798647206	0.826	0.673	5.28399387923349e-42	4 Monocytes CD16-	SERP1
2.26614512529447e-46	0.806490577108989	0.581	0.315	6.13445485417212e-42	4 Monocytes CD16-	ZEB2
2.7898983425671e-46	1.0386723257622	0.308	0.064	7.55225481332915e-42	4 Monocytes CD16-	CXCL16
3.3733531471844e-46	0.908959108940664	0.317	0.088	9.13166696942817e-42	4 Monocytes CD16-	UBXN11
7.28086280238343e-46	0.849949381688721	0.703	0.511	1.9709295606052e-41	4 Monocytes CD16-	LRRFIP1
1.15947264301502e-45	0.911318351950495	0.508	0.249	3.13869244464166e-41	4 Monocytes CD16-	PTPN6
2.24950670463345e-45	0.968983814740278	0.534	0.262	6.08941464944275e-41	4 Monocytes CD16-	GLIPR1
2.31940191149071e-45	0.928161264343411	0.207	0.018	6.27862097440536e-41	4 Monocytes CD16-	RETN
2.69208394520716e-45	0.856595636032782	0.277	0.044	7.28747123967578e-41	4 Monocytes CD16-	CD86
3.33917966368626e-45	0.838613496960852	0.262	0.032	9.03915934959871e-41	4 Monocytes CD16-	CD33
4.97355322045451e-45	0.86450447705445	0.624	0.393	1.34634085677703e-40	4 Monocytes CD16-	CSTB
5.828758553569e-45	0.973689415283056	0.234	0.018	1.57784494045113e-40	4 Monocytes CD16-	PID1
7.42873135600008e-45	0.945172556532825	0.261	0.037	2.01095757806922e-40	4 Monocytes CD16-	LRRK2
1.50229615004891e-44	0.840448199701024	0.245	0.028	4.06671567818241e-40	4 Monocytes CD16-	TLR2
1.88671703183582e-44	0.910674499047622	0.26	0.049	5.10734300517957e-40	4 Monocytes CD16-	DPYSL2
2.4990987674403e-44	1.27835258925949	0.46	0.204	6.76506036346088e-40	4 Monocytes CD16-	RNASEK
6.96955961363236e-44	0.93105448897925	0.403	0.161	1.88665978741028e-39	4 Monocytes CD16-	RTN3
7.28674408807988e-44	0.862993825086276	0.252	0.026	1.97252162464322e-39	4 Monocytes CD16-	HNMT
8.45519508840567e-44	0.997615586701177	0.329	0.093	2.28882131043141e-39	4 Monocytes CD16-	TLE3
9.78563880468972e-44	0.923252556863872	0.348	0.088	2.64897242442951e-39	4 Monocytes CD16-	EIF4EBP1
1.97199514628904e-43	0.767927292078537	0.221	0.022	5.33819086100443e-39	4 Monocytes CD16-	FCGR1A
2.84091010102369e-43	1.04507660230113	0.624	0.372	7.69034364347113e-39	4 Monocytes CD16-	SERPINB1
3.02102169831816e-43	1.64895663136257	0.254	0.041	8.17790573734726e-39	4 Monocytes CD16-	IL1B
3.07396106920288e-43	0.961401732243951	0.374	0.093	8.32121261433221e-39	4 Monocytes CD16-	HLA-DMB
3.13755083411855e-43	0.848599837924582	0.38	0.174	8.49335010795892e-39	4 Monocytes CD16-	TMEM167A
3.53173793582303e-43	0.748854229619749	0.198	0.015	9.56041459227295e-39	4 Monocytes CD16-	CLEC4E
4.13874920744571e-43	0.812186876194004	0.379	0.159	1.12035941045555e-38	4 Monocytes CD16-	CASP1
4.37419759433184e-43	1.30048425085193	0.351	0.082	1.18409528878563e-38	4 Monocytes CD16-	TRAPPC5
5.53347656181275e-43	0.931911257768727	0.222	0.036	1.49791210528271e-38	4 Monocytes CD16-	SCO2
1.25056306828086e-42	0.735183008266459	0.225	0.034	3.38527422583629e-38	4 Monocytes CD16-	SULF2
1.55057624671314e-42	0.94321738410451	0.398	0.158	4.19740989985247e-38	4 Monocytes CD16-	GPCPD1
2.13159126930422e-42	0.859934961756626	0.348	0.111	5.77021756600652e-38	4 Monocytes CD16-	SCPEP1
2.6298798378027e-42	0.792426261899233	0.547	0.355	7.11908472093192e-38	4 Monocytes CD16-	SDCBP
2.74045807635399e-42	0.845656678567009	0.244	0.045	7.41842001269024e-38	4 Monocytes CD16-	ACSL1
5.03572100883483e-42	0.783828790082508	0.882	0.804	1.36316967709159e-37	4 Monocytes CD16-	CYBA
6.53997136661569e-42	0.896409986650785	0.631	0.412	1.77037024894287e-37	4 Monocytes CD16-	ARRB2
8.48448895356787e-42	0.926809361132574	0.419	0.173	2.29675115973082e-37	4 Monocytes CD16-	RILPL2
1.40778080875184e-41	0.750010712689381	0.217	0.027	3.81086264929122e-37	4 Monocytes CD16-	RBM47
1.62888592573569e-41	0.839034526068403	0.303	0.07	4.4093942009665e-37	4 Monocytes CD16-	CREG1
2.09197496757102e-41	0.868773299100496	0.216	0.018	5.66297623721475e-37	4 Monocytes CD16-	OSCAR
3.94951696582077e-41	1.17661057773187	0.498	0.303	1.06913424264768e-36	4 Monocytes CD16-	SOD2
5.07816183097331e-41	0.843227703692668	0.344	0.111	1.37465840764448e-36	4 Monocytes CD16-	YBX3
5.38360376158964e-41	0.686464767711268	0.201	0.026	1.45734153826231e-36	4 Monocytes CD16-	IL13RA1
5.49229646053102e-41	0.825989937754546	0.229	0.018	1.48676465186575e-36	4 Monocytes CD16-	SIRPA
5.68549736374757e-41	0.777123695834795	0.499	0.226	1.53906413636647e-36	4 Monocytes CD16-	HLA-DQB1
5.81383425066969e-41	0.771578755591085	0.282	0.08	1.57380493165629e-36	4 Monocytes CD16-	C15orf39
9.231362678081e-41	0.844249334605792	0.643	0.404	2.49892987695653e-36	4 Monocytes CD16-	IQGAP1
1.46393246805831e-40	0.830769371441464	0.34	0.094	3.96286519103385e-36	4 Monocytes CD16-	MEF2C
1.95620717268991e-40	0.901456688028378	0.216	0.013	5.29545281647158e-36	4 Monocytes CD16-	STAB1
1.97883013250297e-40	0.833648048264871	0.646	0.43	5.35669316868555e-36	4 Monocytes CD16-	RHOG
2.09294641533087e-40	1.00226540534254	0.375	0.133	5.66560594630068e-36	4 Monocytes CD16-	IL17RA
2.16224236914495e-40	0.747394560855426	0.287	0.089	5.85319009327539e-36	4 Monocytes CD16-	MFSD1
3.24232093846347e-40	0.843160536975778	0.346	0.123	8.7769627804206e-36	4 Monocytes CD16-	UBE2D1
3.54519677776032e-40	0.875223505278735	0.525	0.269	9.59684767739717e-36	4 Monocytes CD16-	CARD16
6.01942474583186e-40	0.879144289701376	0.282	0.06	1.62945827869668e-35	4 Monocytes CD16-	RASSF2
1.49722203997093e-39	0.914856327535932	0.309	0.077	4.05298006220132e-35	4 Monocytes CD16-	OGFRL1
1.96114726846955e-39	0.890882467719969	0.462	0.207	5.30882565574707e-35	4 Monocytes CD16-	GLIPR2
2.0495742305274e-39	0.812527028710616	0.258	0.049	5.54819744203766e-35	4 Monocytes CD16-	NAIP
2.94304607201857e-39	0.873147282943549	0.267	0.041	7.96682571695428e-35	4 Monocytes CD16-	IRAK3
3.38774456431653e-39	0.836090871002374	0.382	0.144	9.17062453560484e-35	4 Monocytes CD16-	BID
4.14742841383228e-39	0.806103118573967	0.609	0.381	1.1227088716244e-34	4 Monocytes CD16-	BRK1
4.49301401790316e-39	0.96478897968837	0.469	0.232	1.21625889464638e-34	4 Monocytes CD16-	NDUFA11
5.26788289346455e-39	0.748539172310997	0.203	0.02	1.42601589926086e-34	4 Monocytes CD16-	CCR1
5.86383204212985e-39	0.821453466996822	0.279	0.065	1.58733933380455e-34	4 Monocytes CD16-	RELT
6.55802168391094e-39	1.19219684384528	0.511	0.259	1.77525646983469e-34	4 Monocytes CD16-	FOSB
1.12517723680471e-38	0.730569303603839	0.196	0.024	3.04585478003034e-34	4 Monocytes CD16-	RNASE2
1.14936521161269e-38	0.843610526449666	0.28	0.069	3.11133162783555e-34	4 Monocytes CD16-	UBE2R2
1.24559884666047e-38	0.916544635467399	0.555	0.324	3.37183607790989e-34	4 Monocytes CD16-	NDUFB1
1.24781233902208e-38	0.983479869878433	0.33	0.116	3.37782800173277e-34	4 Monocytes CD16-	JARID2
1.29643136600033e-38	0.801881298896608	0.828	0.648	3.5094397077629e-34	4 Monocytes CD16-	LCP1
2.06591039333493e-38	0.855278838499091	0.257	0.038	5.59241943475765e-34	4 Monocytes CD16-	RXRA
4.3522480831577e-38	0.832841049875089	0.282	0.076	1.17815355611079e-33	4 Monocytes CD16-	GNS
6.78438017161207e-38	0.805679833932429	0.553	0.341	1.83653171245539e-33	4 Monocytes CD16-	ATP6V0E1
1.02844632746701e-37	0.810253302070429	0.338	0.116	2.78400420845319e-33	4 Monocytes CD16-	SNX10
1.26090222764098e-37	0.715009134682766	0.191	0.02	3.41326233022413e-33	4 Monocytes CD16-	DOK3
1.40815062260895e-37	0.852651896664775	0.443	0.209	3.81186373540244e-33	4 Monocytes CD16-	LYST
1.5225938629259e-37	0.65295468915645	0.812	0.699	4.12166158694041e-33	4 Monocytes CD16-	COX6B1
2.58598300222092e-37	0.662703784570777	0.225	0.05	7.00025598701204e-33	4 Monocytes CD16-	MPP1
2.6972271362391e-37	0.870487754036749	0.345	0.109	7.30139385779926e-33	4 Monocytes CD16-	CHP1
5.56823551111729e-37	0.827146946868004	0.352	0.126	1.50732135285945e-32	4 Monocytes CD16-	WARS
5.71936156945433e-37	0.742069031049557	0.296	0.099	1.54823117685129e-32	4 Monocytes CD16-	QKI
7.089509877076e-37	0.756814414206464	0.202	0.032	1.91913032372447e-32	4 Monocytes CD16-	KIAA0930
8.93535165916483e-37	0.82827966584517	0.8	0.669	2.41879969413592e-32	4 Monocytes CD16-	CD44
1.74513843220594e-36	0.701217866555283	0.267	0.091	4.72408973598148e-32	4 Monocytes CD16-	ATP6V1B2
1.89201552062158e-36	0.650321701458491	0.186	0.022	5.12168601432263e-32	4 Monocytes CD16-	PYGL
2.88929033394539e-36	0.805676664339899	0.362	0.141	7.82130893399018e-32	4 Monocytes CD16-	PICALM
3.84031692051422e-36	0.679915127684268	0.199	0.025	1.0395737903832e-31	4 Monocytes CD16-	RAB20
3.90220764333581e-36	0.815168929529924	0.366	0.154	1.056327609051e-31	4 Monocytes CD16-	MYO9B
4.45673763434966e-36	0.625511337389838	0.201	0.022	1.20643887761845e-31	4 Monocytes CD16-	CD163
7.31181368997618e-36	0.714374546305807	0.543	0.347	1.97930796587655e-31	4 Monocytes CD16-	PSMB3
7.58769587873753e-36	0.625166313128822	0.19	0.035	2.05398927437425e-31	4 Monocytes CD16-	HRH2
9.34334545768563e-36	0.959308698305977	0.455	0.202	2.5292436153955e-31	4 Monocytes CD16-	MYADM
1.0830702854636e-35	0.911376732384867	0.401	0.167	2.93187126274997e-31	4 Monocytes CD16-	ARPC4
1.57381186577272e-35	0.64060872832239	0.178	0.017	4.26030872064674e-31	4 Monocytes CD16-	CD1D
2.48131709265333e-35	0.720092167732267	0.215	0.041	6.71692536981257e-31	4 Monocytes CD16-	NFIL3
5.30848920127394e-35	0.752584083191793	0.203	0.029	1.43700802678486e-30	4 Monocytes CD16-	ENTPD1
5.6178783663985e-35	0.875240057666997	0.224	0.04	1.52075967378407e-30	4 Monocytes CD16-	APOBEC3A
6.6138553791034e-35	0.760393809973837	0.172	0.009	1.79037065112329e-30	4 Monocytes CD16-	CYP27A1
8.39199674592557e-35	0.682008100440535	0.192	0.028	2.27171351912205e-30	4 Monocytes CD16-	LMO2
9.18177634464292e-35	0.701674270738069	0.186	0.024	2.48550685649484e-30	4 Monocytes CD16-	RAB3D
9.29384110355633e-35	0.940884233620079	0.184	0.019	2.5158427867327e-30	4 Monocytes CD16-	EREG
1.1114019173538e-34	0.766797868121248	0.578	0.388	3.00856499027673e-30	4 Monocytes CD16-	PLP2
1.24091641667242e-34	0.67623102891258	0.243	0.056	3.35916073993224e-30	4 Monocytes CD16-	PHACTR1
1.38935566692989e-34	0.687580519991127	0.238	0.065	3.76098579037922e-30	4 Monocytes CD16-	TNFRSF1A
2.59526237707688e-34	0.837629489744663	0.491	0.245	7.02537525474711e-30	4 Monocytes CD16-	VASP
2.62863689828077e-34	0.62792309333274	0.166	0.013	7.11572008364603e-30	4 Monocytes CD16-	QPCT
4.01296449682847e-34	0.826482133856232	0.685	0.49	1.08630948929147e-29	4 Monocytes CD16-	POLR2L
4.78380379707641e-34	0.807893459515406	0.26	0.048	1.29497568786859e-29	4 Monocytes CD16-	ALOX5
8.60780069199389e-34	0.757617258992403	0.257	0.071	2.33013164732274e-29	4 Monocytes CD16-	CCNY
1.44061661477853e-33	0.69121181880289	0.184	0.03	3.89974917620547e-29	4 Monocytes CD16-	RNF144B
1.47340069265957e-33	1.10839900561814	0.559	0.435	3.98849567502947e-29	4 Monocytes CD16-	HIF1A
2.17249391468188e-33	0.785378302213581	0.172	0.025	5.88094102704384e-29	4 Monocytes CD16-	H1F0
2.40172036770939e-33	0.738393026493962	0.196	0.02	6.50145703538933e-29	4 Monocytes CD16-	TMEM170B
3.32303797659817e-33	0.728949284784914	0.225	0.053	8.99546380265126e-29	4 Monocytes CD16-	BCL6
3.35707686844055e-33	0.797502979327596	0.713	0.512	9.08760708286858e-29	4 Monocytes CD16-	TPI1
4.41614927838097e-33	0.614748077594612	0.166	0.019	1.19545160965773e-28	4 Monocytes CD16-	RASGRP4
4.57043078650377e-33	0.663819926225251	0.167	0.017	1.23721561390657e-28	4 Monocytes CD16-	NFAM1
6.33153711144471e-33	0.7806229812156	0.218	0.025	1.71394709606808e-28	4 Monocytes CD16-	SLC15A3
7.36025061808875e-33	0.87345213094115	0.31	0.092	1.99241984231662e-28	4 Monocytes CD16-	MIR22HG
9.29424024114024e-33	0.779571624564725	0.25	0.058	2.51595083327666e-28	4 Monocytes CD16-	ETS2
1.1592132340989e-32	0.758922389625511	0.264	0.079	3.13799022470572e-28	4 Monocytes CD16-	GNAQ
1.31368779902409e-32	0.758347739700016	0.233	0.043	3.55615287195822e-28	4 Monocytes CD16-	MBOAT7
1.43088684621348e-32	1.81930461791704	0.576	0.447	3.87341069269989e-28	4 Monocytes CD16-	CRIP1
2.01801660023605e-32	0.731700041028078	0.216	0.053	5.46277093683898e-28	4 Monocytes CD16-	SOX4
8.81593245974207e-32	0.567895089928494	0.183	0.026	2.38647291685218e-27	4 Monocytes CD16-	LILRB4
8.87648966973144e-32	0.756494903766625	0.558	0.374	2.4028657535963e-27	4 Monocytes CD16-	LAMTOR1
9.33002908089401e-32	0.747866140783709	0.275	0.091	2.52563887219801e-27	4 Monocytes CD16-	ETV6
1.10428009545427e-31	0.673173830604297	0.172	0.018	2.98928621839472e-27	4 Monocytes CD16-	KCNE3
1.12224184395233e-31	0.638615904216969	0.248	0.088	3.03790867157894e-27	4 Monocytes CD16-	LAMP2
1.25730891464801e-31	0.595637613116819	0.164	0.02	3.40353523195216e-27	4 Monocytes CD16-	SMARCD3
1.77511404343571e-31	0.716052359644576	0.395	0.215	4.80523371558046e-27	4 Monocytes CD16-	VMP1
1.89957667612207e-31	0.732099485644296	0.219	0.041	5.14215406226244e-27	4 Monocytes CD16-	CSF1R
1.91791592669373e-31	0.767890461499363	0.401	0.218	5.19179841355992e-27	4 Monocytes CD16-	TPM4
1.99356213605007e-31	0.665766639108856	0.185	0.029	5.39657270228753e-27	4 Monocytes CD16-	SMCO4
2.97937597297141e-31	0.617653614737838	0.176	0.026	8.06517075883362e-27	4 Monocytes CD16-	SEMA4A
3.11710625167345e-31	0.701471144314682	0.769	0.628	8.43800662328002e-27	4 Monocytes CD16-	COX8A
3.30644292199862e-31	0.580381291561677	0.164	0.019	8.95054098985026e-27	4 Monocytes CD16-	CSF2RA
3.5072920721857e-31	0.869384313965903	0.349	0.125	9.49423963940669e-27	4 Monocytes CD16-	ITGAM
5.01178755395719e-31	0.581834030551003	0.171	0.026	1.35669089085621e-26	4 Monocytes CD16-	ZFHX3
6.80571840762946e-31	0.835784515103862	0.597	0.421	1.84230797294529e-26	4 Monocytes CD16-	ZYX
9.01012524270466e-31	0.600411242963321	0.172	0.021	2.43904090320015e-26	4 Monocytes CD16-	SIRPB1
9.55461320017803e-31	1.16228411934288	0.62	0.423	2.58643379328819e-26	4 Monocytes CD16-	RPS17
1.72472330543668e-30	0.676321080103316	0.598	0.438	4.66882598781709e-26	4 Monocytes CD16-	SH3BGRL
1.95575301774062e-30	0.726809551942959	0.282	0.09	5.29422341902386e-26	4 Monocytes CD16-	TMEM205
1.99739037437564e-30	0.737998293206541	0.678	0.509	5.40693574343487e-26	4 Monocytes CD16-	PTP4A2
2.09394123877502e-30	0.611009410323534	0.183	0.042	5.66829893336398e-26	4 Monocytes CD16-	ABCA1
2.87922703900387e-30	0.718741960622104	0.331	0.141	7.79406759458347e-26	4 Monocytes CD16-	HOTAIRM1
3.26611685037819e-30	0.652022311009494	0.165	0.011	8.84137831397375e-26	4 Monocytes CD16-	ASGR2
4.36172645861891e-30	0.855762868192958	0.266	0.055	1.18071935234814e-25	4 Monocytes CD16-	2001-03-01
4.46262431987581e-30	0.744199995242198	0.264	0.086	1.20803240339038e-25	4 Monocytes CD16-	NOTCH2
4.58177425772703e-30	0.742681347572675	0.306	0.137	1.24028629156671e-25	4 Monocytes CD16-	EVI2A
4.60349666799316e-30	0.669247152366877	0.153	0.012	1.24616654802575e-25	4 Monocytes CD16-	F13A1
4.99929754242304e-30	1.02279668176566	0.417	0.221	1.35330984473392e-25	4 Monocytes CD16-	HLA-DRB5
6.0472434475539e-30	0.705911163163829	0.23	0.06	1.63698880125284e-25	4 Monocytes CD16-	ICAM1
6.34748600815058e-30	0.66417390646125	0.222	0.049	1.71826446240636e-25	4 Monocytes CD16-	GAA
6.54984872030618e-30	0.59483069924736	0.143	0.013	1.77304404858688e-25	4 Monocytes CD16-	FAM198B
9.65886489060131e-30	0.656611263515386	0.206	0.031	2.61465472588577e-25	4 Monocytes CD16-	ZNF467
1.15580623419785e-29	0.496806737970775	0.979	0.973	3.12876747597358e-25	4 Monocytes CD16-	PFDN5
1.40286351418194e-29	0.543594070179715	0.163	0.021	3.79755153289051e-25	4 Monocytes CD16-	TTYH3
1.58080922015896e-29	0.691092793754691	0.244	0.093	4.27925055897031e-25	4 Monocytes CD16-	TMBIM4
2.22435370304577e-29	0.660891781734087	0.214	0.047	6.02132547414489e-25	4 Monocytes CD16-	GNA15
2.33973011243176e-29	0.884163911593377	0.148	0.018	6.33364941435279e-25	4 Monocytes CD16-	CXCL2
2.41975654475897e-29	0.770710176217222	0.436	0.226	6.55028096666254e-25	4 Monocytes CD16-	SAT2
4.20436064089185e-29	0.848140649524747	0.292	0.12	1.13812042548942e-24	4 Monocytes CD16-	PPIF
5.27500012069792e-29	0.710977748363248	0.135	0.009	1.42794253267293e-24	4 Monocytes CD16-	CYP1B1
8.07267548045523e-29	0.835666135735067	0.62	0.44	2.18527325255923e-24	4 Monocytes CD16-	GRB2
8.57549716509261e-29	0.692961007109382	0.179	0.03	2.32138708259057e-24	4 Monocytes CD16-	RGS18
1.22247770440131e-28	0.658043655717776	0.25	0.071	3.30924714581434e-24	4 Monocytes CD16-	LILRB1
1.26215389588068e-28	0.874282577115918	0.348	0.128	3.416650596149e-24	4 Monocytes CD16-	RAB11FIP1
1.42251093840363e-28	0.557688646888971	0.176	0.037	3.85073711025862e-24	4 Monocytes CD16-	CORO1C
2.05558750431097e-28	0.634520205656219	0.246	0.075	5.56447537416981e-24	4 Monocytes CD16-	LACTB
2.27649122270244e-28	0.669887551828738	0.226	0.063	6.1624617398555e-24	4 Monocytes CD16-	QSOX1
2.42120754122181e-28	1.1524499361337	0.299	0.146	6.55420881408744e-24	4 Monocytes CD16-	HLA-DRA
2.83684301892655e-28	0.723506522297923	0.321	0.123	7.67933405223416e-24	4 Monocytes CD16-	BLVRA
2.87258106497427e-28	0.526352713202819	0.123	0.01	7.77607694288534e-24	4 Monocytes CD16-	VSTM1
4.13341588963861e-28	0.697470588121274	0.191	0.032	1.11891568132517e-23	4 Monocytes CD16-	FES
4.53802213742328e-28	0.631693007779945	0.241	0.084	1.22844259260048e-23	4 Monocytes CD16-	NAGK
4.85645309838875e-28	0.681080883700323	0.23	0.056	1.31464185373384e-23	4 Monocytes CD16-	RASSF4
5.67023243316183e-28	1.1791450109371	0.195	0.034	1.53493191965691e-23	4 Monocytes CD16-	THBS1
6.26102665577713e-28	0.667099688229653	0.234	0.06	1.69485991571887e-23	4 Monocytes CD16-	NCF4
1.12816307209843e-27	0.707653720579857	0.27	0.1	3.05393743617045e-23	4 Monocytes CD16-	SKAP2
1.20877363914559e-27	0.490650327028649	0.135	0.015	3.27215024116712e-23	4 Monocytes CD16-	JDP2
1.37721961506639e-27	0.712063869281137	0.321	0.148	3.72813349798471e-23	4 Monocytes CD16-	CKLF
1.49145938009076e-27	0.585165457077112	0.237	0.092	4.03738054190568e-23	4 Monocytes CD16-	NUMB
1.56685843728703e-27	0.752988515863317	0.366	0.156	4.24148578973598e-23	4 Monocytes CD16-	ATOX1
1.62944384892438e-27	0.54512453964366	0.23	0.093	4.41090449903829e-23	4 Monocytes CD16-	TPD52L2
2.02954555143154e-27	0.697332684744187	0.208	0.062	5.49397980772518e-23	4 Monocytes CD16-	MEGF9
2.18308597436717e-27	0.662611840166929	0.164	0.017	5.90961373261192e-23	4 Monocytes CD16-	CREB5
2.57837738595345e-27	0.699514474130839	0.299	0.136	6.97966758377599e-23	4 Monocytes CD16-	TRMT1
3.80060730923067e-27	0.665627571740134	0.174	0.02	1.02882439860874e-22	4 Monocytes CD16-	HK3
3.80963886008123e-27	0.767735546236325	0.55	0.335	1.03126923942399e-22	4 Monocytes CD16-	ARPC5
4.09809945348024e-27	0.564377199103103	0.174	0.026	1.1093555220571e-22	4 Monocytes CD16-	LTBR
4.34566654771987e-27	0.503204555100528	0.138	0.023	1.17637193446777e-22	4 Monocytes CD16-	DUSP3
4.475736499725e-27	0.716488096010485	0.368	0.167	1.21158187047556e-22	4 Monocytes CD16-	LAMTOR2
5.38044138180584e-27	0.790738289027394	0.538	0.331	1.45648548205484e-22	4 Monocytes CD16-	SAMHD1
5.52218984215917e-27	0.704136228942446	0.292	0.118	1.49485679027249e-22	4 Monocytes CD16-	MXD1
5.63854295653928e-27	0.577374667481598	0.184	0.043	1.52635357833518e-22	4 Monocytes CD16-	UNC93B1
8.08741279792356e-27	0.724308017799589	0.232	0.065	2.18926264439791e-22	4 Monocytes CD16-	PPP1R9B
9.80416440269896e-27	0.886675290210145	0.495	0.317	2.65398730381061e-22	4 Monocytes CD16-	NINJ1
1.13128511419477e-26	0.529156506680578	0.169	0.025	3.06238880412525e-22	4 Monocytes CD16-	TNFSF13
1.5474785086315e-26	0.728241554963879	0.507	0.325	4.18902432286548e-22	4 Monocytes CD16-	CMTM6
1.58395055616636e-26	0.643502447413297	0.245	0.077	4.28775415554235e-22	4 Monocytes CD16-	SH2B3
1.61568192204493e-26	0.576041867286274	0.149	0.017	4.37365096297562e-22	4 Monocytes CD16-	LILRA6
2.41203700109292e-26	0.649729425884512	0.322	0.146	6.52938416195854e-22	4 Monocytes CD16-	PARVG
2.50815999314151e-26	0.712145462656425	0.334	0.155	6.78958910143408e-22	4 Monocytes CD16-	RBPJ
3.69634737107176e-26	0.584146493656785	0.161	0.022	1.00060123334913e-21	4 Monocytes CD16-	PLEKHO2
3.95607929872639e-26	0.614920991775739	0.17	0.022	1.07091066616523e-21	4 Monocytes CD16-	PDLIM7
4.89833374680769e-26	0.735790892200517	0.289	0.104	1.32597894526084e-21	4 Monocytes CD16-	PLEKHO1
5.32666342468532e-26	0.691053477863279	0.208	0.051	1.44192778906232e-21	4 Monocytes CD16-	OTUD1
6.2511416793163e-26	0.695124070874575	0.175	0.02	1.69218405259092e-21	4 Monocytes CD16-	TLR4
8.63946821643023e-26	0.674156307761455	0.225	0.064	2.33870404618766e-21	4 Monocytes CD16-	AGFG1
8.71465005277465e-26	0.710211923233772	0.686	0.506	2.3590557692861e-21	4 Monocytes CD16-	FLNA
9.46294665911062e-26	0.71837069088388	0.3	0.127	2.56161966062125e-21	4 Monocytes CD16-	RARA
9.94993660270355e-26	0.721170172612339	0.195	0.034	2.69344783835185e-21	4 Monocytes CD16-	MSRB1
1.15526326309434e-25	0.52017584416694	0.131	0.015	3.12729765319639e-21	4 Monocytes CD16-	ADM
2.51516202612699e-25	0.59382617443902	0.165	0.024	6.80854360472575e-21	4 Monocytes CD16-	CD300LF
3.57588570567627e-25	0.491806337866241	0.157	0.023	9.67992260526566e-21	4 Monocytes CD16-	CD300C
4.51741226820619e-25	0.706759228338818	0.303	0.146	1.22286350100342e-20	4 Monocytes CD16-	AHR
4.68442393126968e-25	0.57453663686776	0.165	0.026	1.2680735581947e-20	4 Monocytes CD16-	SLC8A1
5.42658118911743e-25	0.591610986351192	0.163	0.029	1.46897552789409e-20	4 Monocytes CD16-	ID1
6.699109307959e-25	0.50748023246505	0.179	0.045	1.8134488896645e-20	4 Monocytes CD16-	SLC31A2
7.08484178425934e-25	0.741097128870932	0.435	0.248	1.917866670999e-20	4 Monocytes CD16-	MINOS1
9.5390997602537e-25	0.853285520320067	0.173	0.016	2.58223430510068e-20	4 Monocytes CD16-	IL1RN
1.12007939124722e-24	0.649883023598692	0.213	0.065	3.03205491210621e-20	4 Monocytes CD16-	IL6R
1.3035754108684e-24	0.698614620203044	0.235	0.069	3.52877863722076e-20	4 Monocytes CD16-	ARAP1
2.19580996838244e-24	0.610543962621114	0.491	0.35	5.94405758441125e-20	4 Monocytes CD16-	ZFAND5
2.43892371266653e-24	0.745657146132578	0.144	0.012	6.6021664901883e-20	4 Monocytes CD16-	THBD
2.44522153509961e-24	0.649743797290755	0.229	0.073	6.61921469551463e-20	4 Monocytes CD16-	CBX6
2.45512626189601e-24	0.844201755132205	0.366	0.159	6.6460267909525e-20	4 Monocytes CD16-	CDKN1A
2.54550558597285e-24	0.492513360977561	0.125	0.023	6.89068362122849e-20	4 Monocytes CD16-	BASP1
2.65031471714114e-24	0.768356760945884	0.473	0.284	7.17440193930106e-20	4 Monocytes CD16-	ATF4
3.4039105422952e-24	0.749973799727764	0.581	0.434	9.2143858379931e-20	4 Monocytes CD16-	ID2
3.54596899289288e-24	0.637735578958745	0.239	0.079	9.59893806376104e-20	4 Monocytes CD16-	C9orf72
3.66364639289509e-24	0.608373808099381	0.458	0.29	9.91749078556702e-20	4 Monocytes CD16-	TLN1
3.78413221110003e-24	0.440512187042389	0.11	0.007	1.02436458954478e-19	4 Monocytes CD16-	FAM129B
4.28998982883347e-24	0.663710391143376	0.349	0.189	1.16130024666522e-19	4 Monocytes CD16-	ZNF106
4.43082574563671e-24	0.645024620016731	0.375	0.216	1.19942452934386e-19	4 Monocytes CD16-	CDC42EP3
5.16302590752709e-24	0.658178898764418	0.307	0.129	1.39763111316758e-19	4 Monocytes CD16-	HEXB
5.32266283772239e-24	0.574427394845098	0.331	0.156	1.44084483017145e-19	4 Monocytes CD16-	AOAH
5.63693871705279e-24	0.819894240884318	0.471	0.294	1.52591931070619e-19	4 Monocytes CD16-	UPP1
5.6724221686887e-24	1.07243798068045	0.118	0.025	1.53552468106403e-19	4 Monocytes CD16-	RP11-1143G9.4
5.73331439600725e-24	0.593045908609169	0.191	0.042	1.55200820699916e-19	4 Monocytes CD16-	ZMIZ1
6.12592533703036e-24	0.543953899940177	0.231	0.082	1.65828798873412e-19	4 Monocytes CD16-	LAT2
1.11231017689091e-23	0.431642016046074	0.224	0.117	3.0110236488437e-19	4 Monocytes CD16-	MANBA
1.25161117148656e-23	0.537435724550356	0.155	0.034	3.38811144121411e-19	4 Monocytes CD16-	PHC2
1.40405830298648e-23	0.715033847374721	0.524	0.337	3.80078582618441e-19	4 Monocytes CD16-	TXN
1.45843979845385e-23	0.776076600502917	0.358	0.15	3.94799653441457e-19	4 Monocytes CD16-	CTSA
1.47078156774879e-23	0.462558254244363	0.131	0.022	3.98140570389597e-19	4 Monocytes CD16-	DAPK1
2.32367496064206e-23	0.56996149802268	0.188	0.055	6.29018811845806e-19	4 Monocytes CD16-	ITGA5
2.44825446397591e-23	0.567364698910942	0.158	0.022	6.62742483398278e-19	4 Monocytes CD16-	ALDH3B1
2.48251356477874e-23	0.686825503446341	0.239	0.082	6.72016421985605e-19	4 Monocytes CD16-	CKAP4
2.64017610992497e-23	0.59057373020989	0.224	0.072	7.14695672956689e-19	4 Monocytes CD16-	PLIN3
2.99669186992405e-23	0.672029966831146	0.198	0.044	8.11204489188441e-19	4 Monocytes CD16-	SLC16A3
3.07220766519524e-23	0.497018163080378	0.156	0.03	8.3164661496835e-19	4 Monocytes CD16-	MCTP1
3.47718715850828e-23	0.58714699157556	0.17	0.028	9.41274563808192e-19	4 Monocytes CD16-	LILRA1
3.87234836242355e-23	0.405906312551418	0.127	0.025	1.04824470170805e-18	4 Monocytes CD16-	ADAP2
4.06596509139921e-23	0.587547347725451	0.177	0.054	1.10065675024177e-18	4 Monocytes CD16-	ATP13A3
4.57468297998977e-23	0.6053446448144	0.222	0.071	1.23836668268323e-18	4 Monocytes CD16-	ADAM15
4.87724319326121e-23	0.642959998165697	0.328	0.177	1.32026973241581e-18	4 Monocytes CD16-	C6orf62
5.09097837909109e-23	0.403282343516584	0.102	0.008	1.37812784721996e-18	4 Monocytes CD16-	GLT1D1
6.26398118940026e-23	0.458403145050484	0.112	0.008	1.69565970797065e-18	4 Monocytes CD16-	MCEMP1
6.5492881638282e-23	0.562352049354452	0.194	0.047	1.77289230594829e-18	4 Monocytes CD16-	FBP1
7.22273199459014e-23	0.489174544999363	0.184	0.063	1.95519355093555e-18	4 Monocytes CD16-	SSFA2
7.32552083847176e-23	0.572291493204828	0.161	0.031	1.98301849097431e-18	4 Monocytes CD16-	PPM1F
8.01362845438692e-23	0.744193593690417	0.358	0.185	2.16928922260254e-18	4 Monocytes CD16-	NCOA4
8.24279798041275e-23	0.482836471790232	0.164	0.036	2.23132541329773e-18	4 Monocytes CD16-	CAMK1
[truncated: 9,736 more rows]

## Sheet: DEG NK
Supplementary Table 2: DEGs between reclustered NK cells (Figure 2)
p_val	avg_log2FC	pct.1	pct.2	p_val_adj	cluster	gene
2.96603831019684e-97	1.161985776586	0.815	0.488	8.02906570570285e-93	0 CD56dim active	FCGR3A
7.31069547590112e-94	0.94718032416821	0.952	0.717	1.97900526532643e-89	0 CD56dim active	GZMA
5.38503089112293e-89	0.919618273691411	0.921	0.667	1.45772786222698e-84	0 CD56dim active	RAC2
9.84386539526288e-83	1.34789469233531	0.849	0.584	2.66473436249766e-78	0 CD56dim active	PRF1
1.60089389507699e-80	0.715916521615227	1	0.998	4.33361977397342e-76	0 CD56dim active	ACTB
2.95400516992017e-70	0.667705764372846	0.992	0.915	7.99649199497389e-66	0 CD56dim active	CST7
3.68583926664287e-69	0.690742651625493	0.965	0.857	9.97756689480226e-65	0 CD56dim active	MYL12A
1.13118303408177e-68	0.633829261551929	0.983	0.898	3.06211247325934e-64	0 CD56dim active	CYBA
6.73005356916516e-68	0.911004735349137	0.869	0.601	1.82182550117301e-63	0 CD56dim active	SPON2
7.28305748151381e-63	0.970575675152625	0.666	0.339	1.97152366024579e-58	0 CD56dim active	UCP2
1.5713166944503e-62	0.889060480099471	0.817	0.55	4.25355429187695e-58	0 CD56dim active	FCER1G
3.41189447088685e-62	0.55002319887828	0.999	0.991	9.23599833269069e-58	0 CD56dim active	PFN1
2.92481130705539e-59	0.767774450184409	0.883	0.696	7.91746420819894e-55	0 CD56dim active	CORO1A
7.0540535934392e-58	1.18326985188772	0.883	0.701	1.90953230774399e-53	0 CD56dim active	JUN
1.37037200742279e-56	0.523064303522149	1	0.997	3.70959702409349e-52	0 CD56dim active	TMSB4X
1.25073875677024e-49	0.453228726478978	0.994	0.954	3.38574981457703e-45	0 CD56dim active	CFL1
1.29814808377311e-49	0.70694958028937	0.843	0.618	3.51408686277382e-45	0 CD56dim active	EVL
9.49414607938021e-49	0.709363141079736	0.771	0.522	2.57006534368822e-44	0 CD56dim active	CCND3
1.07284414682931e-48	1.33358667251739	0.652	0.368	2.90418910546693e-44	0 CD56dim active	CCL3
1.3018754613986e-46	0.781946709223411	0.616	0.323	3.52417687400601e-42	0 CD56dim active	OSTF1
4.36858080103601e-45	1.01764433306691	0.833	0.578	1.18257482284045e-40	0 CD56dim active	CCL4
4.52159703298002e-44	0.758123427364495	0.717	0.477	1.22399631682769e-39	0 CD56dim active	CLIC3
5.59384063391533e-43	0.741043714863881	0.855	0.645	1.51425265960088e-38	0 CD56dim active	KLRD1
9.1011734742926e-43	0.753466991904795	0.66	0.409	2.46368765949101e-38	0 CD56dim active	SLC9A3R1
1.03461378923745e-42	0.884504366122142	0.497	0.209	2.80069952746578e-38	0 CD56dim active	SELPLG
4.45950343276824e-42	0.64585506607342	0.85	0.656	1.20718757925036e-37	0 CD56dim active	HOPX
1.02499733245454e-41	0.745366939938749	0.678	0.402	2.77466777895443e-37	0 CD56dim active	ANXA6
1.35574460973539e-38	0.737668849411079	0.604	0.343	3.6700006585537e-34	0 CD56dim active	CD53
3.98050602756541e-36	0.25782907471644	1	1	1.07752298166196e-31	0 CD56dim active	B2M
5.74339793800085e-36	0.691775072063517	0.489	0.257	1.55473782181683e-31	0 CD56dim active	SPN
1.25105022519167e-34	0.43086918641932	0.98	0.93	3.38659295959386e-30	0 CD56dim active	ACTG1
1.32352452901584e-34	0.689878914638363	0.722	0.52	3.58278090004588e-30	0 CD56dim active	ANXA1
1.76639368393567e-34	0.687294521504594	0.6	0.35	4.78162770241387e-30	0 CD56dim active	LCK
9.29999321358381e-34	0.602490491260615	0.755	0.554	2.51750816291714e-29	0 CD56dim active	RARRES3
8.24320774563054e-32	0.652291355363159	0.231	0.073	2.23143633674219e-27	0 CD56dim active	CX3CR1
3.85824730618655e-31	0.576351200411534	0.706	0.492	1.0444275457847e-26	0 CD56dim active	CAPZB
4.34663379187677e-31	0.583864817052992	0.862	0.674	1.17663376746104e-26	0 CD56dim active	CLIC1
1.46695294443131e-30	0.540090123241566	0.804	0.623	3.97104162057555e-26	0 CD56dim active	MYL12B
1.81763421503365e-30	0.701106589585831	0.417	0.2	4.92033582009609e-26	0 CD56dim active	FGR
1.47231535902868e-29	0.711502218919086	0.428	0.208	3.98555767689064e-25	0 CD56dim active	APOBEC3G
1.63802833785681e-29	0.400703642008074	0.972	0.917	4.43414271057839e-25	0 CD56dim active	PPIA
2.02005271008757e-29	0.639409985703789	0.559	0.324	5.46828268620705e-25	0 CD56dim active	PSMB10
3.00719763386091e-29	0.591084670782033	0.663	0.456	8.14048399486149e-25	0 CD56dim active	CAP1
4.44777039654321e-28	0.490237353248452	0.794	0.622	1.20401144634425e-23	0 CD56dim active	BIN2
5.07653848700273e-28	0.588888539734396	0.721	0.521	1.37421896843164e-23	0 CD56dim active	KLRF1
9.3513830027476e-28	0.46395823207637	0.755	0.589	2.53141937884378e-23	0 CD56dim active	IL2RB
9.46995983061113e-28	0.564150530397239	0.957	0.87	2.56351812614643e-23	0 CD56dim active	GZMB
1.13608007583912e-27	0.600856574592981	0.307	0.13	3.07536876529649e-23	0 CD56dim active	DENND2D
1.87185799409488e-27	0.37679824997873	0.983	0.932	5.06711959001483e-23	0 CD56dim active	ARHGDIB
3.6864642988162e-27	0.464441198745344	0.627	0.444	9.97925885689545e-23	0 CD56dim active	PSME2
1.19947494303017e-26	0.546740162822184	0.486	0.28	3.24697867078267e-22	0 CD56dim active	DAD1
1.54599804315323e-26	0.384994762302334	0.991	0.959	4.18501670281579e-22	0 CD56dim active	SH3BGRL3
2.16577567693791e-26	0.70559552130277	0.427	0.2	5.86275475747091e-22	0 CD56dim active	FCRL6
2.53815405941247e-26	0.620509998589906	0.511	0.288	6.87078303882956e-22	0 CD56dim active	ARPC5
4.39944729407243e-26	0.339001461119757	0.984	0.944	1.19093038250541e-21	0 CD56dim active	TYROBP
5.02781370673417e-26	0.424558400160791	0.965	0.895	1.36102917041294e-21	0 CD56dim active	HCST
8.197711929604e-26	0.326376614233078	1	0.998	2.2191206193438e-21	0 CD56dim active	TMSB10
8.67089330239065e-26	0.466244820636096	0.88	0.749	2.34721081695715e-21	0 CD56dim active	HNRNPA2B1
1.00900811975984e-25	0.303030399632164	1	0.997	2.73138498018988e-21	0 CD56dim active	NKG7
1.50703236793024e-25	0.570524390394794	0.37	0.19	4.07953661998717e-21	0 CD56dim active	CD300A
1.92370873878873e-25	0.429480325352813	0.88	0.742	5.2074795559011e-21	0 CD56dim active	ARPC3
8.9594217388202e-25	0.746610257133596	0.692	0.513	2.42531546469863e-20	0 CD56dim active	PPP1R15A
4.2550019843155e-24	0.583745770676262	0.47	0.276	1.1518290371542e-19	0 CD56dim active	SH2D2A
5.76649764798698e-24	0.629746885712738	0.56	0.337	1.56099091331007e-19	0 CD56dim active	ALOX5AP
6.23336686811581e-24	0.603602684426361	0.407	0.211	1.68737241119895e-19	0 CD56dim active	C1orf162
7.49110923699328e-24	0.313356733190255	0.765	0.616	2.02784327045408e-19	0 CD56dim active	TAGLN2
8.49516150736109e-24	0.593338711733003	0.556	0.347	2.29964022004265e-19	0 CD56dim active	TBC1D10C
1.42663876613366e-23	0.642662257211233	0.312	0.116	3.86191113992382e-19	0 CD56dim active	ICAM2
2.26257109172179e-23	0.614156790221835	0.636	0.409	6.12477994529087e-19	0 CD56dim active	PSMB9
2.5344226130461e-23	0.39988679771349	0.933	0.823	6.8606820135158e-19	0 CD56dim active	LSP1
6.01078855146849e-23	0.544217898193988	0.393	0.214	1.62712046088252e-18	0 CD56dim active	PTGDR
1.69007650389592e-22	0.393353021942954	0.914	0.781	4.57503709604626e-18	0 CD56dim active	FGFBP2
7.00156239228524e-22	1.09625598000802	0.341	0.175	1.89532293959161e-17	0 CD56dim active	RHOB
1.56956596751662e-21	0.532216618906065	0.566	0.38	4.24881507406749e-17	0 CD56dim active	WDR1
1.88736765343279e-21	0.49136763011112	0.749	0.56	5.10910423784257e-17	0 CD56dim active	PPP1CA
1.91644933844131e-21	0.460243735092261	0.521	0.353	5.18782835916062e-17	0 CD56dim active	PPP1R18
1.96614663242328e-21	0.5137133596882	0.268	0.114	5.32235893396982e-17	0 CD56dim active	LAIR1
2.21251943270916e-21	0.562614732297781	0.322	0.154	5.9892901043437e-17	0 CD56dim active	AKR1C3
3.71532666001748e-21	0.473990673460851	0.458	0.281	1.00573892686673e-16	0 CD56dim active	ATP6V0E1
6.04074709223991e-21	0.418662446591276	0.577	0.404	1.63523023786934e-16	0 CD56dim active	ANAPC16
1.01716402600428e-20	0.506067131886617	0.418	0.265	2.75346301839359e-16	0 CD56dim active	SH2D1B
1.22762562433391e-20	0.456269284156936	0.444	0.291	3.32318256507188e-16	0 CD56dim active	GNPTAB
1.92259595611116e-20	0.564095514774528	0.516	0.311	5.20446725319291e-16	0 CD56dim active	PRSS23
1.95785521859262e-20	0.535442372923952	0.525	0.336	5.29991407673021e-16	0 CD56dim active	TPST2
2.03126881239417e-20	0.425840220039692	0.528	0.361	5.49864467515102e-16	0 CD56dim active	WAS
2.29654257827802e-20	0.410220181373271	0.785	0.622	6.21674075939859e-16	0 CD56dim active	MSN
2.73745869555806e-20	0.674952380855755	0.906	0.854	7.41030068887566e-16	0 CD56dim active	ZFP36
2.95050077848133e-20	0.50406062481742	0.505	0.319	7.98700560734896e-16	0 CD56dim active	SYTL1
4.04458346029979e-20	0.493861630471871	0.317	0.157	1.09486874270315e-15	0 CD56dim active	FLI1
1.32393905809269e-19	0.401485678807309	0.827	0.727	3.58390303025692e-15	0 CD56dim active	HSPA8
1.53537662598476e-19	0.499304305647284	0.507	0.329	4.15626452654073e-15	0 CD56dim active	PLEK
1.69243607858189e-19	0.432145499555803	0.802	0.648	4.58142446472117e-15	0 CD56dim active	EMP3
1.7991452756498e-19	0.420655176926958	0.875	0.749	4.870286261184e-15	0 CD56dim active	LCP1
2.61887893485732e-19	0.440483766455025	0.963	0.882	7.08930527665878e-15	0 CD56dim active	IFITM2
6.58875288191784e-19	0.385487640713397	0.566	0.412	1.78357540513516e-14	0 CD56dim active	ENO1
2.66464847696408e-18	0.428471706791262	0.438	0.277	7.21320342714177e-14	0 CD56dim active	LAT
2.7168371697096e-18	0.510219078151514	0.439	0.272	7.35447821840389e-14	0 CD56dim active	TRAF3IP3
2.83105199362206e-18	0.378357728797965	0.512	0.376	7.66365774673493e-14	0 CD56dim active	IGFBP7
3.5235231308937e-18	0.302027307712847	0.912	0.838	9.53817711532924e-14	0 CD56dim active	RHOA
6.01844711691651e-18	0.531411128142289	0.397	0.215	1.6291936345493e-13	0 CD56dim active	RASAL3
7.04093037863615e-18	0.446749794118686	0.609	0.443	1.9059798534968e-13	0 CD56dim active	TMBIM6
8.20975712000261e-18	0.467249859350828	0.45	0.28	2.22238125238471e-13	0 CD56dim active	CARD16
1.04301725153862e-17	0.297563226865095	0.904	0.821	2.82344769991506e-13	0 CD56dim active	LAPTM5
1.14243134126765e-17	0.446442508047202	0.343	0.199	3.09256164081154e-13	0 CD56dim active	GLIPR1
1.34588591466242e-17	0.406790946763635	0.853	0.732	3.64331317099117e-13	0 CD56dim active	PCBP1
1.36694964921102e-17	0.854566181789923	0.866	0.796	3.70033270041424e-13	0 CD56dim active	DUSP1
1.71202982007723e-17	0.570694985783944	0.318	0.148	4.63446472294907e-13	0 CD56dim active	ABI3
1.72576187147379e-17	0.553404480860413	0.436	0.248	4.67163738607955e-13	0 CD56dim active	VASP
2.76315187403494e-17	0.478141660090319	0.404	0.25	7.47985212301258e-13	0 CD56dim active	ANXA2
3.84355733780946e-17	0.551061901321834	0.314	0.154	1.04045097134502e-12	0 CD56dim active	GIMAP4
6.48796049558138e-17	0.347301031939474	0.259	0.149	1.75629090615388e-12	0 CD56dim active	PRMT1
8.36159063892502e-17	0.370923160625332	0.218	0.103	2.263482585957e-12	0 CD56dim active	NDUFAF3
8.59589635558229e-17	0.430290552668312	0.482	0.315	2.32690914345613e-12	0 CD56dim active	NEDD8
1.00858772489263e-16	0.271208088797454	0.983	0.95	2.73024697128435e-12	0 CD56dim active	SERF2
1.11990940413844e-16	0.363605997411131	0.542	0.397	3.03159475700276e-12	0 CD56dim active	PRDX5
1.4018191713203e-16	0.455224478816565	0.652	0.484	3.79472449676406e-12	0 CD56dim active	ZAP70
1.50846986041205e-16	0.286450039460702	0.968	0.908	4.08342791213543e-12	0 CD56dim active	MYL6
1.6378604959626e-16	0.756988285868824	0.651	0.481	4.43368836257075e-12	0 CD56dim active	PMAIP1
2.00517704547544e-16	0.353041079075959	0.716	0.571	5.42801426210202e-12	0 CD56dim active	GPSM3
2.09756776580221e-16	0.38108250576382	0.885	0.786	5.67811594202659e-12	0 CD56dim active	PTPRC
2.36065783784307e-16	0.467473385463226	0.288	0.14	6.39030076704119e-12	0 CD56dim active	CD244
2.63966399646445e-16	0.381075992139905	0.507	0.368	7.14557043842925e-12	0 CD56dim active	MYO1G
3.35607402641595e-16	0.501746379671728	0.41	0.245	9.08489238950797e-12	0 CD56dim active	PYHIN1
4.42198202552624e-16	0.385663213378269	0.551	0.397	1.19703053430995e-11	0 CD56dim active	DHRS7
4.78042451137072e-16	0.38131353333835	0.281	0.163	1.29406091522805e-11	0 CD56dim active	CDK2AP2
7.88958384837646e-16	0.554394058315156	0.376	0.195	2.13571034775551e-11	0 CD56dim active	LINC00861
9.65668765039402e-16	0.511789219071051	0.432	0.256	2.61406534696166e-11	0 CD56dim active	2001-09-01
1.06715719765443e-15	0.365310743445273	0.513	0.37	2.88879453405055e-11	0 CD56dim active	SKAP1
1.30096725316131e-15	0.28946755341195	0.724	0.598	3.52171835430766e-11	0 CD56dim active	TPI1
1.30140963583946e-15	0.855541041647668	0.303	0.131	3.52291588421741e-11	0 CD56dim active	IFNG
3.91193361730681e-15	0.451458763600647	0.32	0.183	1.05896043020495e-10	0 CD56dim active	PTPN6
4.39696818782056e-15	0.398326506128177	0.291	0.163	1.19025928844303e-10	0 CD56dim active	SH3BP5
4.6112234377234e-15	0.41392395207237	0.547	0.401	1.24825818459172e-10	0 CD56dim active	CTSC
5.33138494641086e-15	0.351288167147148	0.781	0.65	1.44320590499342e-10	0 CD56dim active	SUN2
5.4091578298416e-15	0.555501976247921	0.639	0.456	1.46425902453812e-10	0 CD56dim active	PLAC8
5.79358771710261e-15	0.426458132623591	0.426	0.271	1.56832419501968e-10	0 CD56dim active	GLIPR2
7.17234588207647e-15	0.477981465065697	0.343	0.185	1.9415540302781e-10	0 CD56dim active	CSK
9.08201901303156e-15	0.36326200627914	0.695	0.551	2.45850254682764e-10	0 CD56dim active	HCLS1
1.03857987470862e-14	0.351848749048037	0.329	0.21	2.81143572083622e-10	0 CD56dim active	MAT2B
1.13469540555221e-14	0.302476642965848	0.365	0.254	3.07162046282983e-10	0 CD56dim active	POLR2E
1.83022641632991e-14	0.698646755536303	0.273	0.123	4.95442290900506e-10	0 CD56dim active	CCL4L2
1.94426363592902e-14	0.323025038389187	0.142	0.055	5.26312166245986e-10	0 CD56dim active	FCRL3
2.09420100763755e-14	0.39398634620693	0.353	0.213	5.66900212767484e-10	0 CD56dim active	STOM
2.78634385799659e-14	0.357689602254906	0.382	0.248	7.54263282359678e-10	0 CD56dim active	POLR3GL
3.03032135691845e-14	0.670966091920897	0.269	0.131	8.20307991317824e-10	0 CD56dim active	MYOM2
3.11780032053675e-14	0.347623267813366	0.193	0.097	8.43988546769298e-10	0 CD56dim active	RASSF4
3.34513701266756e-14	0.375609114868251	0.496	0.348	9.05528589329109e-10	0 CD56dim active	BST2
3.59617936179188e-14	0.408303779716522	0.25	0.127	9.73485753237063e-10	0 CD56dim active	MRPS6
4.00920416917821e-14	0.464341813293512	0.41	0.258	1.08529156859654e-09	0 CD56dim active	ADAM8
5.37363889509309e-14	0.393990395844295	0.341	0.209	1.4546440489017e-09	0 CD56dim active	FERMT3
8.86762062473417e-14	0.640844304152094	0.812	0.717	2.40046490311554e-09	0 CD56dim active	KLF6
1.03686012007884e-13	0.464703023139564	0.878	0.806	2.80678034505342e-09	0 CD56dim active	IER2
1.37614236843662e-13	0.354992902294426	0.27	0.152	3.72521739135792e-09	0 CD56dim active	PHB
1.62875191664452e-13	0.253380319070778	0.197	0.12	4.40903143835672e-09	0 CD56dim active	STAT6
3.97698110294596e-13	0.348046406026552	0.509	0.377	1.07656878456747e-08	0 CD56dim active	NCR3
4.79987177160824e-13	0.285358737298889	0.785	0.681	1.29932528857435e-08	0 CD56dim active	LIMD2
4.812736178752e-13	0.33223344418215	0.401	0.279	1.30280768358817e-08	0 CD56dim active	PTPN4
5.9484630046396e-13	0.291719664465762	0.611	0.493	1.61024893535594e-08	0 CD56dim active	ARHGEF1
6.45584171837413e-13	0.430271148482795	0.722	0.558	1.74759635316388e-08	0 CD56dim active	APMAP
8.1602725146745e-13	0.432707267163403	0.311	0.173	2.20898576972239e-08	0 CD56dim active	RPS6KA1
9.03728539633521e-13	0.456477797110393	0.47	0.325	2.44639315678794e-08	0 CD56dim active	ACTR3
1.02360697853948e-12	0.358285502441398	0.198	0.096	2.77090409090638e-08	0 CD56dim active	LPXN
1.0876686821275e-12	0.426984378710777	0.4	0.248	2.94431912251915e-08	0 CD56dim active	RNF167
1.17164332219731e-12	0.47961231525854	0.38	0.225	3.17163847318813e-08	0 CD56dim active	LBH
1.2176354235285e-12	0.355990700177862	0.537	0.39	3.29613909149165e-08	0 CD56dim active	TTC38
1.39182660861086e-12	0.401017835974034	0.343	0.203	3.76767462950961e-08	0 CD56dim active	TMEM230
1.5148488859462e-12	0.331333499865366	0.31	0.197	4.10069593425637e-08	0 CD56dim active	RAB1B
1.55437081648777e-12	0.417301730104773	0.381	0.232	4.20768180023239e-08	0 CD56dim active	AGTRAP
2.06774465459747e-12	0.276987545104956	0.962	0.905	5.59738477999535e-08	0 CD56dim active	ITGB2
2.42026621279087e-12	0.387298862450973	0.639	0.487	6.55166063802489e-08	0 CD56dim active	FAM49B
3.30927842638598e-12	0.425040607299112	0.278	0.146	8.95821670022684e-08	0 CD56dim active	CISD3
3.46255081135446e-12	0.421344967899264	0.291	0.161	9.37312504633653e-08	0 CD56dim active	PTGER2
3.95585011853064e-12	0.32828600020859	0.399	0.282	1.07084862708624e-07	0 CD56dim active	SCP2
4.31609274624875e-12	0.319321224832206	0.348	0.233	1.16836630640954e-07	0 CD56dim active	PRDX2
4.40166454941162e-12	0.27167822158697	0.911	0.82	1.19153059352573e-07	0 CD56dim active	PSME1
4.54926553955112e-12	0.425849047467324	0.364	0.237	1.23148618155649e-07	0 CD56dim active	GIMAP7
5.46046884469206e-12	0.383650441321263	0.364	0.226	1.47814891625814e-07	0 CD56dim active	GDI2
6.5877916822805e-12	0.343372230739739	0.291	0.177	1.78331520839333e-07	0 CD56dim active	HMOX2
7.65180093916095e-12	0.28369600939413	0.625	0.51	2.07134251423087e-07	0 CD56dim active	HLA-F
8.22577704027632e-12	0.32238462440573	0.18	0.088	2.2267178448028e-07	0 CD56dim active	TRPV2
9.14103095632414e-12	0.5171901800099	0.318	0.154	2.47447707987695e-07	0 CD56dim active	DYNLL1
9.7095440815522e-12	0.366351965563017	0.304	0.188	2.62837358287618e-07	0 CD56dim active	IFI16
1.1172487859336e-11	0.405225036861171	0.368	0.244	3.02439246352227e-07	0 CD56dim active	RHOC
1.15720706622392e-11	0.331341901991435	0.336	0.217	3.13255952826816e-07	0 CD56dim active	DGUOK
1.1669439355478e-11	0.49335020284002	0.893	0.839	3.15891723352789e-07	0 CD56dim active	JUNB
1.56837766465189e-11	0.309517771560036	0.495	0.369	4.24559833821267e-07	0 CD56dim active	CAPN2
2.0082487619298e-11	0.351257205761006	0.18	0.084	5.43632939854397e-07	0 CD56dim active	SIGLEC7
2.17178559302918e-11	0.447106241425144	0.309	0.163	5.87902360032998e-07	0 CD56dim active	RGS19
2.27705953840536e-11	0.312216321834509	0.391	0.275	6.16400017046332e-07	0 CD56dim active	XRCC5
2.35931686629132e-11	0.367985732980121	0.523	0.377	6.38667075705061e-07	0 CD56dim active	SH3BGRL
2.59558990416677e-11	0.484088514073078	0.404	0.246	7.02626187057944e-07	0 CD56dim active	ARPC1B
3.25778594366033e-11	0.403812164593218	0.58	0.436	8.81882654948851e-07	0 CD56dim active	CYCS
3.35098719246957e-11	0.421440682253524	0.323	0.186	9.07112233001514e-07	0 CD56dim active	LAT2
4.45875442266438e-11	0.331895732517338	0.401	0.279	1.20698482221525e-06	0 CD56dim active	LRP10
4.79065345105308e-11	0.322130762129924	0.165	0.075	1.29682988920007e-06	0 CD56dim active	CYB5B
4.87440405491505e-11	0.450697182302261	0.351	0.199	1.3195011776655e-06	0 CD56dim active	M6PR
6.07714320826868e-11	0.356497457335826	0.337	0.216	1.64508266647833e-06	0 CD56dim active	BANF1
6.99182355667051e-11	0.26259884073636	0.503	0.398	1.89268663679071e-06	0 CD56dim active	SIGIRR
7.46861115020416e-11	0.389839686577539	0.332	0.202	2.02175303836027e-06	0 CD56dim active	RAB29
7.54048172502973e-11	0.411021072245097	0.398	0.26	2.04120840296555e-06	0 CD56dim active	SAMD3
7.74366314508126e-11	0.356035735497724	0.507	0.362	2.0962096133735e-06	0 CD56dim active	C4orf3
7.77264224256518e-11	0.397358643897072	0.344	0.204	2.10405425506239e-06	0 CD56dim active	DBNL
8.47213792465244e-11	0.369754588615601	0.4	0.272	2.29340773620342e-06	0 CD56dim active	TXK
9.56593703424911e-11	0.354566777489107	0.193	0.091	2.58949915517123e-06	0 CD56dim active	ANXA4
1.04338645837245e-10	0.363014413075334	0.442	0.323	2.82444714281423e-06	0 CD56dim active	AOAH
1.42899937263646e-10	0.404015584388424	0.413	0.277	3.8683013017269e-06	0 CD56dim active	ITGB7
1.71781229734352e-10	0.310359810312763	0.316	0.213	4.65011788890891e-06	0 CD56dim active	LPCAT1
2.33523475474543e-10	0.60626307201388	0.808	0.731	6.32148048109587e-06	0 CD56dim active	CD69
2.67152733964151e-10	0.658698659322677	0.798	0.706	7.23182450840957e-06	0 CD56dim active	FOS
2.92178243488946e-10	0.321838894108337	0.361	0.246	7.90926505124577e-06	0 CD56dim active	RCSD1
2.99254894523627e-10	0.28553129783657	0.164	0.085	8.10082999475459e-06	0 CD56dim active	TNFAIP8
3.23943151483865e-10	0.257288781794069	0.739	0.626	8.76914111066823e-06	0 CD56dim active	GMFG
3.3362267720479e-10	0.276265587714389	0.161	0.084	9.03116587193366e-06	0 CD56dim active	TMEM173
3.76646524033481e-10	0.340021225919466	0.466	0.335	1.01958214055863e-05	0 CD56dim active	SHISA5
4.38050624603409e-10	0.332597818725956	0.328	0.213	1.18580304080143e-05	0 CD56dim active	DEF6
4.61800547604371e-10	0.340809194183376	0.412	0.289	1.25009408236503e-05	0 CD56dim active	CHST12
5.74017339434567e-10	0.253763579776821	0.523	0.42	1.55386493784937e-05	0 CD56dim active	ARHGAP9
6.06007163977513e-10	0.273894168404793	0.248	0.158	1.64046139288713e-05	0 CD56dim active	CCDC107
6.54904172107563e-10	0.32150800562839	0.204	0.111	1.77282559389517e-05	0 CD56dim active	SLAMF7
7.1576413778862e-10	0.318183956781571	0.128	0.047	1.93757352099379e-05	0 CD56dim active	PRR5L
8.6474895687576e-10	0.277144197871193	0.304	0.204	2.34087542626268e-05	0 CD56dim active	GABARAPL2
8.77587946301779e-10	0.33275971842882	0.225	0.124	2.37563057063892e-05	0 CD56dim active	PYCARD
1.0058830992882e-09	0.300443425417637	0.158	0.074	2.72292554977316e-05	0 CD56dim active	PLEKHG3
1.17431985736705e-09	0.350079530017319	0.317	0.202	3.17888385389259e-05	0 CD56dim active	SAMHD1
1.27521768427779e-09	0.296200603639553	0.178	0.095	3.45201427133997e-05	0 CD56dim active	ESYT1
1.41800686301492e-09	0.25376938285608	0.309	0.216	3.83854457818139e-05	0 CD56dim active	NAA38
1.49602261729018e-09	0.315725083665007	0.757	0.627	4.04973322500451e-05	0 CD56dim active	PRR13
1.54171063683916e-09	0.350136566802352	0.318	0.197	4.17341069392361e-05	0 CD56dim active	CTDSP1
1.54664927900886e-09	0.309999535952999	0.197	0.103	4.18677959827697e-05	0 CD56dim active	PARP10
1.8095697594057e-09	0.317655584118652	0.782	0.683	4.89850533871124e-05	0 CD56dim active	EIF3G
1.89078622315086e-09	0.283221396041467	0.5	0.398	5.11835830606939e-05	0 CD56dim active	ZYX
1.96369873481684e-09	0.289098431511793	0.436	0.321	5.31573247514918e-05	0 CD56dim active	IL10RA
2.0824425356801e-09	0.326192103105447	0.22	0.134	5.63717194408604e-05	0 CD56dim active	ADRB2
2.09352951403542e-09	0.363669026475555	0.597	0.456	5.66718439449387e-05	0 CD56dim active	MBP
2.13673316701422e-09	0.294284776835695	0.238	0.143	5.78413668310749e-05	0 CD56dim active	RNASEH2C
2.18299564034086e-09	0.31378253107463	0.324	0.216	5.9093691984027e-05	0 CD56dim active	HDDC2
2.36490619372506e-09	0.34383231536673	0.756	0.634	6.40180106641375e-05	0 CD56dim active	RAP1B
3.04752661177779e-09	0.334106080508489	0.836	0.725	8.24965453808248e-05	0 CD56dim active	KLRB1
3.08041956877693e-09	0.338274020159718	0.457	0.325	8.33869577267914e-05	0 CD56dim active	LCP2
3.47906232847248e-09	0.265090067111407	0.222	0.14	9.417821723175e-05	0 CD56dim active	ATP2B4
3.53271062032416e-09	0.335566432627256	0.288	0.187	9.5630476492175e-05	0 CD56dim active	S100A11
3.80181207731615e-09	0.409798467091595	0.287	0.183	0.000102915052932948	0 CD56dim active	CD8A
4.02356671455453e-09	0.368202924122613	0.172	0.079	0.000108917950962991	0 CD56dim active	TIGIT
4.18454387005944e-09	0.349300321503416	0.3	0.177	0.000113275602562509	0 CD56dim active	SNX17
4.19282723848192e-09	0.259826019011239	0.323	0.231	0.000113499833345706	0 CD56dim active	TMEM109
4.48977322170641e-09	0.290885301671325	0.341	0.237	0.000121538161111593	0 CD56dim active	RPN1
4.62594004664239e-09	0.380836655687209	0.213	0.109	0.00012522419706261	0 CD56dim active	CHST2
4.86643474822643e-09	0.47901042626097	0.738	0.639	0.000131734388634489	0 CD56dim active	GZMH
4.99338287419777e-09	0.335271672261426	0.33	0.216	0.000135170874404534	0 CD56dim active	TAP1
5.4244537781758e-09	0.37118178464101	0.463	0.322	0.000146839963775219	0 CD56dim active	SLC44A2
5.50673779256514e-09	0.35386982511494	0.321	0.21	0.000149067392044738	0 CD56dim active	BTN3A2
5.99748920683999e-09	0.365447245751267	0.255	0.163	0.000162352032829158	0 CD56dim active	KLRG1
6.48621248605866e-09	0.313068230424124	0.422	0.306	0.000175581771997608	0 CD56dim active	RAB7A
8.51645682694413e-09	0.416111441499485	0.294	0.185	0.000230540486305378	0 CD56dim active	CD160
8.56534778777631e-09	0.363163114265409	0.266	0.156	0.000231863964615105	0 CD56dim active	RAB37
8.63473214235637e-09	0.32437687064929	0.506	0.375	0.000233742199093587	0 CD56dim active	TRAPPC1
8.82456657820167e-09	0.743653701270711	0.536	0.416	0.000238881017271919	0 CD56dim active	IL32
9.03693283825174e-09	0.358168234699547	0.425	0.289	0.000244629771931475	0 CD56dim active	LMAN2
9.28780733657658e-09	0.261056633467158	0.355	0.265	0.000251420944601128	0 CD56dim active	TMC6
1.0285132532229e-08	0.523459015601802	0.326	0.193	0.000278418537647439	0 CD56dim active	ISG15
1.03523844455482e-08	0.307266214098293	0.517	0.399	0.000280239046940988	0 CD56dim active	RASSF1
1.10636796818451e-08	0.260545183891971	0.355	0.259	0.000299493808987546	0 CD56dim active	RAB11B
1.12498546538895e-08	0.316713972759367	0.31	0.205	0.000304533565480788	0 CD56dim active	STK38
1.35952557235168e-08	0.353872101073753	0.263	0.145	0.000368023572435601	0 CD56dim active	RPA2
1.38590025696987e-08	0.326004245445925	0.233	0.131	0.000375163199561745	0 CD56dim active	COPZ1
1.40079058918163e-08	0.271517450367875	0.276	0.187	0.000379194012491468	0 CD56dim active	RNF187
1.40663703444636e-08	0.255667991088221	0.598	0.488	0.000380776645224631	0 CD56dim active	LAMP1
2.68876511510985e-08	0.657065550478653	0.179	0.1	0.000727848716660235	0 CD56dim active	IFIT3
3.05313096067827e-08	0.285348710707122	0.374	0.265	0.000826482551055609	0 CD56dim active	PPP2R1A
4.11884644814093e-08	0.280462868598316	0.109	0.037	0.00111497173351175	0 CD56dim active	SLAMF6
4.12838937116948e-08	0.34434122276586	0.222	0.116	0.00111755500277558	0 CD56dim active	MANF
4.13080292945768e-08	0.322004623622754	0.333	0.221	0.00111820835300419	0 CD56dim active	G6PD
5.86219228627299e-08	0.443934536640952	0.409	0.312	0.0015868954518941	0 CD56dim active	CITED2
7.22303857267074e-08	0.343040474850109	0.251	0.145	0.00195527654162197	0 CD56dim active	CPNE1
7.49889586377531e-08	0.298657699603348	0.258	0.16	0.00202995111032398	0 CD56dim active	MVP
7.69876188259258e-08	0.326836325737624	0.223	0.125	0.00208405484161781	0 CD56dim active	CAPN1
7.80980845030165e-08	0.258106092673024	0.201	0.12	0.00211411514749666	0 CD56dim active	AP1M1
7.89972712765105e-08	0.354397285156708	0.428	0.339	0.00213845613345514	0 CD56dim active	TUBA1A
7.94756084206223e-08	0.314763223397942	0.385	0.265	0.00215140471994625	0 CD56dim active	CSTB
7.98886287473703e-08	0.26006919147726	0.224	0.141	0.00216258518019131	0 CD56dim active	RER1
8.83963736156363e-08	0.382912425814262	0.244	0.143	0.00239288983377527	0 CD56dim active	IL2RG
9.51674779219428e-08	0.292729037182431	0.14	0.06	0.00257618362734699	0 CD56dim active	RPUSD3
1.0147652842497e-07	0.876381017132552	0.286	0.19	0.00274696962446394	0 CD56dim active	IFIT2
1.13663188779269e-07	0.300843928279258	0.523	0.408	0.0030768625202548	0 CD56dim active	VAMP8
1.49124260693691e-07	0.27921208291688	0.226	0.138	0.00403679373697821	0 CD56dim active	GPS1
1.50962499874792e-07	0.373251583867175	0.7	0.641	0.00408655487161061	0 CD56dim active	KLF2
1.59334794796026e-07	0.307262656377946	0.222	0.129	0.00431319289512842	0 CD56dim active	ARHGAP25
1.79706635636826e-07	0.266398426544907	0.248	0.157	0.00486465862668887	0 CD56dim active	MINOS1
1.90347969881125e-07	0.260580138065749	0.497	0.401	0.00515271954468205	0 CD56dim active	TUBA1B
1.956673182034e-07	0.38400918813711	0.588	0.462	0.00529671430376604	0 CD56dim active	PTPRCAP
1.97036610475543e-07	0.317114142708584	0.163	0.078	0.00533378104557295	0 CD56dim active	PSMB8-AS1
2.02135276465473e-07	0.2743373106626	0.614	0.486	0.00547180193392035	0 CD56dim active	BSG
2.05625783607722e-07	0.333920808338122	0.247	0.146	0.00556628996226102	0 CD56dim active	APOBEC3C
2.27774631514214e-07	0.257774710700726	0.243	0.154	0.00616585927508977	0 CD56dim active	TALDO1
2.39412526658232e-07	0.308891517717915	0.332	0.226	0.00648089709663833	0 CD56dim active	NFATC2
2.40810051987286e-07	0.275612678703561	0.233	0.153	0.00651872810729583	0 CD56dim active	SLFN5
2.47130115527898e-07	0.310620239513444	0.141	0.057	0.00668981222734019	0 CD56dim active	IRF2
2.59820364601439e-07	0.275500380808156	0.313	0.214	0.00703333726976096	0 CD56dim active	FBXW5
2.77636864646649e-07	0.266362834307142	0.242	0.154	0.0075156299259848	0 CD56dim active	UBE2F
3.10244044373434e-07	0.265743374273986	0.139	0.065	0.00839830628118887	0 CD56dim active	BCL2L1
3.13344176409005e-07	0.313006282162843	0.787	0.67	0.00848222685539176	0 CD56dim active	GSTP1
3.27900607554259e-07	0.385141313357185	0.375	0.238	0.0088762694464938	0 CD56dim active	UBE2L6
3.29847981641214e-07	0.284018028962244	0.219	0.133	0.00892898486302766	0 CD56dim active	RAB27A
3.34322698243546e-07	0.29052126670238	0.191	0.106	0.00905011544145279	0 CD56dim active	CKLF
3.45308243255466e-07	0.379522472962584	0.258	0.155	0.00934749414492546	0 CD56dim active	CD38
3.65805407534422e-07	0.252402996029622	0.2	0.127	0.00990235238195681	0 CD56dim active	GSN
3.85881726650085e-07	0.312246063307067	0.349	0.235	0.0104458183404178	0 CD56dim active	RASGRP2
4.06265794389703e-07	0.334938853383425	0.43	0.308	0.0109976150541293	0 CD56dim active	ADD3
4.40372833934972e-07	0.269550607835052	0.191	0.11	0.0119208926146197	0 CD56dim active	TAPBPL
4.98064479133826e-07	0.331442681922748	0.274	0.169	0.0134826054501527	0 CD56dim active	PDIA4
5.73324568500427e-07	0.337849564153378	0.323	0.207	0.0155198960693066	0 CD56dim active	KCNAB2
5.80474248848882e-07	0.526109877972659	0.855	0.828	0.0157134379163392	0 CD56dim active	TSC22D3
6.21217548851628e-07	0.342023761169042	0.406	0.28	0.0168163590474136	0 CD56dim active	DDX17
6.35843406794776e-07	0.252155004374963	0.145	0.076	0.0172122810219346	0 CD56dim active	IFI35
6.89878334853532e-07	0.317919532566618	0.25	0.144	0.0186750065244851	0 CD56dim active	NDUFA11
8.0017239890681e-07	0.267787565250178	0.176	0.099	0.0216606668384074	0 CD56dim active	ECH1
8.57229201574485e-07	0.257281338840362	0.187	0.117	0.0232051944866213	0 CD56dim active	ANXA2R
8.94797746706953e-07	0.256337987229484	0.24	0.156	0.0242221750033572	0 CD56dim active	TEX264
9.51705497506081e-07	0.340446026453249	0.384	0.257	0.0257626678174896	0 CD56dim active	APBB1IP
1.0055034291153e-06	0.315645833019371	0.444	0.325	0.0272189778261512	0 CD56dim active	BIN1
1.00697329652872e-06	0.251297301132868	0.242	0.159	0.0272587671370324	0 CD56dim active	MEA1
1.03585046941491e-06	0.303071288354933	0.297	0.196	0.0280404722070616	0 CD56dim active	GLRX
1.11992040645548e-06	0.259944689947357	0.219	0.139	0.0303162454027498	0 CD56dim active	TSPAN14
1.16969425164197e-06	0.322859809493661	0.252	0.151	0.031663623391948	0 CD56dim active	GSAP
1.19183953871597e-06	0.252573813950982	0.466	0.368	0.0322630963130412	0 CD56dim active	PGAM1
1.35977411566789e-06	0.252795390912773	0.192	0.116	0.0368090853111298	0 CD56dim active	FHL3
1.4666240876911e-06	0.353411700712525	0.331	0.23	0.039701514053798	0 CD56dim active	CD2
1.80599974086481e-06	0.297934828630799	0.78	0.706	0.0488884129852105	0 CD56dim active	CD52
3.69625997679746e-235	4.58915948986938	0.68	0.02	1.00057757571907e-230	1 CD56dim	MT-CO2
4.84086571831251e-235	4.62612931549777	0.68	0.02	1.3104223499472e-230	1 CD56dim	HLA-B
1.66769616299453e-233	4.11628036530215	0.68	0.02	4.5144535132262e-229	1 CD56dim	RPS28
3.96443172158802e-231	4.383520210465	0.68	0.02	1.07317166703388e-226	1 CD56dim	MT-CO1
1.65825131625336e-227	4.20803065586033	0.679	0.019	4.48888631309786e-223	1 CD56dim	MT-CO3
7.42571123582848e-227	3.91835722864629	0.677	0.019	2.01014003153877e-222	1 CD56dim	MT-ND3
1.22275423406129e-226	3.9874477890536	0.679	0.019	3.30999571160392e-222	1 CD56dim	MT-CYB
7.57581853513053e-222	3.73965958826907	0.675	0.019	2.05077407745983e-217	1 CD56dim	MT-ATP6
2.93202697542582e-217	3.47349239372034	0.671	0.019	7.93699702247769e-213	1 CD56dim	HLA-E
1.07897471594065e-213	3.77552667678584	0.665	0.018	2.92078455605135e-209	1 CD56dim	MT-ND4L
2.50029399040042e-210	3.35413805651407	0.665	0.019	6.76829583201393e-206	1 CD56dim	MT-ND1
3.36935484175709e-208	3.18855803319425	0.655	0.018	9.12084355663645e-204	1 CD56dim	MT-ND5
3.63221698470007e-203	3.2584822666993	0.652	0.017	9.83241137758309e-199	1 CD56dim	RACK1
1.3922696144271e-195	2.94594217035293	0.644	0.018	3.76887384625417e-191	1 CD56dim	MT-ND4
1.35837233665159e-192	3.35368039106775	0.641	0.016	3.67711391531585e-188	1 CD56dim	MT-ATP8
2.7267116774023e-190	2.87660401737226	0.634	0.018	7.38120851072802e-186	1 CD56dim	MT-ND2
8.87927476239224e-184	2.8246095471384	0.628	0.016	2.40361967817958e-179	1 CD56dim	ATP5F1E
2.43957139738524e-176	3.63257942519568	0.63	0.015	6.60391977272184e-172	1 CD56dim	MTRNR2L12
4.65189179381097e-147	2.25084945759482	0.564	0.014	1.25926710858463e-142	1 CD56dim	ATP5MC2
1.23215613564438e-143	2.19687596208838	0.552	0.014	3.33544665918933e-139	1 CD56dim	ATP5MG
8.28447345172627e-143	2.04009813411154	0.534	0.013	2.2426069633823e-138	1 CD56dim	ELOB
1.19488967933842e-121	1.7992352807093	0.472	0.011	3.2345663619691e-117	1 CD56dim	NOP53
3.42576846651738e-113	1.71215994875608	0.46	0.014	9.27355523886254e-109	1 CD56dim	OAZ1
1.5686070244285e-105	1.72599063447212	0.458	0.012	4.24621921512794e-101	1 CD56dim	TRIR
5.2690911996398e-105	1.6826412492277	0.447	0.011	1.42634298774249e-100	1 CD56dim	ATP5ME
1.5455517116049e-97	1.4927477852265	0.402	0.01	4.18380848331447e-93	1 CD56dim	ATP5F1D
5.74361392064845e-97	1.6962155773847	0.409	0.009	1.55479628831954e-92	1 CD56dim	RAB5IF
1.83645930017672e-94	1.52961044295543	0.393	0.011	4.97129532557839e-90	1 CD56dim	FYB1
1.16910817552675e-87	1.52283439685541	0.388	0.008	3.1647758311509e-83	1 CD56dim	TRBC2
1.20186583910061e-87	1.42214565274774	0.385	0.009	3.25345082644534e-83	1 CD56dim	ATP5MPL
5.5597517489345e-83	1.40912669375871	0.372	0.009	1.50502479843657e-78	1 CD56dim	ATP5IF1
1.03700874161898e-82	1.40621675004585	0.371	0.008	2.80718266356257e-78	1 CD56dim	PAXX
9.88161045666061e-82	1.34644487246886	0.359	0.009	2.67495195061803e-77	1 CD56dim	ATP5MD
3.31969633540427e-81	1.28240865735957	0.346	0.009	8.98641797993937e-77	1 CD56dim	ATP5F1B
4.05140483940413e-80	1.39162343175197	0.363	0.008	1.0967152900267e-75	1 CD56dim	SELENOK
4.12076991069573e-80	1.34200990759267	0.345	0.009	1.11549241482533e-75	1 CD56dim	ADGRE5
3.72714385887879e-78	1.47494102106174	0.334	0.009	1.00893784259849e-73	1 CD56dim	MT-ND6
7.28178602305234e-75	1.25449118414027	0.34	0.009	1.97117947644027e-70	1 CD56dim	ATP5MC3
1.51747851918397e-71	1.22506309027443	0.325	0.008	4.10781435143101e-67	1 CD56dim	SELENOW
2.76445615865094e-69	1.13587602514334	0.296	0.007	7.4833828214681e-65	1 CD56dim	ATP5F1A
2.59240497722177e-68	1.11886542808338	0.302	0.008	7.01764027333933e-64	1 CD56dim	SNU13
5.13471305559013e-68	1.55832496954706	0.322	0.008	1.38996682414825e-63	1 CD56dim	TRBC1
1.48971620488872e-65	1.08888180397097	0.291	0.01	4.03266176663376e-61	1 CD56dim	MTPN
3.1645977082026e-65	1.19449122805715	0.316	0.012	8.56656599610443e-61	1 CD56dim	HLA-DPA1
1.75879731681312e-63	1.10119987686911	0.276	0.007	4.76106433661312e-59	1 CD56dim	AC016831.7
1.49948898002779e-61	0.94214976999611	0.244	0.006	4.05911666893524e-57	1 CD56dim	MYDGF
7.34452106706979e-60	1.04543834251782	0.274	0.007	1.98816185285579e-55	1 CD56dim	ATP5PB
9.27138674368916e-60	0.983319856497824	0.266	0.007	2.50976439151666e-55	1 CD56dim	COPS9
1.01410181229286e-58	0.990881513824907	0.261	0.007	2.74517360587678e-54	1 CD56dim	ATP5MF
2.8666430677202e-58	1.13126725094145	0.268	0.006	7.76000278431857e-54	1 CD56dim	ADGRG1
3.27873946311826e-58	1.00625352641642	0.267	0.008	8.87554772666114e-54	1 CD56dim	NSD3
9.00275514533549e-58	0.96923253484989	0.257	0.007	2.43704581784232e-53	1 CD56dim	RTRAF
9.19065222851009e-58	0.956296109677588	0.249	0.006	2.48790955825768e-53	1 CD56dim	ATP5PF
8.54839656237749e-57	0.918632270439497	0.247	0.007	2.31405094943559e-52	1 CD56dim	SELENOT
3.79584029173369e-55	1.06214120943695	0.263	0.006	1.02753396697231e-50	1 CD56dim	TENT5C
4.41560491154025e-54	1.12944737397089	0.627	0.305	1.19530424955395e-49	1 CD56dim	LYZ
1.85641888086973e-53	0.904149705638668	0.235	0.006	5.02532591051435e-49	1 CD56dim	REX1BD
7.76464524068075e-53	0.95349251720474	0.26	0.01	2.10188946665228e-48	1 CD56dim	HLA-DRA
2.04368372055185e-52	0.884970949187107	0.236	0.006	5.53225183153385e-48	1 CD56dim	PYURF
4.10469025933004e-52	1.00843015644467	0.248	0.006	1.11113965320064e-47	1 CD56dim	CEMIP2
1.05572293382397e-50	0.989409381940627	0.26	0.009	2.85784198186148e-46	1 CD56dim	HLA-DPB1
1.44013590640583e-50	0.892167245532008	0.222	0.005	3.89844789864058e-46	1 CD56dim	AC026979.2
3.40620455944831e-49	0.852640371392731	0.226	0.006	9.22059574242658e-45	1 CD56dim	VSIR
8.48628213149951e-49	0.849728135846087	0.225	0.006	2.29723657299692e-44	1 CD56dim	ATP5F1C
3.22540241417593e-48	0.893137460228424	0.23	0.007	8.73116433517424e-44	1 CD56dim	RIPOR2
5.23916197099389e-48	0.798922701362149	0.208	0.005	1.41824114554805e-43	1 CD56dim	SELENOH
7.38929055509072e-45	0.773118332711542	0.197	0.005	2.00028095326306e-40	1 CD56dim	MMP24OS
3.41896478177279e-44	0.841062491690915	0.221	0.006	9.25513766425894e-40	1 CD56dim	ELOC
3.53444338135012e-44	0.838676577852995	0.216	0.006	9.56773823331477e-40	1 CD56dim	ATP5PD
5.0002002610237e-42	0.942645528010863	0.213	0.006	1.35355421065912e-37	1 CD56dim	AC007952.4
6.77927364988418e-41	0.748218304719166	0.194	0.006	1.83514937702365e-36	1 CD56dim	STMP1
2.50642085666649e-40	0.815973056722087	0.216	0.005	6.78488125899618e-36	1 CD56dim	SELENOF
2.742455327355e-40	0.702952940955979	0.184	0.005	7.42382657114998e-36	1 CD56dim	WASHC1
2.89487916980134e-40	0.880021443981504	0.502	0.211	7.83643791265222e-36	1 CD56dim	S100A9
4.96257492308238e-39	0.67996335177749	0.174	0.004	1.3433690316784e-34	1 CD56dim	MCRIP1
9.7803352239931e-39	0.694191519309673	0.179	0.004	2.64753674513493e-34	1 CD56dim	METTL26
1.38340017148665e-38	0.783624899745226	0.206	0.005	3.74486426421437e-34	1 CD56dim	SMIM26
9.47178308568191e-37	0.683404526610562	0.171	0.004	2.56401168129409e-32	1 CD56dim	AC116366.3
1.38034175792015e-36	0.608551642955867	0.16	0.004	3.73658513868984e-32	1 CD56dim	BUD23
1.70138817836083e-36	0.794654415165588	0.206	0.006	4.60565779882277e-32	1 CD56dim	OGA
3.56977534065492e-36	0.677774012363522	0.172	0.006	9.66338184715286e-32	1 CD56dim	TUT4
1.72784075875907e-35	0.58683488969196	0.153	0.004	4.67726493396081e-31	1 CD56dim	RTF2
2.76317882456777e-35	0.699545807469678	0.178	0.005	7.47992507810495e-31	1 CD56dim	FAAP20
1.05009748621781e-34	0.601701516638601	0.156	0.004	2.84261389519161e-30	1 CD56dim	UFD1
1.28464699611312e-34	0.658638952803169	0.169	0.004	3.47753941847822e-30	1 CD56dim	SEM1
1.37113743463654e-34	0.561978366397335	0.147	0.004	3.7116690355611e-30	1 CD56dim	PRELID3B
1.79600873953596e-34	0.665372855856637	0.17	0.005	4.86179565792384e-30	1 CD56dim	ARHGAP45
1.96749660241793e-33	0.642280925345669	0.161	0.004	5.32601330274535e-29	1 CD56dim	PPP4R3A
2.17833260970081e-33	0.719973442420049	0.18	0.005	5.89674637446009e-29	1 CD56dim	FCMR
2.56848545936429e-33	0.635586265059912	0.151	0.005	6.95289013849913e-29	1 CD56dim	ATP2B1-AS1
4.23022060925464e-32	0.578479425533067	0.15	0.004	1.14512071892523e-27	1 CD56dim	RAMMET
4.79872415703567e-32	0.542117647372674	0.139	0.004	1.29901462930956e-27	1 CD56dim	TENT2
5.26477198568273e-32	0.597781254600517	0.152	0.005	1.42517377652432e-27	1 CD56dim	MATR3.1
6.36194316425425e-32	0.803177492512283	0.457	0.194	1.72217801456363e-27	1 CD56dim	S100A8
9.92841515295236e-32	0.602242801853773	0.156	0.003	2.6876219819042e-27	1 CD56dim	NAXE
4.40352823797096e-30	0.6371923086998	0.147	0.003	1.19203509401874e-25	1 CD56dim	TRDC
6.09536385300558e-30	0.576791493238039	0.144	0.004	1.65001499500861e-25	1 CD56dim	MCUB
1.36889860100381e-29	0.609200764565688	0.155	0.004	3.70560851291731e-25	1 CD56dim	SRPRA
3.07180711293995e-29	0.653920942000025	0.156	0.004	8.31538185472845e-25	1 CD56dim	AC004687.1
1.22460354777172e-28	0.544456430105149	0.134	0.003	3.31500180381804e-24	1 CD56dim	SELENOS
1.75922238043152e-28	0.540853670787127	0.133	0.003	4.76221498382813e-24	1 CD56dim	SMIM10L1
3.8472124317803e-28	0.637576658314507	0.151	0.003	1.04144040528293e-23	1 CD56dim	AC012615.1
5.27374556197031e-28	0.544858140302209	0.135	0.003	1.42760292362536e-23	1 CD56dim	NSMCE3
6.3148396923844e-28	0.560819220312512	0.138	0.004	1.70942710472846e-23	1 CD56dim	TENT4B
2.53693823860236e-27	0.529863363378437	0.129	0.003	6.8674918118966e-23	1 CD56dim	LINC02256
2.61563517761856e-27	0.500931146512734	0.123	0.004	7.08052442581344e-23	1 CD56dim	HACD4
2.95301899463954e-27	0.511895560282855	0.128	0.004	7.99382241848924e-23	1 CD56dim	NUP58
4.02785273279939e-27	0.489831521790759	0.126	0.003	1.09033973476879e-22	1 CD56dim	ATP5MC1
1.55278462020657e-26	0.533193723246701	0.134	0.004	4.20338796689919e-22	1 CD56dim	NRDC
2.11009112657237e-26	0.7483481788479	0.134	0.002	5.71201667963141e-22	1 CD56dim	LAIR2
3.20745434052724e-26	0.535216631460788	0.135	0.004	8.68257889980723e-22	1 CD56dim	MFSD14A
2.4373218034371e-25	0.46286256345844	0.116	0.004	6.59783012190422e-21	1 CD56dim	NCBP3
9.93203439431056e-25	0.688499808590057	0.401	0.188	2.68860171053987e-20	1 CD56dim	CST3
2.65261594004455e-24	0.452198656856059	0.114	0.002	7.18063134970059e-20	1 CD56dim	NBDY
5.18626705064958e-24	0.563095355833813	0.107	0.003	1.40392249061084e-19	1 CD56dim	AC245014.3
5.39520768401035e-24	0.424301902481393	0.106	0.003	1.4604827200616e-19	1 CD56dim	OTULINL
7.88187865071329e-24	0.464487437076056	0.118	0.004	2.13362455074809e-19	1 CD56dim	WAPL
1.88136447064708e-23	0.45815710330494	0.112	0.003	5.09285362204165e-19	1 CD56dim	TENT5A
4.57347589038499e-23	0.447576512008811	0.11	0.004	1.23803992352722e-18	1 CD56dim	TUT7
6.00167109546127e-23	0.473771702535193	0.121	0.004	1.62465236554136e-18	1 CD56dim	PPP4R3B
1.86135979614254e-22	0.452568392218695	0.109	0.003	5.03870096815786e-18	1 CD56dim	ERBIN
2.05891968177889e-22	0.398792633376519	0.1	0.003	5.57349557857546e-18	1 CD56dim	EBLN3P
2.83756137130126e-22	0.507534803272545	0.125	0.004	7.6812786321125e-18	1 CD56dim	NORAD
4.42718125424295e-21	0.398849096776798	0.1	0.002	1.19843796552357e-16	1 CD56dim	CENPX
8.76896986143916e-21	0.451596730714584	0.108	0.003	2.37376014149158e-16	1 CD56dim	CYTOR
9.4178788830933e-21	0.42466963802909	0.106	0.002	2.54941981365336e-16	1 CD56dim	NDUFAF8
1.53242082293816e-20	0.408326446010747	0.103	0.003	4.1482631676936e-16	1 CD56dim	ELOA
3.62211054405656e-19	0.417082575579648	0.103	0.004	9.8050532427611e-15	1 CD56dim	STK26
2.04154751550407e-18	0.402704416831794	0.101	0.003	5.52646912446952e-14	1 CD56dim	PSMA3-AS1
1.10428967345882e-17	0.489264091964294	0.503	0.386	2.98931214605303e-13	1 CD56dim	CTSS
4.29317885559328e-17	0.392536601787153	0.1	0.003	1.1621635162091e-12	1 CD56dim	JPT1
6.9807103905529e-16	0.520838992488975	0.221	0.076	1.88967830272267e-11	1 CD56dim	AIF1
3.468791374042e-15	0.432486083120853	0.177	0.058	9.39001824953169e-11	1 CD56dim	FCN1
4.59470479010921e-15	0.38959174258106	0.177	0.071	1.24378658668256e-10	1 CD56dim	LST1
8.36779410975949e-15	0.382221250249337	0.734	0.593	2.26516186551189e-10	1 CD56dim	FCER1G
1.42199700769988e-14	0.43058198996681	0.153	0.049	3.84934589984356e-10	1 CD56dim	VCAN
1.03765604435126e-12	0.31742665091408	0.123	0.042	2.80893491205887e-08	1 CD56dim	SERPINA1
1.76639143708885e-11	1.50912738297723	0.207	0.154	4.78162162019952e-07	1 CD56dim	MTRNR2L8
5.53342131216837e-10	0.328527438628229	0.139	0.056	1.49789714920398e-05	1 CD56dim	G0S2
9.50601153538629e-08	0.345316368772494	0.104	0.025	0.00257327732262907	1 CD56dim	CYBB
1.50451400514146e-07	0.41136903705867	0.383	0.239	0.00407271941191793	1 CD56dim	COTL1
7.05666214134531e-07	0.292336438560826	0.107	0.036	0.0191023844166218	1 CD56dim	CD68
9.59688019306733e-07	0.266283848314766	0.942	0.92	0.0259787546826333	1 CD56dim	MYL6
1.70897219050187e-06	0.287529679316711	0.744	0.676	0.0462618771968856	1 CD56dim	EMP3
4.03627316739841e-145	0.660697456114645	1	0.998	1.09261914641475e-140	2 CD56dim resting	EIF1
1.11517894720246e-94	0.804602657744384	1	0.993	3.01878941007706e-90	2 CD56dim resting	FTH1
1.408892216899e-89	0.565747447311581	1	0.998	3.81387123114559e-85	2 CD56dim resting	PTMA
3.38248865745585e-64	0.872929812430682	0.86	0.614	9.156396795733e-60	2 CD56dim resting	DNAJB6
9.06216229773186e-61	1.04411576605898	0.782	0.507	2.45312733399602e-56	2 CD56dim resting	NR4A2
2.78854216684231e-55	0.702401089891743	0.952	0.845	7.54858364564213e-51	2 CD56dim resting	SRSF5
2.54501325937794e-52	0.964785469608281	0.576	0.266	6.88935089313608e-48	2 CD56dim resting	IFNGR1
1.58078437235305e-51	0.770959539447314	0.967	0.877	4.2791832959597e-47	2 CD56dim resting	LITAF
2.34025723001087e-51	0.655518832779467	0.973	0.882	6.33507632163942e-47	2 CD56dim resting	RBM39
1.44495067386794e-47	0.860273261605594	0.81	0.608	3.91148147416052e-43	2 CD56dim resting	SRSF2
7.07596324842106e-44	0.696580154551423	0.91	0.78	1.91546325134758e-39	2 CD56dim resting	HSPA5
1.43375409874382e-39	0.777905355496024	0.797	0.581	3.88117234529952e-35	2 CD56dim resting	PIK3R1
1.47554753838135e-39	0.485200684579444	1	0.996	3.9943071863983e-35	2 CD56dim resting	H3F3B
6.03821566756898e-39	0.727735681922801	0.811	0.614	1.63454498121092e-34	2 CD56dim resting	BZW1
1.8424534275804e-38	0.810713689278811	0.363	0.131	4.98752142846015e-34	2 CD56dim resting	ELL2
3.20867827517776e-38	0.587244878578122	0.975	0.94	8.6858920909062e-34	2 CD56dim resting	BTG1
1.83616054494399e-35	0.658830203880462	0.617	0.407	4.97048659516338e-31	2 CD56dim resting	VPS37B
1.1490434818236e-34	0.795494432787722	0.56	0.315	3.11046070529649e-30	2 CD56dim resting	FAM177A1
8.13419288322991e-34	0.828007244638831	0.571	0.344	2.20192601349034e-29	2 CD56dim resting	TSPYL2
1.34668136872992e-33	0.508304582616642	0.976	0.928	3.64546646515189e-29	2 CD56dim resting	SRGN
1.62904048945548e-33	0.830711022088565	0.398	0.161	4.40981260495597e-29	2 CD56dim resting	SLC7A5
2.1578358482933e-32	0.488780547316396	0.958	0.904	5.84126164132997e-28	2 CD56dim resting	HMGB1
3.37196541261151e-32	0.730059179350211	0.652	0.416	9.12791037193935e-28	2 CD56dim resting	RBM38
1.44119280021895e-31	0.46581522663808	0.959	0.89	3.90130891019269e-27	2 CD56dim resting	YBX1
2.89783632805416e-31	0.600903317486001	0.779	0.638	7.84444294004262e-27	2 CD56dim resting	LDHA
7.05295861636923e-31	0.518583023828294	0.808	0.66	1.90923589745115e-26	2 CD56dim resting	RBM8A
1.11189798404209e-30	0.435592330239357	0.978	0.915	3.00990784280194e-26	2 CD56dim resting	CIRBP
3.06535697615017e-30	0.374985064141737	0.987	0.94	8.29792133443852e-26	2 CD56dim resting	PCBP2
9.16430592009452e-30	0.521340119267376	0.835	0.708	2.48077761256959e-25	2 CD56dim resting	SRRM1
1.46966150199951e-29	0.683508648692293	0.595	0.393	3.97837368591267e-25	2 CD56dim resting	PTP4A1
6.20326237405076e-29	0.666059540642481	0.574	0.372	1.67922312465554e-24	2 CD56dim resting	PDE4D
9.56077709108849e-29	0.521304587568637	0.934	0.835	2.58810235855765e-24	2 CD56dim resting	RBM3
1.08690846849892e-28	0.603789359653159	0.865	0.724	2.94226122422658e-24	2 CD56dim resting	EPC1
1.19584863984641e-28	0.552711689304774	0.501	0.323	3.23716226806424e-24	2 CD56dim resting	OSER1
2.86917223034439e-28	0.61726920455876	0.59	0.395	7.76684922754226e-24	2 CD56dim resting	IDI1
3.95682063763492e-27	0.746010093143262	0.762	0.572	1.07111134660777e-22	2 CD56dim resting	CXCR4
6.24787609190933e-27	0.609941010259886	0.473	0.305	1.69130005807986e-22	2 CD56dim resting	MAP2K3
6.36827061110238e-27	0.658766714959303	0.305	0.138	1.72389085442541e-22	2 CD56dim resting	TLE1
6.95162631827814e-27	0.7814011845351	0.216	0.054	1.88180524435789e-22	2 CD56dim resting	KRT86
1.77532725909676e-26	0.683662712603012	0.734	0.534	4.80581089037494e-22	2 CD56dim resting	YPEL5
3.20632530211986e-26	0.63973639469388	0.767	0.59	8.67952259283845e-22	2 CD56dim resting	DDIT4
1.5775712703204e-25	0.460208716215008	0.626	0.478	4.27048542875733e-21	2 CD56dim resting	SFPQ
2.65745064964052e-25	0.985209429807016	0.412	0.182	7.19371890857689e-21	2 CD56dim resting	AREG
2.74937321899097e-25	0.559838553978567	0.785	0.634	7.44255330380856e-21	2 CD56dim resting	SRSF3
9.48348567579954e-25	0.472958438232586	0.773	0.639	2.56717957243894e-20	2 CD56dim resting	MAP1LC3B
1.30915641151145e-24	0.669883749179513	0.332	0.143	3.54388640596149e-20	2 CD56dim resting	SLC25A33
2.58326140369427e-24	0.651226007042646	0.684	0.476	6.99288861980039e-20	2 CD56dim resting	CSRNP1
3.66272533597724e-24	0.437189591769879	0.986	0.952	9.91499748449039e-20	2 CD56dim resting	HNRNPA1
4.68669856231112e-24	0.585065678613769	0.432	0.246	1.26868930081762e-19	2 CD56dim resting	ETF1
1.40966313227521e-23	0.52847418362461	0.377	0.214	3.81595809906898e-19	2 CD56dim resting	PTS
1.64933966166742e-23	0.651214166019599	0.505	0.306	4.46476246413371e-19	2 CD56dim resting	SYAP1
3.42933569324324e-23	0.555649067172376	0.461	0.287	9.28321172160946e-19	2 CD56dim resting	DBF4
3.82271454603057e-23	0.578800891148664	0.822	0.67	1.03480882761048e-18	2 CD56dim resting	SRSF7
7.04351918664632e-23	0.651893778336908	0.502	0.313	1.90668064382516e-18	2 CD56dim resting	NFKB1
8.73453889114605e-23	0.521594580217947	0.851	0.704	2.36443967783324e-18	2 CD56dim resting	TNFAIP3
2.0177723869542e-22	0.534643526730504	0.677	0.517	5.46210985148503e-18	2 CD56dim resting	TAX1BP1
2.45830358761403e-22	0.555532352975668	0.559	0.379	6.65462781167117e-18	2 CD56dim resting	ISCA1
4.83842318318042e-22	0.535448779676057	0.563	0.389	1.30976115568694e-17	2 CD56dim resting	LAPTM4A
1.74819398423722e-21	0.551723141842775	0.638	0.462	4.73236111533017e-17	2 CD56dim resting	LEPROTL1
2.62424728810932e-21	0.551577435615577	0.534	0.361	7.10383740891192e-17	2 CD56dim resting	CDK17
4.42355396698833e-21	0.73144434574601	0.481	0.263	1.19745605886374e-16	2 CD56dim resting	MAFF
1.71517789262199e-20	0.599315968238911	0.796	0.632	4.64298655532773e-16	2 CD56dim resting	MAP3K8
5.09280692133637e-20	0.597620293102381	0.671	0.478	1.37862283360576e-15	2 CD56dim resting	STRAP
6.56750559664089e-20	0.405435947900369	0.889	0.804	1.77782376501069e-15	2 CD56dim resting	SUB1
7.3145980489673e-20	0.490967580350064	0.381	0.235	1.98006169185545e-15	2 CD56dim resting	DNAJC2
3.53630580717007e-19	0.543277220081131	0.652	0.492	9.57277982000939e-15	2 CD56dim resting	EIF5
3.57521211064812e-19	0.519684891019236	0.811	0.683	9.67809918352447e-15	2 CD56dim resting	FUS
5.10535022374399e-19	0.635320431664931	0.394	0.216	1.3820183055675e-14	2 CD56dim resting	ZNF331
5.41551570060732e-19	0.585633212727307	0.434	0.256	1.4659801001544e-14	2 CD56dim resting	RAB8B
1.22153764700618e-18	0.630255339042234	0.599	0.427	3.30670241044572e-14	2 CD56dim resting	RNF125
1.60724544002244e-18	0.535473299337608	0.42	0.261	4.35081340614074e-14	2 CD56dim resting	RNF138
2.92384223279976e-18	0.526690967091746	0.555	0.381	7.91484092418894e-14	2 CD56dim resting	WTAP
3.48725709900168e-18	0.453171283618318	0.564	0.422	9.44000496699754e-14	2 CD56dim resting	FKBP11
3.92119662588281e-18	0.584098107046747	0.631	0.436	1.06146792662648e-13	2 CD56dim resting	HSPA9
4.11726189027337e-18	0.450093061466508	0.482	0.334	1.114542793697e-13	2 CD56dim resting	SAP30BP
4.54997029796434e-18	0.508879179288124	0.515	0.357	1.23167695965895e-13	2 CD56dim resting	CEBPB
9.15973914369513e-18	0.474770364322603	0.774	0.639	2.47954138619827e-13	2 CD56dim resting	SLC25A3
1.36440181236239e-17	0.494647224048307	0.65	0.503	3.69343570606498e-13	2 CD56dim resting	RAB2A
1.64754501068156e-17	0.775419825775421	0.705	0.614	4.45990434391498e-13	2 CD56dim resting	MT2A
2.3170521810106e-17	0.511378317432849	0.427	0.277	6.2722602539957e-13	2 CD56dim resting	SURF4
2.82581423973616e-17	0.379805787771188	0.737	0.606	7.64947914696579e-13	2 CD56dim resting	SBDS
3.28097887911848e-17	0.500402545567377	0.621	0.46	8.88160982577372e-13	2 CD56dim resting	DNAJA1
4.03417596581682e-17	0.580591591681385	0.365	0.217	1.09205143394661e-12	2 CD56dim resting	NINJ1
5.85472861608384e-17	0.387025861861585	0.922	0.85	1.5848750363739e-12	2 CD56dim resting	SARAF
5.87899636280938e-17	0.431490508561206	0.601	0.462	1.5914443154125e-12	2 CD56dim resting	ARIH2
7.6900481691303e-17	0.501244579127236	0.246	0.115	2.08169603938357e-12	2 CD56dim resting	CTPS1
1.24377474130746e-16	0.555163111711221	0.157	0.034	3.36689822471929e-12	2 CD56dim resting	N4BP3
1.24538303896106e-16	0.42131855482635	0.624	0.488	3.37125188646759e-12	2 CD56dim resting	BUD31
1.33835856257515e-16	0.540809381242581	0.782	0.635	3.62293662889093e-12	2 CD56dim resting	DUSP2
2.37615208149423e-16	0.46257924221432	0.94	0.897	6.43224368460489e-12	2 CD56dim resting	ZFP36L2
2.4337554418068e-16	0.458427224044545	0.454	0.309	6.58817598097101e-12	2 CD56dim resting	ZFAND2A
2.55361006580441e-16	0.490439713565803	0.415	0.264	6.91262244813255e-12	2 CD56dim resting	TOP1
3.59700680172532e-16	0.47823721646352	0.756	0.616	9.73709741227045e-12	2 CD56dim resting	ATP6V0C
4.19057365155313e-16	0.413526290986579	0.772	0.66	1.13438828747543e-11	2 CD56dim resting	TGFB1
4.51050673063546e-16	0.446688876210633	0.478	0.328	1.22099417198302e-11	2 CD56dim resting	SIVA1
6.80456958019189e-16	0.363826832201668	0.755	0.652	1.84199698535795e-11	2 CD56dim resting	MORF4L1
7.16615758738723e-16	0.459558002251048	0.492	0.346	1.93987885890572e-11	2 CD56dim resting	COG3
7.17515446774805e-16	0.507954906495931	0.273	0.128	1.9423143144194e-11	2 CD56dim resting	POLB
1.25432050046165e-15	0.48609013364415	0.75	0.605	3.3954455947497e-11	2 CD56dim resting	STK17A
2.20245758067231e-15	0.482598187286489	0.319	0.181	5.96205267087994e-11	2 CD56dim resting	UAP1
2.46450604390399e-15	0.571982022441334	0.544	0.375	6.67141786084811e-11	2 CD56dim resting	HSPE1
2.53715838112971e-15	0.419377040407637	0.63	0.488	6.86808773771813e-11	2 CD56dim resting	SF3B6
2.73444813649184e-15	0.568096395870345	0.487	0.313	7.40215110548342e-11	2 CD56dim resting	CHD1
3.44547790831957e-15	0.395442641032922	0.451	0.328	9.32690869782106e-11	2 CD56dim resting	MVD
4.08582593128503e-15	0.458105874944085	0.44	0.3	1.10603307959886e-10	2 CD56dim resting	NRBP1
4.77991640919018e-15	0.381150960499298	0.38	0.267	1.29392337196778e-10	2 CD56dim resting	DNAJC3
7.488900389131e-15	0.295260757058883	0.296	0.211	2.02724533533776e-10	2 CD56dim resting	RP9
9.2708932880492e-15	0.387665574166184	0.829	0.729	2.50963081307492e-10	2 CD56dim resting	HNRNPA0
1.01245957783919e-14	0.593987587814449	0.445	0.248	2.7407280772107e-10	2 CD56dim resting	METRNL
1.12225465776259e-14	0.520728056476163	0.175	0.05	3.03794335856334e-10	2 CD56dim resting	CHKA
1.29688818712431e-14	0.439233716598654	0.5	0.356	3.51067632254549e-10	2 CD56dim resting	EPB41L4A-AS1
1.56686362071249e-14	0.532994505654911	0.376	0.21	4.24149982126871e-10	2 CD56dim resting	COPS3
2.05577201616177e-14	0.46806367063563	0.788	0.675	5.56497484774992e-10	2 CD56dim resting	EIF5A
2.07549033105818e-14	0.584567444139919	0.428	0.278	5.61835232617449e-10	2 CD56dim resting	PIM3
2.28560314908731e-14	0.427417058255326	0.565	0.421	6.18712772457935e-10	2 CD56dim resting	RSRC2
2.30782365640069e-14	0.442387025481327	0.427	0.284	6.24727863787668e-10	2 CD56dim resting	SNRPA1
2.5765157475099e-14	0.384242101242673	0.314	0.204	6.9746281285093e-10	2 CD56dim resting	USP12
2.71829945882103e-14	0.396579951333066	0.319	0.202	7.35843663502854e-10	2 CD56dim resting	RHEB
2.79366146633766e-14	0.47564431115408	0.358	0.216	7.56244158937606e-10	2 CD56dim resting	TIMM17A
2.90222706740636e-14	0.520851637804014	0.401	0.269	7.85632867146901e-10	2 CD56dim resting	IFRD1
3.2726728439863e-14	0.516979917114386	0.475	0.317	8.8591253886709e-10	2 CD56dim resting	UPP1
3.37691878831757e-14	0.408221205261504	0.828	0.721	9.14131915997565e-10	2 CD56dim resting	ATP6V1G1
3.64514660299205e-14	0.426340224313209	0.409	0.281	9.86741185429947e-10	2 CD56dim resting	USP16
4.16704506296889e-14	0.478773129167952	0.41	0.28	1.12801909854568e-09	2 CD56dim resting	RGS2
5.24439537800821e-14	0.464354556917986	0.337	0.198	1.41965782882682e-09	2 CD56dim resting	COPS8
5.71899575490522e-14	0.421871162308276	0.317	0.193	1.54813215085284e-09	2 CD56dim resting	WDR45B
6.61514250376184e-14	0.468301864376204	0.266	0.141	1.79071907576833e-09	2 CD56dim resting	LMNB1
7.29516264141419e-14	0.558228819737585	0.435	0.287	1.97480052703082e-09	2 CD56dim resting	SERTAD1
8.17048536137161e-14	0.411253386752019	0.698	0.562	2.21175038732329e-09	2 CD56dim resting	RWDD1
1.09458794499804e-13	0.406685977130717	0.253	0.146	2.96304956710968e-09	2 CD56dim resting	CYP51A1
1.23097329397439e-13	0.528454876962952	0.515	0.345	3.33224470678867e-09	2 CD56dim resting	RELB
1.32181778488424e-13	0.355560936651505	0.778	0.679	3.57816074368164e-09	2 CD56dim resting	KMT2E
1.78319698149363e-13	0.360615576029727	0.607	0.5	4.82711422890325e-09	2 CD56dim resting	ARID4B
2.03954184240829e-13	0.491669858247061	0.345	0.206	5.52103976739924e-09	2 CD56dim resting	BCL3
2.19479081415696e-13	0.432036578304459	0.282	0.164	5.94129873392288e-09	2 CD56dim resting	EIF4A3
3.31155601115116e-13	0.534017133555851	0.525	0.354	8.9643821221862e-09	2 CD56dim resting	EML4
3.67824945930969e-13	0.474522843270066	0.355	0.216	9.95702128635132e-09	2 CD56dim resting	BEX4
4.43569372670868e-13	0.437249000491503	0.331	0.201	1.20074229182004e-08	2 CD56dim resting	DCP1A
4.61269309976918e-13	0.338010099201503	0.375	0.272	1.24865602210752e-08	2 CD56dim resting	C1D
5.11585019794207e-13	0.396006731819393	0.519	0.392	1.38486064858292e-08	2 CD56dim resting	CAMLG
5.21210637216353e-13	0.482891791569369	0.422	0.273	1.41091719494467e-08	2 CD56dim resting	BNIP3L
5.34312664052647e-13	0.393286500797044	0.329	0.21	1.44638438159052e-08	2 CD56dim resting	MRPL22
5.83948954242378e-13	0.435905831421679	0.209	0.101	1.58074981913412e-08	2 CD56dim resting	GRASP
6.69755814080188e-13	0.487292324011245	0.357	0.222	1.81302898871507e-08	2 CD56dim resting	CREM
6.96284929111397e-13	0.510031879980381	0.445	0.281	1.88484330310455e-08	2 CD56dim resting	CSNK1D
9.18875263038072e-13	0.413089520990216	0.208	0.107	2.48739533704406e-08	2 CD56dim resting	SNAPC2
9.72762371144413e-13	0.313690024400406	0.237	0.153	2.63326773868793e-08	2 CD56dim resting	RCE1
1.23182352605598e-12	0.393091112180377	0.826	0.741	3.33454628503353e-08	2 CD56dim resting	NCL
1.26170797678293e-12	0.403739528575131	0.345	0.226	3.41544349315138e-08	2 CD56dim resting	KANSL2
1.31060511614591e-12	0.588063010057203	0.282	0.155	3.54780804940698e-08	2 CD56dim resting	IRF8
1.36979108547193e-12	0.588254353544793	0.476	0.318	3.70802446837252e-08	2 CD56dim resting	TUBA4A
1.57314033287278e-12	0.351390959232159	0.467	0.354	4.25849088108661e-08	2 CD56dim resting	CIR1
1.73164452356822e-12	0.534180876213193	0.39	0.226	4.68756172529918e-08	2 CD56dim resting	SAR1A
2.10098526076819e-12	0.45633517927266	0.349	0.217	5.6873671008995e-08	2 CD56dim resting	JMJD6
2.45776599246232e-12	0.431759122440844	0.423	0.288	6.6531725415955e-08	2 CD56dim resting	ARID5A
2.67279421776617e-12	0.448035061870623	0.589	0.467	7.23525394749302e-08	2 CD56dim resting	SPOCK2
3.34876781610045e-12	0.356644748064371	0.688	0.591	9.06511447818392e-08	2 CD56dim resting	EIF4G2
3.41965454980132e-12	0.527520219743697	0.461	0.306	9.25700486631217e-08	2 CD56dim resting	CNOT2
3.58627247898447e-12	0.365415426484748	0.184	0.091	9.70803960061096e-08	2 CD56dim resting	SNX9
4.1729661048428e-12	0.470215518948558	0.53	0.382	1.12962192458095e-07	2 CD56dim resting	DDX39A
4.74318304891698e-12	0.420010652707889	0.339	0.217	1.28397965134183e-07	2 CD56dim resting	PDZD8
5.72757136380014e-12	0.363860098962537	0.448	0.329	1.5504535681807e-07	2 CD56dim resting	MAPRE1
5.75903131428388e-12	0.372467172389845	0.253	0.15	1.55896977677665e-07	2 CD56dim resting	TIMM23
6.48499541267204e-12	0.410377940810804	0.29	0.171	1.75548825821032e-07	2 CD56dim resting	TXNDC11
6.81604083457922e-12	0.316577470155525	0.103	0.029	1.84510225392059e-07	2 CD56dim resting	ANKRD9
7.97504540271441e-12	0.324905453641215	0.239	0.146	2.15884479051479e-07	2 CD56dim resting	XPO4
8.27172486149097e-12	0.352031491006543	0.137	0.052	2.23915592000561e-07	2 CD56dim resting	SLC5A6
8.88684189942623e-12	0.465086682535638	0.573	0.435	2.40566810217468e-07	2 CD56dim resting	VDAC2
1.05029422293466e-11	0.38137772907327	0.591	0.468	2.84314646148412e-07	2 CD56dim resting	GGNBP2
1.07968643261427e-11	0.467528496513713	0.458	0.317	2.92271117308683e-07	2 CD56dim resting	GABARAPL1
1.10242976584112e-11	0.416206810556853	0.413	0.286	2.98427737613192e-07	2 CD56dim resting	CEBPZ
1.18425292412877e-11	0.348678511801829	0.446	0.339	3.20577266561657e-07	2 CD56dim resting	MAGOH
1.21014216821909e-11	0.29829102198605	0.134	0.062	3.27585484936908e-07	2 CD56dim resting	CENPV
1.41277268171884e-11	0.328378645257194	0.291	0.203	3.8243756494129e-07	2 CD56dim resting	SLBP
1.53724032814087e-11	0.258574175787095	0.115	0.053	4.16130956827735e-07	2 CD56dim resting	TRAF4
1.5382394178654e-11	0.413555074764328	0.615	0.48	4.16401410416164e-07	2 CD56dim resting	SUMO1
1.85170752332862e-11	0.382376009263485	0.501	0.377	5.01257226565057e-07	2 CD56dim resting	FBXO7
1.95275597804086e-11	0.346198277638027	0.491	0.379	5.28611043255662e-07	2 CD56dim resting	CCDC12
1.9782763861594e-11	0.479678217506597	0.44	0.287	5.35519417733349e-07	2 CD56dim resting	BCL7B
2.09518708760033e-11	0.335749171086895	0.335	0.242	5.6716714461341e-07	2 CD56dim resting	RBM22
2.25789519088193e-11	0.429013838303424	0.541	0.407	6.11212228171738e-07	2 CD56dim resting	ZBTB1
2.56757202968824e-11	0.378640930396234	0.244	0.137	6.95041748436606e-07	2 CD56dim resting	RAE1
2.85108751301601e-11	0.384008968545268	0.37	0.252	7.71789389773433e-07	2 CD56dim resting	RAB1A
2.97660437043516e-11	0.409371788040983	0.439	0.311	8.05766803076798e-07	2 CD56dim resting	DERL1
3.00604764997961e-11	0.274384812966521	0.116	0.053	8.1373709884948e-07	2 CD56dim resting	MAP1LC3B2
3.25893499946965e-11	0.338945883909921	0.276	0.181	8.82193704356433e-07	2 CD56dim resting	CRY1
3.62993314578524e-11	0.267845123395249	0.197	0.127	9.82622902564064e-07	2 CD56dim resting	USP38
4.42447494427139e-11	0.338781270519286	0.538	0.437	1.19770536741426e-06	2 CD56dim resting	MGAT4A
4.57307106867434e-11	0.431911236508789	0.194	0.087	1.23793033829014e-06	2 CD56dim resting	B3GNT7
4.69343315974697e-11	0.43772194219794	0.679	0.535	1.2705123563435e-06	2 CD56dim resting	REL
5.0189675014022e-11	0.416087986286655	0.418	0.286	1.35863450262958e-06	2 CD56dim resting	SLC25A36
5.18962595350277e-11	0.491604353383774	0.258	0.128	1.4048317456132e-06	2 CD56dim resting	ZDHHC7
5.63225949449349e-11	0.345011921694227	0.659	0.55	1.52465264515939e-06	2 CD56dim resting	RAN
5.73272483801365e-11	0.363868872010142	0.351	0.243	1.5518486136503e-06	2 CD56dim resting	AKIRIN1
6.40777145812684e-11	0.380096993739974	0.331	0.217	1.73458373371493e-06	2 CD56dim resting	CDC123
6.51626634542479e-11	0.363202408578378	0.621	0.51	1.76395329970649e-06	2 CD56dim resting	RNPS1
6.79588183024694e-11	0.362409718080237	0.64	0.526	1.83964521144785e-06	2 CD56dim resting	C9orf78
7.08618413980736e-11	0.357686949908729	0.416	0.31	1.91823004664585e-06	2 CD56dim resting	PRNP
7.32763603566141e-11	0.34056589334199	0.583	0.484	1.98359107485354e-06	2 CD56dim resting	MED10
7.44248076146496e-11	0.317733820597515	0.677	0.589	2.01467954212856e-06	2 CD56dim resting	ARHGDIA
8.25080898325736e-11	0.318444597508533	0.25	0.16	2.23349399176777e-06	2 CD56dim resting	AAED1
8.39703019118046e-11	0.456268709797116	0.51	0.37	2.27307607275255e-06	2 CD56dim resting	FOSL2
9.91792457771526e-11	0.303953736009519	0.784	0.699	2.68478218318752e-06	2 CD56dim resting	SAP18
1.06998270710515e-10	0.349611471496574	0.483	0.378	2.89644318813363e-06	2 CD56dim resting	RNMT
1.11904657741576e-10	0.396646632656927	0.329	0.218	3.02925908506446e-06	2 CD56dim resting	YES1
1.12451166148827e-10	0.426921756730358	0.447	0.311	3.04405306764876e-06	2 CD56dim resting	KRR1
1.27916443777908e-10	0.373484513692572	0.397	0.286	3.46269813306796e-06	2 CD56dim resting	MGAT1
1.31989293247277e-10	0.281570351851815	0.517	0.427	3.57295016820379e-06	2 CD56dim resting	WHAMM
1.73617914674316e-10	0.396359132891923	0.221	0.119	4.69983695023373e-06	2 CD56dim resting	CCDC93
1.83604435708609e-10	0.373632434926837	0.251	0.148	4.97017207463206e-06	2 CD56dim resting	GET4
1.85287963866955e-10	0.352997019227637	0.229	0.134	5.01574518187848e-06	2 CD56dim resting	AUTS2
1.98769328926542e-10	0.290736233747515	0.392	0.301	5.3806857340415e-06	2 CD56dim resting	PSMG2
2.27037671746733e-10	0.418334374103584	0.234	0.121	6.14590977418405e-06	2 CD56dim resting	STAM
2.50851464348239e-10	0.287269279340599	0.241	0.167	6.79054913990682e-06	2 CD56dim resting	KPNA2
2.57002681574572e-10	0.327273563465296	0.58	0.477	6.95706259022366e-06	2 CD56dim resting	EIF4H
2.59903749130612e-10	0.298943372837074	0.25	0.167	7.03559448896568e-06	2 CD56dim resting	HAUS3
2.78291151160655e-10	0.261210140812813	0.972	0.938	7.53334146191894e-06	2 CD56dim resting	DDX5
3.0503945539518e-10	0.352241014759179	0.48	0.366	8.25741805754753e-06	2 CD56dim resting	PRPF40A
3.24214959207582e-10	0.323938276191594	0.339	0.245	8.77649894574923e-06	2 CD56dim resting	CD55
3.67918058338222e-10	0.377963164399489	0.659	0.547	9.95954183921568e-06	2 CD56dim resting	ELF1
3.84667929173517e-10	0.38751454561958	0.384	0.266	1.04129608427271e-05	2 CD56dim resting	GORASP2
4.59528015203678e-10	0.256818559277235	0.255	0.184	1.24394233715636e-05	2 CD56dim resting	RABGGTB
4.66978982260256e-10	0.335831249498225	0.474	0.367	1.26411210497851e-05	2 CD56dim resting	PPP1CC
4.69864374328317e-10	0.411620906344975	0.34	0.221	1.27192286130675e-05	2 CD56dim resting	STAU1
5.6968426434101e-10	0.348679918199494	0.855	0.771	1.54213530357111e-05	2 CD56dim resting	ARF1
5.70428876269965e-10	0.391138954601462	0.621	0.527	1.5441509680628e-05	2 CD56dim resting	DSTN
6.41022030988235e-10	0.332386695279109	0.251	0.161	1.73524663788515e-05	2 CD56dim resting	CDKN2AIP
6.54376902395334e-10	0.422854537114246	0.426	0.291	1.77139827478417e-05	2 CD56dim resting	NGDN
7.61603867350382e-10	0.350262265233551	0.25	0.148	2.06166166891748e-05	2 CD56dim resting	TFIP11
7.74164547128626e-10	0.405007549728018	0.184	0.078	2.09566342907719e-05	2 CD56dim resting	BRD1
1.06990570614865e-09	0.412105650424011	0.405	0.278	2.8962347465444e-05	2 CD56dim resting	CCT2
1.18163978362614e-09	0.344906873874047	0.471	0.366	3.19869889427596e-05	2 CD56dim resting	IRF2BP2
1.44400710964556e-09	0.443101070659238	0.372	0.239	3.90892724581053e-05	2 CD56dim resting	NR1H2
1.68617029127736e-09	0.408672745883704	0.498	0.369	4.56446297848781e-05	2 CD56dim resting	DNTTIP2
2.08103351179834e-09	0.30393550215132	0.26	0.176	5.63335771643811e-05	2 CD56dim resting	CWC25
2.30034894492402e-09	0.286814482876087	0.276	0.193	6.22704459390932e-05	2 CD56dim resting	RLF
2.39222143529512e-09	0.351097446581811	0.446	0.332	6.47574342534389e-05	2 CD56dim resting	YTHDF2
2.40508389624864e-09	0.405505704325331	0.542	0.415	6.51056210714507e-05	2 CD56dim resting	UBE2J1
2.49250915082764e-09	0.569454219075966	0.436	0.253	6.74722227129042e-05	2 CD56dim resting	PER1
2.5987160154839e-09	0.383490156354176	0.226	0.125	7.03472425391492e-05	2 CD56dim resting	OAT
2.77553911924104e-09	0.288397226698544	0.142	0.074	7.5133843957855e-05	2 CD56dim resting	C3orf58
2.9462695450656e-09	0.266436353142369	0.246	0.17	7.97555165849257e-05	2 CD56dim resting	ERCC3
2.98719250215439e-09	0.430924699504807	0.597	0.47	8.08633010333194e-05	2 CD56dim resting	H2AFV
3.21832895081522e-09	0.420857201657894	0.616	0.481	8.7120164698568e-05	2 CD56dim resting	ZC3H15
3.56178065132023e-09	0.631703604621702	0.285	0.177	9.64174022312385e-05	2 CD56dim resting	OASL
3.61891290890148e-09	0.348577324491414	0.321	0.225	9.79639724439631e-05	2 CD56dim resting	CEBPD
3.75044893685372e-09	0.329882792648913	0.655	0.549	0.00010152465272063	2 CD56dim resting	POMP
3.96963489054657e-09	0.347895680057473	0.378	0.271	0.000107458016487096	2 CD56dim resting	CDC40
4.05207839193351e-09	0.260284858789725	0.118	0.058	0.00010968976206964	2 CD56dim resting	B9D2
4.53446420645144e-09	0.285425300343162	0.372	0.289	0.000122747946068641	2 CD56dim resting	NOL7
4.71630210159229e-09	0.288554040012274	0.108	0.04	0.000127670297890103	2 CD56dim resting	2003-03-01
4.82003667547978e-09	0.279644695963189	0.329	0.246	0.000130478392805238	2 CD56dim resting	GID8
5.02377218373162e-09	0.360489994714601	0.507	0.395	0.000135993513013615	2 CD56dim resting	ILF2
5.15704422890885e-09	0.420483489401247	0.235	0.125	0.000139601187276563	2 CD56dim resting	ARHGEF7
5.20972935041427e-09	0.265650681837176	0.904	0.852	0.000141027373515714	2 CD56dim resting	DAZAP2
5.93202664195618e-09	0.335935597921103	0.489	0.379	0.000160579961197754	2 CD56dim resting	UBE2B
6.68559825577046e-09	0.300545336808546	0.352	0.263	0.000180979144783706	2 CD56dim resting	PTPN2
7.01953507786431e-09	0.386373335269523	0.232	0.136	0.000190018814557787	2 CD56dim resting	MAP2K7
7.73174969351831e-09	0.262092318427118	0.193	0.127	0.000209298464203541	2 CD56dim resting	ST3GAL4
9.00554482317079e-09	0.411192844951579	0.481	0.348	0.000243780098363233	2 CD56dim resting	TMEM9B
9.29358471043794e-09	0.407854198421343	0.533	0.404	0.000251577338111555	2 CD56dim resting	RNF166
9.52020130110246e-09	0.363652318633873	0.426	0.313	0.000257711849220844	2 CD56dim resting	MKRN1
9.72542676253059e-09	0.297008879503487	0.239	0.159	0.000263267302461703	2 CD56dim resting	ING3
1.16408956139702e-08	0.39315660993344	0.193	0.095	0.000315119044270173	2 CD56dim resting	IRS2
1.46614265543608e-08	0.336626965826128	0.135	0.054	0.000396884816826546	2 CD56dim resting	RABGEF1
1.54059333429197e-08	0.312028938235992	0.381	0.294	0.000417038615592836	2 CD56dim resting	TUBB4B
1.69139514504432e-08	0.31583749061001	0.289	0.201	0.000457860665763498	2 CD56dim resting	PRKX
1.71050598036867e-08	0.274992208946065	0.306	0.227	0.000463033968885799	2 CD56dim resting	UBE2G1
1.76380425923107e-08	0.30306154355488	0.534	0.43	0.00047746181297385	2 CD56dim resting	NCBP2-AS2
1.76977149557846e-08	0.369091444447541	0.217	0.118	0.000479077143853088	2 CD56dim resting	RIOK1
1.79760795132624e-08	0.342768389040944	0.352	0.246	0.000486612472424013	2 CD56dim resting	DERL2
1.83136781522182e-08	0.353101174636399	0.308	0.205	0.000495751267580546	2 CD56dim resting	PNPLA8
1.85843875321833e-08	0.355187092294346	0.677	0.564	0.000503079370496201	2 CD56dim resting	BCLAF1
1.88021498280658e-08	0.323155597009272	0.518	0.417	0.000508974195845742	2 CD56dim resting	CLK1
1.98130552218151e-08	0.31557972944803	0.137	0.063	0.000536339404854535	2 CD56dim resting	SKI
2.2055810106114e-08	0.284487341966905	0.726	0.647	0.000597050779572505	2 CD56dim resting	PRRC2C
2.20972669188328e-08	0.314827247805092	0.509	0.399	0.000598173015492804	2 CD56dim resting	HERPUD1
2.58706993074694e-08	0.253274329234488	0.17	0.103	0.000700319830253196	2 CD56dim resting	CDK16
3.02840477714919e-08	0.391594565207383	0.398	0.318	0.000819789173174284	2 CD56dim resting	PIM1
3.04522163320125e-08	0.314428622030773	0.66	0.564	0.000824341496107578	2 CD56dim resting	SF3B5
3.08244901860094e-08	0.29375548647699	0.364	0.278	0.000834418949335274	2 CD56dim resting	SP3
3.14473341815457e-08	0.251681911447544	0.266	0.196	0.000851279336294443	2 CD56dim resting	SRA1
3.15795194474897e-08	0.336991369868761	0.298	0.202	0.000854857591443546	2 CD56dim resting	SUPV3L1
3.25237646198374e-08	0.315994000080834	0.316	0.223	0.000880418308259	2 CD56dim resting	VPS26A
3.29863667196125e-08	0.29127799913504	0.224	0.153	0.000892940947099909	2 CD56dim resting	GCH1
3.44101341371217e-08	0.332974684030274	0.469	0.366	0.000931482331091883	2 CD56dim resting	HIF1A
3.4901846736051e-08	0.353197593997098	0.359	0.252	0.000944792991144901	2 CD56dim resting	BCCIP
3.52155186916768e-08	0.329492869825053	0.515	0.411	0.00095328409098369	2 CD56dim resting	SLC38A1
4.00969039114854e-08	0.309006501074219	0.613	0.526	0.00108542318888391	2 CD56dim resting	TMED2
4.12705888478959e-08	0.315299763225151	0.368	0.273	0.00111719484011254	2 CD56dim resting	PHF5A
4.39036248367491e-08	0.312753405108203	0.38	0.275	0.0011884711243308	2 CD56dim resting	ODC1
5.23149196608821e-08	0.330011876221238	0.434	0.331	0.00141616487522008	2 CD56dim resting	ADRM1
5.34166616687692e-08	0.343113364416981	0.69	0.584	0.00144598903137358	2 CD56dim resting	RSL24D1
5.40845095910333e-08	0.254024522854714	0.44	0.364	0.00146406767462927	2 CD56dim resting	LYN
5.42177246137456e-08	0.328001168196746	0.268	0.18	0.00146767380529409	2 CD56dim resting	RALGAPA1
6.86392266398341e-08	0.348217249076805	0.581	0.47	0.00185806386514031	2 CD56dim resting	VAPA
7.32680119516452e-08	0.329101328839658	0.385	0.283	0.00198336508353103	2 CD56dim resting	NUDT21
7.90758901368883e-08	0.38189708843604	0.377	0.26	0.00214058434600557	2 CD56dim resting	PTPRE
8.31096232061776e-08	0.289279922269225	0.263	0.184	0.00224977750019123	2 CD56dim resting	TRAPPC10
8.72513440717296e-08	0.3491127006766	0.13	0.052	0.00236189388402172	2 CD56dim resting	VIPR2
8.72518684095392e-08	0.410106397896882	0.457	0.335	0.00236190807784623	2 CD56dim resting	PDCD4
8.74150117268196e-08	0.281456520116046	0.184	0.109	0.00236632436744501	2 CD56dim resting	MRPS22
8.93356385389994e-08	0.391671645885771	0.436	0.313	0.00241831573525071	2 CD56dim resting	GTF2B
9.36820579025808e-08	0.296912369826254	0.287	0.203	0.00253597330742286	2 CD56dim resting	FDX1
9.52369779134886e-08	0.311527492424479	0.159	0.083	0.00257806499211814	2 CD56dim resting	POFUT2
1.0846038031583e-07	0.348460169111818	0.222	0.137	0.00293602249514951	2 CD56dim resting	H2AFX
1.09002101632686e-07	0.257920497931995	0.61	0.533	0.00295068689119682	2 CD56dim resting	PAIP2
1.11839523581709e-07	0.295415350798828	0.825	0.754	0.00302749590335686	2 CD56dim resting	UBE2D3
1.16108045879944e-07	0.328483664947323	0.182	0.093	0.00314304480197008	2 CD56dim resting	ELL
1.20719321409682e-07	0.293739591746622	0.489	0.393	0.0032678720305601	2 CD56dim resting	BCAS2
1.3196590018124e-07	0.294489067120666	0.453	0.361	0.00357231691790616	2 CD56dim resting	SSH2
1.37838085719389e-07	0.327516759588022	0.454	0.35	0.00373127698042385	2 CD56dim resting	DDX21
1.55926525545739e-07	0.319665016847615	0.188	0.106	0.00422093104652314	2 CD56dim resting	GTPBP4
1.5870063021834e-07	0.309767096269408	0.204	0.123	0.00429602606001048	2 CD56dim resting	DHRS3
1.59538067419161e-07	0.309237417554086	0.755	0.7	0.00431869548503668	2 CD56dim resting	CALR
1.7256036485831e-07	0.399497251563124	0.531	0.398	0.00467120907671444	2 CD56dim resting	HNRNPH3
1.75390308611325e-07	0.264495313683684	0.461	0.377	0.00474781565410856	2 CD56dim resting	RSL1D1
1.85446061764912e-07	0.323261307412819	0.281	0.191	0.00502002489197618	2 CD56dim resting	PDCL3
1.98081331738339e-07	0.286232650831793	0.746	0.664	0.00536206165015684	2 CD56dim resting	IRF1
1.98741112608074e-07	0.251917775390405	0.299	0.227	0.00537992191830057	2 CD56dim resting	UBQLN1
2.02412580897843e-07	0.288601511831849	0.358	0.275	0.00547930856490462	2 CD56dim resting	PITHD1
2.0364044024841e-07	0.29683695755871	0.355	0.268	0.00551254671752447	2 CD56dim resting	PSMD6
2.17787777821388e-07	0.343211300039298	0.272	0.175	0.00589551514562497	2 CD56dim resting	HAUS2
2.18925945501003e-07	0.254557291492489	0.363	0.291	0.00592632534471215	2 CD56dim resting	SRP19
2.29042032021426e-07	0.360976856709104	0.492	0.376	0.00620016780682001	2 CD56dim resting	LAMTOR5
2.32114051357651e-07	0.257628855266008	0.453	0.378	0.00628332737025162	2 CD56dim resting	SNRPB2
2.418864395813e-07	0.313618114884356	0.149	0.081	0.00654786591946579	2 CD56dim resting	TFDP1
2.72025593990608e-07	0.304504756625669	0.189	0.111	0.00736373282932577	2 CD56dim resting	EIF3B
2.81314244342061e-07	0.268132860716245	0.372	0.298	0.0076151765943396	2 CD56dim resting	NDUFA5
3.44297106688855e-07	0.304674699454901	0.432	0.346	0.00932012267806731	2 CD56dim resting	CENPC
4.12428522806268e-07	0.336917258548806	0.322	0.223	0.0111644401123657	2 CD56dim resting	RANBP2
4.25158260124949e-07	0.338957283951587	0.242	0.145	0.0115090341015824	2 CD56dim resting	NUP54
4.49602294862156e-07	0.31279550854305	0.417	0.32	0.0121707341219186	2 CD56dim resting	PCGF5
4.86420097650781e-07	0.27621548342646	0.236	0.162	0.0131673920434066	2 CD56dim resting	ATG14
4.93927546158222e-07	0.441847505091572	0.291	0.175	0.0133706186745031	2 CD56dim resting	PABPC4
5.44170035148168e-07	0.2832661484981	0.605	0.517	0.0147306828514609	2 CD56dim resting	SNRPB
5.93123033030458e-07	0.276829117114001	0.268	0.2	0.0160558405041345	2 CD56dim resting	CD83
5.98039494892413e-07	0.269386830328771	0.205	0.132	0.0161889291267376	2 CD56dim resting	ACSL3
6.30176831210629e-07	0.3089801925186	0.183	0.107	0.0170588868208717	2 CD56dim resting	PGRMC2
7.38281063865477e-07	0.30787493446742	0.483	0.388	0.0199852683988385	2 CD56dim resting	SLC3A2
7.64715759413365e-07	0.269107944855903	0.315	0.236	0.0207008556073198	2 CD56dim resting	TMEM183A
7.92168598436723e-07	0.329835733826113	0.161	0.089	0.0214440039596821	2 CD56dim resting	RARA
8.45580694764366e-07	0.33392006063653	0.405	0.303	0.0228898694072714	2 CD56dim resting	WBP11
8.73358721165396e-07	0.388883749552664	0.425	0.299	0.0236418205819473	2 CD56dim resting	SLA2
8.95190842366061e-07	0.26222884597847	0.49	0.413	0.0242328161028493	2 CD56dim resting	TRAM1
9.07474534888143e-07	0.322563193951557	0.197	0.112	0.024565335659422	2 CD56dim resting	TMEM70
1.02282419953091e-06	0.308262254157661	0.289	0.205	0.0276878510813017	2 CD56dim resting	SLC15A4
1.06851617870537e-06	0.364527626351375	0.461	0.348	0.0289247329575544	2 CD56dim resting	AMD1
1.11455567264381e-06	0.252728871528084	0.153	0.091	0.030171022058468	2 CD56dim resting	TIMM23B
1.14401760057167e-06	0.395379416299795	0.365	0.257	0.0309685564474751	2 CD56dim resting	P2RY8
1.15022871225477e-06	0.271131357744327	0.486	0.403	0.0311366912407365	2 CD56dim resting	YME1L1
1.17839365092339e-06	0.368703992970222	0.451	0.333	0.0318991161304961	2 CD56dim resting	PPP2CA
1.19596126105825e-06	0.262464462683483	0.225	0.157	0.0323746713368469	2 CD56dim resting	RBM34
1.29619583976669e-06	0.259827934969007	0.139	0.079	0.0350880213824843	2 CD56dim resting	RCOR1
1.36834473109525e-06	0.276973598802938	0.699	0.621	0.0370410918707484	2 CD56dim resting	SEC61B
1.37162889313995e-06	0.305406908151425	0.292	0.2	0.0371299941372985	2 CD56dim resting	DUSP11
1.39934857406522e-06	0.397988368786789	0.187	0.097	0.0378803658999454	2 CD56dim resting	NR4A3
1.42960863911349e-06	0.338284645623825	0.245	0.15	0.0386995058608021	2 CD56dim resting	USP36
1.44320906976893e-06	0.363225650396219	0.357	0.254	0.0390676695186449	2 CD56dim resting	GNA13
1.53157999804845e-06	0.290593867235386	0.301	0.213	0.0414598705471715	2 CD56dim resting	DUSP12
1.67383116117629e-06	0.3003658951387	0.264	0.182	0.0453106095330422	2 CD56dim resting	CACUL1
1.7326985774009e-06	0.35389017073781	0.609	0.498	0.0469041504902423	2 CD56dim resting	TOMM20
1.01072835074973e-51	0.621531014608774	0.879	0.583	2.73604164547952e-47	3 Adaptive	RPS4Y1
4.32471747837116e-46	0.408416414963818	0.987	0.885	1.17070102139507e-41	3 Adaptive	CCL5
1.99022293226762e-43	0.878127888816863	0.285	0.072	5.38753347764843e-39	3 Adaptive	PTMS
8.92613507942956e-36	0.382975277492168	1	0.999	2.41630476600158e-31	3 Adaptive	HLA-C
4.89621076936914e-35	0.513101150946368	0.858	0.637	1.32540425526823e-30	3 Adaptive	GZMH
2.11797051595697e-32	0.614860949964325	0.637	0.456	5.73334618669552e-28	3 Adaptive	PPP3CC
7.57083492923595e-32	0.428428880154455	0.972	0.943	2.04942501534417e-27	3 Adaptive	TMA7
7.58334579316672e-31	0.542020980775996	0.167	0.039	2.05281170621023e-26	3 Adaptive	LAG3
3.67784039042427e-25	0.263663096913838	1	1	9.95591393687849e-21	3 Adaptive	RPS27
1.30510126695022e-23	0.585729331771421	0.765	0.625	3.53290912963426e-19	3 Adaptive	ARPC5L
3.9466768481159e-23	1.02460259937065	0.209	0.062	1.06836542278497e-18	3 Adaptive	S100B
2.81037673757906e-22	0.862604188229248	0.557	0.408	7.60768982862652e-18	3 Adaptive	CD3E
7.07169044734503e-22	0.659051537806799	0.399	0.206	1.9143066040963e-17	3 Adaptive	KLRC3
1.95976908398614e-21	0.352571834247033	0.927	0.803	5.30509491035048e-17	3 Adaptive	FGFBP2
1.03065721682746e-20	0.387149606168356	0.904	0.844	2.78998908595194e-16	3 Adaptive	PPDPF
3.71923519538321e-20	0.724062291032012	0.409	0.212	1.00679696739023e-15	3 Adaptive	F2R
4.39774454666394e-20	0.553742839390575	0.333	0.189	1.19046944878193e-15	3 Adaptive	ZBTB38
7.03264008892132e-19	0.585854811098277	0.575	0.401	1.903735672071e-14	3 Adaptive	HNRNPH3
8.18158122640273e-18	0.386601592984086	0.955	0.9	2.21475403798722e-13	3 Adaptive	S100A6
1.11293878768532e-17	0.659126613713328	0.448	0.272	3.01272529826417e-13	3 Adaptive	ODC1
7.70602515205551e-17	0.375133327420093	0.963	0.922	2.08602100866143e-12	3 Adaptive	CIRBP
2.86095654888269e-16	0.480000138090851	0.424	0.295	7.74460937782544e-12	3 Adaptive	SNRPA1
4.07397635286125e-16	0.252687013383271	0.998	0.989	1.10282539871954e-11	3 Adaptive	RPS29
4.26676519982308e-16	0.250704765842369	0.998	0.994	1.15501333959211e-11	3 Adaptive	RPL21
9.8947368435379e-15	0.436988822015687	0.637	0.532	2.67850526354571e-10	3 Adaptive	DSTN
1.34321012759097e-14	0.630754363643108	0.479	0.299	3.63606981538877e-10	3 Adaptive	ZBP1
1.57761852232715e-14	0.29778715722344	0.69	0.578	4.27061333993959e-10	3 Adaptive	LGALS1
2.56849340925935e-14	0.551761253013267	0.273	0.141	6.95291165886507e-10	3 Adaptive	PPP1R16B
2.87829341306433e-14	0.425416430879344	0.374	0.269	7.79154026916513e-10	3 Adaptive	DIP2A
4.6172213504863e-14	0.437834013842815	0.227	0.123	1.24988181957664e-09	3 Adaptive	COL6A2
2.11944063722503e-13	0.434345067303369	0.156	0.066	5.73732580496817e-09	3 Adaptive	KIR3DX1
2.74802461842494e-13	0.290273223005098	0.943	0.907	7.4389026420763e-09	3 Adaptive	CD99
3.65195750187047e-13	0.41910529546421	0.13	0.034	9.88584895756335e-09	3 Adaptive	RAB11FIP5
5.25730361111113e-13	0.502473727196043	0.676	0.519	1.42315208752778e-08	3 Adaptive	ZEB2
6.26065678943442e-13	0.256248291597657	0.738	0.645	1.6947597928999e-08	3 Adaptive	KLF2
5.1581745289491e-12	0.426150448651244	0.355	0.25	1.39631784498652e-07	3 Adaptive	RBX1
5.52252727411477e-12	0.447946028425635	0.362	0.239	1.49494813310287e-07	3 Adaptive	RNF145
5.73546025417078e-12	0.371737455245798	0.331	0.239	1.55258909080403e-07	3 Adaptive	DYNLT1
1.46769766342005e-11	0.379076213036337	0.527	0.433	3.97305757487808e-07	3 Adaptive	SYTL3
2.57861875792242e-11	0.374535351386022	0.58	0.481	6.98032097769598e-07	3 Adaptive	PET100
3.01230581128736e-11	0.409048763334194	0.268	0.154	8.15431183115488e-07	3 Adaptive	KIR2DL1
3.221038556886e-11	0.33068872998748	0.258	0.178	8.7193513734904e-07	3 Adaptive	KLHDC2
6.30051211714589e-11	0.274252163128097	0.792	0.735	1.70554863011139e-06	3 Adaptive	ATP6V1G1
8.5176882928931e-11	0.29757970355333	0.641	0.558	2.30573822088616e-06	3 Adaptive	DDX6
9.821861475665e-11	0.468832030465683	0.426	0.296	2.65877790146251e-06	3 Adaptive	CSNK1D
1.3400769576694e-10	0.311638079456159	0.427	0.34	3.62758832441108e-06	3 Adaptive	ADRM1
2.00794711605746e-10	0.26356314609038	0.319	0.257	5.43551284316755e-06	3 Adaptive	NR1H2
2.06537165293209e-10	0.399378570876487	0.607	0.513	5.59096106448718e-06	3 Adaptive	VAMP2
2.25529829919813e-10	0.372669759473022	0.497	0.398	6.10509249592933e-06	3 Adaptive	ERH
2.70486149244721e-10	0.440488206079673	0.388	0.264	7.3220600600546e-06	3 Adaptive	TROVE2
2.91339377999892e-10	0.336093345800217	0.127	0.049	7.88655696245707e-06	3 Adaptive	MYO6
3.26614561462543e-10	0.343772395412441	0.362	0.278	8.84145617879104e-06	3 Adaptive	PHF1
5.08285349511899e-10	0.470117841157538	0.545	0.438	1.37592844112871e-05	3 Adaptive	KLF3
5.4152859218715e-10	0.433417134213928	0.505	0.386	1.46591789905062e-05	3 Adaptive	FBXO7
5.60505475057194e-10	0.28667522234396	0.653	0.575	1.51728832097982e-05	3 Adaptive	PRKCH
6.34140733238202e-10	0.352244067960302	0.334	0.248	1.71661896487581e-05	3 Adaptive	GTF3C1
8.07247192296436e-10	0.37008536996006	0.477	0.367	2.18521814954645e-05	3 Adaptive	EIF1B
8.15929988032491e-10	0.284644901096042	0.784	0.716	2.20872247760395e-05	3 Adaptive	NDUFA4
9.66537396395977e-10	0.330660975505957	0.419	0.333	2.61641673204391e-05	3 Adaptive	GABARAPL1
1.16738488795118e-09	0.304767124947435	0.256	0.183	3.16011089168384e-05	3 Adaptive	ATG3
1.52992596317091e-09	0.310993744615243	0.313	0.228	4.14150958230365e-05	3 Adaptive	CDC123
1.64399352347303e-09	0.321669163780536	0.637	0.564	4.4502904680415e-05	3 Adaptive	RUNX3
1.6914005723657e-09	0.37255302100679	0.606	0.503	4.57862134939395e-05	3 Adaptive	STRAP
2.11241356629244e-09	0.315103606027797	0.308	0.222	5.71830352395365e-05	3 Adaptive	MRPL22
2.14254515497794e-09	0.356275562984964	0.328	0.228	5.79986973452529e-05	3 Adaptive	VPS26A
2.18482286403728e-09	0.396021803895223	0.516	0.416	5.91431549294892e-05	3 Adaptive	FYN
2.21597699616995e-09	0.434109589534694	0.568	0.461	5.99864972863205e-05	3 Adaptive	ANKRD12
2.53141413259001e-09	0.563815428758794	0.241	0.141	6.85253805692116e-05	3 Adaptive	KIR3DL2
2.81146266229366e-09	0.415991967002784	0.525	0.427	7.61062942682893e-05	3 Adaptive	CDKN2D
3.03874872012559e-09	0.282719627641799	0.226	0.165	8.22589278537997e-05	3 Adaptive	COPA
4.30732931323585e-09	0.298754294225017	0.448	0.365	0.000116599404509295	3 Adaptive	CIR1
4.78923063571097e-09	0.379316753074034	0.266	0.169	0.000129644473308696	3 Adaptive	ARNTL
5.26154801088555e-09	0.379950206808682	0.519	0.416	0.000142430104654672	3 Adaptive	RNF166
6.4686568281127e-09	0.337875507598146	0.376	0.298	0.000175106540337011	3 Adaptive	2002-09-01
8.52283591053928e-09	0.261036324999649	0.162	0.106	0.000230713168098298	3 Adaptive	PDE3B
8.65021683563427e-09	0.361418620723234	0.661	0.556	0.00023416136974062	3 Adaptive	POMP
1.20352380097578e-08	0.300437873628778	0.167	0.103	0.000325793892924144	3 Adaptive	MTFP1
1.30886877868207e-08	0.32705419579453	0.439	0.361	0.000354310778389235	3 Adaptive	RORA
1.71393316102254e-08	0.398159531814634	0.447	0.335	0.000463961706688802	3 Adaptive	TBRG1
1.78572416944687e-08	0.380168526668014	0.332	0.234	0.000483395532669268	3 Adaptive	RB1CC1
1.92301253049915e-08	0.322081010950698	0.17	0.096	0.00052055949200612	3 Adaptive	SLC37A3
2.23226998604574e-08	0.323902324578349	0.448	0.367	0.000604275485222582	3 Adaptive	ISCU
2.56129977617018e-08	0.369438455353819	0.215	0.13	0.000693343849409267	3 Adaptive	TANK
2.64413320198275e-08	0.278271086370928	0.464	0.391	0.000715766857776731	3 Adaptive	UBE2B
2.6560465749195e-08	0.373671637410719	0.449	0.344	0.00071899180783071	3 Adaptive	SIVA1
3.12147310793146e-08	0.253082637415305	0.609	0.54	0.000844982770317045	3 Adaptive	TAX1BP1
4.03090237510229e-08	0.319927542194019	0.43	0.345	0.00109116527294019	3 Adaptive	FAM96B
4.22733560348653e-08	0.250617667330941	0.854	0.803	0.0011443397478638	3 Adaptive	RPL17
5.77410628083427e-08	0.43901905622365	0.573	0.478	0.00156305057022184	3 Adaptive	SPOCK2
6.02823893035541e-08	0.282846929684538	0.179	0.115	0.00163184427844721	3 Adaptive	FAM160B1
6.67970639274588e-08	0.333661475409774	0.187	0.109	0.00180819652051631	3 Adaptive	TSG101
7.46502008672738e-08	0.358764607496045	0.283	0.201	0.0020207809374771	3 Adaptive	RICTOR
7.87142687191729e-08	0.263542870667462	0.362	0.295	0.00213079525422801	3 Adaptive	UBE2E3
8.7265061336334e-08	0.385474980794221	0.281	0.191	0.00236226521037456	3 Adaptive	ASB8
1.22253740512386e-07	0.29394628035969	0.164	0.103	0.0033094087556703	3 Adaptive	AFTPH
1.2424640946012e-07	0.324454364072764	0.288	0.211	0.00336335030408544	3 Adaptive	SUPV3L1
1.46007981973944e-07	0.370896795002515	0.243	0.152	0.00395243607203467	3 Adaptive	FAM53B
1.82665890722359e-07	0.342979812379244	0.479	0.386	0.00494476566185426	3 Adaptive	HMGB2
1.85240521994101e-07	0.279024183844038	0.397	0.326	0.00501446093038032	3 Adaptive	TNFRSF1B
2.23204941065175e-07	0.4460367515173	0.49	0.369	0.00604215775463428	3 Adaptive	EPB41L4A-AS1
2.33720301633926e-07	0.305223125844661	0.157	0.094	0.00632680856523039	3 Adaptive	SERPINB9
2.41475950855585e-07	0.339250546007172	0.299	0.208	0.00653675398966069	3 Adaptive	FDX1
4.0068268590023e-07	0.354262452219766	0.276	0.2	0.0108464803073192	3 Adaptive	KRAS
4.0754640143795e-07	0.275524747648545	0.478	0.406	0.0110322810869253	3 Adaptive	PRPF4B
4.63860047169632e-07	0.265737391168376	0.754	0.69	0.0125566914768819	3 Adaptive	KMT2E
7.23405010639428e-07	0.276225447746532	0.897	0.857	0.0195825736380093	3 Adaptive	DAZAP2
8.27404105920696e-07	0.330314858093138	0.316	0.238	0.0223978291472732	3 Adaptive	ADIPOR1
8.98124197683461e-07	0.303341502504682	0.152	0.084	0.0243122220312913	3 Adaptive	FAM169A
9.27313341418734e-07	0.296455935904325	0.374	0.304	0.0251023721522051	3 Adaptive	LSM8
9.73088709667719e-07	0.279624291544226	0.358	0.282	0.0263415113707052	3 Adaptive	MRPL10
1.09111134479475e-06	0.26732336182073	0.349	0.278	0.0295363841035939	3 Adaptive	METRNL
1.18766379657071e-06	0.32167579507211	0.806	0.734	0.0321500589731691	3 Adaptive	GUK1
1.26625010916735e-06	0.315371365740563	0.234	0.158	0.0342773904551602	3 Adaptive	GET4
2.08971293645861e-181	2.11544892598995	0.821	0.244	5.65685291899346e-177	4 CD56bright	XCL1
1.24283401010256e-160	2.09365409154536	0.622	0.076	3.36435166534762e-156	4 CD56bright	GZMK
5.72339555489857e-158	0.521628500197831	1	1	1.54932317671104e-153	4 CD56bright	RPL13
1.53343911758589e-142	1.72332050250089	0.707	0.195	4.15101969130501e-138	4 CD56bright	SELL
2.85503570518674e-141	0.676109950775972	1	0.997	7.72858165394051e-137	4 CD56bright	RPS18
3.39225072873795e-135	0.580075297684632	1	1	9.18282272269364e-131	4 CD56bright	RPLP1
2.33533427951512e-119	0.515799407770795	1	1	6.32174989464742e-115	4 CD56bright	RPS15A
5.17000994635972e-111	0.443800521106025	1	1	1.39952169247958e-106	4 CD56bright	RPS12
2.77824536510264e-110	0.512551194190351	1	0.999	7.52071020333286e-106	4 CD56bright	RPS23
2.67677488038995e-109	0.441130468325262	1	0.999	7.24602960121558e-105	4 CD56bright	RPS3A
2.06525427060889e-107	0.436477314919896	1	1	5.59064331053827e-103	4 CD56bright	RPL32
1.15446298464901e-103	1.45845083246017	0.754	0.288	3.12513129944488e-99	4 CD56bright	XCL2
4.42690725209363e-103	0.57905399431882	1	0.998	1.19836379314175e-98	4 CD56bright	TPT1
9.82446693869032e-102	0.512529983973891	0.999	0.999	2.65948320030347e-97	4 CD56bright	RPS24
2.07934475738257e-98	0.525199632249443	0.998	0.999	5.62878625823461e-94	4 CD56bright	EEF1A1
7.5142479378226e-97	0.493509508368502	1	0.999	2.03410691676858e-92	4 CD56bright	RPS19
3.28348018941592e-96	0.503409396066778	1	0.995	8.8883808727489e-92	4 CD56bright	RPL3
4.45913449210451e-95	0.636366260166172	0.998	0.981	1.20708770701269e-90	4 CD56bright	RPS5
9.97210196997784e-91	0.499974015000957	1	0.995	2.699448003273e-86	4 CD56bright	RPS6
3.41836405195446e-90	0.395309901914206	1	1	9.25351148864072e-86	4 CD56bright	RPL34
7.36165735009849e-90	0.620974252008691	0.996	0.978	1.99280064467166e-85	4 CD56bright	RPL10A
8.6341791440775e-89	0.469015725255114	1	0.999	2.33727229430178e-84	4 CD56bright	RPL18A
2.90662921761789e-88	0.37340776280017	1	1	7.86824529209162e-84	4 CD56bright	RPS3
4.93529060810398e-87	0.494733584739588	0.999	0.999	1.33598316761375e-82	4 CD56bright	RPS8
1.21977724206614e-81	0.659069103833724	0.998	0.985	3.30193699427304e-77	4 CD56bright	RPLP0
4.07041936968977e-81	0.608991353674379	0.998	0.982	1.10186252337502e-76	4 CD56bright	RPSA
4.12079216715557e-78	1.36565530751066	0.6	0.257	1.11549843964901e-73	4 CD56bright	COTL1
3.00466644263215e-74	0.980689681483288	0.87	0.544	8.13363206020524e-70	4 CD56bright	CMC1
4.36734082434133e-73	0.363945822985112	1	1	1.1822391611492e-68	4 CD56bright	RPL19
3.02646041747494e-72	0.981593678682943	0.776	0.447	8.19262835010466e-68	4 CD56bright	CD44
7.33017867505579e-72	0.471455048231005	0.999	0.994	1.9842793673376e-67	4 CD56bright	RPL8
1.21151134788336e-71	0.358480180765115	1	0.999	3.27956121872026e-67	4 CD56bright	RPS14
2.4336250444371e-69	0.444252877626299	0.999	0.993	6.58782299529122e-65	4 CD56bright	RPL36
1.69831289626496e-68	0.357636446643065	1	0.999	4.59733301018925e-64	4 CD56bright	RPLP2
2.52751179628152e-68	0.499566034749583	1	0.997	6.84197443253408e-64	4 CD56bright	RPS4X
8.85230427610449e-68	0.319446133656764	1	1	2.39631876754149e-63	4 CD56bright	RPL10
2.02720064298538e-65	0.475179097022	0.999	0.98	5.48763214056143e-61	4 CD56bright	RPS9
2.51175104704488e-64	0.385519501629365	0.999	0.998	6.79931008435048e-60	4 CD56bright	RPL29
4.0677229034437e-64	0.326787685715831	1	1	1.10113258996221e-59	4 CD56bright	RPL11
7.86797603528802e-64	0.311364926227968	1	1	2.12986111275247e-59	4 CD56bright	RPS27
4.67779935523114e-63	0.608634742288587	0.992	0.991	1.26628028546107e-58	4 CD56bright	RPS2
5.84159293273233e-63	0.368497053482531	1	0.999	1.58131920689064e-58	4 CD56bright	RPL37
4.79035646327875e-62	0.307336893091326	1	1	1.29674949460956e-57	4 CD56bright	RPS27A
4.05817979760242e-61	0.409972175138734	0.999	0.992	1.09854927121098e-56	4 CD56bright	RPL9
4.7912876112586e-61	0.32777823220011	1	1	1.2970015563677e-56	4 CD56bright	RPL28
4.1999148993276e-58	0.412904894360005	0.998	0.99	1.13691696324798e-53	4 CD56bright	RPL5
3.28107423161591e-57	0.955412162641391	0.767	0.433	8.88186794498426e-53	4 CD56bright	IFITM3
4.30326274996661e-55	1.04398352677518	0.546	0.19	1.16489322641596e-50	4 CD56bright	KLRC1
4.52710161136607e-55	0.383718719994039	1	0.998	1.2254864061968e-50	4 CD56bright	RPS13
1.13198018902973e-53	0.33765612405708	1	0.998	3.06427037170348e-49	4 CD56bright	RPS7
1.10720334660788e-52	0.362178786829374	1	0.994	2.99719945926752e-48	4 CD56bright	RPL23A
5.4230593605653e-52	0.496555583543073	0.994	0.953	1.46802216890503e-47	4 CD56bright	EEF1B2
9.19768048221345e-51	0.341895208416835	0.999	0.994	2.48981210653518e-46	4 CD56bright	RPL15
1.03128217560207e-50	0.36152238681647	0.999	0.997	2.7916808493548e-46	4 CD56bright	RPL18
3.62490107930314e-50	0.341716915032659	0.999	0.995	9.8126072216736e-46	4 CD56bright	RPS25
5.57521975519568e-50	0.339172646160555	0.999	0.999	1.50921198773147e-45	4 CD56bright	RPL12
9.08916122439658e-49	0.382711605566936	1	0.988	2.46043594344415e-44	4 CD56bright	RPL35
2.59110164900239e-48	0.81806489438792	0.404	0.108	7.01411216384946e-44	4 CD56bright	TCF7
4.64834079523798e-48	0.367654607373262	0.999	0.997	1.25830585327092e-43	4 CD56bright	RPS21
5.34150581813304e-47	0.299826172519057	1	1	1.44594562496861e-42	4 CD56bright	RPL30
1.06882964000643e-46	0.303310715703731	1	0.999	2.89332183549741e-42	4 CD56bright	RPL35A
2.65242231807951e-45	0.878840887605399	0.294	0.047	7.18010721504122e-41	4 CD56bright	GPR183
9.25636439925071e-43	0.314985435890457	0.997	0.998	2.50569784287717e-38	4 CD56bright	RPL39
1.35859694861939e-42	0.473612364374226	0.999	0.984	3.6777219399127e-38	4 CD56bright	RPL26
9.48901825230253e-42	0.568383745842202	0.969	0.888	2.56867724089829e-37	4 CD56bright	CD74
2.85806516810066e-41	0.812219268417551	0.475	0.216	7.7367824100485e-37	4 CD56bright	LTB
9.17024821044743e-41	0.250363246565267	1	0.999	2.48238619056812e-36	4 CD56bright	RPS15
7.34274898595987e-40	0.723890713535653	0.182	0.006	1.98768215049934e-35	4 CD56bright	IGFBP4
8.09808025364426e-40	0.259091150666195	0.998	0.999	2.1921503246615e-35	4 CD56bright	RPL41
2.78597822594531e-39	0.313113893083415	0.997	0.987	7.54164305763395e-35	4 CD56bright	RPS16
2.13149775664951e-38	0.307109123790303	0.999	0.998	5.76996442725022e-34	4 CD56bright	RPL6
3.83013337211005e-38	0.413076255110157	0.983	0.902	1.03681710383019e-33	4 CD56bright	IFITM2
3.60935746481578e-37	0.645257335539936	0.667	0.399	9.77053065725631e-33	4 CD56bright	CNN2
1.07568326714716e-36	0.774150602285707	0.339	0.112	2.91187460416736e-32	4 CD56bright	IL7R
2.14380360157128e-36	0.515413594265736	0.984	0.977	5.80327634945345e-32	4 CD56bright	RPL13A
3.91604593422328e-36	0.757974133100568	0.57	0.29	1.06007363439424e-31	4 CD56bright	GATA3
4.34547512836046e-36	0.427581046145964	0.988	0.941	1.17632011724718e-31	4 CD56bright	RPL4
8.15219767720879e-34	0.510015914779954	0.153	0.008	2.20679991122042e-29	4 CD56bright	TNFRSF11A
8.16104430739719e-34	0.349838771108993	0.995	0.975	2.20919469401242e-29	4 CD56bright	RPL27
1.50714316242464e-33	0.274284220570192	0.999	0.993	4.07983654068351e-29	4 CD56bright	RPL37A
3.66975445610856e-33	0.431768614437244	0.974	0.91	9.93402531268588e-29	4 CD56bright	PABPC1
1.56589914475127e-31	0.642006870602814	0.203	0.031	4.23888898484168e-27	4 CD56bright	CAPG
2.76440694023181e-31	0.515423065769229	0.903	0.765	7.48324958720751e-27	4 CD56bright	RPL36A
4.4160036436246e-31	0.610171203074881	0.263	0.068	1.19541218632918e-26	4 CD56bright	CXCR3
5.48114729405883e-31	0.27309898676746	0.999	0.998	1.48374657250172e-26	4 CD56bright	RPL7A
6.84863305549857e-31	0.320957041819565	0.999	0.99	1.85392496812346e-26	4 CD56bright	RPS29
4.04645014319543e-29	0.403083949827991	0.937	0.818	1.095374053763e-24	4 CD56bright	HINT1
5.48589483674471e-29	0.435195458408724	0.949	0.836	1.48503173230679e-24	4 CD56bright	FXYD5
8.3599104400234e-29	0.413431546682197	0.972	0.918	2.26302775611434e-24	4 CD56bright	CD7
2.89410291602548e-27	0.279720959141961	0.998	0.987	7.83433659368097e-23	4 CD56bright	RPL24
1.29615142915886e-26	0.557270084491967	0.371	0.169	3.50868191873304e-22	4 CD56bright	CLDND1
3.56082330566864e-26	0.462234760346765	0.131	0.012	9.63914868844502e-22	4 CD56bright	HAPLN3
3.92682507821014e-26	0.502603461189675	0.832	0.65	1.06299154867148e-21	4 CD56bright	TAGLN2
7.64916695207582e-26	0.300519126572248	0.991	0.982	2.07062949392692e-21	4 CD56bright	RPL22
3.2853713270034e-25	0.565469935234829	0.633	0.396	8.89350018219819e-21	4 CD56bright	NME2
2.54167995763171e-24	0.391653480553726	0.848	0.705	6.88032764530904e-20	4 CD56bright	EIF3G
9.28360004347105e-24	0.474009866999023	0.166	0.028	2.51307053176761e-19	4 CD56bright	MYC
3.61358402941983e-23	0.418802670756054	0.134	0.011	9.78197196763948e-19	4 CD56bright	GAB1
3.6923362976181e-23	0.44442631450182	0.218	0.062	9.99515435765221e-19	4 CD56bright	SYPL1
5.24013464295936e-23	0.428199493342627	0.698	0.484	1.4185044478491e-18	4 CD56bright	EIF3E
8.73173259220802e-23	0.672687279915644	0.486	0.247	2.36368001271071e-18	4 CD56bright	CD2
1.30152460385261e-22	0.42278523874498	0.587	0.393	3.52322710262902e-18	4 CD56bright	SEC11A
2.13420895587352e-22	0.416675329308667	0.101	0.003	5.77730364354963e-18	4 CD56bright	SPTSSB
5.61156804391768e-22	0.4288737671821	0.2	0.059	1.51905146948852e-17	4 CD56bright	IL18R1
2.19444838457528e-21	0.43387861644118	0.184	0.052	5.94037177704529e-17	4 CD56bright	CAPN12
2.59431247060306e-21	0.29929207292075	0.97	0.917	7.02280385792249e-17	4 CD56bright	EEF2
4.90612600163867e-21	0.355517298430387	0.613	0.431	1.32808830864359e-16	4 CD56bright	SNHG8
3.13567094680954e-20	0.326456519215573	0.985	0.952	8.48826125301341e-16	4 CD56bright	RPL31
3.35030061773093e-20	0.672284161468691	0.434	0.217	9.06926377219762e-16	4 CD56bright	AREG
5.6102040321569e-20	0.356631730010217	0.122	0.02	1.51868223150487e-15	4 CD56bright	RUNX2
1.16507705585024e-19	0.489788857781307	0.811	0.628	3.15386359018659e-15	4 CD56bright	IL2RB
1.95070999350252e-18	0.306086146600015	0.893	0.775	5.28057195241133e-14	4 CD56bright	RPL23
1.86702046918115e-17	0.280061448802922	0.908	0.808	5.05402441007336e-13	4 CD56bright	MIF
3.76923709716068e-17	0.294856528247276	0.83	0.683	1.0203324822014e-12	4 CD56bright	MATK
3.83018871310398e-17	0.297667570597088	0.911	0.805	1.03683208463725e-12	4 CD56bright	RPL17
7.19706136947699e-17	0.405724660492618	0.322	0.162	1.94824451271742e-12	4 CD56bright	CXXC5
9.22747360922374e-17	0.328086502749584	0.137	0.036	2.49787710601687e-12	4 CD56bright	IL12RB2
9.57459708337522e-17	0.353397491112729	0.586	0.387	2.59184343046967e-12	4 CD56bright	FBL
1.00281864876494e-16	0.302863708416892	0.976	0.934	2.71463008220669e-12	4 CD56bright	BTF3
1.24271359981757e-16	0.520854986954141	0.318	0.14	3.36402571470616e-12	4 CD56bright	SOCS1
1.67639996723409e-16	0.406361389582803	0.446	0.257	4.53801471130267e-12	4 CD56bright	TMEM123
2.25253760351436e-16	0.423307375049108	0.213	0.073	6.09761929271337e-12	4 CD56bright	PDE4B
2.32984722668873e-16	0.466441700467862	0.942	0.883	6.30689644264639e-12	4 CD56bright	TXNIP
2.94070527559112e-16	0.308616798616873	0.122	0.032	7.96048918102515e-12	4 CD56bright	FXYD7
5.8441313047615e-16	0.336015989349743	0.169	0.052	1.58200634419894e-11	4 CD56bright	ATP8B4
6.14496570651699e-16	0.438960676081661	0.307	0.134	1.66344221675415e-11	4 CD56bright	TNFRSF18
6.81175433165311e-16	0.35345021978604	0.969	0.919	1.8439418975785e-11	4 CD56bright	RPL27A
1.4300559290848e-15	0.376907263300979	0.302	0.159	3.87116140003256e-11	4 CD56bright	GCHFR
1.57015754496632e-15	0.268041100585939	0.727	0.586	4.25041647422383e-11	4 CD56bright	EIF3L
4.87844344927046e-15	0.28096409164011	0.118	0.029	1.32059464171751e-10	4 CD56bright	SSBP2
5.45302115356126e-15	0.271628915457171	0.1	0.019	1.47613282626903e-10	4 CD56bright	CD27
6.21069499930098e-15	0.314762968187437	0.131	0.035	1.68123513631077e-10	4 CD56bright	HVCN1
6.37949919251794e-15	0.387725045684317	0.3	0.14	1.72693043141461e-10	4 CD56bright	GSN
7.55238566164307e-15	0.779019707700955	0.454	0.298	2.04443079860678e-10	4 CD56bright	RPS17
7.82286588917349e-15	0.28617587725937	0.105	0.025	2.11764979619926e-10	4 CD56bright	SLC44A1
1.71339991113832e-14	0.286638763729669	0.15	0.054	4.63817355945144e-10	4 CD56bright	LDLRAP1
2.28208256560302e-14	0.270791226566974	0.104	0.025	6.17759750508739e-10	4 CD56bright	TSPAN4
2.44380283434898e-14	0.380634292452983	0.283	0.141	6.61537427258269e-10	4 CD56bright	TC2N
5.77501881018279e-14	0.318648199278281	0.607	0.455	1.56329759191648e-09	4 CD56bright	LDHB
8.87139123491935e-14	0.420629985402366	0.152	0.052	2.40148560729267e-09	4 CD56bright	KIR2DL4
9.60638411207481e-14	0.341694981909202	0.973	0.949	2.60044817913865e-09	4 CD56bright	RPL7
1.4739758704325e-13	0.343985619705642	0.182	0.066	3.99005268126077e-09	4 CD56bright	AHR
1.89839526307975e-13	0.423025398804704	0.462	0.3	5.13895597715687e-09	4 CD56bright	PIM3
2.64759274671226e-13	0.368143039322172	0.133	0.023	7.16703356535009e-09	4 CD56bright	FLNB
3.11384143650291e-13	0.32466419504125	0.218	0.094	8.42916876861337e-09	4 CD56bright	MRPL14
4.38282441728334e-13	0.296890580525364	0.145	0.051	1.1864305697586e-08	4 CD56bright	LEF1
7.75267285086067e-13	0.37160629850436	0.373	0.207	2.09864854072798e-08	4 CD56bright	CDC25B
2.32139927994284e-12	0.433118387468015	0.136	0.033	6.28402785080527e-08	4 CD56bright	DUSP4
4.24994120598795e-12	0.500217937069641	0.455	0.299	1.15045908446094e-07	4 CD56bright	RPS10
7.68254484930102e-12	0.335403793358982	0.278	0.139	2.07966489070579e-07	4 CD56bright	IL18RAP
1.29759481853194e-11	0.399878138345144	0.293	0.138	3.51258917376596e-07	4 CD56bright	S1PR1
1.46292443828713e-11	0.327002643360541	0.125	0.05	3.96013645444327e-07	4 CD56bright	KLRC2
1.8494120577234e-11	0.352685247564076	0.599	0.405	5.00635844025725e-07	4 CD56bright	2006-09-01
1.99395853001448e-11	0.256082857751276	0.302	0.178	5.3976457407492e-07	4 CD56bright	PPA1
4.01190188399754e-11	0.250605995228369	0.159	0.065	1.08602183999813e-06	4 CD56bright	ORAI2
4.92095013147667e-11	0.299467072437019	0.283	0.148	1.33210120059073e-06	4 CD56bright	SATB1
5.3178391960852e-11	0.302452159884391	0.29	0.148	1.43953907038026e-06	4 CD56bright	ERGIC1
6.12463855004519e-11	0.255071701025612	0.523	0.373	1.65793965549723e-06	4 CD56bright	PHB2
6.19746302820698e-11	0.277413140604271	0.375	0.241	1.67765324173563e-06	4 CD56bright	LINC00861
6.69256693135615e-11	0.265544475303867	0.765	0.627	1.81167786831811e-06	4 CD56bright	STK17A
6.93764861327504e-11	0.258739343847554	0.101	0.024	1.87802147961355e-06	4 CD56bright	ATP1B1
7.73312275351204e-11	0.262057130189304	0.111	0.031	2.09335632937571e-06	4 CD56bright	LDB2
8.88636237482983e-11	0.252690850280036	0.165	0.067	2.40553829486644e-06	4 CD56bright	GRAMD1A
1.32821229514403e-10	0.285230891159314	0.411	0.258	3.59547068295488e-06	4 CD56bright	TCIRG1
1.36791054367736e-10	0.260224383157044	0.148	0.054	3.70293384173462e-06	4 CD56bright	PDE6G
1.40320897832915e-10	0.288815374343491	0.275	0.149	3.798486704337e-06	4 CD56bright	LTA4H
1.63407394394209e-10	0.410616811622992	0.773	0.659	4.42343816625123e-06	4 CD56bright	DUSP2
2.43968391366768e-10	0.278844646737316	0.536	0.383	6.60422435429841e-06	4 CD56bright	BST2
2.57395789829426e-10	0.326594138001267	0.259	0.135	6.96770403068257e-06	4 CD56bright	NCAM1
3.64506738804066e-10	0.261143055989503	0.357	0.225	9.86719741942607e-06	4 CD56bright	FLOT1
3.81404032400329e-10	0.321350529781148	0.266	0.131	1.03246071570769e-05	4 CD56bright	BEX2
4.85318955633279e-10	0.602899572659256	0.277	0.148	1.31375841289929e-05	4 CD56bright	EEF1G
8.49441682130996e-10	0.358046859584135	0.255	0.117	2.29943863352861e-05	4 CD56bright	NSMCE1
9.47278160799953e-10	0.487970599135365	0.825	0.728	2.56428198128547e-05	4 CD56bright	FOS
1.23251622342146e-09	0.279834351892993	0.434	0.27	3.33642141680189e-05	4 CD56bright	OCIAD2
1.25190972022813e-09	0.336255807478963	0.51	0.345	3.38891961265755e-05	4 CD56bright	SMDT1
1.63997073699748e-09	0.304381327016901	0.335	0.183	4.43940078505218e-05	4 CD56bright	TMEM14B
3.54723788497796e-09	0.260789894338202	0.103	0.025	9.60237295463534e-05	4 CD56bright	AGPAT5
3.66980682662764e-09	0.33453695362876	0.381	0.235	9.93416707968102e-05	4 CD56bright	CD300A
5.98772785324971e-09	0.270044610533962	0.23	0.125	0.00016208779298747	4 CD56bright	CKLF
8.98483634819354e-09	0.348853382249712	0.342	0.207	0.000243219519945599	4 CD56bright	CD83
1.09709231950593e-08	0.304932620296298	0.158	0.058	0.000296982890890256	4 CD56bright	A1BG
1.19895730376512e-08	0.27789443080451	0.544	0.385	0.000324557742129217	4 CD56bright	ACAP1
1.38130784972592e-08	0.327248238097213	0.777	0.659	0.000373920034920808	4 CD56bright	MAP3K8
4.26133179564149e-08	0.308728367887011	0.309	0.175	0.00115354251708015	4 CD56bright	MPG
6.34351289300553e-08	0.269507556127323	0.433	0.288	0.0017171889401366	4 CD56bright	IFRD1
8.51481325652372e-08	0.29962878719794	0.345	0.199	0.00230495994854097	4 CD56bright	C6orf48
1.08229524870762e-07	0.253605103983528	0.331	0.202	0.00292977323825152	4 CD56bright	TRAPPC6A
1.55462965113732e-07	0.288033810729395	0.155	0.056	0.00420838246562873	4 CD56bright	BACH2
1.63615128804067e-07	0.295269938933906	0.488	0.347	0.00442906153672609	4 CD56bright	IL10RA
2.50568268625398e-07	0.250189268904234	0.145	0.057	0.00678288303168951	4 CD56bright	STARD10
2.51643988529843e-07	0.26917134600059	0.222	0.12	0.00681200276950286	4 CD56bright	SMS
4.39531616817604e-07	0.27171854163389	0.204	0.102	0.0118981208672525	4 CD56bright	AGK
5.18364967256579e-07	0.25104950255527	0.713	0.572	0.0140321396636356	4 CD56bright	KLRF1
8.3650102029971e-07	0.25555201482941	0.414	0.273	0.0226440826195132	4 CD56bright	NDUFS8
9.44950105372386e-07	0.385623943034902	0.142	0.05	0.0255797993524305	4 CD56bright	SOX4
1.13417387867366e-06	0.25111846045388	0.406	0.273	0.030702086895696	4 CD56bright	RCSD1
1.40121262498882e-06	0.2587020450626	0.149	0.065	0.0379308257584474	4 CD56bright	TNFSF10
1.52554734172344e-06	0.343098733822796	0.199	0.081	0.0412965665404535	4 CD56bright	ICAM1
2.08739898180513e-189	1.82964321653197	0.809	0.242	5.65058904374648e-185	5 Adaptive-like	HLA-DRB1
5.66482402904692e-189	0.771449382555005	1	0.999	1.533467864663e-184	5 Adaptive-like	RPS19
2.49900570627256e-178	0.610612329251721	1	1	6.76480844687982e-174	5 Adaptive-like	RPS12
5.02355589878327e-164	1.52591799044492	0.993	0.887	1.35987658180063e-159	5 Adaptive-like	CD74
1.60467202327738e-162	1.95265792912787	0.703	0.13	4.34384716701188e-158	5 Adaptive-like	HLA-DRB5
3.43783682804488e-162	0.585928648710388	1	1	9.30622429351748e-158	5 Adaptive-like	RPS27
1.93078986475699e-154	0.514624715184239	1	1	5.22664816389717e-150	5 Adaptive-like	RPL32
4.32290755623521e-138	0.705902282202717	1	0.997	1.17021107547287e-133	5 Adaptive-like	RPS18
9.42059282366794e-132	0.539964929317233	1	0.999	2.55015447736691e-127	5 Adaptive-like	RPL18A
1.17104002492328e-118	0.457156867989537	1	1	3.17000534746731e-114	5 Adaptive-like	RPL13
1.70640531301494e-113	1.21367574843695	0.956	0.716	4.61923918233143e-109	5 Adaptive-like	CD52
1.88717749680168e-108	0.489380214209863	1	0.999	5.10858948384214e-104	5 Adaptive-like	EEF1A1
7.50494384895032e-108	0.445267111376421	1	1	2.03158829991085e-103	5 Adaptive-like	RPL34
2.25964347114549e-107	0.442843957159549	1	1	6.11685487639084e-103	5 Adaptive-like	RPS15A
1.60293650194304e-105	0.494811856629947	1	0.998	4.33914911075981e-101	5 Adaptive-like	RPL39
3.00230455024285e-105	0.47027282218993	1	0.999	8.12723841750741e-101	5 Adaptive-like	RPLP2
1.46546065664061e-103	0.565209428296103	1	0.993	3.96700199752612e-99	5 Adaptive-like	RPL36
3.38343815445312e-101	0.525514458845808	1	0.997	9.15896708410459e-97	5 Adaptive-like	RPS21
1.25259758808647e-100	0.516104657911074	1	0.995	3.39078167095007e-96	5 Adaptive-like	RPS6
5.83427621834174e-100	0.417145012614879	1	0.999	1.57933857230511e-95	5 Adaptive-like	RPL37
6.37295613460906e-99	0.400067670427029	1	1	1.72515922563867e-94	5 Adaptive-like	RPL28
2.4386079718562e-98	0.419758519841334	1	0.999	6.60131177981473e-94	5 Adaptive-like	RPS14
7.50242161197108e-97	0.420212355468103	1	1	2.03090553036057e-92	5 Adaptive-like	RPL11
2.82850134304946e-96	0.424569471647148	1	1	7.65675313563488e-92	5 Adaptive-like	RPL30
9.97718052768514e-92	0.470059337957349	1	0.994	2.70082276884437e-87	5 Adaptive-like	RPL21
1.28379833220495e-91	0.41298628299422	1	1	3.4752420852788e-87	5 Adaptive-like	RPS3
1.26130836693569e-89	0.467202473738882	1	0.995	3.41436174929492e-85	5 Adaptive-like	RPS25
3.54742768216827e-89	1.23128123861025	0.638	0.186	9.60288673562949e-85	5 Adaptive-like	KLRC1
3.53515237558009e-88	0.578277189714384	1	0.99	9.5696574806953e-84	5 Adaptive-like	RPS2
5.00700799676849e-88	0.437852384180589	1	0.999	1.35539706472523e-83	5 Adaptive-like	RPS8
2.71044958451431e-87	0.373669742616234	1	1	7.33718702528025e-83	5 Adaptive-like	RPL19
9.26179302217036e-87	0.980840746579195	0.937	0.69	2.50716737110152e-82	5 Adaptive-like	VIM
6.50413847739715e-86	0.559758550724775	0.999	0.978	1.76067028583141e-81	5 Adaptive-like	RPL10A
1.12057033222776e-83	0.427726503013218	1	0.999	3.03338388934054e-79	5 Adaptive-like	RPL35A
1.4083539049018e-83	0.404989814802951	1	0.999	3.81241402056918e-79	5 Adaptive-like	RPS23
1.06438919484917e-82	0.477066289605843	1	0.995	2.88130155045669e-78	5 Adaptive-like	RPL3
2.87353066660138e-82	0.53355640074007	1	0.99	7.77864751448994e-78	5 Adaptive-like	RPS29
2.58257350999796e-79	0.494735728774915	1	0.994	6.99102649156448e-75	5 Adaptive-like	RPL23A
8.18822635176486e-77	0.528443780276056	0.999	0.982	2.21655287342275e-72	5 Adaptive-like	RPSA
9.59922640241117e-77	0.364244671735711	1	0.999	2.5985105871327e-72	5 Adaptive-like	RPS3A
1.79002422048839e-75	0.399380778861624	1	0.999	4.84559556486207e-71	5 Adaptive-like	RPL41
1.60293836672938e-74	0.368530717360656	1	0.998	4.33915415873643e-70	5 Adaptive-like	TPT1
3.45159010877127e-69	1.02363085988277	0.405	0.059	9.34345442444382e-65	5 Adaptive-like	HLA-DQA1
1.13264843466859e-67	0.455119806603418	1	0.987	3.06607931264789e-63	5 Adaptive-like	RPS16
3.38174549763674e-66	0.352825664282817	1	0.998	9.15438506210265e-62	5 Adaptive-like	RPS7
2.08876646930245e-65	0.81663865101277	0.913	0.682	5.65429083240175e-61	5 Adaptive-like	S100A10
8.28446298791442e-65	0.460776526345099	0.999	0.988	2.24260413082843e-60	5 Adaptive-like	RPL35
2.43676532356671e-64	0.389159376695093	1	0.992	6.59632373089508e-60	5 Adaptive-like	RPL9
1.35968290086821e-63	0.612340387958537	0.95	0.763	3.68066161265024e-59	5 Adaptive-like	RPL36A
7.49836251495772e-63	0.307262122549776	1	1	2.02980673279905e-58	5 Adaptive-like	RPS27A
1.07575186866585e-59	0.667842776153266	0.803	0.409	2.91206030847845e-55	5 Adaptive-like	CD3E
4.03569807117334e-58	0.344836478093133	1	1	1.09246346786662e-53	5 Adaptive-like	RPLP1
1.6469031141103e-57	0.47087444472248	0.998	0.977	4.4581667298966e-53	5 Adaptive-like	RPL13A
7.02864499547391e-57	0.465033088594796	0.999	0.985	1.90265420027479e-52	5 Adaptive-like	RPLP0
7.17957930572378e-57	0.577183957817602	0.901	0.609	1.94351211805943e-52	5 Adaptive-like	RPS4Y1
9.13330403370682e-56	0.924433487852491	0.43	0.108	2.47238540192443e-51	5 Adaptive-like	HLA-DQB1
7.39750743872853e-54	0.450610328241083	0.999	0.894	2.00250526366381e-49	5 Adaptive-like	CCL5
4.08645743886242e-53	0.762425601397633	0.334	0.065	1.10620402870006e-48	5 Adaptive-like	CXCR3
4.83437085279844e-53	0.284357316508793	1	1	1.30866418985254e-48	5 Adaptive-like	RPL10
2.24852624144872e-52	0.517998923204762	0.962	0.821	6.08676053560169e-48	5 Adaptive-like	RPS20
2.55492859709938e-50	0.319926136019429	1	0.999	6.91619171234803e-46	5 Adaptive-like	RPS15
3.40650907112959e-50	0.733604255035179	0.834	0.58	9.2214200555478e-46	5 Adaptive-like	LGALS1
1.24532898342087e-49	0.75208169400495	0.264	0.021	3.37110555812029e-45	5 Adaptive-like	HOXA10
1.45342928015628e-49	0.429840118903493	0.994	0.941	3.93443306138304e-45	5 Adaptive-like	RPL4
5.23046970858326e-48	0.385693869478859	0.999	0.981	1.41588815011349e-43	5 Adaptive-like	RPS5
7.0136295447862e-48	0.374721428048345	0.998	0.975	1.89858951777362e-43	5 Adaptive-like	RPL27
7.4951005462627e-48	0.306638971652454	1	0.999	2.02892371787331e-43	5 Adaptive-like	RPL12
9.80289518111341e-48	0.430858788151366	0.996	0.955	2.6536437255274e-43	5 Adaptive-like	RPL38
1.68449788919305e-47	0.931640986663619	0.464	0.113	4.55993578604559e-43	5 Adaptive-like	LGALS3
2.44748282304777e-47	1.11437239117879	0.36	0.09	6.62533600199031e-43	5 Adaptive-like	GZMK
5.0619368756829e-47	0.35820273843263	0.999	0.993	1.37026631224736e-42	5 Adaptive-like	RPL37A
1.35848509554714e-46	0.292244970515134	1	0.998	3.67741915364612e-42	5 Adaptive-like	RPL29
3.4761041440291e-46	0.586334469726616	0.681	0.394	9.40981391788678e-42	5 Adaptive-like	NME2
6.35229214450959e-46	0.294392710327751	1	0.998	1.71956548351875e-41	5 Adaptive-like	RPS13
6.3914917623271e-46	0.737977987856341	0.368	0.095	1.73017682006195e-41	5 Adaptive-like	HLA-DMA
1.74984368967508e-45	0.437942389107363	0.991	0.918	4.73682686795045e-41	5 Adaptive-like	RPL27A
3.89406961735947e-45	0.316790424605406	1	0.997	1.05412464541921e-40	5 Adaptive-like	RPL18
9.82747226014507e-44	0.348848561818572	1	0.994	2.66029674082127e-39	5 Adaptive-like	RPL8
4.8574601637158e-43	0.347789197090975	1	0.99	1.31491446631787e-38	5 Adaptive-like	RPL5
4.54814525521615e-41	0.292812005078568	1	0.998	1.23118292058701e-36	5 Adaptive-like	RPL6
2.8178229530046e-40	0.315345589563131	0.999	0.98	7.62784673378345e-36	5 Adaptive-like	RPS9
4.5033652576253e-40	0.278511327692589	1	0.998	1.21906097523917e-35	5 Adaptive-like	RPL7A
7.5514881362654e-40	0.39222197358524	0.996	0.97	2.04418783848704e-35	5 Adaptive-like	GAPDH
1.33680789721767e-39	0.577738247061829	0.754	0.449	3.61873897776824e-35	5 Adaptive-like	CD44
3.83371753276631e-38	0.264729537660338	1	0.999	1.03778733611984e-33	5 Adaptive-like	RPS24
9.09954100027931e-37	0.327920783674218	0.999	0.982	2.46324574877561e-32	5 Adaptive-like	RPL22
1.75504025755363e-35	0.288418802718968	0.999	0.987	4.75089397719768e-31	5 Adaptive-like	UBA52
4.15325393982468e-35	0.343522084161227	0.994	0.933	1.12428584151054e-30	5 Adaptive-like	BTF3
4.94469480458232e-34	0.283502907911944	1	0.997	1.33852888360043e-29	5 Adaptive-like	RPS4X
6.06707694866868e-34	0.388191249994885	0.936	0.771	1.64235773000461e-29	5 Adaptive-like	COMMD6
1.41068525997581e-33	0.348558193939787	0.996	0.982	3.81872499875451e-29	5 Adaptive-like	RPS26
4.41507328119829e-32	0.534848479809496	0.516	0.246	1.19516033722038e-27	5 Adaptive-like	CD2
5.5549670714406e-32	0.351778083424814	0.98	0.882	1.50372958623897e-27	5 Adaptive-like	TOMM7
3.17827318988875e-30	0.335779538847383	0.988	0.923	8.60358552502885e-26	5 Adaptive-like	RPS11
3.57263123508449e-29	0.374877736287215	0.984	0.903	9.67111275337371e-25	5 Adaptive-like	S100A6
4.37535522125682e-29	0.730564527683324	0.52	0.218	1.18440865839422e-24	5 Adaptive-like	KLRC3
8.19045559063046e-29	0.46428354832729	0.65	0.4	2.21715632838366e-24	5 Adaptive-like	CNN2
1.31596788064673e-27	0.26519361148718	0.999	0.991	3.56232505291069e-23	5 Adaptive-like	NACA
1.55829397934487e-27	0.264586706766238	0.991	0.948	4.21830180208657e-23	5 Adaptive-like	RPL7
1.96393920004799e-27	0.29596025912603	0.995	0.951	5.3163834145299e-23	5 Adaptive-like	RPL31
4.94138782591325e-27	0.517310083505941	0.356	0.128	1.33763368447472e-22	5 Adaptive-like	NBEAL1
1.40643907055033e-25	0.416808990740941	0.158	0.02	3.80723056397973e-21	5 Adaptive-like	PERP
1.53164571785475e-25	0.484933699848239	0.377	0.161	4.1461649582328e-21	5 Adaptive-like	PLP2
4.42062138811035e-25	0.407807253658695	0.967	0.846	1.19666220976147e-20	5 Adaptive-like	PPDPF
9.73688961021433e-25	0.287492075585132	0.995	0.953	2.63577601748502e-20	5 Adaptive-like	EEF1B2
1.94151256448231e-23	0.379703415560514	0.184	0.043	5.25567451205362e-19	5 Adaptive-like	MT1E
6.48833396566049e-23	0.519594478747868	0.184	0.033	1.7563920045043e-18	5 Adaptive-like	CAPG
1.0827097884029e-22	0.260268564682721	0.999	0.985	2.93089539720666e-18	5 Adaptive-like	RPL26
2.74967381145098e-22	0.403016380175162	0.237	0.077	7.44336700759781e-18	5 Adaptive-like	TIFA
8.16935371722518e-22	0.379272248826555	0.259	0.095	2.21144405125286e-17	5 Adaptive-like	PDLIM1
1.55578327049897e-21	0.512370412949247	0.426	0.178	4.21150531324072e-17	5 Adaptive-like	KLRG1
1.10038136005004e-20	0.485906408318763	0.454	0.265	2.97873234165545e-16	5 Adaptive-like	COTL1
2.05263701997469e-20	0.290461497256402	0.953	0.836	5.55648841307149e-16	5 Adaptive-like	FXYD5
2.59632361679975e-20	0.374480045445176	0.139	0.023	7.02824803067694e-16	5 Adaptive-like	NELL2
2.91925253387663e-20	0.267072588713317	0.941	0.804	7.90241660920403e-16	5 Adaptive-like	RPL17
1.57243412917401e-19	0.388987044745724	0.304	0.137	4.25657918767404e-15	5 Adaptive-like	S1PR1
4.02284833845602e-18	0.404561892717018	0.286	0.115	1.08898504522004e-13	5 Adaptive-like	TCF7
1.31405627917171e-17	0.348186501942644	0.172	0.053	3.55715034771781e-13	5 Adaptive-like	TRG-AS1
1.6509073575498e-17	0.317856499275357	0.175	0.053	4.4690062168873e-13	5 Adaptive-like	JAKMIP1
2.9567123840425e-17	0.349556977239743	0.52	0.313	8.00382042360304e-13	5 Adaptive-like	ZBP1
3.37614496240245e-17	0.381622268031159	0.263	0.1	9.13922441322342e-13	5 Adaptive-like	CHCHD10
4.13330939671948e-17	0.424082513268997	0.331	0.14	1.11888685369196e-12	5 Adaptive-like	FLT3LG
5.53610574394007e-17	0.357657889336818	0.395	0.199	1.49862382488458e-12	5 Adaptive-like	ZBTB38
8.89423161278922e-17	0.292920964517356	0.663	0.452	2.40766849758204e-12	5 Adaptive-like	LDHB
1.04081907771958e-16	0.339999735820334	0.704	0.484	2.8174972433869e-12	5 Adaptive-like	EIF3E
1.33044700372924e-16	0.263205462461865	0.918	0.775	3.60152003909506e-12	5 Adaptive-like	EIF3K
1.47079663797096e-16	0.266335255755286	0.909	0.775	3.98144649898738e-12	5 Adaptive-like	RPL23
1.81856090049504e-16	0.3716386632622	0.13	0.014	4.92284435764008e-12	5 Adaptive-like	TNFRSF9
1.88082162087623e-16	0.392971011851778	0.761	0.55	5.09138412771195e-12	5 Adaptive-like	CMC1
3.65535498947032e-16	0.376636316126585	0.181	0.041	9.89504595649615e-12	5 Adaptive-like	CYB561
7.19782487596745e-16	0.376337117150504	0.344	0.16	1.94845119392439e-11	5 Adaptive-like	RGS10
8.7837248864635e-16	0.347718694557185	0.62	0.376	2.37775432676567e-11	5 Adaptive-like	CRIP1
1.08834745599015e-15	0.302072967497441	0.471	0.268	2.94615656336534e-11	5 Adaptive-like	OCIAD2
1.09498140106848e-15	0.440814358091159	0.506	0.292	2.96411465269238e-11	5 Adaptive-like	EMB
2.24148809089583e-15	0.261725988335204	0.13	0.037	6.06770826205501e-11	5 Adaptive-like	PYROXD2
4.08412935193811e-15	0.315516543916588	0.769	0.567	1.10557381556965e-10	5 Adaptive-like	AHNAK
5.8142472007377e-15	0.27604412547212	0.759	0.577	1.5739167172397e-10	5 Adaptive-like	ICAM3
1.76856877919413e-14	0.276431208905539	0.117	0.025	4.7875156852785e-10	5 Adaptive-like	PBX4
4.67346778681068e-14	0.296522815835484	0.118	0.02	1.26510772988965e-09	5 Adaptive-like	RUNX2
6.61048175320993e-14	0.257432003103985	0.587	0.389	1.78945741059393e-09	5 Adaptive-like	HMGB2
1.54090549450787e-13	0.290687365045718	0.283	0.141	4.17123117363282e-09	5 Adaptive-like	TC2N
1.7969809406056e-13	0.258368126387981	0.367	0.213	4.86442740621937e-09	5 Adaptive-like	FDX1
2.89375617443004e-13	0.270509668013809	0.202	0.088	7.83339796418213e-09	5 Adaptive-like	FAM129A
3.62787561528011e-13	0.317458768026865	0.58	0.364	9.82065929056325e-09	5 Adaptive-like	PEBP1
4.05029825119195e-13	0.261580477097398	0.108	0.024	1.09641573659766e-08	5 Adaptive-like	CRTAM
6.87568315247539e-13	0.345804723281071	0.499	0.302	1.86124742937509e-08	5 Adaptive-like	XCL2
2.3428368025201e-12	0.322721912027549	0.369	0.191	6.34205922442192e-08	5 Adaptive-like	SH2D1A
2.52842305172205e-12	0.323737589602176	0.279	0.121	6.84444120101159e-08	5 Adaptive-like	ANXA5
3.60445546056508e-12	0.275005490150939	0.721	0.546	9.75726093174967e-08	5 Adaptive-like	ZFAS1
3.67146971793386e-12	0.28507364665176	0.59	0.396	9.93866852644697e-08	5 Adaptive-like	CAPN2
5.58965470803062e-12	0.275889521189135	0.688	0.49	1.51311952946389e-07	5 Adaptive-like	ZFP36L1
6.32184915977092e-12	0.283370943024184	0.502	0.293	1.71132456754999e-07	5 Adaptive-like	GATA3
6.4720768363247e-12	0.263634473039369	0.217	0.096	1.7519911995931e-07	5 Adaptive-like	SERPINB9
7.7668047423598e-12	0.261250961753574	0.312	0.16	2.1024740437568e-07	5 Adaptive-like	BBC3
8.3675453233508e-12	0.266317472289857	0.296	0.155	2.26509451903106e-07	5 Adaptive-like	NELFCD
1.2160871140935e-11	0.278757829979859	0.334	0.183	3.29194781785111e-07	5 Adaptive-like	TMEM14B
1.31832958660352e-11	0.259442946614687	0.165	0.058	3.56871819093572e-07	5 Adaptive-like	A1BG
5.13307850053915e-11	0.262482256573117	0.426	0.247	1.38952435009595e-06	5 Adaptive-like	RNF145
1.03879632227195e-10	0.274849602010082	0.52	0.339	2.81202164439016e-06	5 Adaptive-like	ITGA4
1.44857837788568e-10	0.276275691582303	0.128	0.03	3.92130166893652e-06	5 Adaptive-like	HLA-DMB
3.16061543761145e-10	0.264436291975582	0.111	0.035	8.55578598961419e-06	5 Adaptive-like	DUSP4
3.56089260102915e-10	0.352971461357581	0.236	0.094	9.63933627098592e-06	5 Adaptive-like	PTMS
5.24999598765896e-10	0.282746938706915	0.723	0.539	1.42117391385928e-05	5 Adaptive-like	YWHAQ
5.82835934863841e-10	0.375303308867739	0.411	0.234	1.57773687567642e-05	5 Adaptive-like	KLF10
1.42211467765804e-09	0.29072944094437	0.354	0.188	3.84966443242032e-05	5 Adaptive-like	LIME1
6.56504292139931e-09	0.28370801780329	0.122	0.028	0.000177715711882279	5 Adaptive-like	CDKN2A
3.46108538761773e-08	0.254836728262995	0.435	0.265	0.00093691581442812	5 Adaptive-like	XCL1
6.98714196728704e-08	0.27075697742123	0.327	0.176	0.0018914193305446	5 Adaptive-like	PPA1
9.67986290065461e-08	0.272858287777224	0.457	0.273	0.0026203388872072	5 Adaptive-like	TXN
1.26820355265255e-07	0.28157049437057	0.407	0.24	0.00343302701703046	5 Adaptive-like	CDC42EP3
4.75743236893344e-99	0.872378458455119	1	1	1.28783694227028e-94	6 Type I IFN	MALAT1
4.48152229474239e-90	1.82570927610474	0.795	0.538	1.21314808518677e-85	6 Type I IFN	NEAT1
3.23869859935306e-44	1.50807659408468	0.287	0.082	8.76715710844873e-40	6 Type I IFN	FCN1
1.96363510135757e-42	2.47918757532858	0.453	0.253	5.31556021937493e-38	6 Type I IFN	S100A8
3.90101146832574e-42	2.16577689725487	0.559	0.379	1.05600380447578e-37	6 Type I IFN	LYZ
1.76049471164547e-39	1.96825098697794	0.407	0.236	4.7656591844243e-35	6 Type I IFN	CST3
1.89481294931862e-39	2.41045909566472	0.467	0.278	5.12925865380552e-35	6 Type I IFN	S100A9
2.1416483464853e-37	1.60546601336699	0.3	0.107	5.7974420739357e-33	6 Type I IFN	AIF1
4.618132115348e-33	1.47277856496255	0.267	0.092	1.2501283636247e-28	6 Type I IFN	LST1
7.46592907361156e-33	1.06347122018746	0.212	0.058	2.02102700022665e-28	6 Type I IFN	SERPINA1
1.67522841446499e-32	0.87950745846331	0.191	0.029	4.53484331795672e-28	6 Type I IFN	CLEC7A
1.09521225780836e-31	1.11761449614478	0.585	0.391	2.96473958188723e-27	6 Type I IFN	JUND
2.42128519737745e-30	1.12110543438168	0.244	0.07	6.55441902930077e-26	6 Type I IFN	VCAN
4.02144293014799e-30	1.21559653607006	0.675	0.575	1.08860460119106e-25	6 Type I IFN	SAT1
7.04046985387942e-29	1.06903111960298	0.172	0.028	1.90585518944516e-24	6 Type I IFN	CFD
1.50907670108237e-28	0.96097372782587	0.168	0.021	4.08507062982997e-24	6 Type I IFN	CSF3R
4.53654652334349e-28	1.01306272204669	0.343	0.166	1.22804314386908e-23	6 Type I IFN	FOSB
1.02979802472974e-27	0.945568191694927	0.211	0.054	2.7876632529434e-23	6 Type I IFN	SPI1
8.63714271008732e-26	0.745445898628965	0.158	0.024	2.33807453162064e-21	6 Type I IFN	CSTA
2.94575552638502e-24	0.985850759117642	0.554	0.365	7.97416020992424e-20	6 Type I IFN	NFKBIZ
6.32989617205401e-24	0.648466833236714	0.815	0.743	1.71350289377502e-19	6 Type I IFN	KLF6
6.39666569692052e-24	0.815440541866911	0.165	0.03	1.73157740415639e-19	6 Type I IFN	MS4A6A
1.955263283047e-23	0.621908229457845	0.142	0.021	5.29289770720822e-19	6 Type I IFN	CFP
5.4486004334552e-23	0.773169968115589	0.167	0.036	1.47493613733632e-18	6 Type I IFN	PLAUR
8.19289753043295e-23	0.690950766512827	0.164	0.028	2.2178173614882e-18	6 Type I IFN	KLF4
1.32648281021918e-22	0.723474629656914	0.717	0.62	3.59078896726333e-18	6 Type I IFN	CCNL1
6.01405485289656e-22	0.810044625630287	0.193	0.05	1.6280046486791e-17	6 Type I IFN	CD68
7.13999473992977e-22	0.762443949759243	0.744	0.701	1.93279657609899e-17	6 Type I IFN	VIM
9.56322745775315e-22	1.09108271065228	0.351	0.213	2.58876567281378e-17	6 Type I IFN	S100A11
2.02923236399909e-21	0.979059865093743	0.156	0.041	5.49313200934555e-17	6 Type I IFN	S100A12
5.84352708512688e-21	1.64664568424777	0.164	0.069	1.58184278194385e-16	6 Type I IFN	HLA-DRA
5.98883662745532e-21	0.659699872236982	0.168	0.05	1.62117807505216e-16	6 Type I IFN	NCF1
3.76940611670246e-20	1.14553005604995	0.422	0.271	1.02037823579136e-15	6 Type I IFN	COTL1
1.25285829241949e-19	0.628941531807374	0.13	0.022	3.39148739757957e-15	6 Type I IFN	SLC11A1
2.44490150709309e-19	0.418611957337887	0.835	0.73	6.61834837970099e-15	6 Type I IFN	FOS
3.79936842093476e-19	0.558819566955236	0.119	0.017	1.02848903154704e-14	6 Type I IFN	TNFAIP2
2.78267263179326e-18	0.460277321977148	0.105	0.014	7.53269481426434e-14	6 Type I IFN	MPEG1
2.98227685762974e-18	0.818593169576463	0.293	0.162	8.07302345360372e-14	6 Type I IFN	NAMPT
3.59948449569732e-18	0.689220565894402	0.114	0.026	9.74380452985265e-14	6 Type I IFN	LGALS2
6.22911425371451e-18	0.570720610992821	0.114	0.016	1.68622122848052e-13	6 Type I IFN	CD14
6.69901305947795e-18	0.538346800199591	0.122	0.024	1.81342283520068e-13	6 Type I IFN	IFNGR2
7.15017102718505e-18	0.632959598711739	0.124	0.027	1.93555129705899e-13	6 Type I IFN	NCF2
8.12235484997499e-18	1.08012264097164	0.189	0.073	2.19872145788823e-13	6 Type I IFN	G0S2
8.21951648418887e-18	0.645657376928867	0.165	0.045	2.22502311226993e-13	6 Type I IFN	SGK1
1.09643429946237e-17	0.610402845622402	0.143	0.042	2.96804764864465e-13	6 Type I IFN	CYBB
2.12772970578979e-17	0.665573912330167	0.215	0.088	5.75976431357297e-13	6 Type I IFN	CD3D
6.27286687285296e-17	0.623174711136937	0.117	0.017	1.6980650624813e-12	6 Type I IFN	IFI30
7.33579181553106e-17	0.742299003460588	0.464	0.313	1.98579884446426e-12	6 Type I IFN	DDX17
1.71175614005981e-16	0.616478852030689	0.132	0.032	4.63372387114191e-12	6 Type I IFN	MAFB
1.91142516877653e-16	0.42701684599475	0.1	0.016	5.17422793187806e-12	6 Type I IFN	TNFSF13B
2.05604425434369e-16	0.794202109052972	0.357	0.226	5.56571179650836e-12	6 Type I IFN	LTB
2.68835252072566e-16	0.373769669613476	0.111	0.021	7.27737027360436e-12	6 Type I IFN	RAB31
3.51844341513614e-16	0.40290939341721	0.1	0.013	9.52442632477352e-12	6 Type I IFN	LILRB2
5.83015421910448e-16	0.581331824728153	0.442	0.338	1.57822274711158e-11	6 Type I IFN	HNRNPH1
1.10505249834951e-15	0.790866580001053	0.321	0.197	2.99137711303213e-11	6 Type I IFN	CTSD
1.18044578555992e-15	0.983595233296861	0.383	0.267	3.1954667415107e-11	6 Type I IFN	HLA-DRB1
1.72932689685284e-15	0.446181667949672	0.118	0.027	4.68128790978064e-11	6 Type I IFN	PLXDC2
1.77421868707279e-15	0.379501172035946	0.114	0.03	4.80280998590605e-11	6 Type I IFN	YBX3
4.36701847166364e-15	0.556358193591355	0.16	0.045	1.18215190027935e-10	6 Type I IFN	FCGRT
4.73543697324467e-15	0.413471339912646	0.106	0.019	1.28188278865733e-10	6 Type I IFN	ZNF385A
5.61454767979556e-15	0.480623413035031	0.106	0.019	1.51985805692066e-10	6 Type I IFN	CD36
6.273475070039e-15	0.715799155238652	0.241	0.121	1.69822970145956e-10	6 Type I IFN	HLA-DQB1
1.42558133081853e-14	0.763126481621006	0.244	0.121	3.85904866252576e-10	6 Type I IFN	IL7R
1.44207578121373e-14	0.608745263978213	0.101	0.017	3.90369913974557e-10	6 Type I IFN	MNDA
2.44998878065164e-14	0.584109237792781	0.324	0.228	6.63211962922398e-10	6 Type I IFN	KMT2C
3.29876981092724e-14	0.680148646597996	0.665	0.566	8.92976987818003e-10	6 Type I IFN	RNF213
3.52894827898271e-14	0.364045372550565	0.115	0.02	9.55286299120621e-10	6 Type I IFN	CD4
6.71441288918538e-14	0.672345159482786	0.41	0.292	1.81759156910248e-09	6 Type I IFN	NKTR
6.81587808178757e-14	0.550894064383058	0.172	0.083	1.84505819673989e-09	6 Type I IFN	BCL2A1
1.63526834130655e-13	0.423406545715975	0.131	0.043	4.42667139991683e-09	6 Type I IFN	SLC25A37
2.64396046639e-13	0.961976816900729	0.449	0.414	7.15720098251772e-09	6 Type I IFN	CTSS
3.5769009629131e-13	0.661633865400065	0.206	0.12	9.68267090660577e-09	6 Type I IFN	GRASP
4.00984699332105e-13	1.04732942899612	0.146	0.085	1.08546558109201e-08	6 Type I IFN	HLA-DPA1
4.06543959112067e-13	0.451792107005881	0.152	0.05	1.10051449731637e-08	6 Type I IFN	ETV6
4.53071304276126e-13	0.570547363627989	0.266	0.15	1.22646402067547e-08	6 Type I IFN	PYCARD
6.6971017925951e-13	0.411280892126928	0.101	0.021	1.81290545525549e-08	6 Type I IFN	CPVL
7.41590220613348e-13	0.597693361932663	0.145	0.05	2.00748472720033e-08	6 Type I IFN	FGL2
8.73034104898316e-13	0.586332131571334	0.216	0.113	2.36330332195974e-08	6 Type I IFN	GRN
8.84461369314407e-13	0.552225576634931	0.497	0.401	2.3942369267341e-08	6 Type I IFN	SMCHD1
8.99241410447345e-13	0.620930806991451	0.452	0.339	2.43424649808096e-08	6 Type I IFN	ATM
9.6387615175835e-13	0.520041384331571	0.827	0.752	2.60921274280985e-08	6 Type I IFN	JUN
1.69941069847287e-12	0.533444085163619	0.241	0.135	4.60030476076606e-08	6 Type I IFN	GPCPD1
1.74813142899216e-12	0.70060096299266	0.122	0.045	4.73219177828179e-08	6 Type I IFN	CXCL8
3.28441720224505e-12	0.386495935153919	0.114	0.036	8.89091736647734e-08	6 Type I IFN	CTSH
3.77891910027278e-12	0.497789230667996	0.197	0.114	1.02295340044384e-07	6 Type I IFN	AP1S2
3.80964736653865e-12	0.644496707964766	0.216	0.11	1.03127154212201e-07	6 Type I IFN	TYMP
6.71597085430327e-12	0.348627766896672	0.103	0.027	1.8180133102599e-07	6 Type I IFN	PLK3
9.30906561150285e-12	0.424301760079217	0.183	0.099	2.51996406103382e-07	6 Type I IFN	CD3G
9.95552079986541e-12	0.353470620483343	0.118	0.05	2.69495948052357e-07	6 Type I IFN	EHBP1L1
1.16262877335022e-11	0.467025304459407	0.132	0.043	3.14723608945904e-07	6 Type I IFN	CAMK4
1.44826322047913e-11	0.555310188663384	0.534	0.443	3.92044853783702e-07	6 Type I IFN	AKAP13
1.45720696152012e-11	0.659556066821798	0.235	0.156	3.94465924483497e-07	6 Type I IFN	HLA-DRB5
1.70413309151333e-11	0.471396245180116	0.206	0.117	4.61308827872658e-07	6 Type I IFN	RNF130
2.07646226035039e-11	0.381342747728231	0.124	0.055	5.62098333876851e-07	6 Type I IFN	NPIPB5
5.82037060806147e-11	0.62781534415309	0.366	0.232	1.57557432360224e-06	6 Type I IFN	SAMHD1
6.4302515788801e-11	0.49044084008074	0.178	0.088	1.74066910240284e-06	6 Type I IFN	KDM6B
6.49259075790905e-11	0.333925758511398	0.117	0.051	1.75754431816598e-06	6 Type I IFN	AGFG1
7.92241361359972e-11	0.457271665541177	0.122	0.042	2.14459736520144e-06	6 Type I IFN	CCDC88A
8.21633840621132e-11	0.345095649530659	0.1	0.025	2.2241628065614e-06	6 Type I IFN	MEF2C
1.18281853608125e-10	0.355046966855023	0.108	0.04	3.20188977717194e-06	6 Type I IFN	IPMK
1.31314347445105e-10	0.400733305709927	0.1	0.031	3.554679385339e-06	6 Type I IFN	NABP1
1.33511606467275e-10	0.412014046118443	0.141	0.065	3.61415918706914e-06	6 Type I IFN	MAML2
1.37489242498101e-10	0.370630125207059	0.145	0.076	3.7218337944236e-06	6 Type I IFN	IQSEC1
1.54172503148647e-10	0.60277830436384	0.147	0.074	4.17344966023388e-06	6 Type I IFN	HLA-DQA1
1.86336461592486e-10	0.292205183742913	0.147	0.078	5.04412801530859e-06	6 Type I IFN	PDE4B
2.19684513524312e-10	0.525465338296272	0.433	0.369	5.94685978110312e-06	6 Type I IFN	DDX21
3.04057796077151e-10	0.567128832500475	0.228	0.127	8.23084453980849e-06	6 Type I IFN	ANXA5
3.66097307066236e-10	0.465977263755101	0.184	0.081	9.91025410228301e-06	6 Type I IFN	PLEC
4.7963298156208e-10	0.688055365234102	0.433	0.337	1.29836648108855e-05	6 Type I IFN	MACF1
5.76679357580558e-10	0.364129996796251	0.117	0.043	1.56107102097057e-05	6 Type I IFN	CTSZ
5.81010125293479e-10	0.339245335147899	0.1	0.028	1.57279440916945e-05	6 Type I IFN	GNAQ
8.21899893504478e-10	0.546157273235897	0.247	0.146	2.22488301171662e-05	6 Type I IFN	PELI1
8.66819367442265e-10	0.330298665703704	0.101	0.031	2.34648002766621e-05	6 Type I IFN	INPP4B
1.02314428032887e-09	0.513724013289597	0.411	0.324	2.76965156685026e-05	6 Type I IFN	N4BP2L2
1.16612890234338e-09	0.504100363299598	0.237	0.14	3.15671093864352e-05	6 Type I IFN	IL6ST
1.23966970225009e-09	0.333164559202567	0.194	0.119	3.35578588399099e-05	6 Type I IFN	SH3BP2
1.33302517404767e-09	0.597134753016743	0.631	0.575	3.60849914614706e-05	6 Type I IFN	AHNAK
1.38412413629507e-09	0.497679873454689	0.299	0.206	3.74682403695074e-05	6 Type I IFN	CHD3
1.48273677306074e-09	0.479267123396368	0.26	0.175	4.01376844467543e-05	6 Type I IFN	CHD4
1.59392223364203e-09	0.909614813045407	0.125	0.069	4.31474748646899e-05	6 Type I IFN	HLA-DPB1
1.64420350752626e-09	0.593997380605932	0.217	0.128	4.45085889487358e-05	6 Type I IFN	PPP1R10
2.34121538995009e-09	0.283996177408038	0.1	0.04	6.33767006059488e-05	6 Type I IFN	ODF3B
2.5361956321714e-09	0.430354601299106	0.229	0.145	6.86548157628798e-05	6 Type I IFN	BACH1
3.11107187467114e-09	0.457528049428673	0.446	0.381	8.42167156473478e-05	6 Type I IFN	NAP1L1
3.56638590008123e-09	0.654205970295717	0.465	0.385	9.65420663151989e-05	6 Type I IFN	HIF1A
4.40907797830906e-09	0.361832417411386	0.18	0.099	0.000119353740872826	6 Type I IFN	TRIM38
4.4148544189479e-09	0.379804765277337	0.978	0.978	0.00011951010912092	6 Type I IFN	RPL13A
5.07874852597075e-09	0.463831990556845	0.292	0.214	0.000137481722598028	6 Type I IFN	APLP2
8.34831497375965e-09	0.638084574323696	0.468	0.367	0.000225988886339674	6 Type I IFN	GNAS
1.26658785838975e-08	0.43611991278362	0.135	0.079	0.000342865333266104	6 Type I IFN	APOBR
1.3168692201276e-08	0.266612785323543	0.101	0.049	0.000356476497888541	6 Type I IFN	ATP13A3
1.35386118076363e-08	0.357301544519439	0.123	0.049	0.000366490221632714	6 Type I IFN	TLE3
1.49299094450565e-08	0.430780425973563	0.1	0.049	0.000404152648677679	6 Type I IFN	CD8B
1.49994084059421e-08	0.582551135559378	0.403	0.304	0.000406033985548853	6 Type I IFN	RPS10
1.81400110074416e-08	0.42167897832493	0.237	0.161	0.000491050097971443	6 Type I IFN	C6orf62
1.85821219283202e-08	0.466728160616314	0.154	0.063	0.000503018040599627	6 Type I IFN	POU2F2
1.9839104081244e-08	0.28645805633278	0.104	0.035	0.000537044547479275	6 Type I IFN	UBXN11
2.04489676903163e-08	0.434484513532234	0.136	0.058	0.000553553555376863	6 Type I IFN	RELT
2.10945577699482e-08	0.439756731902996	0.234	0.156	0.000571029678832498	6 Type I IFN	SPAG9
2.15000820666781e-08	0.669045863183975	0.3	0.216	0.000582007221544977	6 Type I IFN	IFIT2
2.43250307340037e-08	0.586915847026431	0.513	0.409	0.000658478581969481	6 Type I IFN	MYO1F
2.87789002961781e-08	0.477305894237681	0.198	0.128	0.000779044831017542	6 Type I IFN	LGALS3
3.32254849731119e-08	0.375294718846949	0.164	0.086	0.000899413878222139	6 Type I IFN	CTSB
3.68008111641251e-08	0.319471185120755	0.134	0.063	0.000996197958212867	6 Type I IFN	MAP3K1
3.84862837569866e-08	0.402987357190332	0.206	0.135	0.00104182370130163	6 Type I IFN	JARID2
4.00318209629837e-08	0.449800804000082	0.372	0.273	0.00108366139346797	6 Type I IFN	JMJD1C
4.02487931987682e-08	0.408478098023846	0.178	0.108	0.00108953483189066	6 Type I IFN	SNX9
4.21095666065022e-08	0.736265972807621	0.32	0.23	0.00113990596803801	6 Type I IFN	WDR74
4.37788383567268e-08	0.455817792577048	0.527	0.483	0.00118509315431659	6 Type I IFN	LRRFIP1
4.60297945620068e-08	0.913861944443974	0.169	0.122	0.00124602653879352	6 Type I IFN	OAZ1
5.28609409511525e-08	0.512921724213186	0.456	0.374	0.0014309456715477	6 Type I IFN	DDX3X
5.36232387160092e-08	0.513850951212932	0.533	0.462	0.00145158107204237	6 Type I IFN	CD44
6.20375463042946e-08	0.491316625754456	0.145	0.081	0.00167935637845725	6 Type I IFN	TMEM107
6.3138326651177e-08	0.364694730712103	0.144	0.07	0.00170915450244736	6 Type I IFN	AHR
6.62972965705066e-08	0.269179963944705	0.105	0.049	0.00179466781816361	6 Type I IFN	CPEB4
8.18745036097495e-08	0.575715302687368	0.249	0.164	0.00221634281271592	6 Type I IFN	ZBTB10
8.38524823502351e-08	0.363405597119686	0.12	0.058	0.00226988669722086	6 Type I IFN	GPR183
8.59157617490894e-08	0.356329106019725	0.156	0.093	0.00232573967054785	6 Type I IFN	CLEC2D
8.62755345225297e-08	0.483373484940962	0.236	0.141	0.00233547871952488	6 Type I IFN	CELF1
1.10883686121472e-07	0.25681541676731	0.1	0.041	0.00300162138330824	6 Type I IFN	RRP12
1.21967523143512e-07	0.299589535127134	0.135	0.086	0.00330166085149488	6 Type I IFN	JAK3
1.24748425721391e-07	0.348092071550036	0.145	0.081	0.00337693988427807	6 Type I IFN	CDC14A
1.4658590786839e-07	0.350872050482205	0.191	0.119	0.00396808052599731	6 Type I IFN	RAPGEF1
1.54124043513497e-07	0.397515093298239	0.14	0.076	0.00417213785791037	6 Type I IFN	DUSP6
1.57782848832696e-07	0.634219413364233	0.403	0.333	0.00427118171790108	6 Type I IFN	ZC3HAV1
1.68351167663713e-07	0.448381056469549	0.234	0.141	0.0045572661086567	6 Type I IFN	WNK1
1.73487323956271e-07	0.386055648897099	0.581	0.563	0.00469630185949626	6 Type I IFN	REL
1.9619078271507e-07	0.358025634049343	0.179	0.107	0.00531088448809693	6 Type I IFN	CHCHD10
2.36998187765826e-07	0.361870652839847	0.24	0.163	0.00641554094282091	6 Type I IFN	DOCK2
3.2731557218912e-07	0.286624645017411	0.158	0.1	0.00886043253915948	6 Type I IFN	CDKN1A
3.62769960581567e-07	0.27718668167783	0.134	0.074	0.00982018283294302	6 Type I IFN	ADAM17
3.84622075891975e-07	0.579392138918903	0.705	0.672	0.0104117195943958	6 Type I IFN	FLNA
4.0602435807077e-07	0.360370663865648	0.11	0.054	0.0109910793729757	6 Type I IFN	LEF1
4.52482599671903e-07	0.47892438789289	0.422	0.336	0.0122487039731184	6 Type I IFN	STK10
4.65811274574334e-07	0.463159711725234	0.247	0.158	0.0126095112027272	6 Type I IFN	ARID1A
4.91450432996027e-07	0.303312729900886	0.128	0.065	0.0133035632212024	6 Type I IFN	SH2B3
5.99518030770835e-07	0.480113480091805	0.184	0.104	0.0162289530929665	6 Type I IFN	CCDC88B
6.28230729668521e-07	0.270275384847118	0.142	0.089	0.0170062058521268	6 Type I IFN	LIMS1
6.68896229042873e-07	0.324459128110126	0.17	0.111	0.0181070209201906	6 Type I IFN	PPM1K
7.01983671534977e-07	0.375372634258106	0.158	0.091	0.0190026979884518	6 Type I IFN	TAOK1
7.08256204576345e-07	0.267109474307406	0.123	0.076	0.0191724954578816	6 Type I IFN	WDFY2
7.10728624616506e-07	0.372561529771502	0.3	0.219	0.0192394238683688	6 Type I IFN	IFI16
7.92837032714082e-07	0.406758381288206	0.233	0.162	0.0214620984755702	6 Type I IFN	2006-03-01
8.11767459872015e-07	0.351991409280375	0.111	0.056	0.0219745451387354	6 Type I IFN	KAT2B
8.99007563262694e-07	0.335999119924713	0.154	0.108	0.0243361347375211	6 Type I IFN	ZZEF1
9.360857081349e-07	0.318955707418936	0.101	0.051	0.0253398401192118	6 Type I IFN	RCAN3
1.04649227243173e-06	0.302788273329693	0.278	0.229	0.028328545814727	6 Type I IFN	SMARCA5
1.07036443885261e-06	0.460900231692459	0.331	0.25	0.0289747653597401	6 Type I IFN	VPS13C
1.14972794706573e-06	0.275321353494248	0.167	0.116	0.0311231355270693	6 Type I IFN	NLRC5
1.16736870799062e-06	0.336768399413367	0.179	0.134	0.0316006709253061	6 Type I IFN	NBPF19
1.21200908700607e-06	0.410147851993875	0.255	0.187	0.0328090859852542	6 Type I IFN	PPP1CB
1.29555022895183e-06	0.490190868175744	0.354	0.294	0.035070544697726	6 Type I IFN	TMC8
1.35792841746271e-06	0.338911787221662	0.219	0.156	0.0367591222607156	6 Type I IFN	DPYD
1.44904281489522e-06	0.346458583473045	0.275	0.208	0.0392255889992137	6 Type I IFN	NCKAP1L
1.5157882852804e-06	0.478891798088088	0.423	0.387	0.0410323888825404	6 Type I IFN	SLC2A3
1.70759339455011e-06	0.396109458391912	0.171	0.108	0.0462245531904715	6 Type I IFN	SPTBN1
1.75138731513502e-06	0.337525200276688	0.143	0.085	0.047410054620705	6 Type I IFN	LGALS9
1.77039682265853e-06	0.343386648456288	0.163	0.105	0.0479246419893663	6 Type I IFN	QKI
1.77303171759475e-06	0.577465386000737	0.166	0.097	0.0479959685952898	6 Type I IFN	TNF
1.78579263860125e-06	0.448771443195057	0.377	0.29	0.0483414067269358	6 Type I IFN	SMG1

## Sheet: DEG LSCs
Supplementary Table 2: DEGs between CML LSC clusters
p_val	avg_log2FC	pct.1	pct.2	p_val_adj	cluster	gene
0	1.05624334021036	0.690278	0.354861	0	0 MEP CD38+	APOC1
0	0.833959037832048	1	0.0527778	0	0 MEP CD38+	BLVRB
0	0.722770607112496	1	0.684722	0	0 MEP CD38+	TMEM14C
0	0.564326625090076	1	0.665972	0	0 MEP CD38+	CYTOR
2.69258269021169e-269	0.552553625233633	1	0.692361	5.20799343940746e-265	0 MEP CD38+	S100A6
1.02742477157688e-259	0.553108119061184	1	0.691667	1.98724499318401e-255	0 MEP CD38+	AC084033.3
3.71588990276191e-246	0.426791878462772	1	1	7.18727424992208e-242	0 MEP CD38+	FTH1
2.95380349559055e-242	0.440389412584892	1	0.652083	5.71324672117124e-238	0 MEP CD38+	MPST
3.16757226200296e-228	0.481227492713843	1	0.682639	6.12671826916613e-224	0 MEP CD38+	PDCD4
2.08866885268313e-226	0.438681304680111	1	0.688194	4.03990329485971e-222	0 MEP CD38+	TMEM14B
2.56103641662897e-220	1.21208462251042	0.690278	0.0590278	4.95355663704376e-216	0 MEP CD38+	HBB
1.54550201729572e-210	0.620496816881345	0.688889	0.401389	2.98931000185339e-206	0 MEP CD38+	PVT1
1.12395190149491e-207	0.411466612678768	0.69375	0.6	2.17394776787146e-203	0 MEP CD38+	MIR4435-2HG
9.25803629914188e-203	0.444592534383104	0.691667	0.553472	1.79068938098002e-198	0 MEP CD38+	PRKAR2B
4.98759544917543e-194	0.439973547013687	0.692361	0.634722	9.64700711779511e-190	0 MEP CD38+	UBAC1
1.70988914357327e-193	0.472782635662	0.681944	0.344444	3.30726758149941e-189	0 MEP CD38+	CNRIP1
1.7235343500496e-191	0.453093163815552	1	0.683333	3.33366013986593e-187	0 MEP CD38+	MPC2
6.34934402634939e-187	0.454854338390551	0.683333	00:57:00	1.2280901215765e-182	0 MEP CD38+	TFR2
8.49696277752825e-179	0.482746503422261	0.683333	0.447917	1.64348254042951e-174	0 MEP CD38+	ACSM3
9.75761610446906e-178	0.425427768368832	0.665278	0.259722	1.88731810692641e-173	0 MEP CD38+	ANK1
1.76956732525587e-167	0.363736304268162	1	0.688889	3.4226971205099e-163	0 MEP CD38+	GYPC
8.35983820388073e-167	0.465932161606674	0.675694	0.0451389	1.61695990539461e-162	0 MEP CD38+	SLC40A1
2.08924161042952e-166	0.497283985243844	0.691667	0.535417	4.04101112289278e-162	0 MEP CD38+	PLIN2
1.84178658681041e-164	0.356940198174473	1	0.661806	3.5623836162087e-160	0 MEP CD38+	FBXO7
2.30210505688634e-158	0.401117184203082	0.682639	0.377778	4.45273160102956e-154	0 MEP CD38+	PPP1R14A
1.00413672859803e-152	0.362613030398788	0.691667	0.551389	1.9422012604543e-148	0 MEP CD38+	TPM1
6.61043526836786e-151	0.469350699381756	0.691667	0.5875	1.27859038960771e-146	0 MEP CD38+	REXO2
4.09500983148099e-145	0.363549680093055	0.675694	0.353472	7.92056801605053e-141	0 MEP CD38+	GATA1
1.64822858161943e-144	0.437601133309699	0.635417	0.261806	3.18800372256829e-140	0 MEP CD38+	SCPEP1
9.93450449980194e-142	0.367587475624297	0.69375	0.620833	1.92153186035169e-137	0 MEP CD38+	PDZD8
2.03695977661738e-141	0.430849512958315	0.0666667	0.425	3.93988759993334e-137	0 MEP CD38+	NFIA
4.13567614054865e-139	0.420024226810178	0.656944	0.330556	7.9992247910492e-135	0 MEP CD38+	SMIM1
4.63694678549702e-139	0.42584686854579	0.599306	0.175694	8.96878247250834e-135	0 MEP CD38+	TRIB2
3.14625477923919e-134	0.340234260828822	0.690278	0.573611	6.08548599400443e-130	0 MEP CD38+	RAP2B
3.86351180767681e-133	0.399717222064032	1	0.693056	7.47280453840849e-129	0 MEP CD38+	S100A4
2.3101894505921e-132	0.391205718705855	1	0.663889	4.46836843533524e-128	0 MEP CD38+	CST3
1.12874594622273e-128	0.251130383076132	1	1	2.183220409184e-124	0 MEP CD38+	MT-CO3
1.54436344230369e-127	0.407364177840957	0.65	0.38125	2.9871077701038e-123	0 MEP CD38+	SMIM10
3.04465612224443e-127	0.318534197170218	0.668056	0.43125	5.88897387164517e-123	0 MEP CD38+	FHL2
1.77379197836671e-122	0.733038705674735	0.670833	0.377083	3.43086844455689e-118	0 MEP CD38+	HBD
3.09524039726962e-121	0.378933640471898	0.686806	0.577083	5.9868139763989e-117	0 MEP CD38+	EPSTI1
4.21854568312246e-121	0.291009432663208	1	0.660417	8.15951106029547e-117	0 MEP CD38+	UROD
1.58844764333867e-119	0.483984122797418	0.648611	0.29375	3.07237543174565e-115	0 MEP CD38+	KLF1
3.32699116791303e-115	0.376983897154658	0.677083	0.505556	6.43506631697739e-111	0 MEP CD38+	FCGRT
6.58630759514821e-115	0.439929950435524	0.651389	0.448611	1.27392361505357e-110	0 MEP CD38+	CASP3
1.21869722333657e-113	0.265467074247983	1	0.665972	2.3572041693776e-109	0 MEP CD38+	EMP3
2.69494102633793e-112	0.340177122463613	0.658333	0.0430556	5.21255493314282e-108	0 MEP CD38+	TST
5.29016570499852e-109	0.430750575843792	1	0.691667	1.02322385066081e-104	0 MEP CD38+	TXNIP
2.85432456714599e-107	0.29993174270854	0.65	0.426389	5.52083457777377e-103	0 MEP CD38+	CCDC112
4.37883996260431e-104	0.366319390600406	0.65625	0.492361	8.46955225566926e-100	0 MEP CD38+	HMBS
1.40215948714212e-101	0.568155739689846	0.589583	0.184028	2.71205688003029e-97	0 MEP CD38+	APOE
2.32326732542536e-101	0.28388455655858	1	0.679167	4.49366366083773e-97	0 MEP CD38+	LEPROT
1.90720234478688e-100	0.26266398611401	0.521528	0.170139	3.68891077528678e-96	0 MEP CD38+	TMOD1
2.07097998183358e-100	0.295381473534245	0.670833	0.473611	4.00568948086251e-96	0 MEP CD38+	TESC
2.1198597223807e-99	0.275498834209659	0.677083	0.438194	4.10023267502875e-95	0 MEP CD38+	ITGA2B
2.50307115806257e-99	0.257306998322332	0.686806	0.565278	4.84144023392461e-95	0 MEP CD38+	PKIG
1.51238041692777e-98	0.342629534707872	0.672917	0.522917	2.92524620242169e-94	0 MEP CD38+	FAM45A
3.13561263258575e-98	0.262657175115853	0.66875	0.0493056	6.06490195394737e-94	0 MEP CD38+	HDAC7
2.05368527648346e-96	0.826709909237216	0.535417	0.183333	3.9722380617743e-92	0 MEP CD38+	CA1
4.87876913367472e-95	0.270508856701773	0.681944	0.609722	9.43651525835363e-91	0 MEP CD38+	NARF
5.45011716391094e-95	0.385699667227153	1	0.692361	1.05416166184365e-90	0 MEP CD38+	ATP5IF1
9.45316001741198e-95	0.306885984202737	0.528472	0.147917	1.82843021056782e-90	0 MEP CD38+	CDH1
1.54936905332062e-93	0.341741888635299	0.620139	0.422917	2.99678962293274e-89	0 MEP CD38+	TMEM156
2.00895539106098e-93	0.250651844593444	0.627083	0.395139	3.88572151739015e-89	0 MEP CD38+	ALAD
6.8992910482047e-92	0.25105424305558	1	0.667361	1.33446087454375e-87	0 MEP CD38+	NDFIP1
1.54396888603406e-91	0.279340193554726	0.679861	0.590972	2.98634461936708e-87	0 MEP CD38+	CMBL
1.61157788971501e-91	0.274169870909697	0.529861	00:28:00	3.11711395428677e-87	0 MEP CD38+	LCA5
5.00405687937262e-91	0.386321921796665	0.0611111	0.263194	9.67884681608251e-87	0 MEP CD38+	KCNH2
9.96578474897876e-90	0.26917258260418	0.646528	0.461111	1.92758208614747e-85	0 MEP CD38+	CDC42BPA
1.199957394131e-89	0.295003020070874	1	0.686111	2.32095759172818e-85	0 MEP CD38+	CAT
9.14607916295484e-89	0.304057062700178	0.482639	00:18:00	1.76903463169873e-84	0 MEP CD38+	CTSL
1.70345623889371e-88	0.259312723309948	00:09:00	0.410417	3.29482505726822e-84	0 MEP CD38+	FECH
2.64924198199902e-88	0.320223169106582	0.69375	0.660417	5.12416384158251e-84	0 MEP CD38+	CYTL1
1.27999948394848e-87	0.311505406404321	0.0680556	0.586111	2.47577500185316e-83	0 MEP CD38+	NET1
1.58702602174115e-85	0.257165176805547	0.668056	0.534028	3.06962573125174e-81	0 MEP CD38+	SLC39A8
4.78083062817187e-84	0.278787841230073	0.675694	0.591667	9.24708260101004e-80	0 MEP CD38+	PHF6
1.74448945326677e-83	0.285243064199468	0.577778	0.248611	3.37419150050859e-79	0 MEP CD38+	HBQ1
5.57391070994223e-81	0.282561564382062	0.638194	0.466667	1.07810580951703e-76	0 MEP CD38+	LXN
5.83065711338277e-81	0.273815874617005	0.582639	00:52:00	1.1277656988705e-76	0 MEP CD38+	GBGT1
8.44790885554062e-80	0.324503695811544	0.682639	0.595833	1.63399453083867e-75	0 MEP CD38+	TFRC
6.95905640517087e-79	0.355638990371565	0.690278	0.635417	1.34602068988815e-74	0 MEP CD38+	ALDH1A1
1.58349291284097e-78	0.258071751549971	0.601389	0.375694	3.06279199201699e-74	0 MEP CD38+	FAM210B
1.69715887287465e-77	0.253436623322036	0.572917	0.30625	3.28264469191414e-73	0 MEP CD38+	TP53INP1
2.33766038553445e-77	0.316958694698372	0.681944	0.622917	4.52150271770074e-73	0 MEP CD38+	CAST
3.09571238871494e-73	0.26086042265708	0.0680556	0.61875	5.98772690225244e-69	0 MEP CD38+	MAP7
6.27608703126055e-73	0.438651813589814	0.615972	0.394444	1.21392075358641e-68	0 MEP CD38+	MYC
6.75702311910852e-73	0.270732714789954	0.656944	0.546528	1.30694341169797e-68	0 MEP CD38+	BLVRA
1.29749527443704e-72	0.364083951895266	0.679861	0.636806	2.50961535981612e-68	0 MEP CD38+	LMO2
6.36031098608899e-72	0.285824822117458	0.454861	0.153472	1.23021135092933e-67	0 MEP CD38+	NECAB1
1.0191533435112e-69	0.260486907124958	0.692361	0.686806	1.97124639701936e-65	0 MEP CD38+	MAP2K2
7.69043912353168e-69	0.30425282305833	0.675694	0.626389	1.4874847352735e-64	0 MEP CD38+	HEBP1
8.38032846802341e-69	0.277214821273293	0.682639	0.635417	1.62092313228509e-64	0 MEP CD38+	MYB
1.66130513261111e-68	0.277744942161917	0.672917	0.580556	3.2132963874964e-64	0 MEP CD38+	RNH1
4.15932442227248e-68	0.297591669526537	0.0680556	0.6125	8.04496529755943e-64	0 MEP CD38+	TSC22D1
5.79490885209897e-68	0.26912847001622	1	0.688889	1.12085127017298e-63	0 MEP CD38+	EIF3A
7.85610809930657e-68	0.258460068412668	0.656944	0.0548611	1.51952842856788e-63	0 MEP CD38+	SLC25A37
2.14110179974093e-64	0.277276153226061	0.683333	0.661806	4.14131910105891e-60	0 MEP CD38+	ITGB1
2.31088025427322e-63	0.311859604654618	0.435417	00:18:00	4.46970458781525e-59	0 MEP CD38+	RHAG
5.04869614304507e-62	0.738315095525114	0.525	0.170139	9.76518807987778e-58	0 MEP CD38+	AHSP
8.46931422163835e-62	0.340566300324028	0.0527778	0.228472	1.63813475674929e-57	0 MEP CD38+	TUBB2A
8.6351239030905e-60	0.276682832703624	0.621528	0.49375	1.67020566533576e-55	0 MEP CD38+	HIST3H2A
8.9111862658637e-59	0.269328544437749	0.528472	0.265278	1.72360164754336e-54	0 MEP CD38+	HES6
1.57758608666932e-56	0.371772577363659	0.411111	0.123611	3.05136700883579e-52	0 MEP CD38+	SELENBP1
3.07585325646436e-52	0.490801852406014	0.0506944	0.203472	5.94931536865336e-48	0 MEP CD38+	FAM178B
2.05212196448115e-48	0.560576376286828	0.477778	0.160417	3.96921430369944e-44	0 MEP CD38+	HBA1
7.65705419875084e-48	0.278935737734699	0.675	0.647917	1.48102742312239e-43	0 MEP CD38+	SEC31A
3.27295978537891e-44	0.355315049183325	0.690278	0.0659722	6.33055881687989e-40	0 MEP CD38+	SAT1
9.81312749507284e-43	0.312219223081445	0.309028	0.0784722	1.89805512009699e-38	0 MEP CD38+	GYPB
5.07894962214297e-41	0.287517277568061	0.623611	0.474306	9.82370435914893e-37	0 MEP CD38+	ZFP36L1
8.93060005786043e-34	0.324263013258861	0.654167	0.601389	1.72735666319136e-29	0 MEP CD38+	H1F0
2.60230764757938e-27	0.320235854477848	0.563889	0.536111	5.03338345194803e-23	0 MEP CD38+	SYNGR1
0	0.966588245833499	0.693056	0.530556	0	1 MEP CD38+	BLVRB
0	0.784807085898692	1	0.692361	0	1 MEP CD38+	S100A6
0	0.594316868921439	1	0.684722	0	1 MEP CD38+	TMEM14C
1.49277453183035e-308	0.937376082819114	0.693056	0.359722	1.47091114180788e-304	1 MEP CD38+	APOC1
1.25236864219494e-297	0.458780164634462	1	0.665972	2.42233142773346e-293	1 MEP CD38+	CYTOR
1.51196822841482e-256	0.419255636603206	1	0.661111	2.92444894739994e-252	1 MEP CD38+	UROD
1.04291086964771e-255	0.477980150388626	1	0.683333	2.01719820407261e-251	1 MEP CD38+	MPC2
2.44465949462497e-250	0.434688118258616	1	0.686806	4.72846039450363e-246	1 MEP CD38+	HNRNPAB
2.3269475042322e-249	0.588169050288861	1	0.693056	4.50078186268593e-245	1 MEP CD38+	S100A4
1.07369302241538e-245	0.457040471664372	1	0.688194	2.07673704395583e-241	1 MEP CD38+	TMEM14B
2.84844195643649e-237	0.492268846096111	1	0.663889	5.50945643213946e-233	1 MEP CD38+	CST3
3.7880175663371e-189	0.379282662445456	1	0.0666667	7.32678357680921e-185	1 MEP CD38+	EMP3
1.06525818379346e-187	0.324753137617792	1	0.0652778	2.06042237909332e-183	1 MEP CD38+	MPST
2.83038737105163e-186	0.595927906405231	1	0.679861	5.47453525308807e-182	1 MEP CD38+	PRDX2
8.3161000653041e-180	0.333639602380602	1	0.6625	1.60850007463112e-175	1 MEP CD38+	FBXO7
1.59294768021432e-178	0.33660127692226	1	0.688889	3.08107940307054e-174	1 MEP CD38+	GYPC
3.03153351756529e-173	0.419913855171584	0.684722	0.382639	5.86359212967479e-169	1 MEP CD38+	PPP1R14A
4.95629095958812e-171	0.331511408311606	1	1	9.58645797403535e-167	1 MEP CD38+	FTH1
1.64658790001211e-169	0.37119534266326	0.693056	0.425694	3.18483031620342e-165	1 MEP CD38+	TST
3.49948162396623e-169	0.32338170148306	0.679861	0.2625	6.76869735707549e-165	1 MEP CD38+	ANK1
6.99201651496698e-168	0.328137417980196	0.690972	0.354861	1.35239583432491e-163	1 MEP CD38+	GATA1
2.1773880225711e-165	1.37215155786041	0.690278	0.591667	4.21150391325701e-161	1 MEP CD38+	HBB
3.28650666213107e-165	0.328042022262513	1	0.682639	6.35676118589391e-161	1 MEP CD38+	PDCD4
3.20971327939813e-162	0.481999633869594	0.688194	0.289583	6.20822742501186e-158	1 MEP CD38+	KLF1
1.06618147433569e-161	0.356794325223403	0.690972	0.471528	2.06220820766009e-157	1 MEP CD38+	TESC
4.78465995663615e-159	0.304004941291989	1	0.601389	9.25448928812565e-155	1 MEP CD38+	MIR4435-2HG
3.18345744517904e-158	0.520149342584599	1	0.588194	6.1574433904653e-154	1 MEP CD38+	REXO2
1.5806433879679e-151	0.530762327216646	1	0.692361	3.05728044100752e-147	1 MEP CD38+	ATP5IF1
1.33286608998793e-147	0.472140158799564	0.684028	0.406944	2.57802959125466e-143	1 MEP CD38+	PVT1
2.58595612918351e-147	0.333764069064356	0.690972	0.398611	5.00175634506675e-143	1 MEP CD38+	TFR2
9.68475337775309e-147	0.352671464484492	0.686111	0.439583	1.873224998325e-142	1 MEP CD38+	ITGA2B
1.01204372213076e-144	0.305653914778879	0.693056	0.553472	1.95749496734531e-140	1 MEP CD38+	TPM1
7.93052227393475e-144	0.334309105582182	1	0.635417	1.53392161822446e-139	1 MEP CD38+	UBAC1
1.03231027218063e-142	0.422267183506069	0.690278	0.538194	1.99669452845177e-138	1 MEP CD38+	PLIN2
3.35459196419617e-142	0.484584567895749	1	0.595139	6.48845177714823e-138	1 MEP CD38+	PCLAF
3.88965963781739e-139	0.333010240980801	0.686111	0.348611	7.5233796714664e-135	1 MEP CD38+	CNRIP1
2.40874281510479e-136	0.279177957273835	1	0.670139	4.65899035297568e-132	1 MEP CD38+	DNPH1
2.77493716681351e-136	0.381220538985359	0.672222	0.331944	5.36728346805069e-132	1 MEP CD38+	SMIM1
4.7656818164316e-135	0.281001570838072	0.688889	0.490972	9.217781769342e-131	1 MEP CD38+	HDAC7
9.01154279891372e-134	0.251664136586944	1	0.69375	1.74301260816589e-129	1 MEP CD38+	RAN
1.21188817920104e-123	0.250906158933067	0.692361	0.567361	2.34403411621065e-119	1 MEP CD38+	FXN
1.38525636956818e-120	0.279490361355164	1	0.6625	2.67936287001877e-116	1 MEP CD38+	SUPT16H
2.43263848394166e-119	0.919440509030542	0.665278	0.382639	4.70520935563996e-115	1 MEP CD38+	HBD
4.57532035999626e-119	0.291751323637284	1	0.640972	8.84958464030476e-115	1 MEP CD38+	DNAJC9
2.78755610177049e-113	0.338587462312662	0.693056	0.577083	5.39169101204447e-109	1 MEP CD38+	RNH1
1.61268674511876e-112	0.258794247674316	0.688194	0.51875	3.11925870240871e-108	1 MEP CD38+	LYAR
5.00801883768915e-112	0.369979829753355	0.682639	0.0506944	9.68651003585836e-108	1 MEP CD38+	FCGRT
6.94013296505883e-110	0.255321591488281	0.0680556	0.431944	1.34236051810168e-105	1 MEP CD38+	FHL2
5.47358900453466e-109	0.327434837359037	0.674306	0.427083	1.05870158525709e-104	1 MEP CD38+	NFIA
3.91902140629534e-107	0.255621703629721	1	0.686111	7.58017120405645e-103	1 MEP CD38+	CCT6A
6.91692845968335e-106	0.266951005342751	1	0.647222	1.33787230267195e-101	1 MEP CD38+	TPGS2
2.10236067614114e-103	0.31399333724343	0.665972	00:55:00	4.06638601979219e-99	1 MEP CD38+	SMIM10
8.51824048828206e-103	0.318277622745127	0.693056	0.630556	1.64759807524352e-98	1 MEP CD38+	TMPO
1.19545530873721e-102	0.282152347944719	1	0.691667	2.31224965815951e-98	1 MEP CD38+	CALM2
1.56249342164724e-101	0.528419960122301	1	0.690972	3.0221747761501e-97	1 MEP CD38+	TUBB
8.43880808388699e-100	0.31428328710764	1	0.660417	1.63223425958542e-95	1 MEP CD38+	CYTL1
1.58520496812838e-99	0.320203943872626	0.619444	0.244444	3.0661034493539e-95	1 MEP CD38+	HBQ1
1.35881344684865e-98	0.258056123785611	0.684722	0.539583	2.62821696889466e-94	1 MEP CD38+	HLTF
1.88475034490694e-98	0.285163292527186	0.682639	0.542361	3.64548411711901e-94	1 MEP CD38+	BLVRA
7.46038233747562e-96	0.578771696817209	0.686111	0.526389	1.44298715171453e-91	1 MEP CD38+	CENPF
2.27437499849594e-95	0.30040032335432	0.0638889	0.267361	4.39909612209084e-91	1 MEP CD38+	SCPEP1
3.36002608353203e-93	0.264431047647148	0.681944	0.545139	6.49896245076765e-89	1 MEP CD38+	TIMM10
7.96070707731147e-93	0.260025565130064	1	0.688889	1.53975996289359e-88	1 MEP CD38+	EIF3A
1.16018290836944e-92	0.266221643338916	0.0680556	0.515972	2.24402578136818e-88	1 MEP CD38+	CENPW
2.84137847646863e-91	0.422575789576199	0.677778	0.533333	5.49579424918563e-87	1 MEP CD38+	CKS1B
9.98277440928888e-91	0.35782634698118	0.653472	0.258333	1.93086822624465e-86	1 MEP CD38+	KCNH2
4.47251155681845e-90	0.299800804511802	0.690972	0.589583	8.65073185319825e-86	1 MEP CD38+	CENPU
1.10121914904264e-89	0.30883206226599	0.671528	0.471528	2.12997807807827e-85	1 MEP CD38+	KIF20B
3.36087570529275e-88	0.259866565932481	0.681944	0.518056	6.50060578917724e-84	1 MEP CD38+	MAD2L1
8.42427176149055e-85	0.272609377094105	0.684028	0.488194	1.6294226441075e-80	1 MEP CD38+	HMBS
3.90921838910741e-79	0.544982057159848	0.693056	0.647222	7.56121020821155e-75	1 MEP CD38+	CKS2
4.4064101385414e-79	0.301923005882936	0.0520833	0.123611	8.52287848996677e-75	1 MEP CD38+	GAL
3.10300182351759e-78	0.441458680459837	0.579167	0.220833	6.00182612704772e-74	1 MEP CD38+	TUBB2A
6.88726448525916e-78	0.25595475870028	1	0.686806	1.33213469673883e-73	1 MEP CD38+	MAP2K2
1.21165651758011e-77	0.302582362587117	1	0.643056	2.34358603630345e-73	1 MEP CD38+	JPT1
7.75751348207057e-77	0.290427963818042	0.690972	0.621528	1.50045825770209e-72	1 MEP CD38+	CAST
1.4833843250931e-76	0.301130591450963	0.690972	0.623611	2.86916196159507e-72	1 MEP CD38+	HEBP1
6.80550073376942e-76	0.313335667344628	0.653472	0.401389	1.31631995192568e-71	1 MEP CD38+	CD7
7.35356383712319e-76	0.25945469972338	0.0597222	0.252778	1.42232631737637e-71	1 MEP CD38+	HES6
6.32275986345298e-75	0.281206922496411	1	0.693056	1.22294821278907e-70	1 MEP CD38+	RPL22L1
1.49366080207535e-74	0.409022333288014	0.0638889	0.349306	2.88903872337415e-70	1 MEP CD38+	CCNB2
1.58671835049447e-72	0.887506161829542	0.526389	0.191667	3.06903063352641e-68	1 MEP CD38+	CA1
4.26933163699909e-72	0.488261703605907	0.0576389	0.19375	8.25774125228364e-68	1 MEP CD38+	APOE
2.88619375752787e-69	0.452156774200928	1	0.69375	5.58247596581041e-65	1 MEP CD38+	HMGB2
3.7311108387153e-69	0.400914779137446	0.693056	0.664583	7.21671458424314e-65	1 MEP CD38+	TUBA1C
2.08948269387806e-65	0.491928959577692	0.690972	0.622222	4.04147742649894e-61	1 MEP CD38+	TUBB4B
1.38192476371833e-63	0.477974680490842	0.620139	0.336111	2.67291887798399e-59	1 MEP CD38+	MKI67
1.9774718347517e-62	0.668397962420073	0.684028	0.593056	3.82482602277674e-58	1 MEP CD38+	HIST1H1B
7.41921871311524e-62	0.820955717883732	0.558333	0.167361	1.43502528349075e-57	1 MEP CD38+	AHSP
1.5772140513188e-60	0.358770885602961	0.650694	0.415278	3.05064741806083e-56	1 MEP CD38+	TPX2
2.0107590889638e-60	0.269367557869037	0.681944	0.580556	3.88921022987378e-56	1 MEP CD38+	MCM3
2.68242613876589e-60	0.610564186137752	0.605556	00:47:00	5.18834863760099e-56	1 MEP CD38+	TOP2A
3.06174998372011e-60	0.409536171619304	0.565972	0.280556	5.92203681851143e-56	1 MEP CD38+	HIST1H3B
1.76025413184161e-56	0.253536965232663	0.543056	0.315278	3.40468354180804e-52	1 MEP CD38+	GSTM3
2.21427586745968e-54	0.392583770139874	0.632639	0.407639	4.28285238284051e-50	1 MEP CD38+	NUSAP1
3.42115913051724e-54	0.60857235125295	0.54375	0.199306	6.61720599024645e-50	1 MEP CD38+	FAM178B
4.27724123072655e-54	0.267341642600828	0.686111	0.549306	8.2730399884713e-50	1 MEP CD38+	PCNA
2.75961297366337e-53	0.461607077877209	1	0.06875	5.33764341365968e-49	1 MEP CD38+	HIST1H1D
4.10088044096166e-51	0.306429424442366	0.452083	00:17:00	7.93192294890804e-47	1 MEP CD38+	SELENBP1
5.65149143187901e-50	0.251591790148525	0.415972	0.107639	1.09311147275404e-45	1 MEP CD38+	EPCAM
3.1882802456568e-48	0.805104589480251	0.498611	0.160417	6.16677165114938e-44	1 MEP CD38+	HBA1
1.59369231081873e-47	0.408280583567675	0.628472	0.0520833	3.08251966758559e-43	1 MEP CD38+	SYNGR1
1.95707986835994e-47	0.321613795495857	0.615972	0.44375	3.7853838813818e-43	1 MEP CD38+	HIST1H2AH
3.45034170452959e-47	0.424329619009262	0.413194	0.165278	6.67365092490113e-43	1 MEP CD38+	HIST1H3G
1.7886147237494e-46	0.8356515753161	1	0.692361	3.45953859867609e-42	1 MEP CD38+	HIST1H4C
9.33229458658836e-46	0.284443531198417	0.626389	0.395139	1.80505241893792e-41	1 MEP CD38+	MYC
2.28643199151613e-45	0.263507251471996	0.535417	0.247222	4.4224167579905e-41	1 MEP CD38+	ASPM
7.93540961738265e-45	0.285074713160113	1	0.690972	1.53486692819415e-40	1 MEP CD38+	DUT
3.03811006213956e-39	0.313650121694059	0.467361	0.188194	5.87631248219033e-35	1 MEP CD38+	HMMR
4.54895636127914e-38	0.28076159437575	0.53125	0.310417	8.79859139398611e-34	1 MEP CD38+	BIRC5
5.29365295544735e-37	0.30236881777784	0.578472	00:58:00	1.02389835464263e-32	1 MEP CD38+	HIST1H2AL
4.56142463981276e-34	0.256093955928102	0.519444	0.345833	8.82270753832585e-30	1 MEP CD38+	HIST1H2AJ
5.8740876325129e-33	0.283727215342459	0.693056	0.685417	1.13616602988064e-28	1 MEP CD38+	HIST1H1C
6.08482867958932e-31	0.256791419210461	0.496528	0.265972	1.17692756320617e-26	1 MEP CD38+	CCNB1
4.07069331883585e-26	0.376979780065916	0.472917	0.231944	7.8735350172923e-22	1 MEP CD38+	UBE2C
9.28335703088926e-24	0.280222435244888	0.682639	0.622222	1.7955869169146e-19	1 MEP CD38+	ARL6IP1
1.13778935138112e-11	0.368582283780887	0.686806	0.679167	2.20071216344136e-07	1 MEP CD38+	HIST2H2AC
0	1.14922310246618	1	0.6	0	2 HSC CD38- BCR-ABL1 low	VIM
0	0.713226096169348	1	0.579861	0	2 HSC CD38- BCR-ABL1 low	AIF1
5.44993361396563e-251	0.942256083928888	0.667361	0.267361	1.05412615961323e-246	2 HSC CD38- BCR-ABL1 low	SPINK2
4.71570885219306e-219	1.01490708494355	0.681944	0.0597222	9.12112406191182e-215	2 HSC CD38- BCR-ABL1 low	CD52
2.55706917846308e-210	0.938341914362274	1	0.693056	4.94588320498329e-206	2 HSC CD38- BCR-ABL1 low	CD74
1.40313250743753e-200	0.96568802502057	0.693056	0.684722	2.71393889588567e-196	2 HSC CD38- BCR-ABL1 low	HLA-DPA1
2.90264710510164e-188	0.442017654000814	1	0.649306	5.61430003068759e-184	2 HSC CD38- BCR-ABL1 low	GSTP1
9.50038792588386e-182	0.953284442976486	0.691667	0.679861	1.83756503262446e-177	2 HSC CD38- BCR-ABL1 low	HLA-DPB1
3.7469879651428e-180	0.621997373485972	0.686111	0.545833	7.24742412217921e-176	2 HSC CD38- BCR-ABL1 low	ITM2C
9.2734058872324e-180	0.620244957219809	0.681944	0.3375	1.79366216670849e-175	2 HSC CD38- BCR-ABL1 low	SMIM24
3.35571365751568e-177	0.36787020011607	1	1	6.49062135636683e-173	2 HSC CD38- BCR-ABL1 low	TPT1
1.67519417034037e-174	0.873666694145221	0.693056	0.689583	3.24016056427235e-170	2 HSC CD38- BCR-ABL1 low	HLA-DRB1
4.52602458978663e-166	0.572450161093426	0.686806	0.644444	8.7542367615653e-162	2 HSC CD38- BCR-ABL1 low	BST2
1.22941394319775e-161	0.448348862148869	1	1	2.37793244893308e-157	2 HSC CD38- BCR-ABL1 low	HLA-A
1.6722307962515e-158	1.34163765524253	0.633333	0.265278	3.23442880610965e-154	2 HSC CD38- BCR-ABL1 low	AVP
3.32793831964984e-158	0.480914474155532	0.693056	0.566667	6.43689829786672e-154	2 HSC CD38- BCR-ABL1 low	LST1
2.04564763386187e-156	0.847192278137679	0.691667	0.690972	3.95669165341563e-152	2 HSC CD38- BCR-ABL1 low	HLA-DRA
2.71623405498412e-154	0.540332040271656	0.684722	0.674306	5.25373990915029e-150	2 HSC CD38- BCR-ABL1 low	ICAM3
1.98113723838669e-148	0.324763277142487	1	1	3.83191564648753e-144	2 HSC CD38- BCR-ABL1 low	ARHGDIB
2.18966031190774e-148	0.622232586978211	0.650694	0.276389	4.23524097529195e-144	2 HSC CD38- BCR-ABL1 low	NPDC1
1.85518222229424e-146	0.436628516905744	1	1	3.58829345436152e-142	2 HSC CD38- BCR-ABL1 low	ACTG1
5.5467776814448e-146	0.735702608697997	0.686806	0.610417	1.07285773914505e-141	2 HSC CD38- BCR-ABL1 low	HLA-DQB1
2.23021322727449e-145	0.375885152973792	1	0.69375	4.31367842419432e-141	2 HSC CD38- BCR-ABL1 low	H2AFY
6.04499619425945e-145	0.61630096065526	1	0.684722	1.16922316389366e-140	2 HSC CD38- BCR-ABL1 low	HLA-E
9.56773096331789e-145	0.347204128387497	1	1	1.85059052292495e-140	2 HSC CD38- BCR-ABL1 low	NAP1L1
1.02413802303559e-139	0.452731029009002	1	1	1.98088776415544e-135	2 HSC CD38- BCR-ABL1 low	ZFAS1
3.55782835041916e-136	0.400853386123032	1	0.690972	6.88155159538073e-132	2 HSC CD38- BCR-ABL1 low	SH3BGRL3
1.19472798898619e-134	0.454234660845845	0.0673611	0.463194	2.3108428762971e-130	2 HSC CD38- BCR-ABL1 low	MBOAT7
2.09569548249642e-134	0.625074732921621	0.689583	0.668056	4.05349420224458e-130	2 HSC CD38- BCR-ABL1 low	HLA-DRB5
8.88624609038891e-134	0.556883435319641	0.686806	0.621528	1.71877771880302e-129	2 HSC CD38- BCR-ABL1 low	LAPTM4B
6.45680510826693e-133	0.566082630303209	0.688194	0.605556	1.24887524404099e-128	2 HSC CD38- BCR-ABL1 low	NRIP1
3.07578813128375e-131	0.545000347568012	0.651389	0.2375	5.94918940352903e-127	2 HSC CD38- BCR-ABL1 low	SELL
1.03958160101182e-130	0.398194750338678	0.689583	0.589583	2.01075873267706e-126	2 HSC CD38- BCR-ABL1 low	SERPINB6
1.64499761760489e-130	0.692929422606917	0.677083	0.0493056	3.18175439197137e-126	2 HSC CD38- BCR-ABL1 low	HCST
2.20737891080396e-130	0.44973284676548	1	0.689583	4.26951228927702e-126	2 HSC CD38- BCR-ABL1 low	TMSB4X
2.50696027506919e-129	0.679324302835675	0.598611	0.1625	4.84896256403883e-125	2 HSC CD38- BCR-ABL1 low	HOPX
5.69457103790373e-129	0.599780197467297	0.663889	0.340972	1.10144393015134e-124	2 HSC CD38- BCR-ABL1 low	FHL1
7.13317111763035e-129	0.450014097068868	0.693056	0.660417	1.37969795757206e-124	2 HSC CD38- BCR-ABL1 low	TAOK3
6.99888150147186e-127	0.480265065290444	0.693056	0.688194	1.35372366001469e-122	2 HSC CD38- BCR-ABL1 low	CD37
6.01806882778044e-119	0.378993783878566	1	0.69375	1.16401487266929e-114	2 HSC CD38- BCR-ABL1 low	ENO1
3.23617756359547e-112	0.460614009470127	1	1	6.25941464350637e-108	2 HSC CD38- BCR-ABL1 low	H3F3B
2.16101535932555e-111	0.534992485701619	0.693056	0.686111	4.17983590800749e-107	2 HSC CD38- BCR-ABL1 low	NFKBIA
2.29975185554761e-110	0.797966891487419	0.657639	0.0534722	4.44818003900019e-106	2 HSC CD38- BCR-ABL1 low	HLA-DQA1
3.47062200652003e-110	0.40003208623315	0.689583	0.647917	6.71287708501103e-106	2 HSC CD38- BCR-ABL1 low	MSI2
6.51982454080104e-110	0.322715438069074	1	1	1.26106446268174e-105	2 HSC CD38- BCR-ABL1 low	B2M
1.15166774463622e-109	0.403271500853999	0.684722	0.594444	2.22755575167538e-105	2 HSC CD38- BCR-ABL1 low	RABAC1
7.3797965983085e-109	0.636940957403816	0.625694	0.244444	1.42740025804483e-104	2 HSC CD38- BCR-ABL1 low	MDK
9.18541772003401e-109	0.440430689000121	1	0.690278	1.77664349540898e-104	2 HSC CD38- BCR-ABL1 low	CD99
7.71390113399693e-108	0.417376483689445	0.686111	0.6625	1.49202275733769e-103	2 HSC CD38- BCR-ABL1 low	EGFL7
1.40231914495264e-107	0.37867793121436	1	1	2.71236569016739e-103	2 HSC CD38- BCR-ABL1 low	HLA-B
1.98492842209538e-103	0.446536941089652	0.675	0.456944	3.83924855401688e-99	2 HSC CD38- BCR-ABL1 low	TPM4
1.03810429042019e-102	0.407983991894902	0.572917	0.183333	2.00790131853072e-98	2 HSC CD38- BCR-ABL1 low	BAALC
1.5144933665479e-102	0.565865856647681	0.665278	0.640278	2.92933306957694e-98	2 HSC CD38- BCR-ABL1 low	SOCS2
4.67580801475447e-101	0.452993070479649	0.681944	0.602778	9.04394786213809e-97	2 HSC CD38- BCR-ABL1 low	CLEC2B
5.05617075433408e-101	0.325774805751824	0.61875	0.265972	9.77964547303298e-97	2 HSC CD38- BCR-ABL1 low	PLEKHO1
9.16574895261849e-100	0.481082665285032	0.688194	0.678472	1.77283916241547e-95	2 HSC CD38- BCR-ABL1 low	HLA-DMA
3.93936641968085e-99	0.504097319804363	1	0.692361	7.6195225289467e-95	2 HSC CD38- BCR-ABL1 low	NEAT1
1.90532340030111e-98	0.381046900742177	0.638194	0.401389	3.68527652086241e-94	2 HSC CD38- BCR-ABL1 low	RCSD1
2.48368672790867e-98	0.616044443559658	0.690972	0.675694	4.80394686912095e-94	2 HSC CD38- BCR-ABL1 low	ZFP36L2
2.79954965872707e-98	0.359220784737243	0.575694	0.232639	5.41488894990991e-94	2 HSC CD38- BCR-ABL1 low	BIN1
1.05353991013005e-97	0.394445281042517	0.670139	0.547917	2.03775689417355e-93	2 HSC CD38- BCR-ABL1 low	BEX2
1.64880236309264e-97	0.442813780221502	0.679861	0.64375	3.18911353069378e-93	2 HSC CD38- BCR-ABL1 low	CD44
2.75296448663228e-96	0.468528612675201	0.638194	0.447917	5.32478391004415e-92	2 HSC CD38- BCR-ABL1 low	IDS
2.61096339347566e-95	0.313410479341204	1	0.692361	5.05012539566062e-91	2 HSC CD38- BCR-ABL1 low	SERPINB1
1.67818486549819e-94	0.328065490507945	0.657639	0.450694	3.24594516684659e-90	2 HSC CD38- BCR-ABL1 low	MSRB3
4.08928113568456e-94	0.512744998210255	0.693056	0.69375	7.90948757264107e-90	2 HSC CD38- BCR-ABL1 low	PRDX1
8.04210734342248e-94	0.434536999398769	0.691667	0.652083	1.55550440236478e-89	2 HSC CD38- BCR-ABL1 low	XBP1
8.28257560030973e-91	0.363050553768236	0.0590278	0.296528	1.60201577261191e-86	2 HSC CD38- BCR-ABL1 low	GUCY1A1
1.84380286107982e-88	0.39069449107629	0.68125	0.621528	3.56628349390059e-84	2 HSC CD38- BCR-ABL1 low	DDAH2
3.53856691766049e-88	0.310996639322634	0.665278	0.411111	6.84429613213893e-84	2 HSC CD38- BCR-ABL1 low	PSMB9
4.37171622690001e-88	0.437940867648406	0.596528	0.238194	8.45577352607001e-84	2 HSC CD38- BCR-ABL1 low	CSF3R
6.64654937168731e-88	0.356776288702237	0.0569444	0.240278	1.28557557947176e-83	2 HSC CD38- BCR-ABL1 low	EVI2B
6.68069227723893e-88	0.339881387535124	0.511806	0.113889	1.29217950026355e-83	2 HSC CD38- BCR-ABL1 low	RBPMS
5.56663282592387e-87	0.428404326572117	0.690972	0.670139	1.07669812119019e-82	2 HSC CD38- BCR-ABL1 low	PTPRC
5.81694495110068e-87	0.31824760144314	0.65625	0.454167	1.12511349244189e-82	2 HSC CD38- BCR-ABL1 low	LAT2
2.44293245754455e-85	0.508338545708941	0.679861	0.672917	4.72511995938266e-81	2 HSC CD38- BCR-ABL1 low	FAM30A
3.49082852658619e-85	0.301106603098291	0.581944	00:46:00	6.75196053612302e-81	2 HSC CD38- BCR-ABL1 low	JUP
1.32237546051438e-84	0.589061099119722	0.05	0.106944	2.55773861572692e-80	2 HSC CD38- BCR-ABL1 low	IGHM
2.26363736663588e-84	0.323701136886672	0.686111	0.661806	4.37832739454711e-80	2 HSC CD38- BCR-ABL1 low	VAMP2
3.57084215400173e-84	0.404494161700137	0.670833	0.629167	6.90672289427014e-80	2 HSC CD38- BCR-ABL1 low	PIK3R1
1.14898778963318e-83	0.338493875961535	0.688194	0.563889	2.2223721827085e-79	2 HSC CD38- BCR-ABL1 low	CORO1A
6.23878127580519e-83	0.357975987848931	0.598611	0.335417	1.20670507436624e-78	2 HSC CD38- BCR-ABL1 low	SPTBN1
1.26346712653683e-81	0.322232335003688	0.686111	0.0590278	2.44379811614754e-77	2 HSC CD38- BCR-ABL1 low	CELF2
1.66049041102227e-80	0.319280691703728	0.568056	0.263194	3.21172055299927e-76	2 HSC CD38- BCR-ABL1 low	ANXA6
3.16762725186781e-80	0.293792272767783	0.686806	0.0451389	6.12682463056271e-76	2 HSC CD38- BCR-ABL1 low	PKM
1.88045457442564e-78	0.29574661460094	0.689583	0.664583	3.63717523785406e-74	2 HSC CD38- BCR-ABL1 low	TAPBP
4.39852860434318e-78	0.302443707946099	0.693056	0.690972	8.50763402652057e-74	2 HSC CD38- BCR-ABL1 low	2006-09-01
4.90926191599206e-77	0.26445986351224	0.6125	0.369444	9.49549439791184e-73	2 HSC CD38- BCR-ABL1 low	ZYX
1.19434153602214e-76	0.490502505580349	0.48125	00:17:00	2.31009539897401e-72	2 HSC CD38- BCR-ABL1 low	GAS2
2.71462999994163e-76	0.697113908284491	0.657639	0.498611	5.25063734588711e-72	2 HSC CD38- BCR-ABL1 low	TSC22D3
2.86990417435414e-76	0.585256483386982	0.665278	0.571528	5.55096865403578e-72	2 HSC CD38- BCR-ABL1 low	KLF6
8.97025853985481e-76	0.333121365481319	0.691667	0.681944	1.73502740677872e-71	2 HSC CD38- BCR-ABL1 low	LRRFIP1
9.2015558831725e-76	0.288655989315763	0.693056	0.692361	1.77976493892322e-71	2 HSC CD38- BCR-ABL1 low	ITM2B
1.78127689904567e-75	0.310971401965857	0.581944	0.309028	3.44534577813414e-71	2 HSC CD38- BCR-ABL1 low	RAMP1
1.40445291600189e-74	0.503592184672149	0.597917	0.376389	2.71649283013085e-70	2 HSC CD38- BCR-ABL1 low	VAMP5
2.6571570379423e-74	0.43068262955301	0.691667	0.671528	5.13947314278801e-70	2 HSC CD38- BCR-ABL1 low	TUBA1A
2.76184444222741e-74	0.444673703684499	0.579167	00:04:00	5.34195952015626e-70	2 HSC CD38- BCR-ABL1 low	AHNAK
3.76330255528397e-74	0.287051808299379	0.6125	0.330556	7.27897980243026e-70	2 HSC CD38- BCR-ABL1 low	CAPG
3.92568317541368e-74	0.25675104362472	0.565972	0.302083	7.59305639788514e-70	2 HSC CD38- BCR-ABL1 low	PDLIM2
1.61185013997026e-73	0.290481256141715	0.601389	0.373611	3.11764054073048e-69	2 HSC CD38- BCR-ABL1 low	EVA1B
3.39415912425843e-73	0.379601745881787	0.0673611	0.609028	6.56498257814066e-69	2 HSC CD38- BCR-ABL1 low	IFITM3
6.22201311598793e-73	0.566554107831535	1	0.69375	1.20346177689439e-68	2 HSC CD38- BCR-ABL1 low	H1FX
1.20733599765767e-72	0.295754395786062	0.676389	0.0583333	2.33522928666947e-68	2 HSC CD38- BCR-ABL1 low	FNBP1
4.72031434100774e-72	0.297493603314724	0.0673611	0.6	9.13003199837716e-68	2 HSC CD38- BCR-ABL1 low	CD34
4.86850614033401e-72	0.293883034536147	0.613889	0.463194	9.41666457663404e-68	2 HSC CD38- BCR-ABL1 low	PPP1R18
5.47754855970631e-71	0.259543377908611	0.597917	0.426389	1.0594674424184e-66	2 HSC CD38- BCR-ABL1 low	CARD19
7.68400762919864e-71	0.471421387294117	0.05	0.125694	1.4862407556396e-66	2 HSC CD38- BCR-ABL1 low	CRHBP
1.74764897841279e-70	0.466400865129669	0.693056	0.690972	3.38030265404602e-66	2 HSC CD38- BCR-ABL1 low	ANXA1
5.8186719707869e-70	0.368620072282341	0.665972	0.0631944	1.1254475325896e-65	2 HSC CD38- BCR-ABL1 low	IL18
1.464073675075e-69	0.500312481167864	0.638194	0.414583	2.83181130233006e-65	2 HSC CD38- BCR-ABL1 low	CD69
9.88590727690556e-69	0.265199508236025	0.524306	00:38:00	1.91213218549907e-64	2 HSC CD38- BCR-ABL1 low	C1ORF54
1.03987350194214e-68	0.338581716987805	1	0.693056	2.01132332745649e-64	2 HSC CD38- BCR-ABL1 low	PNRC1
1.08321452462757e-68	0.284806135110985	0.690972	0.684028	2.09515353353464e-64	2 HSC CD38- BCR-ABL1 low	GSTK1
5.62010378796358e-67	0.314703056439466	0.655556	0.564583	1.08704047466792e-62	2 HSC CD38- BCR-ABL1 low	AKAP13
5.93318066032472e-67	0.268968871682325	0.661111	0.601389	1.14759580332001e-62	2 HSC CD38- BCR-ABL1 low	PTTG1IP
8.47161215633871e-67	0.283356711280369	0.551389	00:36:00	1.63857922327903e-62	2 HSC CD38- BCR-ABL1 low	ATP8B4
3.23353096291877e-66	0.305382543205462	0.5375	0.335417	6.25429558847749e-62	2 HSC CD38- BCR-ABL1 low	SCN9A
4.28504356957238e-65	0.360874041154168	0.554861	00:42:00	8.28813127226691e-61	2 HSC CD38- BCR-ABL1 low	BTG2
5.80692644867348e-64	0.326503766285792	0.535417	0.313889	1.12317571370242e-59	2 HSC CD38- BCR-ABL1 low	DDIT4
1.88820522722069e-63	0.266938542439474	0.6125	0.475	3.65216655049026e-59	2 HSC CD38- BCR-ABL1 low	CYLD
2.67718429267013e-63	0.421181094134541	0.689583	0.684028	5.17820985888256e-59	2 HSC CD38- BCR-ABL1 low	ANKRD28
2.71524728366576e-63	0.311934018414422	0.686806	0.64375	5.25183129606632e-59	2 HSC CD38- BCR-ABL1 low	ARMH1
3.56352373196065e-63	0.262066994681618	0.532639	0.280556	6.89256760235828e-59	2 HSC CD38- BCR-ABL1 low	GBP4
1.2914376819307e-62	0.285815068066981	0.591667	0.38125	2.49789876439035e-58	2 HSC CD38- BCR-ABL1 low	SMIM3
3.58720408776618e-62	0.270477503044786	0.68125	0.646528	6.93837014655734e-58	2 HSC CD38- BCR-ABL1 low	PSMB8
4.8290635874663e-62	0.31890841435317	0.510417	0.258333	9.34037479087731e-58	2 HSC CD38- BCR-ABL1 low	HLA-DMB
6.22796474230405e-61	0.345697448465136	0.522917	0.244444	1.20461294045645e-56	2 HSC CD38- BCR-ABL1 low	TSPAN2
2.16975877492179e-60	0.292075354010485	0.650694	0.577083	4.19674742245373e-56	2 HSC CD38- BCR-ABL1 low	NPR3
3.59018455030789e-60	0.293031011036962	0.525694	0.252778	6.94413495720552e-56	2 HSC CD38- BCR-ABL1 low	ANGPT1
4.4494821683381e-60	0.284602735890048	0.0590278	0.431944	8.60618840999955e-56	2 HSC CD38- BCR-ABL1 low	RNF125
8.84382054588298e-60	0.28910883026302	0.6	0.442361	1.71057176998469e-55	2 HSC CD38- BCR-ABL1 low	IFI16
1.85192959573869e-58	0.256836029999586	0.663889	0.616667	3.58200222407778e-54	2 HSC CD38- BCR-ABL1 low	NPC2
2.35128756660203e-58	0.299442755038252	0.650694	0.565278	4.54786041132165e-54	2 HSC CD38- BCR-ABL1 low	GOLGA8B
4.38322009782885e-58	0.250505321785253	0.684722	0.661111	8.47802431322056e-54	2 HSC CD38- BCR-ABL1 low	SYPL1
5.05402817696457e-58	0.29232651156618	0.602778	0.0423611	9.77550129988488e-54	2 HSC CD38- BCR-ABL1 low	IFI6
2.53963943425275e-57	0.286698365754263	0.585417	0.45625	4.91217059373167e-53	2 HSC CD38- BCR-ABL1 low	CFH
1.18291440397124e-56	0.299759110410676	0.593056	0.470833	2.28799304016116e-52	2 HSC CD38- BCR-ABL1 low	TFPI
1.73840603023221e-56	0.266653255821331	0.651389	0.591667	3.36242494367513e-52	2 HSC CD38- BCR-ABL1 low	HIF1A
2.38691443858849e-56	0.256437289729652	0.404167	0.10625	4.61676990711785e-52	2 HSC CD38- BCR-ABL1 low	AFDN
4.22795555255381e-56	0.256550947888324	0.411806	0.125694	8.17771162974958e-52	2 HSC CD38- BCR-ABL1 low	GLIPR1
2.99540307460754e-55	0.259348119411283	0.0569444	00:56:00	5.7937086269059e-51	2 HSC CD38- BCR-ABL1 low	RAB27B
9.01895058979151e-55	0.256170963430662	0.0673611	0.658333	1.74444542307747e-50	2 HSC CD38- BCR-ABL1 low	MPG
2.22686506932703e-54	0.30550092320545	0.510417	0.20625	4.30720241709234e-50	2 HSC CD38- BCR-ABL1 low	HEMGN
2.39523138892199e-54	0.516747709897332	0.624306	0.523611	4.63285655245291e-50	2 HSC CD38- BCR-ABL1 low	S100A10
3.72121688586146e-54	0.2593569669084	0.607639	0.525	7.19757770063323e-50	2 HSC CD38- BCR-ABL1 low	SSBP2
4.36331868037676e-54	0.250696671557775	0.660417	0.607639	8.43953099158474e-50	2 HSC CD38- BCR-ABL1 low	ACAP1
1.13481075687993e-53	0.272851997268452	0.0631944	0.524306	2.19495096595717e-49	2 HSC CD38- BCR-ABL1 low	LSP1
5.41531680328714e-53	0.304486522638588	0.672222	0.0652778	1.0474305760918e-48	2 HSC CD38- BCR-ABL1 low	MTURN
6.8217171931121e-52	0.281151462201365	0.553472	0.415278	1.31945653949174e-47	2 HSC CD38- BCR-ABL1 low	PBXIP1
3.42658812918459e-51	0.277234764983726	0.688194	0.684028	6.62770675946883e-47	2 HSC CD38- BCR-ABL1 low	EIF4A2
1.63379624863787e-50	0.325407978744301	0.476389	0.179167	3.16008870411536e-46	2 HSC CD38- BCR-ABL1 low	MZB1
2.7385145995123e-49	0.283776756682448	0.522917	0.356944	5.29683493837668e-45	2 HSC CD38- BCR-ABL1 low	S100A11
2.8553483970261e-49	0.252147562099334	0.421528	0.147917	5.52281486952789e-45	2 HSC CD38- BCR-ABL1 low	CD48
2.73831371430306e-47	0.313136548371179	0.518056	0.365972	5.29644638620497e-43	2 HSC CD38- BCR-ABL1 low	PIM3
2.7437826572165e-47	0.264269227129649	0.650694	0.604861	5.30702441558816e-43	2 HSC CD38- BCR-ABL1 low	YPEL5
3.83486047224999e-47	0.252689953642371	0.463889	0.213194	7.41738712542593e-43	2 HSC CD38- BCR-ABL1 low	PTGER4
6.79018614765659e-47	0.334960152367699	0.613889	0.496528	1.31335780467974e-42	2 HSC CD38- BCR-ABL1 low	ANXA2
1.54656752857753e-46	0.436171441855918	0.413889	0.113194	2.99137091377466e-42	2 HSC CD38- BCR-ABL1 low	C1QTNF4
1.57796474707084e-46	0.618172321546395	0.588194	0.35625	3.05209941378442e-42	2 HSC CD38- BCR-ABL1 low	LGALS1
3.62550012722828e-46	0.256458530488489	0.657639	0.626389	7.01244234608495e-42	2 HSC CD38- BCR-ABL1 low	RNASET2
2.41209245078243e-44	0.289517419855506	00:52:00	0.0979167	4.66546921830338e-40	2 HSC CD38- BCR-ABL1 low	GNG11
6.02330018090825e-44	0.333336273604626	0.691667	0.686111	1.16502672099127e-39	2 HSC CD38- BCR-ABL1 low	SNHG7
9.59181922163398e-44	0.3566767041429	0.657639	0.615278	1.85524967384844e-39	2 HSC CD38- BCR-ABL1 low	PTMS
1.23371326729489e-43	0.394740391189333	0.456944	0.247917	2.38624820160177e-39	2 HSC CD38- BCR-ABL1 low	ID2
2.03429119788273e-43	0.426660333011528	0.647917	0.588889	3.93472603494477e-39	2 HSC CD38- BCR-ABL1 low	JUNB
2.06990457409156e-42	0.258929421816957	0.572222	0.482639	4.00360942720789e-38	2 HSC CD38- BCR-ABL1 low	CALCOCO2
1.22085916152314e-41	0.31409007338643	0.54375	0.450694	2.36138579021805e-37	2 HSC CD38- BCR-ABL1 low	GOLGA8A
2.34034636021755e-40	0.366203410642714	0.654167	0.654167	4.52669792993278e-36	2 HSC CD38- BCR-ABL1 low	MLLT3
5.15165340167901e-40	0.252308972381934	1	1	9.96432800952754e-36	2 HSC CD38- BCR-ABL1 low	MALAT1
1.55199622269539e-39	0.267912417284484	0.581944	0.545833	3.00187109393743e-35	2 HSC CD38- BCR-ABL1 low	STK17B
4.25556622638535e-39	0.348880973290529	0.317361	0.094	8.23111619507454e-35	2 HSC CD38- BCR-ABL1 low	MEG3
4.84052133096917e-39	0.275202583787169	0.654167	0.625694	9.36253635836057e-35	2 HSC CD38- BCR-ABL1 low	BCL11A
5.84292330109994e-39	0.367654061178187	0.570833	0.513194	1.13013822489875e-34	2 HSC CD38- BCR-ABL1 low	ZBTB20
9.50729923059072e-38	0.318764937633647	0.646528	0.58125	1.83890181718086e-33	2 HSC CD38- BCR-ABL1 low	IRF1
1.53827047729191e-37	0.404419171032345	0.644444	0.624306	2.97532275717801e-33	2 HSC CD38- BCR-ABL1 low	MYADM
2.3555553923557e-37	0.290016616146262	1	1	4.5561152398944e-33	2 HSC CD38- BCR-ABL1 low	JUND
1.22593267795399e-36	0.283719346892377	0.0673611	0.661806	2.37119898569862e-32	2 HSC CD38- BCR-ABL1 low	GABPB1-AS1
1.4385121783678e-35	0.289764761967794	0.421528	00:03:00	2.782370255399e-31	2 HSC CD38- BCR-ABL1 low	CRIP1
1.83617629729402e-33	0.271117242691303	0.61875	0.588889	3.55153219422609e-29	2 HSC CD38- BCR-ABL1 low	AC103591.3
3.05925211196776e-33	0.267915430620848	0.46875	0.341667	5.91720543496803e-29	2 HSC CD38- BCR-ABL1 low	ZFP36
5.37979968265843e-33	0.251245195792156	0.635417	0.597917	1.04056085461979e-28	2 HSC CD38- BCR-ABL1 low	KLF10
6.9316331888257e-29	0.260972158607963	0.575694	0.504861	1.34071649138267e-24	2 HSC CD38- BCR-ABL1 low	MAP3K8
2.42741500673519e-27	0.337983400190212	0.657639	0.634028	4.6951061060272e-23	2 HSC CD38- BCR-ABL1 low	IER2
2.60720372857004e-26	0.592149242946684	0.399306	0.145139	5.04285345180017e-22	2 HSC CD38- BCR-ABL1 low	AREG
2.10070377062762e-25	0.380854490050629	0.665972	0.634722	4.06318123314794e-21	2 HSC CD38- BCR-ABL1 low	JUN
6.53580074183481e-25	0.288334326334798	0.420139	0.309028	1.26415457948569e-20	2 HSC CD38- BCR-ABL1 low	KCNQ1OT1
1.14669868570089e-24	0.281180342222793	0.331944	0.143056	2.21794459788267e-20	2 HSC CD38- BCR-ABL1 low	KLF2
7.84255864330136e-24	0.354780838020204	0.286806	00:17:00	1.51690769278735e-19	2 HSC CD38- BCR-ABL1 low	BEX1
4.34126490492161e-13	0.275320982575276	0.613889	0.0583333	8.39687457909937e-09	2 HSC CD38- BCR-ABL1 low	FOS
8.40569637211941e-207	0.639875813143775	1	0.691667	1.62582979229534e-202	3 CMP BCR-ABL1 high	H2AFZ
1.80838897956806e-155	0.46467789859895	1	0.685417	3.49778596428054e-151	3 CMP BCR-ABL1 high	RANBP1
6.41544072224935e-155	0.394561673596695	1	1	1.24087454449747e-150	3 CMP BCR-ABL1 high	TPI1
9.61203590296457e-143	0.267081289135401	1	1	1.85915998435141e-138	3 CMP BCR-ABL1 high	YBX1
1.21468393764871e-142	0.255796237513935	1	1	2.34944167220013e-138	3 CMP BCR-ABL1 high	PTMA
1.39379518844885e-142	0.317824158839634	1	1	2.69587865349777e-138	3 CMP BCR-ABL1 high	CHCHD2
3.53813370741064e-136	0.58899256054719	1	0.665278	6.84345821687366e-132	3 CMP BCR-ABL1 high	FABP5
3.73003942186379e-136	0.297212031467008	1	0.69375	7.21464224976895e-132	3 CMP BCR-ABL1 high	DEK
2.58111104033672e-132	0.478386763106012	1	0.69375	4.99238497421929e-128	3 CMP BCR-ABL1 high	HMGN2
1.91500489012194e-127	0.284944472982607	1	0.692361	3.70400245847386e-123	3 CMP BCR-ABL1 high	SNRPB
1.08052205039939e-125	0.341267963137022	1	0.693056	2.08994574988249e-121	3 CMP BCR-ABL1 high	STMN1
4.26678890033819e-125	0.314172694556313	1	0.691667	8.25282309103413e-121	3 CMP BCR-ABL1 high	SNRPD1
8.69542949053038e-125	0.345033926298981	1	0.685417	1.68186997205839e-120	3 CMP BCR-ABL1 high	NASP
1.98633665590098e-124	0.509621202341378	1	0.594444	3.84197235984367e-120	3 CMP BCR-ABL1 high	TYMS
1.21316654145578e-120	0.364036272195784	1	0.69375	2.34650672448377e-116	3 CMP BCR-ABL1 high	RAN
7.33369871381996e-115	0.531725712950354	1	0.69375	1.41848400522706e-110	3 CMP BCR-ABL1 high	TUBA1B
7.56153551581732e-115	0.541980943329596	1	0.690972	1.46255219946939e-110	3 CMP BCR-ABL1 high	DUT
7.77592022148198e-115	0.344250939432811	1	1	1.50401848923904e-110	3 CMP BCR-ABL1 high	HMGB1
7.93893993736626e-115	0.31410538624987	1	0.690278	1.53554976268538e-110	3 CMP BCR-ABL1 high	UQCRQ
8.4907692224346e-114	0.370038535304845	1	0.690278	1.6422845830033e-109	3 CMP BCR-ABL1 high	NAA38
9.53691442678042e-114	0.420737807319462	1	0.671528	1.84462998842787e-109	3 CMP BCR-ABL1 high	SNRPG
2.06406742532124e-113	0.311762526957619	1	1	3.99231921405634e-109	3 CMP BCR-ABL1 high	MIF
1.19791156613139e-110	0.313960440841914	1	0.693056	2.31700055121133e-106	3 CMP BCR-ABL1 high	SNRPE
3.21686768116812e-108	0.282643398572342	1	0.688889	6.22206546891538e-104	3 CMP BCR-ABL1 high	ERH
2.08449786808844e-104	0.402518743365498	1	0.585417	4.03183577645666e-100	3 CMP BCR-ABL1 high	MCM7
2.01078647022801e-103	0.372108998330834	1	0.661806	3.88926319071501e-99	3 CMP BCR-ABL1 high	PGAM1
2.43322677751353e-103	0.372886827066927	1	0.682639	4.70634723306666e-99	3 CMP BCR-ABL1 high	NME1
5.60425234268626e-103	0.310421582159842	1	0.69375	1.08397448812238e-98	3 CMP BCR-ABL1 high	HNRNPD
1.05487696822739e-102	0.29129215111336	1	0.69375	2.04034303194542e-98	3 CMP BCR-ABL1 high	SRSF9
5.41441288363861e-102	0.309484070765095	1	0.692361	1.04725573995338e-97	3 CMP BCR-ABL1 high	PSMA7
2.05478075109727e-100	0.281242900795988	1	0.661111	3.97435692877234e-96	3 CMP BCR-ABL1 high	ALYREF
1.14425080882893e-99	0.380152250897049	1	0.686806	2.21320991443692e-95	3 CMP BCR-ABL1 high	PDIA6
3.16519376412933e-99	0.507830740701241	1	0.0604167	6.12211777857894e-95	3 CMP BCR-ABL1 high	PCLAF
1.71872519280112e-98	0.288835018658626	1	0.0680556	3.32435826791592e-94	3 CMP BCR-ABL1 high	LSM4
3.39734140969795e-97	0.304064215976299	1	0.69375	6.57113775463778e-93	3 CMP BCR-ABL1 high	ENO1
8.43965732944415e-97	0.337437725331775	1	0.669444	1.63239852066109e-92	3 CMP BCR-ABL1 high	SIVA1
2.01992883480327e-94	0.334749250291259	1	0.684028	3.90694635227649e-90	3 CMP BCR-ABL1 high	NDUFS6
3.24193305000724e-94	0.257073349080718	1	1	6.27054690532401e-90	3 CMP BCR-ABL1 high	SLC25A5
5.62569619407076e-94	0.359928604930068	1	0.688194	1.08812215785717e-89	3 CMP BCR-ABL1 high	VDAC1
2.40338356630843e-93	0.354823313938699	1	0.69375	4.64862449395376e-89	3 CMP BCR-ABL1 high	LDHA
6.37955381401718e-92	0.318921882723886	1	0.693056	1.2339332987072e-87	3 CMP BCR-ABL1 high	PA2G4
1.74783974393507e-91	0.398472137372894	0.693056	0.544444	3.38067163271921e-87	3 CMP BCR-ABL1 high	COTL1
1.57004019123538e-90	0.262960628441769	1	0.693056	3.03677173788748e-86	3 CMP BCR-ABL1 high	PARK7
1.95109128807881e-89	0.259844214306566	1	0.681944	3.77380076940203e-85	3 CMP BCR-ABL1 high	PPM1G
2.21806699788632e-89	0.283840968673163	1	0.693056	4.29018518731172e-85	3 CMP BCR-ABL1 high	COX8A
4.1832583490602e-88	0.319813852373318	1	0.691667	8.09125829875224e-84	3 CMP BCR-ABL1 high	C1QBP
7.97234069408319e-88	0.272507946586439	1	0.69375	1.54201013704957e-83	3 CMP BCR-ABL1 high	ATP5MC3
1.23428254325232e-87	0.263836138154524	1	1	2.38734929515863e-83	3 CMP BCR-ABL1 high	UBL5
1.522703482749e-87	0.284915358519754	1	0.693056	2.94521307633312e-83	3 CMP BCR-ABL1 high	ATP5MF
2.02552710887479e-87	0.276967237874562	1	0.688889	3.91777453398562e-83	3 CMP BCR-ABL1 high	SRP9
5.8658211029851e-87	0.298376131012417	1	1	1.13456711773938e-82	3 CMP BCR-ABL1 high	GAPDH
1.41244284518719e-85	0.312724245467571	1	0.686111	2.73194695116105e-81	3 CMP BCR-ABL1 high	ATP5MC1
1.89290468782206e-85	0.406618395307578	0.693056	0.463889	3.66125624718542e-81	3 CMP BCR-ABL1 high	PKM
1.98810329016239e-85	0.30528999613763	1	0.692361	3.84538938383209e-81	3 CMP BCR-ABL1 high	COX7B
3.27207931061699e-85	0.316529419113267	1	0.639583	6.32885580259539e-81	3 CMP BCR-ABL1 high	DCTPP1
3.98436148464874e-83	0.334313162544832	0.693056	0.600694	7.7065519836076e-79	3 CMP BCR-ABL1 high	RPA3
1.54821327878003e-82	0.315058339980085	1	0.690278	2.99455412381634e-78	3 CMP BCR-ABL1 high	PDIA3
1.39887556849601e-81	0.387292770159271	0.06875	0.529167	2.70570512458498e-77	3 CMP BCR-ABL1 high	HELLS
3.62728023887675e-81	0.503116284792213	0.06875	0.561111	7.01588543803542e-77	3 CMP BCR-ABL1 high	PCNA
7.12921056632989e-81	0.250687297818259	1	0.69375	1.37893190773953e-76	3 CMP BCR-ABL1 high	PTGES3
7.68601042452813e-80	0.308209119919556	1	0.642361	1.48662813631223e-75	3 CMP BCR-ABL1 high	DNMT1
1.61014936758343e-79	0.339720349735996	1	0.671528	3.11435090677987e-75	3 CMP BCR-ABL1 high	CYCS
4.40821655530012e-79	0.359872566267367	0.693056	0.675	8.5263724612615e-75	3 CMP BCR-ABL1 high	SRM
9.92775753773181e-79	0.358039467819434	1	0.0680556	1.92022686294809e-74	3 CMP BCR-ABL1 high	SLIRP
2.85473432670688e-78	0.310199902541751	0.686111	0.529861	5.52162713471645e-74	3 CMP BCR-ABL1 high	CENPW
1.5484704691929e-77	0.290393058622701	1	0.69375	2.9950515815129e-73	3 CMP BCR-ABL1 high	ATP5ME
1.83994836595701e-77	0.272387328040177	1	0.675	3.55882812943404e-73	3 CMP BCR-ABL1 high	METTL26
1.84323149384162e-76	0.369585184452415	1	0.679167	3.56517835538845e-72	3 CMP BCR-ABL1 high	CYBA
2.98727697450284e-76	0.250975948131738	1	0.678472	5.7779911240834e-72	3 CMP BCR-ABL1 high	NDUFA12
3.25105754508974e-76	0.265216127225799	1	0.69375	6.28819550371257e-72	3 CMP BCR-ABL1 high	SNRPF
3.39742093947715e-76	0.284897855308269	1	0.06875	6.5712915811367e-72	3 CMP BCR-ABL1 high	PGK1
3.736688737885e-76	0.285672473899082	1	0.679861	7.22750335681717e-72	3 CMP BCR-ABL1 high	CCT5
5.48306600758582e-76	0.272128942257908	0.693056	0.634028	1.06053462718725e-71	3 CMP BCR-ABL1 high	ATP1B3
6.16265496512786e-76	0.294625797678267	1	1	1.19198072335503e-71	3 CMP BCR-ABL1 high	HNRNPA2B1
2.71270617411891e-75	0.293697433358934	1	0.689583	5.2469162819808e-71	3 CMP BCR-ABL1 high	PRELID1
3.35974620236585e-75	0.303113889031793	0.684028	0.532639	6.49842110461604e-71	3 CMP BCR-ABL1 high	LMNB1
3.52653314672562e-75	0.304900083254724	1	1	6.82102041239669e-71	3 CMP BCR-ABL1 high	NUCKS1
9.62189089492666e-74	0.34081063376797	0.689583	0.544444	1.86106613689672e-69	3 CMP BCR-ABL1 high	MCM4
2.04660888380475e-73	0.315703768076543	0.693056	0.68125	3.95855090305514e-69	3 CMP BCR-ABL1 high	IDH2
4.061189734373e-73	0.296776709611135	1	0.64375	7.85515318422425e-69	3 CMP BCR-ABL1 high	TXNDC17
5.13957900490274e-73	0.294254459646741	1	0.69375	9.94097371128289e-69	3 CMP BCR-ABL1 high	FUS
6.96246458267886e-73	0.261920361593706	0.693056	0.661111	1.34667989958175e-68	3 CMP BCR-ABL1 high	GGCT
6.96787120314264e-73	0.255492954771364	1	0.690278	1.34772564811185e-68	3 CMP BCR-ABL1 high	UQCR10
1.43163878173292e-72	0.257637191919761	1	0.690972	2.76907573162782e-68	3 CMP BCR-ABL1 high	SEM1
5.29658891506425e-72	0.252563057199424	1	0.688889	1.02446622795173e-67	3 CMP BCR-ABL1 high	NDUFB2
1.02241000896508e-71	0.255963145057769	1	0.643056	1.97754543934025e-67	3 CMP BCR-ABL1 high	TOMM40
2.51087868247437e-71	0.6691352490528	1	0.693056	4.85654154764192e-67	3 CMP BCR-ABL1 high	CALR
7.30712183193691e-71	0.421770627007911	0.64375	0.350694	1.41334350473324e-66	3 CMP BCR-ABL1 high	PHGDH
1.23736424293854e-70	0.329166022148069	1	0.651389	2.39330991869173e-66	3 CMP BCR-ABL1 high	GSTP1
5.61817785514811e-70	0.262440676501367	1	0.690278	1.08666796074275e-65	3 CMP BCR-ABL1 high	SRSF2
2.16771472796546e-69	0.286657500939244	1	0.678472	4.19279382683079e-65	3 CMP BCR-ABL1 high	PDCD5
2.25788882885101e-69	0.387939661708338	1	0.684028	4.36720857276362e-65	3 CMP BCR-ABL1 high	HSPE1
2.31255032950901e-69	0.274099998455532	0.693056	0.670833	4.47293484733634e-65	3 CMP BCR-ABL1 high	PRKDC
4.70711197176326e-68	0.26054816934039	1	0.672222	9.1044959757845e-64	3 CMP BCR-ABL1 high	SPCS2
8.15344761279675e-68	0.283107275063755	1	0.586111	1.57703983726715e-63	3 CMP BCR-ABL1 high	AIF1
1.84883265774905e-67	0.28433247609471	1	0.664583	3.57601212661821e-63	3 CMP BCR-ABL1 high	PRDX4
4.94828175924369e-67	0.256856550197712	0.693056	0.632639	9.57096657872915e-63	3 CMP BCR-ABL1 high	POLE3
1.16548434120608e-66	0.394446118456744	1	0.693056	2.2542798127608e-62	3 CMP BCR-ABL1 high	PPIB
2.92270067150041e-66	0.341361636458251	0.647222	0.374306	5.65308763881609e-62	3 CMP BCR-ABL1 high	CLSPN
1.0324424048799e-65	0.297217035521194	0.665278	0.404861	1.9969500995187e-61	3 CMP BCR-ABL1 high	CENPM
3.17458627757723e-65	0.267403481016884	1	1	6.14028477808988e-61	3 CMP BCR-ABL1 high	EIF5A
1.17214329592499e-64	0.36010442369318	1	0.684722	2.26715956297812e-60	3 CMP BCR-ABL1 high	SRSF7
4.94815845662584e-64	0.317427687068383	0.06875	0.642361	9.57072808680571e-60	3 CMP BCR-ABL1 high	MLEC
7.74005100503422e-64	0.30525854155512	0.689583	0.588889	1.49708066539372e-59	3 CMP BCR-ABL1 high	MCM3
2.63934151869535e-63	0.347231674969316	1	0.693056	5.10501436546054e-59	3 CMP BCR-ABL1 high	HSPD1
9.43737288902219e-63	0.261603874957392	0.693056	0.605556	1.82537666419467e-58	3 CMP BCR-ABL1 high	USP1
2.5069088761414e-62	0.25011874057409	0.0673611	0.450694	4.84886314823269e-58	3 CMP BCR-ABL1 high	C4ORF48
1.18385575605422e-61	0.302549877917526	1	0.0680556	2.28981380336008e-57	3 CMP BCR-ABL1 high	ODC1
2.16598109966312e-61	0.271466097673954	0.0659722	0.425	4.18944064296841e-57	3 CMP BCR-ABL1 high	FEN1
2.55514395327595e-61	0.252023896671595	1	0.675	4.94215943442634e-57	3 CMP BCR-ABL1 high	RNASEH2C
2.74615835628572e-61	0.27981942869635	0.693056	0.665972	5.31161949272784e-57	3 CMP BCR-ABL1 high	EIF4EBP1
1.40610782203838e-60	0.271397519745449	0.693056	0.627778	2.71969374938664e-56	3 CMP BCR-ABL1 high	NDUFB3
1.67183272522106e-60	0.332728814320074	1	1	3.23365885712257e-56	3 CMP BCR-ABL1 high	HSP90AA1
7.64490003030563e-60	0.263879373921698	0.689583	0.648611	1.47867656386172e-55	3 CMP BCR-ABL1 high	ARHGDIA
1.55328923041651e-59	0.29145231681986	0.682639	0.531944	3.00437202947161e-55	3 CMP BCR-ABL1 high	MAD2L1
3.05517447796763e-59	0.294370059454068	0.66875	0.418056	5.90931847528499e-55	3 CMP BCR-ABL1 high	ZWINT
3.32205033351952e-59	0.275563733702709	0.690972	0.675	6.42550975509346e-55	3 CMP BCR-ABL1 high	ATP6V0B
3.48695229948837e-59	0.294514331777663	0.651389	0.398611	6.74446313767041e-55	3 CMP BCR-ABL1 high	GINS2
3.87743842646304e-59	0.426065761284931	1	0.690972	7.49974140446481e-55	3 CMP BCR-ABL1 high	TUBB
4.92118977706712e-59	0.281509052825977	0.0673611	0.0465278	9.51856526680323e-55	3 CMP BCR-ABL1 high	GMNN
7.70517852093208e-59	0.250617906179375	0.690972	0.607639	1.49033562951868e-54	3 CMP BCR-ABL1 high	MRPS26
4.69898633291721e-58	0.254097997879519	1	0.0645833	9.08877936512846e-54	3 CMP BCR-ABL1 high	DNAJC9
1.64287314204474e-57	0.252225862495427	1	0.69375	3.17764523134294e-53	3 CMP BCR-ABL1 high	HNRNPA3
4.29431025882069e-57	0.265619556850234	1	0.693056	8.30605490261097e-53	3 CMP BCR-ABL1 high	TMEM258
1.49889466351463e-56	0.26167876841593	0.663194	0.492361	2.89916205817e-52	3 CMP BCR-ABL1 high	MCM6
1.67485548971618e-55	0.382707349057412	1	0.684722	3.23950548820904e-51	3 CMP BCR-ABL1 high	P4HB
2.68463315186658e-55	0.272502168531585	0.686111	0.601389	5.19261744234034e-51	3 CMP BCR-ABL1 high	LRRC59
2.02805282045517e-54	0.250123560256321	0.679167	0.553472	3.92265976532438e-50	3 CMP BCR-ABL1 high	SMC2
3.88531301166592e-53	0.273009584416989	1	0.690278	7.51497242716423e-49	3 CMP BCR-ABL1 high	DAD1
6.70587776651937e-51	0.259531620021535	0.693056	0.661806	1.29705087760018e-46	3 CMP BCR-ABL1 high	ANAPC11
1.07949386997425e-50	0.277707712835026	0.684028	0.571528	2.08795704330419e-46	3 CMP BCR-ABL1 high	CORO1A
9.08887753456696e-50	0.321625184356737	1	0.690972	1.75797069273594e-45	3 CMP BCR-ABL1 high	SEC61G
5.44528116764985e-49	0.260221493307274	1	0.66875	1.05322628344683e-44	3 CMP BCR-ABL1 high	SPCS3
1.18409809208854e-48	0.275077289920449	0.575	0.252083	2.29028252971765e-44	3 CMP BCR-ABL1 high	MYBL2
8.53286980844721e-48	0.336387646067646	0.615972	0.311806	1.65042767834986e-43	3 CMP BCR-ABL1 high	TK1
6.26952625097212e-47	0.297437194980175	0.675694	0.545833	1.21265176746303e-42	3 CMP BCR-ABL1 high	CKS1B
6.80649789564999e-46	0.460464330239659	0.621528	0.377083	1.31651282297662e-41	3 CMP BCR-ABL1 high	IGFBP2
7.99262779852908e-46	0.273949154542318	1	1	1.54593406879149e-41	3 CMP BCR-ABL1 high	NCL
5.01923610527868e-45	0.315160659279739	1	0.692361	9.70820647483002e-41	3 CMP BCR-ABL1 high	HSP90B1
5.26831569064468e-45	0.262131006552126	0.689583	0.585417	1.01899762088449e-40	3 CMP BCR-ABL1 high	CPVL
1.33146575945056e-42	0.260540098109844	0.693056	0.650694	2.57532107192928e-38	3 CMP BCR-ABL1 high	LRPAP1
4.22536333162368e-42	0.324624350785125	1	0.0666667	8.17269775602652e-38	3 CMP BCR-ABL1 high	MYDGF
7.48461153546502e-42	0.287787968807575	0.693056	0.681944	1.44767356318964e-37	3 CMP BCR-ABL1 high	IFITM2
3.25180445407806e-41	0.274327586437245	0.65625	0.472917	6.28964017507777e-37	3 CMP BCR-ABL1 high	NT5DC2
1.79443351622157e-39	0.391330561605151	0.672222	0.563889	3.47079330707577e-35	3 CMP BCR-ABL1 high	MGST1
4.90949771131441e-39	0.276163353848799	0.665278	0.534028	9.49595047322433e-35	3 CMP BCR-ABL1 high	ATAD2
2.20135728627883e-37	0.336495885261657	0.59375	0.338889	4.25786526312052e-33	3 CMP BCR-ABL1 high	PLEK
6.80933194884921e-37	0.320604380883133	0.672222	0.534028	1.31706098554641e-32	3 CMP BCR-ABL1 high	FKBP11
2.86992236760189e-36	0.29057009645449	0.693056	0.644444	5.55100384341558e-32	3 CMP BCR-ABL1 high	MT2A
4.82697786573335e-35	0.259475055765629	0.0645833	0.485417	9.33634058790145e-31	3 CMP BCR-ABL1 high	SDF2L1
1.33477286678787e-34	0.363001868243612	1	0.683333	2.58171767894111e-30	3 CMP BCR-ABL1 high	HSPA5
4.52663190415928e-31	0.256161885293981	0.563889	0.227083	8.75541142902487e-27	3 CMP BCR-ABL1 high	CPA3
1.54304588241572e-29	0.409509098569611	0.636806	0.434028	2.98455934576849e-25	3 CMP BCR-ABL1 high	RFLNB
4.53647060956634e-28	0.303115981632365	1	0.69375	8.77444145302321e-24	3 CMP BCR-ABL1 high	HMGB2
4.74456306286904e-27	0.264061288597522	0.0631944	0.477778	9.17693387620129e-23	3 CMP BCR-ABL1 high	NPW
4.97159238907785e-27	0.284933315847275	0.629861	0.427778	9.61605399895437e-23	3 CMP BCR-ABL1 high	NUSAP1
1.98565443693514e-26	0.289118509983897	0.599306	0.320833	3.84065281191994e-22	3 CMP BCR-ABL1 high	BIRC5
4.391887406393e-26	0.261522221830369	0.642361	0.523611	8.49478862144534e-22	3 CMP BCR-ABL1 high	RAB32
1.74802224355531e-24	0.666327037158779	1	0.690278	3.38102462348469e-20	3 CMP BCR-ABL1 high	SRGN
1.40328179699095e-22	0.269514921966638	0.684028	0.629861	2.7142276517399e-18	3 CMP BCR-ABL1 high	TUBB4B
3.40297548787025e-22	0.554227386564788	0.6125	0.539583	6.58203518863865e-18	3 CMP BCR-ABL1 high	IGLL1
7.10458322348196e-20	0.255785414299931	0.677083	0.579861	1.37416848708588e-15	3 CMP BCR-ABL1 high	PTTG1
4.56002511363527e-18	0.37851169407776	0.322917	0.104861	8.82000057479335e-14	3 CMP BCR-ABL1 high	RNASE2
8.14855337891686e-18	0.309105029870659	0.579861	0.354861	1.5760931945501e-13	3 CMP BCR-ABL1 high	TOP2A
7.50581962663367e-17	0.282259021119092	0.579861	0.366667	1.45177563218348e-12	3 CMP BCR-ABL1 high	MKI67
3.32546016449398e-16	0.483316636861695	0.515972	00:58:00	6.43210505016425e-12	3 CMP BCR-ABL1 high	FCER1A
6.27716474427405e-16	0.325744509347168	00:07:00	0.251389	1.21412920483749e-11	3 CMP BCR-ABL1 high	UBE2C
5.29185983081442e-15	0.426343778277781	1	0.693056	1.02355152847613e-10	3 CMP BCR-ABL1 high	HIST1H4C
1.24613962580497e-12	0.354218955345408	0.279167	00:18:00	2.41028326423198e-08	3 CMP BCR-ABL1 high	HDC
2.70794063044808e-11	0.286203411252437	0.539583	0.454861	5.23769876741267e-07	3 CMP BCR-ABL1 high	FAM19A2
9.94936825823035e-10	0.312000839018709	0.65625	0.604861	1.92440680850691e-05	3 CMP BCR-ABL1 high	HIST1H1B
5.17184662856417e-140	0.520365657889063	1	0.652083	1.00033857489688e-135	4 HSC/MPP BCR-ABL1 high	GSTP1
2.67161942326233e-118	0.531500472914674	1	0.588194	5.167446288474e-114	4 HSC/MPP BCR-ABL1 high	AIF1
1.14085951466281e-108	0.500542258260641	0.690278	0.468056	2.2066504732608e-104	4 HSC/MPP BCR-ABL1 high	PKM
1.48702039644571e-85	0.40852106585855	1	0.679861	2.8761948508053e-81	4 HSC/MPP BCR-ABL1 high	CYBA
1.27130911837628e-67	0.557132013773424	1	0.689583	2.4589660967634e-63	4 HSC/MPP BCR-ABL1 high	TMSB4X
2.67472826231076e-67	0.31674745820615	1	0.69375	5.17345940496148e-63	4 HSC/MPP BCR-ABL1 high	ENO1
3.67955121847738e-62	0.550794181597781	1	0.693056	7.11698796677894e-58	4 HSC/MPP BCR-ABL1 high	CALR
2.5966363211785e-61	0.294698339759967	0.692361	0.607639	5.02241397242346e-57	4 HSC/MPP BCR-ABL1 high	VIM
1.55013817531797e-59	0.255944446612674	1	0.69375	2.99827725870002e-55	4 HSC/MPP BCR-ABL1 high	ARPC2
3.98324808598155e-59	0.25555550764237	1	1	7.70439844790551e-55	4 HSC/MPP BCR-ABL1 high	GAPDH
3.15186922981542e-57	0.301603084755761	1	0.691667	6.09634546430899e-53	4 HSC/MPP BCR-ABL1 high	H2AFZ
1.53567423688269e-55	0.298647274401521	1	0.665972	2.9703011089785e-51	4 HSC/MPP BCR-ABL1 high	FABP5
4.59503709933211e-55	0.299677533386973	0.670139	0.429167	8.88772075752816e-51	4 HSC/MPP BCR-ABL1 high	PSMB9
1.51852486788864e-54	0.380032675334551	0.663889	0.364583	2.93713079947021e-50	4 HSC/MPP BCR-ABL1 high	SMIM24
1.55200279065975e-54	0.329895424245183	0.652083	0.354861	3.00188379769409e-50	4 HSC/MPP BCR-ABL1 high	PHGDH
1.79817802568762e-54	0.400487996373051	1	0.69375	3.478035937285e-50	4 HSC/MPP BCR-ABL1 high	HMGN2
8.33903052368124e-51	0.277643127940135	0.690278	0.647917	1.61293528389043e-46	4 HSC/MPP BCR-ABL1 high	PSMB8
5.16603992573539e-50	0.310881083040725	1	0.69375	9.9921544243574e-46	4 HSC/MPP BCR-ABL1 high	H2AFY
6.51549578150778e-49	0.255617348336926	1	0.68125	1.26022719405923e-44	4 HSC/MPP BCR-ABL1 high	IDH2
1.33012193274038e-48	0.364665981583444	1	0.69375	2.57272184230644e-44	4 HSC/MPP BCR-ABL1 high	TUBA1B
2.03790507999384e-47	0.569419090254828	0.670139	0.335417	3.94171600572408e-43	4 HSC/MPP BCR-ABL1 high	PLEK
1.34770340001269e-44	0.420941876999409	0.665972	0.434028	2.60672791630455e-40	4 HSC/MPP BCR-ABL1 high	RFLNB
1.69681873753342e-44	0.256514879561445	1	0.693056	3.28198680213714e-40	4 HSC/MPP BCR-ABL1 high	STMN1
6.64801430758925e-44	0.279809183603227	0.619444	0.35	1.28585892737391e-39	4 HSC/MPP BCR-ABL1 high	CAPG
1.84659021632775e-43	0.273745148504757	1	1	3.57167479642114e-39	4 HSC/MPP BCR-ABL1 high	NAP1L1
1.79872419881655e-42	0.251981128919367	1	1	3.47909234535097e-38	4 HSC/MPP BCR-ABL1 high	ACTG1
2.80379641804291e-42	0.379072299726438	0.670139	0.473611	5.42310303177859e-38	4 HSC/MPP BCR-ABL1 high	TPM4
2.16284559967979e-41	0.257836383895906	0.663889	0.455556	4.18337595890066e-37	4 HSC/MPP BCR-ABL1 high	C4ORF48
5.78402454503851e-41	0.343205895356293	0.690278	0.654861	1.11874602750135e-36	4 HSC/MPP BCR-ABL1 high	XBP1
2.05259823974916e-39	0.32728058213043	0.668056	0.534028	3.97013551532283e-35	4 HSC/MPP BCR-ABL1 high	HELLS
4.7870961754617e-38	0.278707437332591	0.676389	0.574306	9.25920142257803e-34	4 HSC/MPP BCR-ABL1 high	CORO1A
2.1682161162512e-37	0.662838266625044	0.641667	0.367361	4.19376361205307e-33	4 HSC/MPP BCR-ABL1 high	LGALS1
1.14862862526227e-35	0.278712109395612	0.661806	0.558333	2.22167748698229e-31	4 HSC/MPP BCR-ABL1 high	ITM2C
1.31205306508095e-34	0.29842288152656	0.686111	0.0597222	2.53777303847957e-30	4 HSC/MPP BCR-ABL1 high	TYMS
4.28936462369354e-34	0.275102746449241	0.579167	0.313889	8.29648905514805e-30	4 HSC/MPP BCR-ABL1 high	NRGN
5.73764972125143e-29	0.41816459877836	0.559028	0.309028	1.10977620908445e-24	4 HSC/MPP BCR-ABL1 high	SPINK2
2.0720595573724e-28	0.255053183752399	0.692361	0.692361	4.00777759586969e-24	4 HSC/MPP BCR-ABL1 high	SERPINB1
7.62643603905576e-28	0.364436005577461	1	0.693056	1.47510525867417e-23	4 HSC/MPP BCR-ABL1 high	PRDX1
2.1069309259051e-27	0.468228461886197	0.488194	0.241667	4.07522579688564e-23	4 HSC/MPP BCR-ABL1 high	CPA3
7.20392818109644e-27	0.273282061801397	0.647917	0.56875	1.39338378878767e-22	4 HSC/MPP BCR-ABL1 high	MGST1
5.57342555885448e-26	0.293438631711405	0.549306	0.364583	1.07801197159363e-21	4 HSC/MPP BCR-ABL1 high	HPGDS
2.0134403452608e-24	0.291807256463794	1	0.693056	3.89439631580343e-20	4 HSC/MPP BCR-ABL1 high	PPIB
9.08740549002382e-24	0.360060331382765	0.634028	0.43125	1.75768596988041e-19	4 HSC/MPP BCR-ABL1 high	CD69
3.12491033205844e-21	0.298988315734852	0.690278	0.672917	6.04420156426744e-17	4 HSC/MPP BCR-ABL1 high	TUBA1A
4.53741017420772e-20	0.30687367227779	0.692361	0.693056	8.77625875895258e-16	4 HSC/MPP BCR-ABL1 high	CD63
1.38693275858969e-19	0.310805358711452	1	0.692361	2.68260534166417e-15	4 HSC/MPP BCR-ABL1 high	HSP90B1
2.84328558057875e-19	0.252057239151137	0.502778	0.275	5.49948296995542e-15	4 HSC/MPP BCR-ABL1 high	CSF3R
6.35444981931309e-19	0.26493813076011	0.692361	0.692361	1.22907768405154e-14	4 HSC/MPP BCR-ABL1 high	PRSS57
6.80029364931508e-17	0.462222385012256	0.585417	0.544444	1.31531279765052e-12	4 HSC/MPP BCR-ABL1 high	IGLL1
1.77266051335029e-16	0.304484031095021	0.407639	0.184722	3.42867996492212e-12	4 HSC/MPP BCR-ABL1 high	CTSG
2.1309102692876e-16	0.324053087879701	0.692361	0.683333	4.12160664285607e-12	4 HSC/MPP BCR-ABL1 high	HSPA5
1.32542929253696e-14	0.599927576280978	1	0.690278	2.56364533762499e-10	4 HSC/MPP BCR-ABL1 high	SRGN
2.03122080853873e-14	0.284128239943656	0.690278	0.690972	3.92878728787562e-10	4 HSC/MPP BCR-ABL1 high	ANXA1
9.2962284694175e-14	0.306128367913715	0.682639	0.646528	1.79807651055473e-09	4 HSC/MPP BCR-ABL1 high	MT2A
6.32768853321082e-11	0.256053583584263	0.661806	0.0583333	1.22390151609364e-06	4 HSC/MPP BCR-ABL1 high	PTTG1
3.86744964027129e-10	0.323905474393864	0.619444	0.623611	7.48042109421272e-06	4 HSC/MPP BCR-ABL1 high	CLEC11A
1.51373721705585e-09	0.532572238367026	0.258333	0.115972	2.92787052522942e-05	4 HSC/MPP BCR-ABL1 high	RNASE2
8.59929541016473e-08	0.371699234882959	0.296528	0.175	0.00166327571823406	4 HSC/MPP BCR-ABL1 high	AREG
3.08552292244432e-76	0.560083101925063	1	1	5.96801843659181e-72	5 HSC CD38- BCR-ABL1 low	H3F3B
1.36762304316993e-74	0.885836608539998	0.690278	0.608333	2.64525649009928e-70	5 HSC CD38- BCR-ABL1 low	VIM
1.98997568398256e-63	0.76634927350527	1	0.689583	3.84901096795908e-59	5 HSC CD38- BCR-ABL1 low	TMSB4X
1.78555612812917e-59	0.595891556148214	0.692361	0.685417	3.45362266302745e-55	5 HSC CD38- BCR-ABL1 low	HLA-E
2.39929374927184e-58	0.462321840285103	1	1	4.6407139698416e-54	5 HSC CD38- BCR-ABL1 low	HLA-A
1.15719413688309e-57	0.484636009404187	0.692361	0.690972	2.23824489955927e-53	5 HSC CD38- BCR-ABL1 low	SH3BGRL3
1.30115641663358e-50	0.365139387181435	1	1	2.51669674105267e-46	5 HSC CD38- BCR-ABL1 low	ACTG1
1.87831266775304e-46	0.451037011036219	0.683333	0.689583	3.63303236196794e-42	5 HSC CD38- BCR-ABL1 low	CD37
1.88116067692344e-44	0.499305760474489	0.646528	0.616667	3.63854098130531e-40	5 HSC CD38- BCR-ABL1 low	NRIP1
1.7783207893264e-43	0.375466738005178	0.0659722	0.600694	3.43962807071512e-39	5 HSC CD38- BCR-ABL1 low	SERPINB6
2.70027732916392e-43	0.422694741117393	0.657639	0.628472	5.22287641006886e-39	5 HSC CD38- BCR-ABL1 low	DDAH2
2.66664068944842e-42	0.265115052897829	0.685417	0.589583	5.15781642153113e-38	5 HSC CD38- BCR-ABL1 low	AIF1
7.44419063579564e-40	0.394611605770063	1	1	1.43985535277559e-35	5 HSC CD38- BCR-ABL1 low	HLA-B
9.69629486701749e-39	0.835254590091948	0.615972	0.515972	1.87545735317852e-34	5 HSC CD38- BCR-ABL1 low	TSC22D3
1.051864418255e-38	0.402277881052764	0.692361	1	2.03451615778883e-34	5 HSC CD38- BCR-ABL1 low	ZFAS1
1.10534282876567e-35	0.545181417876082	0.690278	0.693056	2.13795409939855e-31	5 HSC CD38- BCR-ABL1 low	NEAT1
1.21886346208728e-35	0.548766870506662	1	0.69375	2.35752570836922e-31	5 HSC CD38- BCR-ABL1 low	H1FX
2.93422398773693e-35	0.441676873129547	0.615972	0.0513889	5.67537603708077e-31	5 HSC CD38- BCR-ABL1 low	HCST
1.26615256679147e-34	0.659336584553425	0.63125	0.582639	2.44899229468807e-30	5 HSC CD38- BCR-ABL1 low	KLF6
1.21995961746108e-33	0.441565875011178	0.690278	0.693056	2.35964589209322e-29	5 HSC CD38- BCR-ABL1 low	SERPINB1
1.34346642825287e-31	0.322944848637518	0.609722	0.372917	2.5985327655267e-27	5 HSC CD38- BCR-ABL1 low	SMIM24
2.49907587453622e-31	0.458341371036839	1	1	4.83371255652795e-27	5 HSC CD38- BCR-ABL1 low	MALAT1
3.07000534682046e-31	0.329659242556873	0.650694	0.601389	5.93800434182012e-27	5 HSC CD38- BCR-ABL1 low	CELF2
3.70223327068902e-31	0.419837763501249	0.648611	0.63125	7.16085959216671e-27	5 HSC CD38- BCR-ABL1 low	LAPTM4B
1.56272949867686e-30	0.512708064622526	0.629167	0.0645833	3.02263139634079e-26	5 HSC CD38- BCR-ABL1 low	SOCS2
2.69771764881753e-30	0.443867110049654	0.596528	0.591667	5.21792547634286e-26	5 HSC CD38- BCR-ABL1 low	SOD2-1
1.40843077214304e-29	0.28596150805953	0.585417	0.477778	2.72418679947907e-25	5 HSC CD38- BCR-ABL1 low	LAT2
2.09895225329745e-29	0.355425394027493	0.6375	0.658333	4.05979344832793e-25	5 HSC CD38- BCR-ABL1 low	MTURN
1.46993540926369e-28	0.404101585327835	0.504861	0.309722	2.84314906859783e-24	5 HSC CD38- BCR-ABL1 low	AHNAK
2.3677131272699e-28	0.364280559501342	0.468056	0.235417	4.57963073076543e-24	5 HSC CD38- BCR-ABL1 low	HEMGN
3.19922420477228e-28	0.34090546352081	0.557639	0.492361	6.18793945687053e-24	5 HSC CD38- BCR-ABL1 low	MBOAT7
1.42350511272085e-27	0.339259796525745	0.690278	0.693056	2.75334358902468e-23	5 HSC CD38- BCR-ABL1 low	PNRC1
2.08516522754177e-27	0.351553967660492	0.642361	0.668056	4.03312658311128e-23	5 HSC CD38- BCR-ABL1 low	VAMP2
2.86921196051413e-27	0.378437885220161	1	1	5.54962977402643e-23	5 HSC CD38- BCR-ABL1 low	JUND
1.68664150082859e-26	0.322571936097125	0.602778	0.564583	3.26230199090267e-22	5 HSC CD38- BCR-ABL1 low	BEX2
2.21383172455516e-26	0.309272522669022	0.655556	0.58125	4.28199332163459e-22	5 HSC CD38- BCR-ABL1 low	LST1
2.61874633289791e-26	0.316981125288922	0.672917	0.665278	5.06517915709113e-22	5 HSC CD38- BCR-ABL1 low	TAOK3
4.57618727163371e-26	0.326997109450742	0.640278	0.613194	8.85126142079393e-22	5 HSC CD38- BCR-ABL1 low	CLEC2B
1.35490233717115e-25	0.518304441614538	0.622917	0.610417	2.62065210055644e-21	5 HSC CD38- BCR-ABL1 low	CD52
1.3775159548168e-25	0.394740698128552	0.396528	0.165972	2.66439135980666e-21	5 HSC CD38- BCR-ABL1 low	CRHBP
1.95120280214015e-25	0.346302388832317	0.511806	00:59:00	3.77401645989948e-21	5 HSC CD38- BCR-ABL1 low	RAB27B
2.56743702820757e-25	0.407990646131756	0.661806	0.676389	4.96593669995909e-21	5 HSC CD38- BCR-ABL1 low	TUBA1A
4.77998057145214e-25	0.607321250192804	0.692361	0.693056	9.24543842130273e-21	5 HSC CD38- BCR-ABL1 low	CD74
5.58414650607843e-25	0.319667369215848	0.500694	0.336111	1.08008561720569e-20	5 HSC CD38- BCR-ABL1 low	GSN
1.01366551122594e-24	0.308076750555788	0.672917	0.656944	1.96063183181321e-20	5 HSC CD38- BCR-ABL1 low	XBP1
1.79087323575562e-23	0.44345495388511	0.522222	00:55:00	3.46390701259853e-19	5 HSC CD38- BCR-ABL1 low	FHL1
1.84772190646503e-23	0.266686411111496	0.692361	1	3.57386371148465e-19	5 HSC CD38- BCR-ABL1 low	CIRBP
2.26023103724167e-23	0.290332009730023	0.456944	0.334028	4.37173887223283e-19	5 HSC CD38- BCR-ABL1 low	GUCY1A1
3.46677417097487e-23	0.556735639544214	0.668056	0.683333	6.7054346014996e-19	5 HSC CD38- BCR-ABL1 low	HLA-DPB1
5.61749353262756e-23	0.317350480269954	0.596528	0.642361	1.08653559908082e-18	5 HSC CD38- BCR-ABL1 low	IL18
5.85638349469797e-23	0.47125250317707	0.575	0.5375	1.13274169554448e-18	5 HSC CD38- BCR-ABL1 low	S100A10
6.8214793552374e-23	0.413315005294532	0.575	0.438889	1.31941053689002e-18	5 HSC CD38- BCR-ABL1 low	CD69
9.83836874719898e-23	0.29253492046865	0.0548611	0.0472222	1.90293728308323e-18	5 HSC CD38- BCR-ABL1 low	IDS
1.20975755872684e-22	0.27224066414511	00:09:00	0.607639	2.33991307008946e-18	5 HSC CD38- BCR-ABL1 low	RABAC1
5.19494992002823e-22	0.348696990694261	0.520139	00:58:00	1.00480721353186e-17	5 HSC CD38- BCR-ABL1 low	VAMP5
5.34808736917089e-22	0.582573976233799	0.672917	0.06875	1.03442705894503e-17	5 HSC CD38- BCR-ABL1 low	HLA-DPA1
5.61729120857817e-22	0.275275805292824	0.561806	0.55625	1.08649646556319e-17	5 HSC CD38- BCR-ABL1 low	CNST
1.17616506036251e-21	0.27425927648589	0.672917	0.686111	2.27493845975316e-17	5 HSC CD38- BCR-ABL1 low	EIF4A2
4.11309301784475e-21	0.251382273482788	0.675	0.684722	7.95554451511531e-17	5 HSC CD38- BCR-ABL1 low	LRRFIP1
4.41395663937504e-21	0.268522828610405	0.679167	0.69375	8.5374749318792e-17	5 HSC CD38- BCR-ABL1 low	ITM2B
7.69924625261437e-21	0.487554774937953	0.675	0.678472	1.48918821018067e-16	5 HSC CD38- BCR-ABL1 low	ZFP36L2
1.09249741883057e-20	0.346848983773439	0.0479167	0.324306	2.1131085075021e-16	5 HSC CD38- BCR-ABL1 low	NPDC1
1.19563597944403e-20	0.420535930719521	0.596528	0.625694	2.31259911144065e-16	5 HSC CD38- BCR-ABL1 low	HLA-DQB1
1.4344115380328e-20	0.30066744146953	0.554861	0.554167	2.77443879686304e-16	5 HSC CD38- BCR-ABL1 low	MAX
1.98756678993075e-20	0.385915762007046	0.665972	0.686806	3.84435168508406e-16	5 HSC CD38- BCR-ABL1 low	ANKRD28
4.6594478125569e-20	0.295838245712636	0.692361	1	9.01230395904755e-16	5 HSC CD38- BCR-ABL1 low	TAGLN2
6.53900744422519e-20	0.362404378866552	0.596528	00:09:00	1.26477481986204e-15	5 HSC CD38- BCR-ABL1 low	PTMS
7.26011806877808e-20	0.272298733588312	0.524306	0.0548611	1.40425203686306e-15	5 HSC CD38- BCR-ABL1 low	ELMO1
1.01710824188239e-19	0.278258130296189	0.452778	0.323611	1.96729076144892e-15	5 HSC CD38- BCR-ABL1 low	BTG2
1.13757006801283e-19	0.282636881457318	0.640278	0.65625	2.20028802555041e-15	5 HSC CD38- BCR-ABL1 low	MSI2
1.71752478525031e-19	0.52039811381087	0.0583333	0.60625	3.32203643963116e-15	5 HSC CD38- BCR-ABL1 low	GATA2
2.44001062073887e-19	0.296276607013723	0.415972	00:04:00	4.71946854263313e-15	5 HSC CD38- BCR-ABL1 low	TSPAN2
2.64606827793914e-19	0.389484975112631	0.315972	0.164583	5.11802526318989e-15	5 HSC CD38- BCR-ABL1 low	GAS2
3.52799510679458e-19	0.509177306712931	0.68125	0.690972	6.82384813556207e-15	5 HSC CD38- BCR-ABL1 low	HLA-DRB1
4.77901802486968e-19	0.323976001418641	0.300694	00:18:00	9.24357666370294e-15	5 HSC CD38- BCR-ABL1 low	GNG11
8.16529575428809e-19	0.274841614526567	0.635417	0.677083	1.5793315047944e-14	5 HSC CD38- BCR-ABL1 low	RSRP1
2.00656667190291e-18	0.263289319272306	0.596528	0.482639	3.88110125679461e-14	5 HSC CD38- BCR-ABL1 low	TPM4
1.54874991096718e-17	0.338994706920597	0.668056	0.688889	2.99559207779272e-13	5 HSC CD38- BCR-ABL1 low	SNHG7
1.59696157845394e-17	0.267314380383463	0.491667	0.435417	3.08884308504562e-13	5 HSC CD38- BCR-ABL1 low	RCSD1
1.81704592977067e-17	0.291239976095446	0.557639	0.0576389	3.51453023736242e-13	5 HSC CD38- BCR-ABL1 low	BIN2
2.00310802377694e-17	0.255863517289414	0.685417	0.692361	3.87441153958935e-13	5 HSC CD38- BCR-ABL1 low	LUC7L3
2.76774366021288e-17	0.338912083602227	1	1	5.35336978758375e-13	5 HSC CD38- BCR-ABL1 low	MTRNR2L12
1.07984521540274e-16	0.28821664799283	0.459028	0.292361	2.08863661563197e-12	5 HSC CD38- BCR-ABL1 low	MDK
1.14198856594165e-16	0.356406010627711	0.3875	0.25625	2.20883428424433e-12	5 HSC CD38- BCR-ABL1 low	MMRN1
1.31177221071579e-16	0.251043578210104	0.602778	0.565278	2.53722980996647e-12	5 HSC CD38- BCR-ABL1 low	ITM2C
2.01266217498104e-16	0.642749069799813	0.0506944	0.354861	3.89289117884832e-12	5 HSC CD38- BCR-ABL1 low	PLEK
2.20544344010415e-16	0.262343338356047	0.685417	0.693056	4.26576870184944e-12	5 HSC CD38- BCR-ABL1 low	RTN4
6.4062985099038e-16	0.33260960221122	0.494444	0.317361	1.23910625778559e-11	5 HSC CD38- BCR-ABL1 low	SPINK2
6.94079004272305e-16	0.250986243506072	0.542361	0.0506944	1.34248761006349e-11	5 HSC CD38- BCR-ABL1 low	NFKBIZ
1.12303272883094e-15	0.739747974546275	0.454861	0.313194	2.1721699041048e-11	5 HSC CD38- BCR-ABL1 low	AVP
1.27064362800978e-15	0.307426561197421	0.650694	0.676389	2.45767890529652e-11	5 HSC CD38- BCR-ABL1 low	PTPRC
3.00892827132433e-15	0.405819585710753	0.604861	0.613194	5.81986906239553e-11	5 HSC CD38- BCR-ABL1 low	H1F0
3.11340297344717e-15	0.299726863212224	0.520139	0.515278	6.02194403124152e-11	5 HSC CD38- BCR-ABL1 low	ANXA2
3.54612705167085e-15	0.503542544454333	0.356944	00:37:00	6.85891894334175e-11	5 HSC CD38- BCR-ABL1 low	CPA3
1.96057157996611e-14	0.364968501922758	0.683333	0.691667	3.79213754997045e-10	5 HSC CD38- BCR-ABL1 low	ANXA1
[truncated: 173 more rows]

## Sheet: DEG PR1
Supplementary Table 2: DEGs between clusters of PR1-specific CD8+ T-cells (up: high in cluster 0) (Figure 6)
[truncated: 200 more rows]

[truncated: 4 more sheets: DEG NK timepoint, DEG NK baseline, DEG NK co-culture, DEG CML co-culture]
