# Supplementary material for: Single-cell analysis of immune recognition in chronic myeloid leukemia patients following tyrosine kinase inhibitor discontinuation
Source: Leukemia. 2023 Nov 2;38(1):109–25. doi: 10.1038/s41375-023-02074-w (PMC10776410; doi:10.1038/s41375-023-02074-w)
Supplement: Supplementary file 4 — Supplementary Data 3 [file 41375_2023_2074_MOESM4_ESM.xlsx]

## Sheet: NK - LSC
Supplementary Table 3: Significant (P<0.05. CellPhoneDB) ligand-receptor interactions between LSCs and NK cell clusters
interacting_pair	ave.exp	ligand	receptor
CD40_CD40LG	0.69	LSC 0 MEP CD38+	LSC 0 MEP CD38+
GALR3_GAL	0.585	LSC 0 MEP CD38+	LSC 0 MEP CD38+
CXADR_FAM3C	0.525	LSC 0 MEP CD38+	LSC 0 MEP CD38+
CD40LG_a5b1 complex	0.705	LSC 0 MEP CD38+	LSC 0 MEP CD38+
TGFB1_TGFbeta receptor2	1939-02-01	LSC 0 MEP CD38+	LSC 0 MEP CD38+
LGALS9_DAG1	1977-01-01	LSC 0 MEP CD38+	LSC 0 MEP CD38+
CDH1_KLRG1	2029-01-01	LSC 0 MEP CD38+	LSC 0 MEP CD38+
CDH1_aEb7 complex	1.565	LSC 0 MEP CD38+	LSC 0 MEP CD38+
IDE_CCL23	0.555	LSC 0 MEP CD38+	LSC 0 MEP CD38+
CD40_TNFSF13B	2022-05-01	LSC 0 MEP CD38+	LSC 0 MEP CD38+
CSF1_SLC7A1	0.79	LSC 0 MEP CD38+	LSC 0 MEP CD38+
LAMP1_VSTM1	1.985	LSC 0 MEP CD38+	LSC 0 MEP CD38+
TFRC_TNFSF13B	2025-04-01	LSC 0 MEP CD38+	LSC 0 MEP CD38+
FBN1_a5b1 complex	0.36	LSC 0 MEP CD38+	LSC 0 MEP CD38+
TNFRSF10B_TNFSF10	0.285	LSC 0 MEP CD38+	LSC 0 MEP CD38+
CD55_ADGRE5	2022-07-01	LSC 0 MEP CD38+	LSC 0 MEP CD38+
LAMP1_FAM3C	1992-01-01	LSC 0 MEP CD38+	LSC 0 MEP CD38+
LGALS9_SLC1A5	2013-02-01	LSC 0 MEP CD38+	LSC 0 MEP CD38+
PECAM1_CD38	1956-01-01	LSC 0 MEP CD38+	LSC 0 MEP CD38+
LGALS9_CD47	2022-04-04	LSC 0 MEP CD38+	LSC 0 MEP CD38+
LGALS9_CD44	1932-03-01	LSC 0 MEP CD38+	LSC 0 MEP CD38+
MIF_TNFRSF14	2013-10-01	LSC 0 MEP CD38+	LSC 0 MEP CD38+
LGALS9_SORL1	1966-01-01	LSC 0 MEP CD38+	LSC 0 MEP CD38+
PTGER3_GHRL	0.215	LSC 0 MEP CD38+	LSC 1 MEP CD38+ cycling
CD40_CD40LG	0.54	LSC 0 MEP CD38+	LSC 1 MEP CD38+ cycling
GALR3_GAL	1966-01-01	LSC 0 MEP CD38+	LSC 1 MEP CD38+ cycling
CXADR_FAM3C	0.74	LSC 0 MEP CD38+	LSC 1 MEP CD38+ cycling
GDF11_TGFR_AVR2B	0.785	LSC 0 MEP CD38+	LSC 1 MEP CD38+ cycling
CD40LG_a5b1 complex	0.715	LSC 0 MEP CD38+	LSC 1 MEP CD38+ cycling
LRP6_CKLF	2021-01-01	LSC 0 MEP CD38+	LSC 1 MEP CD38+ cycling
TGFB1_TGFbeta receptor2	2.405	LSC 0 MEP CD38+	LSC 1 MEP CD38+ cycling
LGALS9_DAG1	1.885	LSC 0 MEP CD38+	LSC 1 MEP CD38+ cycling
CDH1_KLRG1	2027-01-01	LSC 0 MEP CD38+	LSC 1 MEP CD38+ cycling
CDH1_aEb7 complex	2022-06-01	LSC 0 MEP CD38+	LSC 1 MEP CD38+ cycling
DSC2_DSG2	0.405	LSC 0 MEP CD38+	LSC 1 MEP CD38+ cycling
IDE_CCL23	0.68	LSC 0 MEP CD38+	LSC 1 MEP CD38+ cycling
CD40_TNFSF13B	1964-01-01	LSC 0 MEP CD38+	LSC 1 MEP CD38+ cycling
CSF1_SLC7A1	0.94	LSC 0 MEP CD38+	LSC 1 MEP CD38+ cycling
LAMP1_VSTM1	2022-04-02	LSC 0 MEP CD38+	LSC 1 MEP CD38+ cycling
TFRC_TNFSF13B	1984-04-01	LSC 0 MEP CD38+	LSC 1 MEP CD38+ cycling
RLN2_RXFP1	0.23	LSC 0 MEP CD38+	LSC 1 MEP CD38+ cycling
FBN1_a5b1 complex	0.37	LSC 0 MEP CD38+	LSC 1 MEP CD38+ cycling
TNFSF10_RIPK1	0.26	LSC 0 MEP CD38+	LSC 1 MEP CD38+ cycling
TNFRSF10B_TNFSF10	0.29	LSC 0 MEP CD38+	LSC 1 MEP CD38+ cycling
TGFB1_TGFbeta receptor1	1938-02-01	LSC 0 MEP CD38+	LSC 1 MEP CD38+ cycling
CD55_ADGRE5	2022-02-01	LSC 0 MEP CD38+	LSC 1 MEP CD38+ cycling
LAMP1_FAM3C	2.135	LSC 0 MEP CD38+	LSC 1 MEP CD38+ cycling
LGALS9_SLC1A5	1988-02-01	LSC 0 MEP CD38+	LSC 1 MEP CD38+ cycling
TNFRSF1A_GRN	1.045	LSC 0 MEP CD38+	LSC 1 MEP CD38+ cycling
PECAM1_CD38	2028-02-01	LSC 0 MEP CD38+	LSC 1 MEP CD38+ cycling
FAM3C_CLEC2D	0.385	LSC 0 MEP CD38+	LSC 1 MEP CD38+ cycling
LGALS9_CD47	2016-05-01	LSC 0 MEP CD38+	LSC 1 MEP CD38+ cycling
LGALS9_CD44	3.845	LSC 0 MEP CD38+	LSC 1 MEP CD38+ cycling
MIF_TNFRSF14	2025-10-01	LSC 0 MEP CD38+	LSC 1 MEP CD38+ cycling
CD74_MIF	26.465	LSC 0 MEP CD38+	LSC 1 MEP CD38+ cycling
LGALS9_SORL1	1.665	LSC 0 MEP CD38+	LSC 1 MEP CD38+ cycling
PTGER3_GHRL	0.215	LSC 0 MEP CD38+	LSC 2 HSC CD38- BCRABL low
COL14A1_a2b1 complex	0.26	LSC 0 MEP CD38+	LSC 2 HSC CD38- BCRABL low
CDH1_a2b1 complex	1938-01-01	LSC 0 MEP CD38+	LSC 2 HSC CD38- BCRABL low
COL6A5_a2b1 complex	0.275	LSC 0 MEP CD38+	LSC 2 HSC CD38- BCRABL low
COL18A1_a2b1 complex	2022-03-01	LSC 0 MEP CD38+	LSC 2 HSC CD38- BCRABL low
CXADR_FAM3C	0.615	LSC 0 MEP CD38+	LSC 2 HSC CD38- BCRABL low
CD40LG_a5b1 complex	0.88	LSC 0 MEP CD38+	LSC 2 HSC CD38- BCRABL low
LRP6_CKLF	1.285	LSC 0 MEP CD38+	LSC 2 HSC CD38- BCRABL low
VSTM1_ADGRG3	0.35	LSC 0 MEP CD38+	LSC 2 HSC CD38- BCRABL low
CDH1_KLRG1	1.635	LSC 0 MEP CD38+	LSC 2 HSC CD38- BCRABL low
CDH1_aEb7 complex	1933-01-01	LSC 0 MEP CD38+	LSC 2 HSC CD38- BCRABL low
LGALS9_MRC2	1967-01-01	LSC 0 MEP CD38+	LSC 2 HSC CD38- BCRABL low
NOTCH1_NOV	0.18	LSC 0 MEP CD38+	LSC 2 HSC CD38- BCRABL low
COL9A2_a2b1 complex	0.245	LSC 0 MEP CD38+	LSC 2 HSC CD38- BCRABL low
CSF1_SIRPA	0.705	LSC 0 MEP CD38+	LSC 2 HSC CD38- BCRABL low
COPA_SORT1	1.245	LSC 0 MEP CD38+	LSC 2 HSC CD38- BCRABL low
DSC2_DSG2	0.525	LSC 0 MEP CD38+	LSC 2 HSC CD38- BCRABL low
GRN_SORT1	0.655	LSC 0 MEP CD38+	LSC 2 HSC CD38- BCRABL low
CD40_TNFSF13B	1.095	LSC 0 MEP CD38+	LSC 2 HSC CD38- BCRABL low
LTBR_LTB	0.69	LSC 0 MEP CD38+	LSC 2 HSC CD38- BCRABL low
CSF1_SLC7A1	0.775	LSC 0 MEP CD38+	LSC 2 HSC CD38- BCRABL low
LAMP1_VSTM1	1.835	LSC 0 MEP CD38+	LSC 2 HSC CD38- BCRABL low
TFRC_TNFSF13B	4.295	LSC 0 MEP CD38+	LSC 2 HSC CD38- BCRABL low
LGALS9_HAVCR2	1967-01-01	LSC 0 MEP CD38+	LSC 2 HSC CD38- BCRABL low
ICAM4_aLb2 complex	1.245	LSC 0 MEP CD38+	LSC 2 HSC CD38- BCRABL low
RLN2_RXFP1	0.445	LSC 0 MEP CD38+	LSC 2 HSC CD38- BCRABL low
FBN1_a5b1 complex	0.535	LSC 0 MEP CD38+	LSC 2 HSC CD38- BCRABL low
TNFRSF10B_TNFSF10	0.335	LSC 0 MEP CD38+	LSC 2 HSC CD38- BCRABL low
TGFB1_TGFbeta receptor1	2.445	LSC 0 MEP CD38+	LSC 2 HSC CD38- BCRABL low
F11R_aLb2 complex	0.35	LSC 0 MEP CD38+	LSC 2 HSC CD38- BCRABL low
CD55_ADGRE5	1.775	LSC 0 MEP CD38+	LSC 2 HSC CD38- BCRABL low
LAMP1_FAM3C	2022-01-02	LSC 0 MEP CD38+	LSC 2 HSC CD38- BCRABL low
LGALS9_SLC1A5	2022-05-02	LSC 0 MEP CD38+	LSC 2 HSC CD38- BCRABL low
TNFRSF1A_GRN	2022-03-01	LSC 0 MEP CD38+	LSC 2 HSC CD38- BCRABL low
FAM3C_CLEC2D	0.415	LSC 0 MEP CD38+	LSC 2 HSC CD38- BCRABL low
ICAM2_aLb2 complex	1.355	LSC 0 MEP CD38+	LSC 2 HSC CD38- BCRABL low
LGALS9_CD47	3.455	LSC 0 MEP CD38+	LSC 2 HSC CD38- BCRABL low
LGALS9_CD44	4.825	LSC 0 MEP CD38+	LSC 2 HSC CD38- BCRABL low
MIF_TNFRSF14	1965-10-01	LSC 0 MEP CD38+	LSC 2 HSC CD38- BCRABL low
LGALS9_SORL1	2022-03-02	LSC 0 MEP CD38+	LSC 2 HSC CD38- BCRABL low
COL14A1_a2b1 complex	0.14	LSC 0 MEP CD38+	LSC 3 CMP BCRABL low
CDH1_a2b1 complex	2026-01-01	LSC 0 MEP CD38+	LSC 3 CMP BCRABL low
COL6A5_a2b1 complex	0.155	LSC 0 MEP CD38+	LSC 3 CMP BCRABL low
GALR3_GAL	0.365	LSC 0 MEP CD38+	LSC 3 CMP BCRABL low
COL18A1_a2b1 complex	0.91	LSC 0 MEP CD38+	LSC 3 CMP BCRABL low
NOTCH1_DLK1	0.225	LSC 0 MEP CD38+	LSC 3 CMP BCRABL low
CXADR_FAM3C	0.895	LSC 0 MEP CD38+	LSC 3 CMP BCRABL low
GDF11_TGFR_AVR2B	0.785	LSC 0 MEP CD38+	LSC 3 CMP BCRABL low
CD40LG_a5b1 complex	0.77	LSC 0 MEP CD38+	LSC 3 CMP BCRABL low
LRP6_CKLF	2.125	LSC 0 MEP CD38+	LSC 3 CMP BCRABL low
VSTM1_ADGRG3	0.42	LSC 0 MEP CD38+	LSC 3 CMP BCRABL low
TGFB1_TGFbeta receptor2	1934-02-01	LSC 0 MEP CD38+	LSC 3 CMP BCRABL low
LGALS9_DAG1	1.715	LSC 0 MEP CD38+	LSC 3 CMP BCRABL low
CDH1_KLRG1	1975-01-01	LSC 0 MEP CD38+	LSC 3 CMP BCRABL low
CDH1_aEb7 complex	1933-01-01	LSC 0 MEP CD38+	LSC 3 CMP BCRABL low
LGALS9_MRC2	1979-01-01	LSC 0 MEP CD38+	LSC 3 CMP BCRABL low
NOTCH1_NOV	0.165	LSC 0 MEP CD38+	LSC 3 CMP BCRABL low
CSF1_SIRPA	0.805	LSC 0 MEP CD38+	LSC 3 CMP BCRABL low
COPA_SORT1	1.255	LSC 0 MEP CD38+	LSC 3 CMP BCRABL low
DSC2_DSG2	0.58	LSC 0 MEP CD38+	LSC 3 CMP BCRABL low
IDE_CCL23	0.625	LSC 0 MEP CD38+	LSC 3 CMP BCRABL low
GRN_SORT1	0.665	LSC 0 MEP CD38+	LSC 3 CMP BCRABL low
CD40_TNFSF13B	1.695	LSC 0 MEP CD38+	LSC 3 CMP BCRABL low
CSF1_SLC7A1	0.98	LSC 0 MEP CD38+	LSC 3 CMP BCRABL low
LAMP1_VSTM1	2.005	LSC 0 MEP CD38+	LSC 3 CMP BCRABL low
TFRC_TNFSF13B	4.895	LSC 0 MEP CD38+	LSC 3 CMP BCRABL low
ICAM4_aLb2 complex	1.125	LSC 0 MEP CD38+	LSC 3 CMP BCRABL low
RLN2_RXFP1	0.245	LSC 0 MEP CD38+	LSC 3 CMP BCRABL low
FBN1_a5b1 complex	0.425	LSC 0 MEP CD38+	LSC 3 CMP BCRABL low
TNFSF10_RIPK1	0.29	LSC 0 MEP CD38+	LSC 3 CMP BCRABL low
TNFRSF10B_TNFSF10	0.33	LSC 0 MEP CD38+	LSC 3 CMP BCRABL low
TGFB1_TGFbeta receptor1	2.465	LSC 0 MEP CD38+	LSC 3 CMP BCRABL low
CD55_ADGRE5	2027-01-01	LSC 0 MEP CD38+	LSC 3 CMP BCRABL low
LAMP1_FAM3C	2029-02-01	LSC 0 MEP CD38+	LSC 3 CMP BCRABL low
LGALS9_SLC1A5	2022-02-03	LSC 0 MEP CD38+	LSC 3 CMP BCRABL low
TNFRSF1A_GRN	1.095	LSC 0 MEP CD38+	LSC 3 CMP BCRABL low
PECAM1_CD38	2022-03-02	LSC 0 MEP CD38+	LSC 3 CMP BCRABL low
FAM3C_CLEC2D	0.47	LSC 0 MEP CD38+	LSC 3 CMP BCRABL low
ICAM2_aLb2 complex	1.235	LSC 0 MEP CD38+	LSC 3 CMP BCRABL low
LGALS9_CD47	2022-05-04	LSC 0 MEP CD38+	LSC 3 CMP BCRABL low
LGALS9_CD44	3.635	LSC 0 MEP CD38+	LSC 3 CMP BCRABL low
MIF_TNFRSF14	10.285	LSC 0 MEP CD38+	LSC 3 CMP BCRABL low
CD74_MIF	2022-07-29	LSC 0 MEP CD38+	LSC 3 CMP BCRABL low
LGALS9_SORL1	2.035	LSC 0 MEP CD38+	LSC 3 CMP BCRABL low
MIF_TNFRSF10D	9.835	LSC 0 MEP CD38+	LSC 4 HSC/MPP BCRABL low
PTGER3_GHRL	0.265	LSC 0 MEP CD38+	LSC 4 HSC/MPP BCRABL low
COL14A1_a2b1 complex	0.14	LSC 0 MEP CD38+	LSC 4 HSC/MPP BCRABL low
CDH1_a2b1 complex	2026-01-01	LSC 0 MEP CD38+	LSC 4 HSC/MPP BCRABL low
COL6A5_a2b1 complex	0.155	LSC 0 MEP CD38+	LSC 4 HSC/MPP BCRABL low
CD99_PILRA	4.315	LSC 0 MEP CD38+	LSC 4 HSC/MPP BCRABL low
COL18A1_a2b1 complex	0.91	LSC 0 MEP CD38+	LSC 4 HSC/MPP BCRABL low
CXADR_FAM3C	0.655	LSC 0 MEP CD38+	LSC 4 HSC/MPP BCRABL low
CD40LG_a5b1 complex	0.925	LSC 0 MEP CD38+	LSC 4 HSC/MPP BCRABL low
LRP6_CKLF	1986-01-01	LSC 0 MEP CD38+	LSC 4 HSC/MPP BCRABL low
VSTM1_ADGRG3	0.41	LSC 0 MEP CD38+	LSC 4 HSC/MPP BCRABL low
CDH1_KLRG1	1.725	LSC 0 MEP CD38+	LSC 4 HSC/MPP BCRABL low
CDH1_aEb7 complex	2027-01-01	LSC 0 MEP CD38+	LSC 4 HSC/MPP BCRABL low
LGALS9_MRC2	1979-01-01	LSC 0 MEP CD38+	LSC 4 HSC/MPP BCRABL low
NOTCH1_NOV	0.225	LSC 0 MEP CD38+	LSC 4 HSC/MPP BCRABL low
COL9A2_a2b1 complex	0.125	LSC 0 MEP CD38+	LSC 4 HSC/MPP BCRABL low
CSF1_SIRPA	0.755	LSC 0 MEP CD38+	LSC 4 HSC/MPP BCRABL low
COPA_SORT1	2029-01-01	LSC 0 MEP CD38+	LSC 4 HSC/MPP BCRABL low
DSC2_DSG2	0.58	LSC 0 MEP CD38+	LSC 4 HSC/MPP BCRABL low
IDE_CCL23	0.485	LSC 0 MEP CD38+	LSC 4 HSC/MPP BCRABL low
GRN_SORT1	0.7	LSC 0 MEP CD38+	LSC 4 HSC/MPP BCRABL low
CD40_TNFSF13B	1.355	LSC 0 MEP CD38+	LSC 4 HSC/MPP BCRABL low
CSF1_SLC7A1	0.93	LSC 0 MEP CD38+	LSC 4 HSC/MPP BCRABL low
LAMP1_VSTM1	1.795	LSC 0 MEP CD38+	LSC 4 HSC/MPP BCRABL low
TFRC_TNFSF13B	4.555	LSC 0 MEP CD38+	LSC 4 HSC/MPP BCRABL low
LGALS9_HAVCR2	1966-01-01	LSC 0 MEP CD38+	LSC 4 HSC/MPP BCRABL low
ICAM4_aLb2 complex	2022-12-01	LSC 0 MEP CD38+	LSC 4 HSC/MPP BCRABL low
RLN2_RXFP1	0.26	LSC 0 MEP CD38+	LSC 4 HSC/MPP BCRABL low
FBN1_a5b1 complex	0.58	LSC 0 MEP CD38+	LSC 4 HSC/MPP BCRABL low
TNFRSF10B_TNFSF10	0.33	LSC 0 MEP CD38+	LSC 4 HSC/MPP BCRABL low
TGFB1_TGFbeta receptor1	1946-02-01	LSC 0 MEP CD38+	LSC 4 HSC/MPP BCRABL low
CD55_ADGRE5	1947-01-01	LSC 0 MEP CD38+	LSC 4 HSC/MPP BCRABL low
LAMP1_FAM3C	2022-05-02	LSC 0 MEP CD38+	LSC 4 HSC/MPP BCRABL low
LGALS9_SLC1A5	2.405	LSC 0 MEP CD38+	LSC 4 HSC/MPP BCRABL low
TNFRSF1A_GRN	2022-01-01	LSC 0 MEP CD38+	LSC 4 HSC/MPP BCRABL low
PECAM1_CD38	2024-01-01	LSC 0 MEP CD38+	LSC 4 HSC/MPP BCRABL low
FAM3C_CLEC2D	0.41	LSC 0 MEP CD38+	LSC 4 HSC/MPP BCRABL low
ICAM2_aLb2 complex	2023-01-01	LSC 0 MEP CD38+	LSC 4 HSC/MPP BCRABL low
LGALS9_CD47	3.515	LSC 0 MEP CD38+	LSC 4 HSC/MPP BCRABL low
LGALS9_CD44	2022-08-04	LSC 0 MEP CD38+	LSC 4 HSC/MPP BCRABL low
MIF_TNFRSF14	1932-10-01	LSC 0 MEP CD38+	LSC 4 HSC/MPP BCRABL low
CD74_MIF	2022-04-20	LSC 0 MEP CD38+	LSC 4 HSC/MPP BCRABL low
LGALS9_SORL1	2.025	LSC 0 MEP CD38+	LSC 4 HSC/MPP BCRABL low
COL14A1_a2b1 complex	0.23	LSC 0 MEP CD38+	LSC 5 HSC CD38- BCRABL low
CDH1_a2b1 complex	1935-01-01	LSC 0 MEP CD38+	LSC 5 HSC CD38- BCRABL low
COL6A5_a2b1 complex	0.245	LSC 0 MEP CD38+	LSC 5 HSC CD38- BCRABL low
COL18A1_a2b1 complex	1	LSC 0 MEP CD38+	LSC 5 HSC CD38- BCRABL low
CXADR_FAM3C	0.45	LSC 0 MEP CD38+	LSC 5 HSC CD38- BCRABL low
CD40LG_a5b1 complex	0.75	LSC 0 MEP CD38+	LSC 5 HSC CD38- BCRABL low
CDH1_KLRG1	1.545	LSC 0 MEP CD38+	LSC 5 HSC CD38- BCRABL low
COL9A2_a2b1 complex	0.215	LSC 0 MEP CD38+	LSC 5 HSC CD38- BCRABL low
CSF1_SIRPA	0.705	LSC 0 MEP CD38+	LSC 5 HSC CD38- BCRABL low
COPA_SORT1	1.185	LSC 0 MEP CD38+	LSC 5 HSC CD38- BCRABL low
DSC2_DSG2	0.29	LSC 0 MEP CD38+	LSC 5 HSC CD38- BCRABL low
IDE_CCL23	0.45	LSC 0 MEP CD38+	LSC 5 HSC CD38- BCRABL low
GRN_SORT1	0.595	LSC 0 MEP CD38+	LSC 5 HSC CD38- BCRABL low
LTBR_LTB	1.045	LSC 0 MEP CD38+	LSC 5 HSC CD38- BCRABL low
CSF1_SLC7A1	0.755	LSC 0 MEP CD38+	LSC 5 HSC CD38- BCRABL low
LAMP1_VSTM1	1975-01-01	LSC 0 MEP CD38+	LSC 5 HSC CD38- BCRABL low
TFRC_TNFSF13B	3.715	LSC 0 MEP CD38+	LSC 5 HSC CD38- BCRABL low
ICAM4_aLb2 complex	1.145	LSC 0 MEP CD38+	LSC 5 HSC CD38- BCRABL low
RLN2_RXFP1	0.395	LSC 0 MEP CD38+	LSC 5 HSC CD38- BCRABL low
FBN1_a5b1 complex	0.405	LSC 0 MEP CD38+	LSC 5 HSC CD38- BCRABL low
TNFRSF10B_TNFSF10	0.35	LSC 0 MEP CD38+	LSC 5 HSC CD38- BCRABL low
TGFB1_TGFbeta receptor1	2.365	LSC 0 MEP CD38+	LSC 5 HSC CD38- BCRABL low
CD55_ADGRE5	1.285	LSC 0 MEP CD38+	LSC 5 HSC CD38- BCRABL low
LAMP1_FAM3C	1.845	LSC 0 MEP CD38+	LSC 5 HSC CD38- BCRABL low
LGALS9_SLC1A5	1.795	LSC 0 MEP CD38+	LSC 5 HSC CD38- BCRABL low
TNFRSF1A_GRN	0.82	LSC 0 MEP CD38+	LSC 5 HSC CD38- BCRABL low
ICAM2_aLb2 complex	1.255	LSC 0 MEP CD38+	LSC 5 HSC CD38- BCRABL low
LGALS9_CD44	3.125	LSC 0 MEP CD38+	LSC 5 HSC CD38- BCRABL low
MIF_TNFRSF14	10.435	LSC 0 MEP CD38+	LSC 5 HSC CD38- BCRABL low
LGALS9_SORL1	2.045	LSC 0 MEP CD38+	LSC 5 HSC CD38- BCRABL low
COL14A1_a2b1 complex	0.215	LSC 0 MEP CD38+	LSC 6 CMP BCRABL high
CDH1_a2b1 complex	1.335	LSC 0 MEP CD38+	LSC 6 CMP BCRABL high
COL6A5_a2b1 complex	0.23	LSC 0 MEP CD38+	LSC 6 CMP BCRABL high
COL18A1_a2b1 complex	0.985	LSC 0 MEP CD38+	LSC 6 CMP BCRABL high
NOTCH1_DLK1	0.3	LSC 0 MEP CD38+	LSC 6 CMP BCRABL high
CXADR_FAM3C	0.615	LSC 0 MEP CD38+	LSC 6 CMP BCRABL high
GDF11_TGFR_AVR2B	0.76	LSC 0 MEP CD38+	LSC 6 CMP BCRABL high
CD40LG_a5b1 complex	0.89	LSC 0 MEP CD38+	LSC 6 CMP BCRABL high
LRP6_CKLF	1964-02-01	LSC 0 MEP CD38+	LSC 6 CMP BCRABL high
VSTM1_ADGRG3	0.445	LSC 0 MEP CD38+	LSC 6 CMP BCRABL high
LGALS9_DAG1	1972-01-01	LSC 0 MEP CD38+	LSC 6 CMP BCRABL high
CDH1_KLRG1	1979-01-01	LSC 0 MEP CD38+	LSC 6 CMP BCRABL high
CDH1_aEb7 complex	2028-01-01	LSC 0 MEP CD38+	LSC 6 CMP BCRABL high
LGALS9_MRC2	1.865	LSC 0 MEP CD38+	LSC 6 CMP BCRABL high
COL9A2_a2b1 complex	0.2	LSC 0 MEP CD38+	LSC 6 CMP BCRABL high
CSF1_SIRPA	0.775	LSC 0 MEP CD38+	LSC 6 CMP BCRABL high
COPA_SORT1	1.285	LSC 0 MEP CD38+	LSC 6 CMP BCRABL high
DSC2_DSG2	0.625	LSC 0 MEP CD38+	LSC 6 CMP BCRABL high
IDE_CCL23	0.56	LSC 0 MEP CD38+	LSC 6 CMP BCRABL high
GRN_SORT1	0.695	LSC 0 MEP CD38+	LSC 6 CMP BCRABL high
CD40_TNFSF13B	1.835	LSC 0 MEP CD38+	LSC 6 CMP BCRABL high
CSF1_SLC7A1	0.995	LSC 0 MEP CD38+	LSC 6 CMP BCRABL high
LAMP1_VSTM1	1993-01-01	LSC 0 MEP CD38+	LSC 6 CMP BCRABL high
TFRC_TNFSF13B	5.035	LSC 0 MEP CD38+	LSC 6 CMP BCRABL high
LGALS9_HAVCR2	1.685	LSC 0 MEP CD38+	LSC 6 CMP BCRABL high
ICAM4_aLb2 complex	2013-01-01	LSC 0 MEP CD38+	LSC 6 CMP BCRABL high
RLN2_RXFP1	0.34	LSC 0 MEP CD38+	LSC 6 CMP BCRABL high
FBN1_a5b1 complex	0.545	LSC 0 MEP CD38+	LSC 6 CMP BCRABL high
TNFSF10_RIPK1	0.25	LSC 0 MEP CD38+	LSC 6 CMP BCRABL high
TNFRSF10B_TNFSF10	0.36	LSC 0 MEP CD38+	LSC 6 CMP BCRABL high
TGFB1_TGFbeta receptor1	1943-02-01	LSC 0 MEP CD38+	LSC 6 CMP BCRABL high
CD55_ADGRE5	1.425	LSC 0 MEP CD38+	LSC 6 CMP BCRABL high
LAMP1_FAM3C	2022-01-02	LSC 0 MEP CD38+	LSC 6 CMP BCRABL high
LGALS9_SLC1A5	2022-12-03	LSC 0 MEP CD38+	LSC 6 CMP BCRABL high
TNFRSF1A_GRN	2026-01-01	LSC 0 MEP CD38+	LSC 6 CMP BCRABL high
PECAM1_CD38	1.525	LSC 0 MEP CD38+	LSC 6 CMP BCRABL high
ICAM2_aLb2 complex	2024-01-01	LSC 0 MEP CD38+	LSC 6 CMP BCRABL high
LGALS9_CD47	1936-04-01	LSC 0 MEP CD38+	LSC 6 CMP BCRABL high
LGALS9_CD44	3.885	LSC 0 MEP CD38+	LSC 6 CMP BCRABL high
MIF_TNFRSF14	1951-10-01	LSC 0 MEP CD38+	LSC 6 CMP BCRABL high
CD74_MIF	2022-01-26	LSC 0 MEP CD38+	LSC 6 CMP BCRABL high
LGALS9_SORL1	2.195	LSC 0 MEP CD38+	LSC 6 CMP BCRABL high
CD40LG_a5b1 complex	0.605	LSC 0 MEP CD38+	NK 0 CD56dim active
CDH1_KLRG1	1.325	LSC 0 MEP CD38+	NK 0 CD56dim active
CDH1_aEb7 complex	1.315	LSC 0 MEP CD38+	NK 0 CD56dim active
HLA-B_KIR3DL2	2022-01-13	LSC 0 MEP CD38+	NK 0 CD56dim active
CLEC2B_KLRF1	1986-01-01	LSC 0 MEP CD38+	NK 0 CD56dim active
LGALS9_HAVCR2	1.695	LSC 0 MEP CD38+	NK 0 CD56dim active
IL1B_ADRB2	1981-01-01	LSC 0 MEP CD38+	NK 0 CD56dim active
ICAM4_aLb2 complex	1934-01-01	LSC 0 MEP CD38+	NK 0 CD56dim active
TGFB1_TGFBR3	2.575	LSC 0 MEP CD38+	NK 0 CD56dim active
TGFB1_TGFbeta receptor1	1934-02-01	LSC 0 MEP CD38+	NK 0 CD56dim active
F11R_aLb2 complex	0.445	LSC 0 MEP CD38+	NK 0 CD56dim active
ICAM2_aLb2 complex	1945-01-01	LSC 0 MEP CD38+	NK 0 CD56dim active
MIF_TNFRSF14	10.065	LSC 0 MEP CD38+	NK 0 CD56dim active
LGALS9_SORL1	1987-01-01	LSC 0 MEP CD38+	NK 0 CD56dim active
CDH1_KLRG1	1.275	LSC 0 MEP CD38+	NK 1 CD56dim
CDH1_aEb7 complex	1.295	LSC 0 MEP CD38+	NK 1 CD56dim
HLA-B_KIR3DL2	12.965	LSC 0 MEP CD38+	NK 1 CD56dim
IL1B_ADRB2	2022-07-01	LSC 0 MEP CD38+	NK 1 CD56dim
ICAM4_aLb2 complex	1.235	LSC 0 MEP CD38+	NK 1 CD56dim
TGFB1_TGFBR3	2.455	LSC 0 MEP CD38+	NK 1 CD56dim
ICAM2_aLb2 complex	1.345	LSC 0 MEP CD38+	NK 1 CD56dim
MIF_TNFRSF14	9.895	LSC 0 MEP CD38+	NK 1 CD56dim
LGALS9_SORL1	1.785	LSC 0 MEP CD38+	NK 1 CD56dim
PGRMC2_CCL4L2	1988-02-01	LSC 0 MEP CD38+	NK 2 CD56dim resting
CDH1_aEb7 complex	1.275	LSC 0 MEP CD38+	NK 2 CD56dim resting
HLA-B_KIR3DL2	2022-08-13	LSC 0 MEP CD38+	NK 2 CD56dim resting
LGALS9_HAVCR2	1.685	LSC 0 MEP CD38+	NK 2 CD56dim resting
IL1B_ADRB2	1.675	LSC 0 MEP CD38+	NK 2 CD56dim resting
ICAM4_aLb2 complex	2023-01-01	LSC 0 MEP CD38+	NK 2 CD56dim resting
TGFB1_TGFBR3	2.555	LSC 0 MEP CD38+	NK 2 CD56dim resting
F11R_aLb2 complex	0.335	LSC 0 MEP CD38+	NK 2 CD56dim resting
ICAM2_aLb2 complex	1934-01-01	LSC 0 MEP CD38+	NK 2 CD56dim resting
MIF_TNFRSF14	9.905	LSC 0 MEP CD38+	NK 2 CD56dim resting
LGALS9_SORL1	1.975	LSC 0 MEP CD38+	NK 2 CD56dim resting
CXADR_FAM3C	0.35	LSC 0 MEP CD38+	NK 3 Adaptive
CDH1_KLRG1	2026-01-01	LSC 0 MEP CD38+	NK 3 Adaptive
CDH1_aEb7 complex	1.285	LSC 0 MEP CD38+	NK 3 Adaptive
HLA-B_KIR3DL2	13.235	LSC 0 MEP CD38+	NK 3 Adaptive
IL1B_ADRB2	1967-01-01	LSC 0 MEP CD38+	NK 3 Adaptive
ICAM4_aLb2 complex	2023-01-01	LSC 0 MEP CD38+	NK 3 Adaptive
TGFB1_TGFBR3	2.565	LSC 0 MEP CD38+	NK 3 Adaptive
F11R_aLb2 complex	0.335	LSC 0 MEP CD38+	NK 3 Adaptive
LAMP1_FAM3C	1.745	LSC 0 MEP CD38+	NK 3 Adaptive
ICAM2_aLb2 complex	1934-01-01	LSC 0 MEP CD38+	NK 3 Adaptive
MIF_TNFRSF14	1997-09-01	LSC 0 MEP CD38+	NK 3 Adaptive
LGALS9_SORL1	1.905	LSC 0 MEP CD38+	NK 3 Adaptive
CD40LG_a5b1 complex	0.6	LSC 0 MEP CD38+	NK 4 CD56bright
CDH1_KLRG1	1.335	LSC 0 MEP CD38+	NK 4 CD56bright
CDH1_aEb7 complex	1.345	LSC 0 MEP CD38+	NK 4 CD56bright
HLA-E_KLRC1	1961-03-01	LSC 0 MEP CD38+	NK 4 CD56bright
LTBR_LTB	0.655	LSC 0 MEP CD38+	NK 4 CD56bright
CLEC2B_KLRF1	1.905	LSC 0 MEP CD38+	NK 4 CD56bright
LGALS9_HAVCR2	2022-07-01	LSC 0 MEP CD38+	NK 4 CD56bright
IL1B_ADRB2	1.695	LSC 0 MEP CD38+	NK 4 CD56bright
ICAM4_aLb2 complex	1.245	LSC 0 MEP CD38+	NK 4 CD56bright
TGFB1_TGFBR3	2.455	LSC 0 MEP CD38+	NK 4 CD56bright
F11R_aLb2 complex	0.35	LSC 0 MEP CD38+	NK 4 CD56bright
LGALS9_SLC1A5	1965-01-01	LSC 0 MEP CD38+	NK 4 CD56bright
ICAM2_aLb2 complex	1.355	LSC 0 MEP CD38+	NK 4 CD56bright
LGALS9_CD44	3.015	LSC 0 MEP CD38+	NK 4 CD56bright
MIF_TNFRSF14	2022-08-10	LSC 0 MEP CD38+	NK 4 CD56bright
LGALS9_SORL1	1987-01-01	LSC 0 MEP CD38+	NK 4 CD56bright
HLA-E_KLRC2	3.015	LSC 0 MEP CD38+	NK 5 Adaptive-like
CDH1_KLRG1	1.385	LSC 0 MEP CD38+	NK 5 Adaptive-like
CDH1_aEb7 complex	2026-01-01	LSC 0 MEP CD38+	NK 5 Adaptive-like
HLA-E_KLRC1	1999-02-01	LSC 0 MEP CD38+	NK 5 Adaptive-like
HLA-B_KIR3DL2	2022-09-13	LSC 0 MEP CD38+	NK 5 Adaptive-like
LTBR_LTB	0.875	LSC 0 MEP CD38+	NK 5 Adaptive-like
IL1B_ADRB2	1971-01-01	LSC 0 MEP CD38+	NK 5 Adaptive-like
ICAM4_aLb2 complex	1.305	LSC 0 MEP CD38+	NK 5 Adaptive-like
TNFRSF10B_TNFSF10	0.265	LSC 0 MEP CD38+	NK 5 Adaptive-like
TGFB1_TGFBR3	2022-05-02	LSC 0 MEP CD38+	NK 5 Adaptive-like
F11R_aLb2 complex	0.41	LSC 0 MEP CD38+	NK 5 Adaptive-like
ICAM2_aLb2 complex	1.415	LSC 0 MEP CD38+	NK 5 Adaptive-like
MIF_TNFRSF14	9.995	LSC 0 MEP CD38+	NK 5 Adaptive-like
LGALS9_SORL1	1983-01-01	LSC 0 MEP CD38+	NK 5 Adaptive-like
CD99_PILRA	1933-04-01	LSC 0 MEP CD38+	NK 6 Type I IFN
CXADR_FAM3C	0.35	LSC 0 MEP CD38+	NK 6 Type I IFN
CDH1_KLRG1	1941-01-01	LSC 0 MEP CD38+	NK 6 Type I IFN
CDH1_aEb7 complex	1.265	LSC 0 MEP CD38+	NK 6 Type I IFN
LGALS9_HAVCR2	1.675	LSC 0 MEP CD38+	NK 6 Type I IFN
IL1B_ADRB2	1.765	LSC 0 MEP CD38+	NK 6 Type I IFN
ICAM4_aLb2 complex	1946-01-01	LSC 0 MEP CD38+	NK 6 Type I IFN
TGFB1_TGFBR3	1959-02-01	LSC 0 MEP CD38+	NK 6 Type I IFN
F11R_aLb2 complex	0.565	LSC 0 MEP CD38+	NK 6 Type I IFN
LAMP1_FAM3C	1.745	LSC 0 MEP CD38+	NK 6 Type I IFN
FAM3C_CLEC2D	0.395	LSC 0 MEP CD38+	NK 6 Type I IFN
ICAM2_aLb2 complex	1957-01-01	LSC 0 MEP CD38+	NK 6 Type I IFN
MIF_TNFRSF14	2022-05-10	LSC 0 MEP CD38+	NK 6 Type I IFN
LGALS9_SORL1	2022-03-02	LSC 0 MEP CD38+	NK 6 Type I IFN
CD40_CD40LG	0.7	LSC 1 MEP CD38+ cycling	LSC 0 MEP CD38+
GALR3_GAL	0.625	LSC 1 MEP CD38+ cycling	LSC 0 MEP CD38+
CXADR_FAM3C	0.53	LSC 1 MEP CD38+ cycling	LSC 0 MEP CD38+
CD40LG_a5b1 complex	0.555	LSC 1 MEP CD38+ cycling	LSC 0 MEP CD38+
TGFB1_TGFbeta receptor2	1957-03-01	LSC 1 MEP CD38+ cycling	LSC 0 MEP CD38+
HLA-DPA1_GAL	6.455	LSC 1 MEP CD38+ cycling	LSC 0 MEP CD38+
LGALS9_DAG1	2.575	LSC 1 MEP CD38+ cycling	LSC 0 MEP CD38+
CDH1_KLRG1	1.595	LSC 1 MEP CD38+ cycling	LSC 0 MEP CD38+
CDH1_aEb7 complex	1987-01-01	LSC 1 MEP CD38+ cycling	LSC 0 MEP CD38+
TNFRSF10A_TNFSF10	0.19	LSC 1 MEP CD38+ cycling	LSC 0 MEP CD38+
DSC2_DSG2	0.375	LSC 1 MEP CD38+ cycling	LSC 0 MEP CD38+
IDE_CCL23	0.69	LSC 1 MEP CD38+ cycling	LSC 0 MEP CD38+
CD40_TNFSF13B	2022-06-01	LSC 1 MEP CD38+ cycling	LSC 0 MEP CD38+
HLA-C_FAM3C	13.38	LSC 1 MEP CD38+ cycling	LSC 0 MEP CD38+
CSF1_SLC7A1	0.84	LSC 1 MEP CD38+ cycling	LSC 0 MEP CD38+
LAMP1_VSTM1	2.735	LSC 1 MEP CD38+ cycling	LSC 0 MEP CD38+
TFRC_TNFSF13B	2022-09-05	LSC 1 MEP CD38+ cycling	LSC 0 MEP CD38+
HLA-DPB1_TNFSF13B	1974-06-01	LSC 1 MEP CD38+ cycling	LSC 0 MEP CD38+
CD74_APP	13.85	LSC 1 MEP CD38+ cycling	LSC 0 MEP CD38+
RLN2_RXFP1	0.25	LSC 1 MEP CD38+ cycling	LSC 0 MEP CD38+
FBN1_a5b1 complex	0.325	LSC 1 MEP CD38+ cycling	LSC 0 MEP CD38+
TNFSF10_RIPK1	0.245	LSC 1 MEP CD38+ cycling	LSC 0 MEP CD38+
TNFRSF10B_TNFSF10	0.265	LSC 1 MEP CD38+ cycling	LSC 0 MEP CD38+
CD55_ADGRE5	1.525	LSC 1 MEP CD38+ cycling	LSC 0 MEP CD38+
LAMP1_FAM3C	1967-02-01	LSC 1 MEP CD38+ cycling	LSC 0 MEP CD38+
LGALS9_SLC1A5	2.935	LSC 1 MEP CD38+ cycling	LSC 0 MEP CD38+
TNFRSF1A_GRN	0.855	LSC 1 MEP CD38+ cycling	LSC 0 MEP CD38+
PECAM1_CD38	1.775	LSC 1 MEP CD38+ cycling	LSC 0 MEP CD38+
CD96_NECTIN1	0.525	LSC 1 MEP CD38+ cycling	LSC 0 MEP CD38+
FAM3C_CLEC2D	0.595	LSC 1 MEP CD38+ cycling	LSC 0 MEP CD38+
LGALS9_CD47	5.205	LSC 1 MEP CD38+ cycling	LSC 0 MEP CD38+
LGALS9_CD44	4.125	LSC 1 MEP CD38+ cycling	LSC 0 MEP CD38+
MIF_TNFRSF14	18.88	LSC 1 MEP CD38+ cycling	LSC 0 MEP CD38+
CD74_MIF	2022-11-23	LSC 1 MEP CD38+ cycling	LSC 0 MEP CD38+
CD74_COPA	14.32	LSC 1 MEP CD38+ cycling	LSC 0 MEP CD38+
LGALS9_SORL1	2.465	LSC 1 MEP CD38+ cycling	LSC 0 MEP CD38+
PTGER3_GHRL	0.16	LSC 1 MEP CD38+ cycling	LSC 1 MEP CD38+ cycling
PVR_TNFSF9	0.145	LSC 1 MEP CD38+ cycling	LSC 1 MEP CD38+ cycling
TNFSF9_ADGRG5	0.165	LSC 1 MEP CD38+ cycling	LSC 1 MEP CD38+ cycling
HLA-DPA1_TNFSF9	2022-01-06	LSC 1 MEP CD38+ cycling	LSC 1 MEP CD38+ cycling
CD40_CD40LG	0.55	LSC 1 MEP CD38+ cycling	LSC 1 MEP CD38+ cycling
GALR3_GAL	2022-07-01	LSC 1 MEP CD38+ cycling	LSC 1 MEP CD38+ cycling
CXADR_FAM3C	0.745	LSC 1 MEP CD38+ cycling	LSC 1 MEP CD38+ cycling
GDF11_TGFR_AVR2B	0.985	LSC 1 MEP CD38+ cycling	LSC 1 MEP CD38+ cycling
CD40LG_a5b1 complex	0.565	LSC 1 MEP CD38+ cycling	LSC 1 MEP CD38+ cycling
LRP6_CKLF	1.235	LSC 1 MEP CD38+ cycling	LSC 1 MEP CD38+ cycling
TGFB1_TGFbeta receptor2	3.585	LSC 1 MEP CD38+ cycling	LSC 1 MEP CD38+ cycling
HLA-DPA1_GAL	1953-07-01	LSC 1 MEP CD38+ cycling	LSC 1 MEP CD38+ cycling
LGALS9_DAG1	1969-02-01	LSC 1 MEP CD38+ cycling	LSC 1 MEP CD38+ cycling
CDH1_KLRG1	1.575	LSC 1 MEP CD38+ cycling	LSC 1 MEP CD38+ cycling
CDH1_aEb7 complex	1.905	LSC 1 MEP CD38+ cycling	LSC 1 MEP CD38+ cycling
TNFRSF10A_TNFSF10	0.195	LSC 1 MEP CD38+ cycling	LSC 1 MEP CD38+ cycling
DSC2_DSG2	0.525	LSC 1 MEP CD38+ cycling	LSC 1 MEP CD38+ cycling
IDE_CCL23	0.815	LSC 1 MEP CD38+ cycling	LSC 1 MEP CD38+ cycling
ADGRG5_FAM3C	0.565	LSC 1 MEP CD38+ cycling	LSC 1 MEP CD38+ cycling
CD40_TNFSF13B	1965-01-01	LSC 1 MEP CD38+ cycling	LSC 1 MEP CD38+ cycling
HLA-C_FAM3C	13.595	LSC 1 MEP CD38+ cycling	LSC 1 MEP CD38+ cycling
LTBR_LTB	0.61	LSC 1 MEP CD38+ cycling	LSC 1 MEP CD38+ cycling
CSF1_SLC7A1	0.99	LSC 1 MEP CD38+ cycling	LSC 1 MEP CD38+ cycling
LAMP1_VSTM1	1979-02-01	LSC 1 MEP CD38+ cycling	LSC 1 MEP CD38+ cycling
TFRC_TNFSF13B	1968-05-01	LSC 1 MEP CD38+ cycling	LSC 1 MEP CD38+ cycling
HLA-DPB1_TNFSF13B	1933-07-01	LSC 1 MEP CD38+ cycling	LSC 1 MEP CD38+ cycling
CD74_APP	14.25	LSC 1 MEP CD38+ cycling	LSC 1 MEP CD38+ cycling
RLN2_RXFP1	0.28	LSC 1 MEP CD38+ cycling	LSC 1 MEP CD38+ cycling
FBN1_a5b1 complex	0.335	LSC 1 MEP CD38+ cycling	LSC 1 MEP CD38+ cycling
TNFSF10_RIPK1	0.265	LSC 1 MEP CD38+ cycling	LSC 1 MEP CD38+ cycling
TNFRSF10B_TNFSF10	0.27	LSC 1 MEP CD38+ cycling	LSC 1 MEP CD38+ cycling
TGFB1_TGFbeta receptor1	1956-03-01	LSC 1 MEP CD38+ cycling	LSC 1 MEP CD38+ cycling
CD55_ADGRE5	1.655	LSC 1 MEP CD38+ cycling	LSC 1 MEP CD38+ cycling
LAMP1_FAM3C	2.885	LSC 1 MEP CD38+ cycling	LSC 1 MEP CD38+ cycling
LGALS9_SLC1A5	3.685	LSC 1 MEP CD38+ cycling	LSC 1 MEP CD38+ cycling
TNFRSF1A_GRN	1.225	LSC 1 MEP CD38+ cycling	LSC 1 MEP CD38+ cycling
PECAM1_CD38	2.495	LSC 1 MEP CD38+ cycling	LSC 1 MEP CD38+ cycling
CD96_NECTIN1	0.85	LSC 1 MEP CD38+ cycling	LSC 1 MEP CD38+ cycling
FAM3C_CLEC2D	0.6	LSC 1 MEP CD38+ cycling	LSC 1 MEP CD38+ cycling
LGALS9_CD47	5.965	LSC 1 MEP CD38+ cycling	LSC 1 MEP CD38+ cycling
LGALS9_CD44	1965-04-01	LSC 1 MEP CD38+ cycling	LSC 1 MEP CD38+ cycling
MIF_TNFRSF14	19	LSC 1 MEP CD38+ cycling	LSC 1 MEP CD38+ cycling
TNFRSF1B_GRN	0.885	LSC 1 MEP CD38+ cycling	LSC 1 MEP CD38+ cycling
CD74_MIF	31.86	LSC 1 MEP CD38+ cycling	LSC 1 MEP CD38+ cycling
CD74_COPA	14.685	LSC 1 MEP CD38+ cycling	LSC 1 MEP CD38+ cycling
LGALS9_SORL1	1947-02-01	LSC 1 MEP CD38+ cycling	LSC 1 MEP CD38+ cycling
TEK_ANGPT1	1.215	LSC 1 MEP CD38+ cycling	LSC 2 HSC CD38- BCRABL low
PTGER3_GHRL	0.16	LSC 1 MEP CD38+ cycling	LSC 2 HSC CD38- BCRABL low
PVR_TNFSF9	0.165	LSC 1 MEP CD38+ cycling	LSC 2 HSC CD38- BCRABL low
PROS1_TYRO3	0.145	LSC 1 MEP CD38+ cycling	LSC 2 HSC CD38- BCRABL low
COL14A1_a2b1 complex	0.25	LSC 1 MEP CD38+ cycling	LSC 2 HSC CD38- BCRABL low
COL9A3_a2b1 complex	0.325	LSC 1 MEP CD38+ cycling	LSC 2 HSC CD38- BCRABL low
CDH1_a2b1 complex	1.685	LSC 1 MEP CD38+ cycling	LSC 2 HSC CD38- BCRABL low
TNFSF9_ADGRG5	0.185	LSC 1 MEP CD38+ cycling	LSC 2 HSC CD38- BCRABL low
COL6A5_a2b1 complex	0.27	LSC 1 MEP CD38+ cycling	LSC 2 HSC CD38- BCRABL low
PTPRC_MRC1	2.955	LSC 1 MEP CD38+ cycling	LSC 2 HSC CD38- BCRABL low
HLA-DPA1_TNFSF9	2022-12-06	LSC 1 MEP CD38+ cycling	LSC 2 HSC CD38- BCRABL low
LAMC1_a6b1 complex	0.33	LSC 1 MEP CD38+ cycling	LSC 2 HSC CD38- BCRABL low
COL18A1_a2b1 complex	1.215	LSC 1 MEP CD38+ cycling	LSC 2 HSC CD38- BCRABL low
LAMC1_a2b1 complex	0.255	LSC 1 MEP CD38+ cycling	LSC 2 HSC CD38- BCRABL low
CXADR_FAM3C	0.62	LSC 1 MEP CD38+ cycling	LSC 2 HSC CD38- BCRABL low
CD40LG_a5b1 complex	0.73	LSC 1 MEP CD38+ cycling	LSC 2 HSC CD38- BCRABL low
LRP6_CKLF	1931-01-01	LSC 1 MEP CD38+ cycling	LSC 2 HSC CD38- BCRABL low
VSTM1_ADGRG3	0.405	LSC 1 MEP CD38+ cycling	LSC 2 HSC CD38- BCRABL low
CDH1_KLRG1	1994-01-01	LSC 1 MEP CD38+ cycling	LSC 2 HSC CD38- BCRABL low
CDH1_aEb7 complex	1.635	LSC 1 MEP CD38+ cycling	LSC 2 HSC CD38- BCRABL low
LGALS9_MRC2	2.475	LSC 1 MEP CD38+ cycling	LSC 2 HSC CD38- BCRABL low
COL9A2_a2b1 complex	0.265	LSC 1 MEP CD38+ cycling	LSC 2 HSC CD38- BCRABL low
CSF1_SIRPA	0.755	LSC 1 MEP CD38+ cycling	LSC 2 HSC CD38- BCRABL low
ESAM_ESAM	0.325	LSC 1 MEP CD38+ cycling	LSC 2 HSC CD38- BCRABL low
TNFRSF10A_TNFSF10	0.24	LSC 1 MEP CD38+ cycling	LSC 2 HSC CD38- BCRABL low
COPA_SORT1	1961-01-01	LSC 1 MEP CD38+ cycling	LSC 2 HSC CD38- BCRABL low
DSC2_DSG2	0.645	LSC 1 MEP CD38+ cycling	LSC 2 HSC CD38- BCRABL low
ADGRG5_FAM3C	0.44	LSC 1 MEP CD38+ cycling	LSC 2 HSC CD38- BCRABL low
GRN_SORT1	1.025	LSC 1 MEP CD38+ cycling	LSC 2 HSC CD38- BCRABL low
CD40_TNFSF13B	1.105	LSC 1 MEP CD38+ cycling	LSC 2 HSC CD38- BCRABL low
HLA-C_FAM3C	13.47	LSC 1 MEP CD38+ cycling	LSC 2 HSC CD38- BCRABL low
LTBR_LTB	0.895	LSC 1 MEP CD38+ cycling	LSC 2 HSC CD38- BCRABL low
CSF1_SLC7A1	0.825	LSC 1 MEP CD38+ cycling	LSC 2 HSC CD38- BCRABL low
LAMP1_VSTM1	2.585	LSC 1 MEP CD38+ cycling	LSC 2 HSC CD38- BCRABL low
TFRC_TNFSF13B	5.135	LSC 1 MEP CD38+ cycling	LSC 2 HSC CD38- BCRABL low
LGALS9_HAVCR2	2.475	LSC 1 MEP CD38+ cycling	LSC 2 HSC CD38- BCRABL low
ICAM4_aLb2 complex	1972-01-01	LSC 1 MEP CD38+ cycling	LSC 2 HSC CD38- BCRABL low
HLA-DPB1_TNFSF13B	6.785	LSC 1 MEP CD38+ cycling	LSC 2 HSC CD38- BCRABL low
CD74_APP	14.475	LSC 1 MEP CD38+ cycling	LSC 2 HSC CD38- BCRABL low
RLN2_RXFP1	0.495	LSC 1 MEP CD38+ cycling	LSC 2 HSC CD38- BCRABL low
FBN1_a5b1 complex	0.5	LSC 1 MEP CD38+ cycling	LSC 2 HSC CD38- BCRABL low
TNFRSF10B_TNFSF10	0.315	LSC 1 MEP CD38+ cycling	LSC 2 HSC CD38- BCRABL low
TGFB1_TGFbeta receptor1	3.625	LSC 1 MEP CD38+ cycling	LSC 2 HSC CD38- BCRABL low
F11R_aLb2 complex	0.415	LSC 1 MEP CD38+ cycling	LSC 2 HSC CD38- BCRABL low
CD55_ADGRE5	2023-02-01	LSC 1 MEP CD38+ cycling	LSC 2 HSC CD38- BCRABL low
LAMP1_FAM3C	1976-02-01	LSC 1 MEP CD38+ cycling	LSC 2 HSC CD38- BCRABL low
LGALS9_SLC1A5	2.855	LSC 1 MEP CD38+ cycling	LSC 2 HSC CD38- BCRABL low
TNFRSF1A_GRN	2021-01-01	LSC 1 MEP CD38+ cycling	LSC 2 HSC CD38- BCRABL low
FAM3C_CLEC2D	0.63	LSC 1 MEP CD38+ cycling	LSC 2 HSC CD38- BCRABL low
ICAM2_aLb2 complex	1.975	LSC 1 MEP CD38+ cycling	LSC 2 HSC CD38- BCRABL low
LGALS9_CD47	2026-04-01	LSC 1 MEP CD38+ cycling	LSC 2 HSC CD38- BCRABL low
LGALS9_CD44	1963-05-01	LSC 1 MEP CD38+ cycling	LSC 2 HSC CD38- BCRABL low
MIF_TNFRSF14	2022-04-19	LSC 1 MEP CD38+ cycling	LSC 2 HSC CD38- BCRABL low
TNFRSF1B_GRN	0.87	LSC 1 MEP CD38+ cycling	LSC 2 HSC CD38- BCRABL low
ICAM3_aLb2 complex	1985-03-01	LSC 1 MEP CD38+ cycling	LSC 2 HSC CD38- BCRABL low
CD74_MIF	20.46	LSC 1 MEP CD38+ cycling	LSC 2 HSC CD38- BCRABL low
CD74_COPA	14.35	LSC 1 MEP CD38+ cycling	LSC 2 HSC CD38- BCRABL low
LGALS9_SORL1	3.105	LSC 1 MEP CD38+ cycling	LSC 2 HSC CD38- BCRABL low
BMP8B_PLAUR	0.305	LSC 1 MEP CD38+ cycling	LSC 3 CMP BCRABL low
TEK_ANGPT1	0.705	LSC 1 MEP CD38+ cycling	LSC 3 CMP BCRABL low
PROS1_TYRO3	0.195	LSC 1 MEP CD38+ cycling	LSC 3 CMP BCRABL low
COL14A1_a2b1 complex	0.13	LSC 1 MEP CD38+ cycling	LSC 3 CMP BCRABL low
COL9A3_a2b1 complex	0.205	LSC 1 MEP CD38+ cycling	LSC 3 CMP BCRABL low
CDH1_a2b1 complex	1.565	LSC 1 MEP CD38+ cycling	LSC 3 CMP BCRABL low
TNFSF9_ADGRG5	0.2	LSC 1 MEP CD38+ cycling	LSC 3 CMP BCRABL low
COL6A5_a2b1 complex	0.15	LSC 1 MEP CD38+ cycling	LSC 3 CMP BCRABL low
GALR3_GAL	0.405	LSC 1 MEP CD38+ cycling	LSC 3 CMP BCRABL low
LAMC1_a6b1 complex	0.355	LSC 1 MEP CD38+ cycling	LSC 3 CMP BCRABL low
COL18A1_a2b1 complex	1.095	LSC 1 MEP CD38+ cycling	LSC 3 CMP BCRABL low
LAMC1_a2b1 complex	0.135	LSC 1 MEP CD38+ cycling	LSC 3 CMP BCRABL low
NOTCH1_DLK1	0.23	LSC 1 MEP CD38+ cycling	LSC 3 CMP BCRABL low
CXADR_FAM3C	0.9	LSC 1 MEP CD38+ cycling	LSC 3 CMP BCRABL low
GDF11_TGFR_AVR2B	0.985	LSC 1 MEP CD38+ cycling	LSC 3 CMP BCRABL low
CD40LG_a5b1 complex	0.62	LSC 1 MEP CD38+ cycling	LSC 3 CMP BCRABL low
LRP6_CKLF	2015-02-01	LSC 1 MEP CD38+ cycling	LSC 3 CMP BCRABL low
VSTM1_ADGRG3	0.475	LSC 1 MEP CD38+ cycling	LSC 3 CMP BCRABL low
TGFB1_TGFbeta receptor2	1952-03-01	LSC 1 MEP CD38+ cycling	LSC 3 CMP BCRABL low
HLA-DPA1_GAL	6.235	LSC 1 MEP CD38+ cycling	LSC 3 CMP BCRABL low
LGALS9_DAG1	1952-02-01	LSC 1 MEP CD38+ cycling	LSC 3 CMP BCRABL low
CDH1_KLRG1	2.055	LSC 1 MEP CD38+ cycling	LSC 3 CMP BCRABL low
CDH1_aEb7 complex	1.635	LSC 1 MEP CD38+ cycling	LSC 3 CMP BCRABL low
LGALS9_MRC2	2.595	LSC 1 MEP CD38+ cycling	LSC 3 CMP BCRABL low
NOTCH1_NOV	0.17	LSC 1 MEP CD38+ cycling	LSC 3 CMP BCRABL low
COL9A2_a2b1 complex	0.145	LSC 1 MEP CD38+ cycling	LSC 3 CMP BCRABL low
CSF1_SIRPA	0.855	LSC 1 MEP CD38+ cycling	LSC 3 CMP BCRABL low
ESAM_ESAM	0.355	LSC 1 MEP CD38+ cycling	LSC 3 CMP BCRABL low
TNFRSF10A_TNFSF10	0.235	LSC 1 MEP CD38+ cycling	LSC 3 CMP BCRABL low
COPA_SORT1	1962-01-01	LSC 1 MEP CD38+ cycling	LSC 3 CMP BCRABL low
DSC2_DSG2	0.7	LSC 1 MEP CD38+ cycling	LSC 3 CMP BCRABL low
IDE_CCL23	0.76	LSC 1 MEP CD38+ cycling	LSC 3 CMP BCRABL low
ADGRG5_FAM3C	0.72	LSC 1 MEP CD38+ cycling	LSC 3 CMP BCRABL low
GRN_SORT1	1.035	LSC 1 MEP CD38+ cycling	LSC 3 CMP BCRABL low
CD40_TNFSF13B	1.705	LSC 1 MEP CD38+ cycling	LSC 3 CMP BCRABL low
HLA-C_FAM3C	13.75	LSC 1 MEP CD38+ cycling	LSC 3 CMP BCRABL low
CSF1_SLC7A1	2022-03-01	LSC 1 MEP CD38+ cycling	LSC 3 CMP BCRABL low
LAMP1_VSTM1	2.755	LSC 1 MEP CD38+ cycling	LSC 3 CMP BCRABL low
TFRC_TNFSF13B	5.735	LSC 1 MEP CD38+ cycling	LSC 3 CMP BCRABL low
ICAM4_aLb2 complex	2022-06-01	LSC 1 MEP CD38+ cycling	LSC 3 CMP BCRABL low
HLA-DPB1_TNFSF13B	7.385	LSC 1 MEP CD38+ cycling	LSC 3 CMP BCRABL low
CD74_APP	14.55	LSC 1 MEP CD38+ cycling	LSC 3 CMP BCRABL low
RLN2_RXFP1	0.295	LSC 1 MEP CD38+ cycling	LSC 3 CMP BCRABL low
FBN1_a5b1 complex	0.39	LSC 1 MEP CD38+ cycling	LSC 3 CMP BCRABL low
TNFSF10_RIPK1	0.295	LSC 1 MEP CD38+ cycling	LSC 3 CMP BCRABL low
TNFRSF10B_TNFSF10	0.31	LSC 1 MEP CD38+ cycling	LSC 3 CMP BCRABL low
TGFB1_TGFbeta receptor1	3.645	LSC 1 MEP CD38+ cycling	LSC 3 CMP BCRABL low
CD55_ADGRE5	1.725	LSC 1 MEP CD38+ cycling	LSC 3 CMP BCRABL low
LAMP1_FAM3C	2022-04-03	LSC 1 MEP CD38+ cycling	LSC 3 CMP BCRABL low
LGALS9_SLC1A5	4.005	LSC 1 MEP CD38+ cycling	LSC 3 CMP BCRABL low
TNFRSF1A_GRN	1.275	LSC 1 MEP CD38+ cycling	LSC 3 CMP BCRABL low
PECAM1_CD38	2.515	LSC 1 MEP CD38+ cycling	LSC 3 CMP BCRABL low
CD96_NECTIN1	0.48	LSC 1 MEP CD38+ cycling	LSC 3 CMP BCRABL low
FAM3C_CLEC2D	0.685	LSC 1 MEP CD38+ cycling	LSC 3 CMP BCRABL low
ICAM2_aLb2 complex	1.855	LSC 1 MEP CD38+ cycling	LSC 3 CMP BCRABL low
LGALS9_CD47	5.305	LSC 1 MEP CD38+ cycling	LSC 3 CMP BCRABL low
LGALS9_CD44	1944-04-01	LSC 1 MEP CD38+ cycling	LSC 3 CMP BCRABL low
MIF_TNFRSF14	19.035	LSC 1 MEP CD38+ cycling	LSC 3 CMP BCRABL low
TNFRSF1B_GRN	0.935	LSC 1 MEP CD38+ cycling	LSC 3 CMP BCRABL low
ICAM3_aLb2 complex	1973-03-01	LSC 1 MEP CD38+ cycling	LSC 3 CMP BCRABL low
CD74_MIF	34.465	LSC 1 MEP CD38+ cycling	LSC 3 CMP BCRABL low
CD74_COPA	14.76	LSC 1 MEP CD38+ cycling	LSC 3 CMP BCRABL low
LGALS9_SORL1	1984-02-01	LSC 1 MEP CD38+ cycling	LSC 3 CMP BCRABL low
BMP8B_PLAUR	0.74	LSC 1 MEP CD38+ cycling	LSC 4 HSC/MPP BCRABL low
TEK_ANGPT1	0.815	LSC 1 MEP CD38+ cycling	LSC 4 HSC/MPP BCRABL low
MIF_TNFRSF10D	18.585	LSC 1 MEP CD38+ cycling	LSC 4 HSC/MPP BCRABL low
PTGER3_GHRL	0.21	LSC 1 MEP CD38+ cycling	LSC 4 HSC/MPP BCRABL low
TNFSF10_TNFRSF10D	0.16	LSC 1 MEP CD38+ cycling	LSC 4 HSC/MPP BCRABL low
PROS1_TYRO3	0.2	LSC 1 MEP CD38+ cycling	LSC 4 HSC/MPP BCRABL low
COL14A1_a2b1 complex	0.13	LSC 1 MEP CD38+ cycling	LSC 4 HSC/MPP BCRABL low
COL9A3_a2b1 complex	0.205	LSC 1 MEP CD38+ cycling	LSC 4 HSC/MPP BCRABL low
CDH1_a2b1 complex	1.565	LSC 1 MEP CD38+ cycling	LSC 4 HSC/MPP BCRABL low
TNFSF9_ADGRG5	0.24	LSC 1 MEP CD38+ cycling	LSC 4 HSC/MPP BCRABL low
COL6A5_a2b1 complex	0.15	LSC 1 MEP CD38+ cycling	LSC 4 HSC/MPP BCRABL low
CD99_PILRA	5.705	LSC 1 MEP CD38+ cycling	LSC 4 HSC/MPP BCRABL low
LAMC1_a6b1 complex	0.415	LSC 1 MEP CD38+ cycling	LSC 4 HSC/MPP BCRABL low
COL18A1_a2b1 complex	1.095	LSC 1 MEP CD38+ cycling	LSC 4 HSC/MPP BCRABL low
LAMC1_a2b1 complex	0.135	LSC 1 MEP CD38+ cycling	LSC 4 HSC/MPP BCRABL low
CXADR_FAM3C	0.66	LSC 1 MEP CD38+ cycling	LSC 4 HSC/MPP BCRABL low
CD40LG_a5b1 complex	0.775	LSC 1 MEP CD38+ cycling	LSC 4 HSC/MPP BCRABL low
LRP6_CKLF	1.885	LSC 1 MEP CD38+ cycling	LSC 4 HSC/MPP BCRABL low
VSTM1_ADGRG3	0.465	LSC 1 MEP CD38+ cycling	LSC 4 HSC/MPP BCRABL low
CDH1_KLRG1	2022-03-02	LSC 1 MEP CD38+ cycling	LSC 4 HSC/MPP BCRABL low
CDH1_aEb7 complex	1.575	LSC 1 MEP CD38+ cycling	LSC 4 HSC/MPP BCRABL low
LGALS9_MRC2	2.595	LSC 1 MEP CD38+ cycling	LSC 4 HSC/MPP BCRABL low
NOTCH1_NOV	0.23	LSC 1 MEP CD38+ cycling	LSC 4 HSC/MPP BCRABL low
COL9A2_a2b1 complex	0.145	LSC 1 MEP CD38+ cycling	LSC 4 HSC/MPP BCRABL low
CSF1_SIRPA	0.805	LSC 1 MEP CD38+ cycling	LSC 4 HSC/MPP BCRABL low
ESAM_ESAM	0.37	LSC 1 MEP CD38+ cycling	LSC 4 HSC/MPP BCRABL low
TNFRSF10A_TNFSF10	0.235	LSC 1 MEP CD38+ cycling	LSC 4 HSC/MPP BCRABL low
COPA_SORT1	1.655	LSC 1 MEP CD38+ cycling	LSC 4 HSC/MPP BCRABL low
DSC2_DSG2	0.7	LSC 1 MEP CD38+ cycling	LSC 4 HSC/MPP BCRABL low
IDE_CCL23	0.62	LSC 1 MEP CD38+ cycling	LSC 4 HSC/MPP BCRABL low
ADGRG5_FAM3C	0.48	LSC 1 MEP CD38+ cycling	LSC 4 HSC/MPP BCRABL low
GRN_SORT1	2022-07-01	LSC 1 MEP CD38+ cycling	LSC 4 HSC/MPP BCRABL low
CD40_TNFSF13B	1.365	LSC 1 MEP CD38+ cycling	LSC 4 HSC/MPP BCRABL low
HLA-C_FAM3C	13.51	LSC 1 MEP CD38+ cycling	LSC 4 HSC/MPP BCRABL low
LTBR_LTB	0.63	LSC 1 MEP CD38+ cycling	LSC 4 HSC/MPP BCRABL low
CSF1_SLC7A1	0.98	LSC 1 MEP CD38+ cycling	LSC 4 HSC/MPP BCRABL low
LAMP1_VSTM1	2.545	LSC 1 MEP CD38+ cycling	LSC 4 HSC/MPP BCRABL low
TFRC_TNFSF13B	5.395	LSC 1 MEP CD38+ cycling	LSC 4 HSC/MPP BCRABL low
LGALS9_HAVCR2	2.465	LSC 1 MEP CD38+ cycling	LSC 4 HSC/MPP BCRABL low
ICAM4_aLb2 complex	1.595	LSC 1 MEP CD38+ cycling	LSC 4 HSC/MPP BCRABL low
HLA-DPB1_TNFSF13B	7.045	LSC 1 MEP CD38+ cycling	LSC 4 HSC/MPP BCRABL low
CD74_APP	14.53	LSC 1 MEP CD38+ cycling	LSC 4 HSC/MPP BCRABL low
RLN2_RXFP1	0.31	LSC 1 MEP CD38+ cycling	LSC 4 HSC/MPP BCRABL low
FBN1_a5b1 complex	0.545	LSC 1 MEP CD38+ cycling	LSC 4 HSC/MPP BCRABL low
TNFRSF10B_TNFSF10	0.31	LSC 1 MEP CD38+ cycling	LSC 4 HSC/MPP BCRABL low
TGFB1_TGFbeta receptor1	1964-03-01	LSC 1 MEP CD38+ cycling	LSC 4 HSC/MPP BCRABL low
CD55_ADGRE5	1.925	LSC 1 MEP CD38+ cycling	LSC 4 HSC/MPP BCRABL low
LAMP1_FAM3C	2022-08-02	LSC 1 MEP CD38+ cycling	LSC 4 HSC/MPP BCRABL low
LGALS9_SLC1A5	2021-03-01	LSC 1 MEP CD38+ cycling	LSC 4 HSC/MPP BCRABL low
TNFRSF1A_GRN	2019-01-01	LSC 1 MEP CD38+ cycling	LSC 4 HSC/MPP BCRABL low
PECAM1_CD38	1.455	LSC 1 MEP CD38+ cycling	LSC 4 HSC/MPP BCRABL low
FAM3C_CLEC2D	0.625	LSC 1 MEP CD38+ cycling	LSC 4 HSC/MPP BCRABL low
ICAM2_aLb2 complex	1985-01-01	LSC 1 MEP CD38+ cycling	LSC 4 HSC/MPP BCRABL low
LGALS9_CD47	1932-04-01	LSC 1 MEP CD38+ cycling	LSC 4 HSC/MPP BCRABL low
LGALS9_CD44	4.885	LSC 1 MEP CD38+ cycling	LSC 4 HSC/MPP BCRABL low
MIF_TNFRSF14	2022-07-19	LSC 1 MEP CD38+ cycling	LSC 4 HSC/MPP BCRABL low
TNFRSF1B_GRN	0.85	LSC 1 MEP CD38+ cycling	LSC 4 HSC/MPP BCRABL low
ICAM3_aLb2 complex	3.725	LSC 1 MEP CD38+ cycling	LSC 4 HSC/MPP BCRABL low
CD74_MIF	25.435	LSC 1 MEP CD38+ cycling	LSC 4 HSC/MPP BCRABL low
CD74_COPA	14.535	LSC 1 MEP CD38+ cycling	LSC 4 HSC/MPP BCRABL low
LGALS9_SORL1	1983-02-01	LSC 1 MEP CD38+ cycling	LSC 4 HSC/MPP BCRABL low
BMP8B_PLAUR	0.29	LSC 1 MEP CD38+ cycling	LSC 5 HSC CD38- BCRABL low
TEK_ANGPT1	0.76	LSC 1 MEP CD38+ cycling	LSC 5 HSC CD38- BCRABL low
COL14A1_a2b1 complex	0.22	LSC 1 MEP CD38+ cycling	LSC 5 HSC CD38- BCRABL low
COL9A3_a2b1 complex	0.295	LSC 1 MEP CD38+ cycling	LSC 5 HSC CD38- BCRABL low
CDH1_a2b1 complex	1.655	LSC 1 MEP CD38+ cycling	LSC 5 HSC CD38- BCRABL low
COL6A5_a2b1 complex	0.24	LSC 1 MEP CD38+ cycling	LSC 5 HSC CD38- BCRABL low
LAMC1_a6b1 complex	0.245	LSC 1 MEP CD38+ cycling	LSC 5 HSC CD38- BCRABL low
COL18A1_a2b1 complex	1.185	LSC 1 MEP CD38+ cycling	LSC 5 HSC CD38- BCRABL low
LAMC1_a2b1 complex	0.225	LSC 1 MEP CD38+ cycling	LSC 5 HSC CD38- BCRABL low
CXADR_FAM3C	0.455	LSC 1 MEP CD38+ cycling	LSC 5 HSC CD38- BCRABL low
CD40LG_a5b1 complex	0.6	LSC 1 MEP CD38+ cycling	LSC 5 HSC CD38- BCRABL low
CDH1_KLRG1	1985-01-01	LSC 1 MEP CD38+ cycling	LSC 5 HSC CD38- BCRABL low
COL9A2_a2b1 complex	0.235	LSC 1 MEP CD38+ cycling	LSC 5 HSC CD38- BCRABL low
CSF1_SIRPA	0.755	LSC 1 MEP CD38+ cycling	LSC 5 HSC CD38- BCRABL low
TNFRSF10A_TNFSF10	0.255	LSC 1 MEP CD38+ cycling	LSC 5 HSC CD38- BCRABL low
COPA_SORT1	1955-01-01	LSC 1 MEP CD38+ cycling	LSC 5 HSC CD38- BCRABL low
DSC2_DSG2	0.41	LSC 1 MEP CD38+ cycling	LSC 5 HSC CD38- BCRABL low
IDE_CCL23	0.585	LSC 1 MEP CD38+ cycling	LSC 5 HSC CD38- BCRABL low
GRN_SORT1	0.965	LSC 1 MEP CD38+ cycling	LSC 5 HSC CD38- BCRABL low
HLA-C_FAM3C	13.305	LSC 1 MEP CD38+ cycling	LSC 5 HSC CD38- BCRABL low
LTBR_LTB	2025-01-01	LSC 1 MEP CD38+ cycling	LSC 5 HSC CD38- BCRABL low
CSF1_SLC7A1	0.805	LSC 1 MEP CD38+ cycling	LSC 5 HSC CD38- BCRABL low
LAMP1_VSTM1	2022-05-02	LSC 1 MEP CD38+ cycling	LSC 5 HSC CD38- BCRABL low
TFRC_TNFSF13B	4.555	LSC 1 MEP CD38+ cycling	LSC 5 HSC CD38- BCRABL low
ICAM4_aLb2 complex	1962-01-01	LSC 1 MEP CD38+ cycling	LSC 5 HSC CD38- BCRABL low
HLA-DPB1_TNFSF13B	6.205	LSC 1 MEP CD38+ cycling	LSC 5 HSC CD38- BCRABL low
CD74_APP	13.815	LSC 1 MEP CD38+ cycling	LSC 5 HSC CD38- BCRABL low
RLN2_RXFP1	0.445	LSC 1 MEP CD38+ cycling	LSC 5 HSC CD38- BCRABL low
FBN1_a5b1 complex	0.37	LSC 1 MEP CD38+ cycling	LSC 5 HSC CD38- BCRABL low
TNFRSF10B_TNFSF10	0.33	LSC 1 MEP CD38+ cycling	LSC 5 HSC CD38- BCRABL low
TGFB1_TGFbeta receptor1	3.545	LSC 1 MEP CD38+ cycling	LSC 5 HSC CD38- BCRABL low
CD55_ADGRE5	1974-01-01	LSC 1 MEP CD38+ cycling	LSC 5 HSC CD38- BCRABL low
LAMP1_FAM3C	2.595	LSC 1 MEP CD38+ cycling	LSC 5 HSC CD38- BCRABL low
LGALS9_SLC1A5	2022-06-02	LSC 1 MEP CD38+ cycling	LSC 5 HSC CD38- BCRABL low
TNFRSF1A_GRN	1	LSC 1 MEP CD38+ cycling	LSC 5 HSC CD38- BCRABL low
FAM3C_CLEC2D	0.535	LSC 1 MEP CD38+ cycling	LSC 5 HSC CD38- BCRABL low
ICAM2_aLb2 complex	1.875	LSC 1 MEP CD38+ cycling	LSC 5 HSC CD38- BCRABL low
LGALS9_CD47	3.335	LSC 1 MEP CD38+ cycling	LSC 5 HSC CD38- BCRABL low
LGALS9_CD44	1993-03-01	LSC 1 MEP CD38+ cycling	LSC 5 HSC CD38- BCRABL low
MIF_TNFRSF14	19.185	LSC 1 MEP CD38+ cycling	LSC 5 HSC CD38- BCRABL low
TNFRSF1B_GRN	0.66	LSC 1 MEP CD38+ cycling	LSC 5 HSC CD38- BCRABL low
ICAM3_aLb2 complex	1975-03-01	LSC 1 MEP CD38+ cycling	LSC 5 HSC CD38- BCRABL low
CD74_MIF	18.195	LSC 1 MEP CD38+ cycling	LSC 5 HSC CD38- BCRABL low
CD74_COPA	13.95	LSC 1 MEP CD38+ cycling	LSC 5 HSC CD38- BCRABL low
LGALS9_SORL1	1985-02-01	LSC 1 MEP CD38+ cycling	LSC 5 HSC CD38- BCRABL low
BMP8B_PLAUR	0.635	LSC 1 MEP CD38+ cycling	LSC 6 CMP BCRABL high
TEK_ANGPT1	2022-09-01	LSC 1 MEP CD38+ cycling	LSC 6 CMP BCRABL high
PROS1_TYRO3	0.195	LSC 1 MEP CD38+ cycling	LSC 6 CMP BCRABL high
COL14A1_a2b1 complex	0.205	LSC 1 MEP CD38+ cycling	LSC 6 CMP BCRABL high
COL9A3_a2b1 complex	0.28	LSC 1 MEP CD38+ cycling	LSC 6 CMP BCRABL high
CDH1_a2b1 complex	1964-01-01	LSC 1 MEP CD38+ cycling	LSC 6 CMP BCRABL high
TNFSF9_ADGRG5	0.365	LSC 1 MEP CD38+ cycling	LSC 6 CMP BCRABL high
COL6A5_a2b1 complex	0.225	LSC 1 MEP CD38+ cycling	LSC 6 CMP BCRABL high
PTPRC_MRC1	2.895	LSC 1 MEP CD38+ cycling	LSC 6 CMP BCRABL high
GALR3_GAL	0.37	LSC 1 MEP CD38+ cycling	LSC 6 CMP BCRABL high
LAMC1_a6b1 complex	0.44	LSC 1 MEP CD38+ cycling	LSC 6 CMP BCRABL high
COL18A1_a2b1 complex	2017-01-01	LSC 1 MEP CD38+ cycling	LSC 6 CMP BCRABL high
LAMC1_a2b1 complex	0.21	LSC 1 MEP CD38+ cycling	LSC 6 CMP BCRABL high
NOTCH1_DLK1	0.305	LSC 1 MEP CD38+ cycling	LSC 6 CMP BCRABL high
CXADR_FAM3C	0.62	LSC 1 MEP CD38+ cycling	LSC 6 CMP BCRABL high
GDF11_TGFR_AVR2B	0.96	LSC 1 MEP CD38+ cycling	LSC 6 CMP BCRABL high
CD40LG_a5b1 complex	0.74	LSC 1 MEP CD38+ cycling	LSC 6 CMP BCRABL high
LRP6_CKLF	2.665	LSC 1 MEP CD38+ cycling	LSC 6 CMP BCRABL high
VSTM1_ADGRG3	0.5	LSC 1 MEP CD38+ cycling	LSC 6 CMP BCRABL high
HLA-DPA1_GAL	2022-02-06	LSC 1 MEP CD38+ cycling	LSC 6 CMP BCRABL high
LGALS9_DAG1	2.525	LSC 1 MEP CD38+ cycling	LSC 6 CMP BCRABL high
CDH1_KLRG1	2.095	LSC 1 MEP CD38+ cycling	LSC 6 CMP BCRABL high
CDH1_aEb7 complex	1.585	LSC 1 MEP CD38+ cycling	LSC 6 CMP BCRABL high
LGALS9_MRC2	1967-02-01	LSC 1 MEP CD38+ cycling	LSC 6 CMP BCRABL high
NOTCH1_NOV	0.2	LSC 1 MEP CD38+ cycling	LSC 6 CMP BCRABL high
COL9A2_a2b1 complex	0.22	LSC 1 MEP CD38+ cycling	LSC 6 CMP BCRABL high
CSF1_SIRPA	0.825	LSC 1 MEP CD38+ cycling	LSC 6 CMP BCRABL high
ESAM_ESAM	0.33	LSC 1 MEP CD38+ cycling	LSC 6 CMP BCRABL high
TNFRSF10A_TNFSF10	0.265	LSC 1 MEP CD38+ cycling	LSC 6 CMP BCRABL high
COPA_SORT1	1965-01-01	LSC 1 MEP CD38+ cycling	LSC 6 CMP BCRABL high
DSC2_DSG2	0.745	LSC 1 MEP CD38+ cycling	LSC 6 CMP BCRABL high
IDE_CCL23	0.695	LSC 1 MEP CD38+ cycling	LSC 6 CMP BCRABL high
ADGRG5_FAM3C	0.44	LSC 1 MEP CD38+ cycling	LSC 6 CMP BCRABL high
GRN_SORT1	1.065	LSC 1 MEP CD38+ cycling	LSC 6 CMP BCRABL high
CD40_TNFSF13B	1.845	LSC 1 MEP CD38+ cycling	LSC 6 CMP BCRABL high
HLA-C_FAM3C	13.47	LSC 1 MEP CD38+ cycling	LSC 6 CMP BCRABL high
CSF1_SLC7A1	1.045	LSC 1 MEP CD38+ cycling	LSC 6 CMP BCRABL high
LAMP1_VSTM1	1968-02-01	LSC 1 MEP CD38+ cycling	LSC 6 CMP BCRABL high
TFRC_TNFSF13B	5.875	LSC 1 MEP CD38+ cycling	LSC 6 CMP BCRABL high
LGALS9_HAVCR2	1949-02-01	LSC 1 MEP CD38+ cycling	LSC 6 CMP BCRABL high
ICAM4_aLb2 complex	1.605	LSC 1 MEP CD38+ cycling	LSC 6 CMP BCRABL high
HLA-DPB1_TNFSF13B	7.525	LSC 1 MEP CD38+ cycling	LSC 6 CMP BCRABL high
CD74_APP	14.835	LSC 1 MEP CD38+ cycling	LSC 6 CMP BCRABL high
RLN2_RXFP1	0.39	LSC 1 MEP CD38+ cycling	LSC 6 CMP BCRABL high
FBN1_a5b1 complex	0.51	LSC 1 MEP CD38+ cycling	LSC 6 CMP BCRABL high
TNFSF10_RIPK1	0.255	LSC 1 MEP CD38+ cycling	LSC 6 CMP BCRABL high
TNFRSF10B_TNFSF10	0.34	LSC 1 MEP CD38+ cycling	LSC 6 CMP BCRABL high
TGFB1_TGFbeta receptor1	1961-03-01	LSC 1 MEP CD38+ cycling	LSC 6 CMP BCRABL high
CD55_ADGRE5	1988-01-01	LSC 1 MEP CD38+ cycling	LSC 6 CMP BCRABL high
LAMP1_FAM3C	1976-02-01	LSC 1 MEP CD38+ cycling	LSC 6 CMP BCRABL high
LGALS9_SLC1A5	3.925	LSC 1 MEP CD38+ cycling	LSC 6 CMP BCRABL high
TNFRSF1A_GRN	1944-01-01	LSC 1 MEP CD38+ cycling	LSC 6 CMP BCRABL high
PECAM1_CD38	1974-01-01	LSC 1 MEP CD38+ cycling	LSC 6 CMP BCRABL high
CD96_NECTIN1	0.45	LSC 1 MEP CD38+ cycling	LSC 6 CMP BCRABL high
FAM3C_CLEC2D	0.575	LSC 1 MEP CD38+ cycling	LSC 6 CMP BCRABL high
ICAM2_aLb2 complex	1986-01-01	LSC 1 MEP CD38+ cycling	LSC 6 CMP BCRABL high
LGALS9_CD47	5.165	LSC 1 MEP CD38+ cycling	LSC 6 CMP BCRABL high
LGALS9_CD44	1969-04-01	LSC 1 MEP CD38+ cycling	LSC 6 CMP BCRABL high
MIF_TNFRSF14	19.26	LSC 1 MEP CD38+ cycling	LSC 6 CMP BCRABL high
TNFRSF1B_GRN	2022-01-01	LSC 1 MEP CD38+ cycling	LSC 6 CMP BCRABL high
ICAM3_aLb2 complex	3.735	LSC 1 MEP CD38+ cycling	LSC 6 CMP BCRABL high
CD74_MIF	31.405	LSC 1 MEP CD38+ cycling	LSC 6 CMP BCRABL high
CD74_COPA	14.635	LSC 1 MEP CD38+ cycling	LSC 6 CMP BCRABL high
LGALS9_SORL1	3	LSC 1 MEP CD38+ cycling	LSC 6 CMP BCRABL high
PGRMC2_CCL4L2	1.665	LSC 1 MEP CD38+ cycling	NK 0 CD56dim active
CD40LG_a5b1 complex	0.455	LSC 1 MEP CD38+ cycling	NK 0 CD56dim active
HLA-E_KLRK1	4.035	LSC 1 MEP CD38+ cycling	NK 0 CD56dim active
PVR_CD96	0.365	LSC 1 MEP CD38+ cycling	NK 0 CD56dim active
PVR_TIGIT	0.19	LSC 1 MEP CD38+ cycling	NK 0 CD56dim active
PVR_CD226	0.225	LSC 1 MEP CD38+ cycling	NK 0 CD56dim active
HLA-C_KIR2DL1	13.355	LSC 1 MEP CD38+ cycling	NK 0 CD56dim active
HLA-C_KIR2DL3	13.29	LSC 1 MEP CD38+ cycling	NK 0 CD56dim active
CDH1_KLRG1	1963-01-01	LSC 1 MEP CD38+ cycling	NK 0 CD56dim active
CDH1_aEb7 complex	1962-01-01	LSC 1 MEP CD38+ cycling	NK 0 CD56dim active
HLA-E_KLRC1	2022-11-04	LSC 1 MEP CD38+ cycling	NK 0 CD56dim active
HLA-B_KIR3DL2	19.79	LSC 1 MEP CD38+ cycling	NK 0 CD56dim active
CLEC2B_KLRF1	2.175	LSC 1 MEP CD38+ cycling	NK 0 CD56dim active
LGALS9_HAVCR2	2022-05-02	LSC 1 MEP CD38+ cycling	NK 0 CD56dim active
IL1B_ADRB2	1.525	LSC 1 MEP CD38+ cycling	NK 0 CD56dim active
ICAM4_aLb2 complex	1.815	LSC 1 MEP CD38+ cycling	NK 0 CD56dim active
TGFB1_TGFBR3	3.755	LSC 1 MEP CD38+ cycling	NK 0 CD56dim active
TGFB1_TGFbeta receptor1	1952-03-01	LSC 1 MEP CD38+ cycling	NK 0 CD56dim active
F11R_aLb2 complex	0.51	LSC 1 MEP CD38+ cycling	NK 0 CD56dim active
FAM3C_CLEC2D	0.52	LSC 1 MEP CD38+ cycling	NK 0 CD56dim active
ICAM2_aLb2 complex	2022-07-02	LSC 1 MEP CD38+ cycling	NK 0 CD56dim active
LGALS9_CD47	2.815	LSC 1 MEP CD38+ cycling	NK 0 CD56dim active
LGALS9_CD44	2.675	LSC 1 MEP CD38+ cycling	NK 0 CD56dim active
MIF_TNFRSF14	18.815	LSC 1 MEP CD38+ cycling	NK 0 CD56dim active
ICAM3_aLb2 complex	3.945	LSC 1 MEP CD38+ cycling	NK 0 CD56dim active
CD74_COPA	13.44	LSC 1 MEP CD38+ cycling	NK 0 CD56dim active
LGALS9_SORL1	2.675	LSC 1 MEP CD38+ cycling	NK 0 CD56dim active
PVR_TIGIT	0.185	LSC 1 MEP CD38+ cycling	NK 1 CD56dim
HLA-E_KLRC2	4.025	LSC 1 MEP CD38+ cycling	NK 1 CD56dim
HLA-C_KIR2DL1	13.255	LSC 1 MEP CD38+ cycling	NK 1 CD56dim
HLA-C_KIR2DL3	13.29	LSC 1 MEP CD38+ cycling	NK 1 CD56dim
CDH1_KLRG1	1958-01-01	LSC 1 MEP CD38+ cycling	NK 1 CD56dim
CDH1_aEb7 complex	2022-06-01	LSC 1 MEP CD38+ cycling	NK 1 CD56dim
HLA-E_KLRC1	2022-07-04	LSC 1 MEP CD38+ cycling	NK 1 CD56dim
HLA-B_KIR3DL2	19.745	LSC 1 MEP CD38+ cycling	NK 1 CD56dim
LTBR_LTB	0.625	LSC 1 MEP CD38+ cycling	NK 1 CD56dim
IL1B_ADRB2	1.415	LSC 1 MEP CD38+ cycling	NK 1 CD56dim
ICAM4_aLb2 complex	1971-01-01	LSC 1 MEP CD38+ cycling	NK 1 CD56dim
TGFB1_TGFBR3	3.635	LSC 1 MEP CD38+ cycling	NK 1 CD56dim
F11R_aLb2 complex	0.405	LSC 1 MEP CD38+ cycling	NK 1 CD56dim
ICAM2_aLb2 complex	1.965	LSC 1 MEP CD38+ cycling	NK 1 CD56dim
LGALS9_CD47	1965-02-01	LSC 1 MEP CD38+ cycling	NK 1 CD56dim
LGALS9_CD44	1958-02-01	LSC 1 MEP CD38+ cycling	NK 1 CD56dim
MIF_TNFRSF14	18.645	LSC 1 MEP CD38+ cycling	NK 1 CD56dim
ICAM3_aLb2 complex	1984-03-01	LSC 1 MEP CD38+ cycling	NK 1 CD56dim
CD74_COPA	13.425	LSC 1 MEP CD38+ cycling	NK 1 CD56dim
LGALS9_SORL1	1959-02-01	LSC 1 MEP CD38+ cycling	NK 1 CD56dim
PGRMC2_CCL4L2	3.455	LSC 1 MEP CD38+ cycling	NK 2 CD56dim resting
PVR_CD96	0.26	LSC 1 MEP CD38+ cycling	NK 2 CD56dim resting
PVR_TIGIT	0.175	LSC 1 MEP CD38+ cycling	NK 2 CD56dim resting
PVR_CD226	0.17	LSC 1 MEP CD38+ cycling	NK 2 CD56dim resting
HLA-C_KIR2DL1	13.28	LSC 1 MEP CD38+ cycling	NK 2 CD56dim resting
HLA-C_KIR2DL3	13.36	LSC 1 MEP CD38+ cycling	NK 2 CD56dim resting
CDH1_aEb7 complex	1958-01-01	LSC 1 MEP CD38+ cycling	NK 2 CD56dim resting
HLA-B_KIR3DL2	19.86	LSC 1 MEP CD38+ cycling	NK 2 CD56dim resting
LGALS9_HAVCR2	1949-02-01	LSC 1 MEP CD38+ cycling	NK 2 CD56dim resting
IL1B_ADRB2	1939-01-01	LSC 1 MEP CD38+ cycling	NK 2 CD56dim resting
ICAM4_aLb2 complex	1.705	LSC 1 MEP CD38+ cycling	NK 2 CD56dim resting
TGFB1_TGFBR3	3.735	LSC 1 MEP CD38+ cycling	NK 2 CD56dim resting
F11R_aLb2 complex	0.4	LSC 1 MEP CD38+ cycling	NK 2 CD56dim resting
ICAM2_aLb2 complex	1996-01-01	LSC 1 MEP CD38+ cycling	NK 2 CD56dim resting
LGALS9_CD47	2.665	LSC 1 MEP CD38+ cycling	NK 2 CD56dim resting
LGALS9_CD44	2.675	LSC 1 MEP CD38+ cycling	NK 2 CD56dim resting
MIF_TNFRSF14	18.655	LSC 1 MEP CD38+ cycling	NK 2 CD56dim resting
ICAM3_aLb2 complex	3.835	LSC 1 MEP CD38+ cycling	NK 2 CD56dim resting
CD74_COPA	13.445	LSC 1 MEP CD38+ cycling	NK 2 CD56dim resting
LGALS9_SORL1	1978-02-01	LSC 1 MEP CD38+ cycling	NK 2 CD56dim resting
CXADR_FAM3C	0.355	LSC 1 MEP CD38+ cycling	NK 3 Adaptive
PVR_CD226	0.15	LSC 1 MEP CD38+ cycling	NK 3 Adaptive
HLA-E_KLRC2	2022-04-04	LSC 1 MEP CD38+ cycling	NK 3 Adaptive
HLA-C_KIR2DL1	13.365	LSC 1 MEP CD38+ cycling	NK 3 Adaptive
HLA-C_KIR2DL3	13.405	LSC 1 MEP CD38+ cycling	NK 3 Adaptive
CDH1_KLRG1	1.565	LSC 1 MEP CD38+ cycling	NK 3 Adaptive
CDH1_aEb7 complex	1959-01-01	LSC 1 MEP CD38+ cycling	NK 3 Adaptive
HLA-F_KIR3DL2	0.58	LSC 1 MEP CD38+ cycling	NK 3 Adaptive
HLA-B_KIR3DL2	20.015	LSC 1 MEP CD38+ cycling	NK 3 Adaptive
HLA-C_FAM3C	13.205	LSC 1 MEP CD38+ cycling	NK 3 Adaptive
IL1B_ADRB2	1.385	LSC 1 MEP CD38+ cycling	NK 3 Adaptive
ICAM4_aLb2 complex	1.705	LSC 1 MEP CD38+ cycling	NK 3 Adaptive
TGFB1_TGFBR3	3.745	LSC 1 MEP CD38+ cycling	NK 3 Adaptive
F11R_aLb2 complex	0.4	LSC 1 MEP CD38+ cycling	NK 3 Adaptive
LAMP1_FAM3C	2.495	LSC 1 MEP CD38+ cycling	NK 3 Adaptive
FAM3C_CLEC2D	0.51	LSC 1 MEP CD38+ cycling	NK 3 Adaptive
ICAM2_aLb2 complex	1996-01-01	LSC 1 MEP CD38+ cycling	NK 3 Adaptive
LGALS9_CD47	2.655	LSC 1 MEP CD38+ cycling	NK 3 Adaptive
LGALS9_CD44	2.685	LSC 1 MEP CD38+ cycling	NK 3 Adaptive
MIF_TNFRSF14	18.72	LSC 1 MEP CD38+ cycling	NK 3 Adaptive
ICAM3_aLb2 complex	3.835	LSC 1 MEP CD38+ cycling	NK 3 Adaptive
CD74_COPA	13.445	LSC 1 MEP CD38+ cycling	NK 3 Adaptive
LGALS9_SORL1	1971-02-01	LSC 1 MEP CD38+ cycling	NK 3 Adaptive
CD40LG_a5b1 complex	0.45	LSC 1 MEP CD38+ cycling	NK 4 CD56bright
HLA-E_KLRK1	4.085	LSC 1 MEP CD38+ cycling	NK 4 CD56bright
PVR_CD96	0.45	LSC 1 MEP CD38+ cycling	NK 4 CD56bright
PVR_TIGIT	0.19	LSC 1 MEP CD38+ cycling	NK 4 CD56bright
PVR_CD226	0.205	LSC 1 MEP CD38+ cycling	NK 4 CD56bright
CDH1_KLRG1	1964-01-01	LSC 1 MEP CD38+ cycling	NK 4 CD56bright
CDH1_aEb7 complex	1965-01-01	LSC 1 MEP CD38+ cycling	NK 4 CD56bright
HLA-E_KLRC1	1984-04-01	LSC 1 MEP CD38+ cycling	NK 4 CD56bright
LTBR_LTB	0.86	LSC 1 MEP CD38+ cycling	NK 4 CD56bright
CLEC2B_KLRF1	2022-02-01	LSC 1 MEP CD38+ cycling	NK 4 CD56bright
LGALS9_HAVCR2	2.505	LSC 1 MEP CD38+ cycling	NK 4 CD56bright
IL1B_ADRB2	1941-01-01	LSC 1 MEP CD38+ cycling	NK 4 CD56bright
ICAM4_aLb2 complex	1972-01-01	LSC 1 MEP CD38+ cycling	NK 4 CD56bright
TGFB1_TGFBR3	3.635	LSC 1 MEP CD38+ cycling	NK 4 CD56bright
F11R_aLb2 complex	0.415	LSC 1 MEP CD38+ cycling	NK 4 CD56bright
LGALS9_SLC1A5	2.455	LSC 1 MEP CD38+ cycling	NK 4 CD56bright
ICAM2_aLb2 complex	1.975	LSC 1 MEP CD38+ cycling	NK 4 CD56bright
LGALS9_CD47	1977-02-01	LSC 1 MEP CD38+ cycling	NK 4 CD56bright
LGALS9_CD44	1982-03-01	LSC 1 MEP CD38+ cycling	NK 4 CD56bright
MIF_TNFRSF14	18.83	LSC 1 MEP CD38+ cycling	NK 4 CD56bright
ICAM3_aLb2 complex	1985-03-01	LSC 1 MEP CD38+ cycling	NK 4 CD56bright
CD74_COPA	13.525	LSC 1 MEP CD38+ cycling	NK 4 CD56bright
LGALS9_SORL1	2.675	LSC 1 MEP CD38+ cycling	NK 4 CD56bright
TNFSF9_TNFRSF9	0.125	LSC 1 MEP CD38+ cycling	NK 5 Adaptive-like
HLA-E_KLRK1	2022-05-04	LSC 1 MEP CD38+ cycling	NK 5 Adaptive-like
PVR_CD96	0.39	LSC 1 MEP CD38+ cycling	NK 5 Adaptive-like
PVR_TIGIT	0.26	LSC 1 MEP CD38+ cycling	NK 5 Adaptive-like
PVR_CD226	0.155	LSC 1 MEP CD38+ cycling	NK 5 Adaptive-like
HLA-E_KLRC2	4.245	LSC 1 MEP CD38+ cycling	NK 5 Adaptive-like
HLA-C_KIR2DL1	13.21	LSC 1 MEP CD38+ cycling	NK 5 Adaptive-like
HLA-C_KIR2DL3	13.345	LSC 1 MEP CD38+ cycling	NK 5 Adaptive-like
CDH1_KLRG1	1969-01-01	LSC 1 MEP CD38+ cycling	NK 5 Adaptive-like
CDH1_aEb7 complex	1.565	LSC 1 MEP CD38+ cycling	NK 5 Adaptive-like
HLA-E_KLRC1	2022-04-01	LSC 1 MEP CD38+ cycling	NK 5 Adaptive-like
TNFRSF10A_TNFSF10	0.17	LSC 1 MEP CD38+ cycling	NK 5 Adaptive-like
HLA-B_KIR3DL2	19.87	LSC 1 MEP CD38+ cycling	NK 5 Adaptive-like
LTBR_LTB	2022-08-01	LSC 1 MEP CD38+ cycling	NK 5 Adaptive-like
CLEC2B_KLRF1	1.855	LSC 1 MEP CD38+ cycling	NK 5 Adaptive-like
IL1B_ADRB2	1.425	LSC 1 MEP CD38+ cycling	NK 5 Adaptive-like
ICAM4_aLb2 complex	1978-01-01	LSC 1 MEP CD38+ cycling	NK 5 Adaptive-like
TNFRSF10B_TNFSF10	0.245	LSC 1 MEP CD38+ cycling	NK 5 Adaptive-like
TGFB1_TGFBR3	1968-03-01	LSC 1 MEP CD38+ cycling	NK 5 Adaptive-like
F11R_aLb2 complex	0.475	LSC 1 MEP CD38+ cycling	NK 5 Adaptive-like
FAM3C_CLEC2D	0.61	LSC 1 MEP CD38+ cycling	NK 5 Adaptive-like
ICAM2_aLb2 complex	2.035	LSC 1 MEP CD38+ cycling	NK 5 Adaptive-like
LGALS9_CD47	2.735	LSC 1 MEP CD38+ cycling	NK 5 Adaptive-like
LGALS9_CD44	2017-03-01	LSC 1 MEP CD38+ cycling	NK 5 Adaptive-like
MIF_TNFRSF14	18.745	LSC 1 MEP CD38+ cycling	NK 5 Adaptive-like
ICAM3_aLb2 complex	1991-03-01	LSC 1 MEP CD38+ cycling	NK 5 Adaptive-like
CD74_COPA	13.44	LSC 1 MEP CD38+ cycling	NK 5 Adaptive-like
LGALS9_SORL1	2.635	LSC 1 MEP CD38+ cycling	NK 5 Adaptive-like
PGRMC2_CCL4L2	2.015	LSC 1 MEP CD38+ cycling	NK 6 Type I IFN
CD99_PILRA	1972-05-01	LSC 1 MEP CD38+ cycling	NK 6 Type I IFN
CXADR_FAM3C	0.355	LSC 1 MEP CD38+ cycling	NK 6 Type I IFN
PVR_CD96	0.395	LSC 1 MEP CD38+ cycling	NK 6 Type I IFN
PVR_TIGIT	0.225	LSC 1 MEP CD38+ cycling	NK 6 Type I IFN
PVR_CD226	0.19	LSC 1 MEP CD38+ cycling	NK 6 Type I IFN
HLA-E_KLRC2	4.055	LSC 1 MEP CD38+ cycling	NK 6 Type I IFN
HLA-C_KIR2DL1	13.225	LSC 1 MEP CD38+ cycling	NK 6 Type I IFN
HLA-C_KIR2DL3	13.245	LSC 1 MEP CD38+ cycling	NK 6 Type I IFN
CDH1_KLRG1	1.715	LSC 1 MEP CD38+ cycling	NK 6 Type I IFN
CDH1_aEb7 complex	1957-01-01	LSC 1 MEP CD38+ cycling	NK 6 Type I IFN
HLA-E_KLRC1	4.065	LSC 1 MEP CD38+ cycling	NK 6 Type I IFN
HLA-C_FAM3C	13.205	LSC 1 MEP CD38+ cycling	NK 6 Type I IFN
LTBR_LTB	0.79	LSC 1 MEP CD38+ cycling	NK 6 Type I IFN
CLEC2B_KLRF1	1.795	LSC 1 MEP CD38+ cycling	NK 6 Type I IFN
LGALS9_HAVCR2	1948-02-01	LSC 1 MEP CD38+ cycling	NK 6 Type I IFN
IL1B_ADRB2	1948-01-01	LSC 1 MEP CD38+ cycling	NK 6 Type I IFN
ICAM4_aLb2 complex	1.935	LSC 1 MEP CD38+ cycling	NK 6 Type I IFN
TGFB1_TGFBR3	1977-03-01	LSC 1 MEP CD38+ cycling	NK 6 Type I IFN
F11R_aLb2 complex	0.63	LSC 1 MEP CD38+ cycling	NK 6 Type I IFN
LAMP1_FAM3C	2.495	LSC 1 MEP CD38+ cycling	NK 6 Type I IFN
FAM3C_CLEC2D	0.61	LSC 1 MEP CD38+ cycling	NK 6 Type I IFN
ICAM2_aLb2 complex	2019-02-01	LSC 1 MEP CD38+ cycling	NK 6 Type I IFN
LGALS9_CD47	1976-02-01	LSC 1 MEP CD38+ cycling	NK 6 Type I IFN
LGALS9_CD44	2022-08-03	LSC 1 MEP CD38+ cycling	NK 6 Type I IFN
MIF_TNFRSF14	2022-08-18	LSC 1 MEP CD38+ cycling	NK 6 Type I IFN
ICAM3_aLb2 complex	4.065	LSC 1 MEP CD38+ cycling	NK 6 Type I IFN
CD74_COPA	13.52	LSC 1 MEP CD38+ cycling	NK 6 Type I IFN
LGALS9_SORL1	2.835	LSC 1 MEP CD38+ cycling	NK 6 Type I IFN
IL15_IL15RA	0.17	LSC 2 HSC CD38- BCRABL low	LSC 0 MEP CD38+
IL1 receptor_IL1B	1967-01-01	LSC 2 HSC CD38- BCRABL low	LSC 0 MEP CD38+
THY1_aMb2 complex	0.285	LSC 2 HSC CD38- BCRABL low	LSC 0 MEP CD38+
PLXNB2_SEMA4C	0.335	LSC 2 HSC CD38- BCRABL low	LSC 0 MEP CD38+
GP1BA_aMb2 complex	0.325	LSC 2 HSC CD38- BCRABL low	LSC 0 MEP CD38+
CD40_CD40LG	0.655	LSC 2 HSC CD38- BCRABL low	LSC 0 MEP CD38+
GALR3_GAL	0.475	LSC 2 HSC CD38- BCRABL low	LSC 0 MEP CD38+
JAM2_a4b1 complex	2.955	LSC 2 HSC CD38- BCRABL low	LSC 0 MEP CD38+
TGFB1_TGFbeta receptor2	1967-02-01	LSC 2 HSC CD38- BCRABL low	LSC 0 MEP CD38+
TNFSF12_TNFRSF25	0.555	LSC 2 HSC CD38- BCRABL low	LSC 0 MEP CD38+
HLA-DPA1_GAL	15.87	LSC 2 HSC CD38- BCRABL low	LSC 0 MEP CD38+
TNFSF12_TNFRSF12A	0.325	LSC 2 HSC CD38- BCRABL low	LSC 0 MEP CD38+
LGALS9_DAG1	1.815	LSC 2 HSC CD38- BCRABL low	LSC 0 MEP CD38+
SIRPA_CD47	1986-02-01	LSC 2 HSC CD38- BCRABL low	LSC 0 MEP CD38+
CD52_SIGLEC10	1983-08-01	LSC 2 HSC CD38- BCRABL low	LSC 0 MEP CD38+
PLXNB2_SEMA4D	0.465	LSC 2 HSC CD38- BCRABL low	LSC 0 MEP CD38+
PLAUR_a4b1 complex	2022-01-03	LSC 2 HSC CD38- BCRABL low	LSC 0 MEP CD38+
ADGRG5_FAM3C	0.37	LSC 2 HSC CD38- BCRABL low	LSC 0 MEP CD38+
HGF_CD44	1.835	LSC 2 HSC CD38- BCRABL low	LSC 0 MEP CD38+
SEMA4A_PLXND1	0.41	LSC 2 HSC CD38- BCRABL low	LSC 0 MEP CD38+
JAM3_aMb2 complex	0.33	LSC 2 HSC CD38- BCRABL low	LSC 0 MEP CD38+
CD40_TNFSF13B	1.015	LSC 2 HSC CD38- BCRABL low	LSC 0 MEP CD38+
LAMP1_VSTM1	1.595	LSC 2 HSC CD38- BCRABL low	LSC 0 MEP CD38+
HLA-DPB1_TNFSF13B	15.62	LSC 2 HSC CD38- BCRABL low	LSC 0 MEP CD38+
CD74_APP	27.855	LSC 2 HSC CD38- BCRABL low	LSC 0 MEP CD38+
RLN2_RXFP1	0.22	LSC 2 HSC CD38- BCRABL low	LSC 0 MEP CD38+
TNFSF10_RIPK1	0.29	LSC 2 HSC CD38- BCRABL low	LSC 0 MEP CD38+
TNFRSF10B_TNFSF10	0.29	LSC 2 HSC CD38- BCRABL low	LSC 0 MEP CD38+
LGALS9_SLC1A5	2.175	LSC 2 HSC CD38- BCRABL low	LSC 0 MEP CD38+
TNFRSF1A_GRN	0.895	LSC 2 HSC CD38- BCRABL low	LSC 0 MEP CD38+
PECAM1_CD38	2.035	LSC 2 HSC CD38- BCRABL low	LSC 0 MEP CD38+
CD96_NECTIN1	0.545	LSC 2 HSC CD38- BCRABL low	LSC 0 MEP CD38+
FAM3C_CLEC2D	0.47	LSC 2 HSC CD38- BCRABL low	LSC 0 MEP CD38+
MDK_SORL1	2.745	LSC 2 HSC CD38- BCRABL low	LSC 0 MEP CD38+
LGALS9_CD47	4.445	LSC 2 HSC CD38- BCRABL low	LSC 0 MEP CD38+
SELL_CD34	3.165	LSC 2 HSC CD38- BCRABL low	LSC 0 MEP CD38+
SELL_SELPLG	1944-02-01	LSC 2 HSC CD38- BCRABL low	LSC 0 MEP CD38+
LGALS9_CD44	3.365	LSC 2 HSC CD38- BCRABL low	LSC 0 MEP CD38+
CD48_CD244	0.89	LSC 2 HSC CD38- BCRABL low	LSC 0 MEP CD38+
CD74_MIF	37.115	LSC 2 HSC CD38- BCRABL low	LSC 0 MEP CD38+
CD74_COPA	28.325	LSC 2 HSC CD38- BCRABL low	LSC 0 MEP CD38+
LGALS9_SORL1	1.705	LSC 2 HSC CD38- BCRABL low	LSC 0 MEP CD38+
IL15_IL15RA	0.225	LSC 2 HSC CD38- BCRABL low	LSC 1 MEP CD38+ cycling
IL1 receptor_IL1B	1.385	LSC 2 HSC CD38- BCRABL low	LSC 1 MEP CD38+ cycling
THY1_aMb2 complex	0.315	LSC 2 HSC CD38- BCRABL low	LSC 1 MEP CD38+ cycling
PTGIR_GHRL	0.115	LSC 2 HSC CD38- BCRABL low	LSC 1 MEP CD38+ cycling
PLXNB2_SEMA4C	0.375	LSC 2 HSC CD38- BCRABL low	LSC 1 MEP CD38+ cycling
TNFSF9_ADGRG5	0.185	LSC 2 HSC CD38- BCRABL low	LSC 1 MEP CD38+ cycling
GP1BA_aMb2 complex	0.355	LSC 2 HSC CD38- BCRABL low	LSC 1 MEP CD38+ cycling
HLA-DPA1_TNFSF9	15.515	LSC 2 HSC CD38- BCRABL low	LSC 1 MEP CD38+ cycling
CD40_CD40LG	0.505	LSC 2 HSC CD38- BCRABL low	LSC 1 MEP CD38+ cycling
GALR3_GAL	1955-01-01	LSC 2 HSC CD38- BCRABL low	LSC 1 MEP CD38+ cycling
JAM2_a4b1 complex	2022-12-04	LSC 2 HSC CD38- BCRABL low	LSC 1 MEP CD38+ cycling
LRP6_CKLF	1.245	LSC 2 HSC CD38- BCRABL low	LSC 1 MEP CD38+ cycling
TGFB1_TGFbeta receptor2	2.685	LSC 2 HSC CD38- BCRABL low	LSC 1 MEP CD38+ cycling
TNFSF12_TNFRSF25	0.6	LSC 2 HSC CD38- BCRABL low	LSC 1 MEP CD38+ cycling
HLA-DPA1_GAL	16.945	LSC 2 HSC CD38- BCRABL low	LSC 1 MEP CD38+ cycling
TNFSF12_TNFRSF12A	0.39	LSC 2 HSC CD38- BCRABL low	LSC 1 MEP CD38+ cycling
LGALS9_DAG1	1993-01-01	LSC 2 HSC CD38- BCRABL low	LSC 1 MEP CD38+ cycling
FLT3_FLT3LG	0.37	LSC 2 HSC CD38- BCRABL low	LSC 1 MEP CD38+ cycling
SIRPA_CD47	1962-03-01	LSC 2 HSC CD38- BCRABL low	LSC 1 MEP CD38+ cycling
CD52_SIGLEC10	8.915	LSC 2 HSC CD38- BCRABL low	LSC 1 MEP CD38+ cycling
PLXNB2_SEMA4D	0.605	LSC 2 HSC CD38- BCRABL low	LSC 1 MEP CD38+ cycling
PLAUR_a4b1 complex	4.175	LSC 2 HSC CD38- BCRABL low	LSC 1 MEP CD38+ cycling
ESAM_ESAM	0.325	LSC 2 HSC CD38- BCRABL low	LSC 1 MEP CD38+ cycling
DSC2_DSG2	0.38	LSC 2 HSC CD38- BCRABL low	LSC 1 MEP CD38+ cycling
IDE_CCL23	0.42	LSC 2 HSC CD38- BCRABL low	LSC 1 MEP CD38+ cycling
ADGRG5_FAM3C	0.585	LSC 2 HSC CD38- BCRABL low	LSC 1 MEP CD38+ cycling
HGF_CD44	1936-02-01	LSC 2 HSC CD38- BCRABL low	LSC 1 MEP CD38+ cycling
SEMA4A_PLXND1	0.64	LSC 2 HSC CD38- BCRABL low	LSC 1 MEP CD38+ cycling
JAM3_aMb2 complex	0.36	LSC 2 HSC CD38- BCRABL low	LSC 1 MEP CD38+ cycling
CD40_TNFSF13B	1.605	LSC 2 HSC CD38- BCRABL low	LSC 1 MEP CD38+ cycling
LAMP1_VSTM1	1965-01-01	LSC 2 HSC CD38- BCRABL low	LSC 1 MEP CD38+ cycling
TFRC_TNFSF13B	1936-02-01	LSC 2 HSC CD38- BCRABL low	LSC 1 MEP CD38+ cycling
HLA-DPB1_TNFSF13B	16.21	LSC 2 HSC CD38- BCRABL low	LSC 1 MEP CD38+ cycling
CD74_APP	28.255	LSC 2 HSC CD38- BCRABL low	LSC 1 MEP CD38+ cycling
RLN2_RXFP1	0.25	LSC 2 HSC CD38- BCRABL low	LSC 1 MEP CD38+ cycling
TNFSF10_RIPK1	0.31	LSC 2 HSC CD38- BCRABL low	LSC 1 MEP CD38+ cycling
TNFRSF10B_TNFSF10	0.295	LSC 2 HSC CD38- BCRABL low	LSC 1 MEP CD38+ cycling
TGFB1_TGFbeta receptor1	1966-02-01	LSC 2 HSC CD38- BCRABL low	LSC 1 MEP CD38+ cycling
LAMP1_FAM3C	1.745	LSC 2 HSC CD38- BCRABL low	LSC 1 MEP CD38+ cycling
LGALS9_SLC1A5	2.925	LSC 2 HSC CD38- BCRABL low	LSC 1 MEP CD38+ cycling
TNFRSF1A_GRN	1.265	LSC 2 HSC CD38- BCRABL low	LSC 1 MEP CD38+ cycling
PECAM1_CD38	2.755	LSC 2 HSC CD38- BCRABL low	LSC 1 MEP CD38+ cycling
CD96_NECTIN1	0.87	LSC 2 HSC CD38- BCRABL low	LSC 1 MEP CD38+ cycling
FAM3C_CLEC2D	0.475	LSC 2 HSC CD38- BCRABL low	LSC 1 MEP CD38+ cycling
MDK_SORL1	1975-02-01	LSC 2 HSC CD38- BCRABL low	LSC 1 MEP CD38+ cycling
LGALS9_CD47	5.205	LSC 2 HSC CD38- BCRABL low	LSC 1 MEP CD38+ cycling
SELL_CD34	4.195	LSC 2 HSC CD38- BCRABL low	LSC 1 MEP CD38+ cycling
SELL_SELPLG	1962-02-01	LSC 2 HSC CD38- BCRABL low	LSC 1 MEP CD38+ cycling
LGALS9_CD44	1989-03-01	LSC 2 HSC CD38- BCRABL low	LSC 1 MEP CD38+ cycling
TNFRSF1B_GRN	0.88	LSC 2 HSC CD38- BCRABL low	LSC 1 MEP CD38+ cycling
CD48_CD244	0.87	LSC 2 HSC CD38- BCRABL low	LSC 1 MEP CD38+ cycling
CD74_MIF	45.865	LSC 2 HSC CD38- BCRABL low	LSC 1 MEP CD38+ cycling
CD74_COPA	28.69	LSC 2 HSC CD38- BCRABL low	LSC 1 MEP CD38+ cycling
LGALS9_SORL1	1971-01-01	LSC 2 HSC CD38- BCRABL low	LSC 1 MEP CD38+ cycling
TNFSF4_TNFRSF4	0.25	LSC 2 HSC CD38- BCRABL low	LSC 2 HSC CD38- BCRABL low
IL15_IL15RA	0.14	LSC 2 HSC CD38- BCRABL low	LSC 2 HSC CD38- BCRABL low
CXCL2_DPP4	0.405	LSC 2 HSC CD38- BCRABL low	LSC 2 HSC CD38- BCRABL low
IL1 receptor_IL1B	0.9	LSC 2 HSC CD38- BCRABL low	LSC 2 HSC CD38- BCRABL low
THY1_aXb2 complex	0.215	LSC 2 HSC CD38- BCRABL low	LSC 2 HSC CD38- BCRABL low
PTGIR_GHRL	0.115	LSC 2 HSC CD38- BCRABL low	LSC 2 HSC CD38- BCRABL low
TNFSF9_ADGRG5	0.205	LSC 2 HSC CD38- BCRABL low	LSC 2 HSC CD38- BCRABL low
PTPRC_MRC1	2022-06-04	LSC 2 HSC CD38- BCRABL low	LSC 2 HSC CD38- BCRABL low
HLA-DPA1_TNFSF9	15.535	LSC 2 HSC CD38- BCRABL low	LSC 2 HSC CD38- BCRABL low
COL5A1_a2b1 complex	0.26	LSC 2 HSC CD38- BCRABL low	LSC 2 HSC CD38- BCRABL low
JAM2_JAM3	0.2	LSC 2 HSC CD38- BCRABL low	LSC 2 HSC CD38- BCRABL low
COL18A1_a2b1 complex	0.315	LSC 2 HSC CD38- BCRABL low	LSC 2 HSC CD38- BCRABL low
COL24A1_a2b1 complex	0.355	LSC 2 HSC CD38- BCRABL low	LSC 2 HSC CD38- BCRABL low
LRP6_CKLF	1932-01-01	LSC 2 HSC CD38- BCRABL low	LSC 2 HSC CD38- BCRABL low
TNFSF12_TNFRSF25	0.325	LSC 2 HSC CD38- BCRABL low	LSC 2 HSC CD38- BCRABL low
JAM3_JAM3	0.25	LSC 2 HSC CD38- BCRABL low	LSC 2 HSC CD38- BCRABL low
COL6A2_a2b1 complex	0.325	LSC 2 HSC CD38- BCRABL low	LSC 2 HSC CD38- BCRABL low
LGALS9_MRC2	1.715	LSC 2 HSC CD38- BCRABL low	LSC 2 HSC CD38- BCRABL low
NOTCH1_NOV	0.275	LSC 2 HSC CD38- BCRABL low	LSC 2 HSC CD38- BCRABL low
COL9A2_a2b1 complex	0.245	LSC 2 HSC CD38- BCRABL low	LSC 2 HSC CD38- BCRABL low
FLT3_FLT3LG	0.365	LSC 2 HSC CD38- BCRABL low	LSC 2 HSC CD38- BCRABL low
SIRPA_CD47	1.915	LSC 2 HSC CD38- BCRABL low	LSC 2 HSC CD38- BCRABL low
CD52_SIGLEC10	1983-08-01	LSC 2 HSC CD38- BCRABL low	LSC 2 HSC CD38- BCRABL low
PLXNB2_SEMA4D	0.505	LSC 2 HSC CD38- BCRABL low	LSC 2 HSC CD38- BCRABL low
ESAM_ESAM	0.51	LSC 2 HSC CD38- BCRABL low	LSC 2 HSC CD38- BCRABL low
COPA_SORT1	1.275	LSC 2 HSC CD38- BCRABL low	LSC 2 HSC CD38- BCRABL low
DSC2_DSG2	0.5	LSC 2 HSC CD38- BCRABL low	LSC 2 HSC CD38- BCRABL low
ADGRG5_FAM3C	0.46	LSC 2 HSC CD38- BCRABL low	LSC 2 HSC CD38- BCRABL low
HGF_CD44	1934-03-01	LSC 2 HSC CD38- BCRABL low	LSC 2 HSC CD38- BCRABL low
SEMA4A_PLXND1	0.415	LSC 2 HSC CD38- BCRABL low	LSC 2 HSC CD38- BCRABL low
GRN_SORT1	2022-01-01	LSC 2 HSC CD38- BCRABL low	LSC 2 HSC CD38- BCRABL low
CD40_TNFSF13B	2022-06-01	LSC 2 HSC CD38- BCRABL low	LSC 2 HSC CD38- BCRABL low
LTBR_LTB	0.655	LSC 2 HSC CD38- BCRABL low	LSC 2 HSC CD38- BCRABL low
CD6_ALCAM	0.485	LSC 2 HSC CD38- BCRABL low	LSC 2 HSC CD38- BCRABL low
LAMP1_VSTM1	1.445	LSC 2 HSC CD38- BCRABL low	LSC 2 HSC CD38- BCRABL low
LGALS9_HAVCR2	1.715	LSC 2 HSC CD38- BCRABL low	LSC 2 HSC CD38- BCRABL low
HLA-DPB1_TNFSF13B	15.665	LSC 2 HSC CD38- BCRABL low	LSC 2 HSC CD38- BCRABL low
CD74_APP	28.48	LSC 2 HSC CD38- BCRABL low	LSC 2 HSC CD38- BCRABL low
RLN2_RXFP1	0.465	LSC 2 HSC CD38- BCRABL low	LSC 2 HSC CD38- BCRABL low
FBN1_a5b1 complex	0.45	LSC 2 HSC CD38- BCRABL low	LSC 2 HSC CD38- BCRABL low
TNFSF10_RIPK1	0.235	LSC 2 HSC CD38- BCRABL low	LSC 2 HSC CD38- BCRABL low
TNFRSF10B_TNFSF10	0.34	LSC 2 HSC CD38- BCRABL low	LSC 2 HSC CD38- BCRABL low
TGFB1_TGFbeta receptor1	2.725	LSC 2 HSC CD38- BCRABL low	LSC 2 HSC CD38- BCRABL low
F11R_aLb2 complex	0.405	LSC 2 HSC CD38- BCRABL low	LSC 2 HSC CD38- BCRABL low
CD55_ADGRE5	1939-01-01	LSC 2 HSC CD38- BCRABL low	LSC 2 HSC CD38- BCRABL low
LAMP1_FAM3C	1962-01-01	LSC 2 HSC CD38- BCRABL low	LSC 2 HSC CD38- BCRABL low
LGALS9_SLC1A5	2.095	LSC 2 HSC CD38- BCRABL low	LSC 2 HSC CD38- BCRABL low
TNFRSF1A_GRN	2025-01-01	LSC 2 HSC CD38- BCRABL low	LSC 2 HSC CD38- BCRABL low
FAM3C_CLEC2D	0.505	LSC 2 HSC CD38- BCRABL low	LSC 2 HSC CD38- BCRABL low
MDK_SORL1	3.385	LSC 2 HSC CD38- BCRABL low	LSC 2 HSC CD38- BCRABL low
LGALS9_CD47	2022-05-03	LSC 2 HSC CD38- BCRABL low	LSC 2 HSC CD38- BCRABL low
SELL_CD34	1951-04-01	LSC 2 HSC CD38- BCRABL low	LSC 2 HSC CD38- BCRABL low
SELL_SELPLG	1931-02-01	LSC 2 HSC CD38- BCRABL low	LSC 2 HSC CD38- BCRABL low
LGALS9_CD44	1987-04-01	LSC 2 HSC CD38- BCRABL low	LSC 2 HSC CD38- BCRABL low
TNFRSF1B_GRN	0.865	LSC 2 HSC CD38- BCRABL low	LSC 2 HSC CD38- BCRABL low
ICAM3_aLb2 complex	1971-05-01	LSC 2 HSC CD38- BCRABL low	LSC 2 HSC CD38- BCRABL low
CD48_CD244	0.935	LSC 2 HSC CD38- BCRABL low	LSC 2 HSC CD38- BCRABL low
CD74_MIF	34.465	LSC 2 HSC CD38- BCRABL low	LSC 2 HSC CD38- BCRABL low
CD74_COPA	28.355	LSC 2 HSC CD38- BCRABL low	LSC 2 HSC CD38- BCRABL low
LGALS9_SORL1	2.345	LSC 2 HSC CD38- BCRABL low	LSC 2 HSC CD38- BCRABL low
IL15_IL15RA	0.175	LSC 2 HSC CD38- BCRABL low	LSC 3 CMP BCRABL low
IL1 receptor_IL1B	2013-01-01	LSC 2 HSC CD38- BCRABL low	LSC 3 CMP BCRABL low
THY1_aMb2 complex	0.235	LSC 2 HSC CD38- BCRABL low	LSC 3 CMP BCRABL low
TNFSF9_ADGRG5	0.22	LSC 2 HSC CD38- BCRABL low	LSC 3 CMP BCRABL low
GP1BA_aMb2 complex	0.275	LSC 2 HSC CD38- BCRABL low	LSC 3 CMP BCRABL low
COL5A1_a2b1 complex	0.14	LSC 2 HSC CD38- BCRABL low	LSC 3 CMP BCRABL low
JAM2_JAM3	0.265	LSC 2 HSC CD38- BCRABL low	LSC 3 CMP BCRABL low
JAM2_a4b1 complex	1939-02-01	LSC 2 HSC CD38- BCRABL low	LSC 3 CMP BCRABL low
NOTCH1_DLK1	0.32	LSC 2 HSC CD38- BCRABL low	LSC 3 CMP BCRABL low
COL24A1_a2b1 complex	0.235	LSC 2 HSC CD38- BCRABL low	LSC 3 CMP BCRABL low
LRP6_CKLF	2016-02-01	LSC 2 HSC CD38- BCRABL low	LSC 3 CMP BCRABL low
VSTM1_ADGRG3	0.27	LSC 2 HSC CD38- BCRABL low	LSC 3 CMP BCRABL low
TGFB1_TGFbeta receptor2	1962-02-01	LSC 2 HSC CD38- BCRABL low	LSC 3 CMP BCRABL low
TNFSF12_TNFRSF25	0.36	LSC 2 HSC CD38- BCRABL low	LSC 3 CMP BCRABL low
JAM3_JAM3	0.315	LSC 2 HSC CD38- BCRABL low	LSC 3 CMP BCRABL low
COL6A2_a2b1 complex	0.205	LSC 2 HSC CD38- BCRABL low	LSC 3 CMP BCRABL low
HLA-DPA1_GAL	15.65	LSC 2 HSC CD38- BCRABL low	LSC 3 CMP BCRABL low
TNFSF12_TNFRSF12A	0.32	LSC 2 HSC CD38- BCRABL low	LSC 3 CMP BCRABL low
LGALS9_DAG1	1976-01-01	LSC 2 HSC CD38- BCRABL low	LSC 3 CMP BCRABL low
LGALS9_MRC2	1.835	LSC 2 HSC CD38- BCRABL low	LSC 3 CMP BCRABL low
NOTCH1_NOV	0.26	LSC 2 HSC CD38- BCRABL low	LSC 3 CMP BCRABL low
SIRPA_CD47	1996-02-01	LSC 2 HSC CD38- BCRABL low	LSC 3 CMP BCRABL low
CD52_SIGLEC10	9.135	LSC 2 HSC CD38- BCRABL low	LSC 3 CMP BCRABL low
PLXNB2_SEMA4D	0.69	LSC 2 HSC CD38- BCRABL low	LSC 3 CMP BCRABL low
PLAUR_a4b1 complex	2.445	LSC 2 HSC CD38- BCRABL low	LSC 3 CMP BCRABL low
ESAM_ESAM	0.54	LSC 2 HSC CD38- BCRABL low	LSC 3 CMP BCRABL low
COPA_SORT1	1.285	LSC 2 HSC CD38- BCRABL low	LSC 3 CMP BCRABL low
DSC2_DSG2	0.555	LSC 2 HSC CD38- BCRABL low	LSC 3 CMP BCRABL low
IDE_CCL23	0.365	LSC 2 HSC CD38- BCRABL low	LSC 3 CMP BCRABL low
ADGRG5_FAM3C	0.74	LSC 2 HSC CD38- BCRABL low	LSC 3 CMP BCRABL low
HGF_CD44	2015-02-01	LSC 2 HSC CD38- BCRABL low	LSC 3 CMP BCRABL low
SEMA4A_PLXND1	0.655	LSC 2 HSC CD38- BCRABL low	LSC 3 CMP BCRABL low
GRN_SORT1	2022-02-01	LSC 2 HSC CD38- BCRABL low	LSC 3 CMP BCRABL low
JAM3_aMb2 complex	0.28	LSC 2 HSC CD38- BCRABL low	LSC 3 CMP BCRABL low
CD40_TNFSF13B	1966-01-01	LSC 2 HSC CD38- BCRABL low	LSC 3 CMP BCRABL low
CD6_ALCAM	0.74	LSC 2 HSC CD38- BCRABL low	LSC 3 CMP BCRABL low
LAMP1_VSTM1	1.615	LSC 2 HSC CD38- BCRABL low	LSC 3 CMP BCRABL low
TFRC_TNFSF13B	2.415	LSC 2 HSC CD38- BCRABL low	LSC 3 CMP BCRABL low
HLA-DPB1_TNFSF13B	16.265	LSC 2 HSC CD38- BCRABL low	LSC 3 CMP BCRABL low
CD74_APP	28.555	LSC 2 HSC CD38- BCRABL low	LSC 3 CMP BCRABL low
RLN2_RXFP1	0.265	LSC 2 HSC CD38- BCRABL low	LSC 3 CMP BCRABL low
FBN1_a5b1 complex	0.34	LSC 2 HSC CD38- BCRABL low	LSC 3 CMP BCRABL low
TNFSF10_RIPK1	0.34	LSC 2 HSC CD38- BCRABL low	LSC 3 CMP BCRABL low
TNFRSF10B_TNFSF10	0.335	LSC 2 HSC CD38- BCRABL low	LSC 3 CMP BCRABL low
TGFB1_TGFbeta receptor1	2.745	LSC 2 HSC CD38- BCRABL low	LSC 3 CMP BCRABL low
CD55_ADGRE5	0.885	LSC 2 HSC CD38- BCRABL low	LSC 3 CMP BCRABL low
LAMP1_FAM3C	2022-09-01	LSC 2 HSC CD38- BCRABL low	LSC 3 CMP BCRABL low
LGALS9_SLC1A5	3.245	LSC 2 HSC CD38- BCRABL low	LSC 3 CMP BCRABL low
TNFRSF1A_GRN	1.315	LSC 2 HSC CD38- BCRABL low	LSC 3 CMP BCRABL low
PECAM1_CD38	2.775	LSC 2 HSC CD38- BCRABL low	LSC 3 CMP BCRABL low
CD96_NECTIN1	0.5	LSC 2 HSC CD38- BCRABL low	LSC 3 CMP BCRABL low
FAM3C_CLEC2D	0.56	LSC 2 HSC CD38- BCRABL low	LSC 3 CMP BCRABL low
MDK_SORL1	2022-12-03	LSC 2 HSC CD38- BCRABL low	LSC 3 CMP BCRABL low
LGALS9_CD47	4.545	LSC 2 HSC CD38- BCRABL low	LSC 3 CMP BCRABL low
SELL_CD34	1969-04-01	LSC 2 HSC CD38- BCRABL low	LSC 3 CMP BCRABL low
SELL_SELPLG	2.425	LSC 2 HSC CD38- BCRABL low	LSC 3 CMP BCRABL low
LGALS9_CD44	1968-03-01	LSC 2 HSC CD38- BCRABL low	LSC 3 CMP BCRABL low
TNFRSF1B_GRN	0.93	LSC 2 HSC CD38- BCRABL low	LSC 3 CMP BCRABL low
ICAM3_aLb2 complex	1959-05-01	LSC 2 HSC CD38- BCRABL low	LSC 3 CMP BCRABL low
CD48_CD244	0.915	LSC 2 HSC CD38- BCRABL low	LSC 3 CMP BCRABL low
CD74_MIF	48.47	LSC 2 HSC CD38- BCRABL low	LSC 3 CMP BCRABL low
CD74_COPA	28.765	LSC 2 HSC CD38- BCRABL low	LSC 3 CMP BCRABL low
LGALS9_SORL1	2022-08-02	LSC 2 HSC CD38- BCRABL low	LSC 3 CMP BCRABL low
IL15_IL15RA	0.175	LSC 2 HSC CD38- BCRABL low	LSC 4 HSC/MPP BCRABL low
TNFSF10_TNFRSF10D	0.205	LSC 2 HSC CD38- BCRABL low	LSC 4 HSC/MPP BCRABL low
CXCL2_DPP4	0.385	LSC 2 HSC CD38- BCRABL low	LSC 4 HSC/MPP BCRABL low
IL1 receptor_IL1B	0.795	LSC 2 HSC CD38- BCRABL low	LSC 4 HSC/MPP BCRABL low
THY1_aXb2 complex	0.195	LSC 2 HSC CD38- BCRABL low	LSC 4 HSC/MPP BCRABL low
PTGIR_GHRL	0.165	LSC 2 HSC CD38- BCRABL low	LSC 4 HSC/MPP BCRABL low
TNFSF9_ADGRG5	0.26	LSC 2 HSC CD38- BCRABL low	LSC 4 HSC/MPP BCRABL low
CD99_PILRA	1975-06-01	LSC 2 HSC CD38- BCRABL low	LSC 4 HSC/MPP BCRABL low
COL5A1_a2b1 complex	0.14	LSC 2 HSC CD38- BCRABL low	LSC 4 HSC/MPP BCRABL low
JAM2_JAM3	0.215	LSC 2 HSC CD38- BCRABL low	LSC 4 HSC/MPP BCRABL low
JAM2_a4b1 complex	2022-09-01	LSC 2 HSC CD38- BCRABL low	LSC 4 HSC/MPP BCRABL low
COL24A1_a2b1 complex	0.235	LSC 2 HSC CD38- BCRABL low	LSC 4 HSC/MPP BCRABL low
LRP6_CKLF	1.895	LSC 2 HSC CD38- BCRABL low	LSC 4 HSC/MPP BCRABL low
VSTM1_ADGRG3	0.26	LSC 2 HSC CD38- BCRABL low	LSC 4 HSC/MPP BCRABL low
JAM3_JAM3	0.265	LSC 2 HSC CD38- BCRABL low	LSC 4 HSC/MPP BCRABL low
COL6A2_a2b1 complex	0.205	LSC 2 HSC CD38- BCRABL low	LSC 4 HSC/MPP BCRABL low
TNFSF12_TNFRSF12A	0.33	LSC 2 HSC CD38- BCRABL low	LSC 4 HSC/MPP BCRABL low
LGALS9_MRC2	1.835	LSC 2 HSC CD38- BCRABL low	LSC 4 HSC/MPP BCRABL low
NOTCH1_NOV	0.32	LSC 2 HSC CD38- BCRABL low	LSC 4 HSC/MPP BCRABL low
COL9A2_a2b1 complex	0.125	LSC 2 HSC CD38- BCRABL low	LSC 4 HSC/MPP BCRABL low
SIRPA_CD47	1.975	LSC 2 HSC CD38- BCRABL low	LSC 4 HSC/MPP BCRABL low
CD52_SIGLEC10	8.965	LSC 2 HSC CD38- BCRABL low	LSC 4 HSC/MPP BCRABL low
PLXNB2_SEMA4D	0.58	LSC 2 HSC CD38- BCRABL low	LSC 4 HSC/MPP BCRABL low
PLAUR_a4b1 complex	1.955	LSC 2 HSC CD38- BCRABL low	LSC 4 HSC/MPP BCRABL low
ESAM_ESAM	0.555	LSC 2 HSC CD38- BCRABL low	LSC 4 HSC/MPP BCRABL low
COPA_SORT1	1932-01-01	LSC 2 HSC CD38- BCRABL low	LSC 4 HSC/MPP BCRABL low
DSC2_DSG2	0.555	LSC 2 HSC CD38- BCRABL low	LSC 4 HSC/MPP BCRABL low
ADGRG5_FAM3C	0.5	LSC 2 HSC CD38- BCRABL low	LSC 4 HSC/MPP BCRABL low
HGF_CD44	2.595	LSC 2 HSC CD38- BCRABL low	LSC 4 HSC/MPP BCRABL low
SEMA4A_PLXND1	0.545	LSC 2 HSC CD38- BCRABL low	LSC 4 HSC/MPP BCRABL low
GRN_SORT1	1.055	LSC 2 HSC CD38- BCRABL low	LSC 4 HSC/MPP BCRABL low
CD40_TNFSF13B	1932-01-01	LSC 2 HSC CD38- BCRABL low	LSC 4 HSC/MPP BCRABL low
CD6_ALCAM	0.615	LSC 2 HSC CD38- BCRABL low	LSC 4 HSC/MPP BCRABL low
TFRC_TNFSF13B	2.075	LSC 2 HSC CD38- BCRABL low	LSC 4 HSC/MPP BCRABL low
LGALS9_HAVCR2	1.705	LSC 2 HSC CD38- BCRABL low	LSC 4 HSC/MPP BCRABL low
HLA-DPB1_TNFSF13B	15.925	LSC 2 HSC CD38- BCRABL low	LSC 4 HSC/MPP BCRABL low
CD74_APP	28.535	LSC 2 HSC CD38- BCRABL low	LSC 4 HSC/MPP BCRABL low
RLN2_RXFP1	0.28	LSC 2 HSC CD38- BCRABL low	LSC 4 HSC/MPP BCRABL low
FBN1_a5b1 complex	0.495	LSC 2 HSC CD38- BCRABL low	LSC 4 HSC/MPP BCRABL low
TNFSF10_RIPK1	0.26	LSC 2 HSC CD38- BCRABL low	LSC 4 HSC/MPP BCRABL low
TNFRSF10B_TNFSF10	0.335	LSC 2 HSC CD38- BCRABL low	LSC 4 HSC/MPP BCRABL low
TGFB1_TGFbeta receptor1	1974-02-01	LSC 2 HSC CD38- BCRABL low	LSC 4 HSC/MPP BCRABL low
CD55_ADGRE5	1.085	LSC 2 HSC CD38- BCRABL low	LSC 4 HSC/MPP BCRABL low
LAMP1_FAM3C	1966-01-01	LSC 2 HSC CD38- BCRABL low	LSC 4 HSC/MPP BCRABL low
LGALS9_SLC1A5	1945-02-01	LSC 2 HSC CD38- BCRABL low	LSC 4 HSC/MPP BCRABL low
TNFRSF1A_GRN	2023-01-01	LSC 2 HSC CD38- BCRABL low	LSC 4 HSC/MPP BCRABL low
PECAM1_CD38	1.715	LSC 2 HSC CD38- BCRABL low	LSC 4 HSC/MPP BCRABL low
FAM3C_CLEC2D	0.5	LSC 2 HSC CD38- BCRABL low	LSC 4 HSC/MPP BCRABL low
MDK_SORL1	2022-11-03	LSC 2 HSC CD38- BCRABL low	LSC 4 HSC/MPP BCRABL low
LGALS9_CD47	1956-03-01	LSC 2 HSC CD38- BCRABL low	LSC 4 HSC/MPP BCRABL low
SELL_CD34	2015-04-01	LSC 2 HSC CD38- BCRABL low	LSC 4 HSC/MPP BCRABL low
SELL_SELPLG	2.275	LSC 2 HSC CD38- BCRABL low	LSC 4 HSC/MPP BCRABL low
LGALS9_CD44	4.125	LSC 2 HSC CD38- BCRABL low	LSC 4 HSC/MPP BCRABL low
TNFRSF1B_GRN	0.845	LSC 2 HSC CD38- BCRABL low	LSC 4 HSC/MPP BCRABL low
ICAM3_aLb2 complex	5.585	LSC 2 HSC CD38- BCRABL low	LSC 4 HSC/MPP BCRABL low
CD48_CD244	0.975	LSC 2 HSC CD38- BCRABL low	LSC 4 HSC/MPP BCRABL low
CD74_MIF	39.44	LSC 2 HSC CD38- BCRABL low	LSC 4 HSC/MPP BCRABL low
CD74_COPA	28.54	LSC 2 HSC CD38- BCRABL low	LSC 4 HSC/MPP BCRABL low
LGALS9_SORL1	2022-07-02	LSC 2 HSC CD38- BCRABL low	LSC 4 HSC/MPP BCRABL low
TNFSF4_TNFRSF4	0.21	LSC 2 HSC CD38- BCRABL low	LSC 5 HSC CD38- BCRABL low
COL5A1_a2b1 complex	0.23	LSC 2 HSC CD38- BCRABL low	LSC 5 HSC CD38- BCRABL low
JAM2_JAM3	0.125	LSC 2 HSC CD38- BCRABL low	LSC 5 HSC CD38- BCRABL low
COL24A1_a2b1 complex	0.325	LSC 2 HSC CD38- BCRABL low	LSC 5 HSC CD38- BCRABL low
JAM3_JAM3	0.175	LSC 2 HSC CD38- BCRABL low	LSC 5 HSC CD38- BCRABL low
COL6A2_a2b1 complex	0.295	LSC 2 HSC CD38- BCRABL low	LSC 5 HSC CD38- BCRABL low
COL9A2_a2b1 complex	0.215	LSC 2 HSC CD38- BCRABL low	LSC 5 HSC CD38- BCRABL low
CD52_SIGLEC10	8.895	LSC 2 HSC CD38- BCRABL low	LSC 5 HSC CD38- BCRABL low
ESAM_ESAM	0.4	LSC 2 HSC CD38- BCRABL low	LSC 5 HSC CD38- BCRABL low
COPA_SORT1	1.215	LSC 2 HSC CD38- BCRABL low	LSC 5 HSC CD38- BCRABL low
SEMA4A_PLXND1	0.405	LSC 2 HSC CD38- BCRABL low	LSC 5 HSC CD38- BCRABL low
GRN_SORT1	0.95	LSC 2 HSC CD38- BCRABL low	LSC 5 HSC CD38- BCRABL low
LTBR_LTB	2022-01-01	LSC 2 HSC CD38- BCRABL low	LSC 5 HSC CD38- BCRABL low
HLA-DPB1_TNFSF13B	15.085	LSC 2 HSC CD38- BCRABL low	LSC 5 HSC CD38- BCRABL low
CD74_APP	27.82	LSC 2 HSC CD38- BCRABL low	LSC 5 HSC CD38- BCRABL low
RLN2_RXFP1	0.415	LSC 2 HSC CD38- BCRABL low	LSC 5 HSC CD38- BCRABL low
FBN1_a5b1 complex	0.32	LSC 2 HSC CD38- BCRABL low	LSC 5 HSC CD38- BCRABL low
TNFSF10_RIPK1	0.215	LSC 2 HSC CD38- BCRABL low	LSC 5 HSC CD38- BCRABL low
TNFRSF10B_TNFSF10	0.355	LSC 2 HSC CD38- BCRABL low	LSC 5 HSC CD38- BCRABL low
TGFB1_TGFbeta receptor1	2.645	LSC 2 HSC CD38- BCRABL low	LSC 5 HSC CD38- BCRABL low
CD55_ADGRE5	0.9	LSC 2 HSC CD38- BCRABL low	LSC 5 HSC CD38- BCRABL low
LAMP1_FAM3C	1.455	LSC 2 HSC CD38- BCRABL low	LSC 5 HSC CD38- BCRABL low
LGALS9_SLC1A5	1984-01-01	LSC 2 HSC CD38- BCRABL low	LSC 5 HSC CD38- BCRABL low
TNFRSF1A_GRN	2022-04-01	LSC 2 HSC CD38- BCRABL low	LSC 5 HSC CD38- BCRABL low
FAM3C_CLEC2D	0.41	LSC 2 HSC CD38- BCRABL low	LSC 5 HSC CD38- BCRABL low
MDK_SORL1	2013-03-01	LSC 2 HSC CD38- BCRABL low	LSC 5 HSC CD38- BCRABL low
SELL_CD34	1939-03-01	LSC 2 HSC CD38- BCRABL low	LSC 5 HSC CD38- BCRABL low
SELL_SELPLG	2017-02-01	LSC 2 HSC CD38- BCRABL low	LSC 5 HSC CD38- BCRABL low
LGALS9_CD44	2017-03-01	LSC 2 HSC CD38- BCRABL low	LSC 5 HSC CD38- BCRABL low
ICAM3_aLb2 complex	1961-05-01	LSC 2 HSC CD38- BCRABL low	LSC 5 HSC CD38- BCRABL low
CD48_CD244	0.875	LSC 2 HSC CD38- BCRABL low	LSC 5 HSC CD38- BCRABL low
CD74_MIF	32.2	LSC 2 HSC CD38- BCRABL low	LSC 5 HSC CD38- BCRABL low
CD74_COPA	27.955	LSC 2 HSC CD38- BCRABL low	LSC 5 HSC CD38- BCRABL low
LGALS9_SORL1	2022-09-02	LSC 2 HSC CD38- BCRABL low	LSC 5 HSC CD38- BCRABL low
IL15_IL15RA	0.14	LSC 2 HSC CD38- BCRABL low	LSC 6 CMP BCRABL high
IL1 receptor_IL1B	0.845	LSC 2 HSC CD38- BCRABL low	LSC 6 CMP BCRABL high
THY1_aXb2 complex	0.175	LSC 2 HSC CD38- BCRABL low	LSC 6 CMP BCRABL high
TNFSF9_ADGRG5	0.385	LSC 2 HSC CD38- BCRABL low	LSC 6 CMP BCRABL high
PTPRC_MRC1	4	LSC 2 HSC CD38- BCRABL low	LSC 6 CMP BCRABL high
COL5A1_a2b1 complex	0.215	LSC 2 HSC CD38- BCRABL low	LSC 6 CMP BCRABL high
JAM2_JAM3	0.225	LSC 2 HSC CD38- BCRABL low	LSC 6 CMP BCRABL high
JAM2_a4b1 complex	2.245	LSC 2 HSC CD38- BCRABL low	LSC 6 CMP BCRABL high
NOTCH1_DLK1	0.395	LSC 2 HSC CD38- BCRABL low	LSC 6 CMP BCRABL high
COL24A1_a2b1 complex	0.31	LSC 2 HSC CD38- BCRABL low	LSC 6 CMP BCRABL high
LRP6_CKLF	2.675	LSC 2 HSC CD38- BCRABL low	LSC 6 CMP BCRABL high
VSTM1_ADGRG3	0.295	LSC 2 HSC CD38- BCRABL low	LSC 6 CMP BCRABL high
TNFSF12_TNFRSF25	0.35	LSC 2 HSC CD38- BCRABL low	LSC 6 CMP BCRABL high
JAM3_JAM3	0.275	LSC 2 HSC CD38- BCRABL low	LSC 6 CMP BCRABL high
COL6A2_a2b1 complex	0.28	LSC 2 HSC CD38- BCRABL low	LSC 6 CMP BCRABL high
HLA-DPA1_GAL	15.615	LSC 2 HSC CD38- BCRABL low	LSC 6 CMP BCRABL high
TNFSF12_TNFRSF12A	0.335	LSC 2 HSC CD38- BCRABL low	LSC 6 CMP BCRABL high
LGALS9_DAG1	1.765	LSC 2 HSC CD38- BCRABL low	LSC 6 CMP BCRABL high
LGALS9_MRC2	1991-01-01	LSC 2 HSC CD38- BCRABL low	LSC 6 CMP BCRABL high
NOTCH1_NOV	0.29	LSC 2 HSC CD38- BCRABL low	LSC 6 CMP BCRABL high
COL9A2_a2b1 complex	0.2	LSC 2 HSC CD38- BCRABL low	LSC 6 CMP BCRABL high
FLT3_FLT3LG	0.415	LSC 2 HSC CD38- BCRABL low	LSC 6 CMP BCRABL high
SIRPA_CD47	1982-02-01	LSC 2 HSC CD38- BCRABL low	LSC 6 CMP BCRABL high
CD52_SIGLEC10	8.875	LSC 2 HSC CD38- BCRABL low	LSC 6 CMP BCRABL high
PLXNB2_SEMA4D	0.615	LSC 2 HSC CD38- BCRABL low	LSC 6 CMP BCRABL high
PLAUR_a4b1 complex	2022-03-02	LSC 2 HSC CD38- BCRABL low	LSC 6 CMP BCRABL high
ESAM_ESAM	0.515	LSC 2 HSC CD38- BCRABL low	LSC 6 CMP BCRABL high
COPA_SORT1	1.315	LSC 2 HSC CD38- BCRABL low	LSC 6 CMP BCRABL high
DSC2_DSG2	0.6	LSC 2 HSC CD38- BCRABL low	LSC 6 CMP BCRABL high
ADGRG5_FAM3C	0.46	LSC 2 HSC CD38- BCRABL low	LSC 6 CMP BCRABL high
HGF_CD44	2022-04-02	LSC 2 HSC CD38- BCRABL low	LSC 6 CMP BCRABL high
SEMA4A_PLXND1	0.705	LSC 2 HSC CD38- BCRABL low	LSC 6 CMP BCRABL high
GRN_SORT1	2022-05-01	LSC 2 HSC CD38- BCRABL low	LSC 6 CMP BCRABL high
CD40_TNFSF13B	2022-08-01	LSC 2 HSC CD38- BCRABL low	LSC 6 CMP BCRABL high
CD6_ALCAM	0.9	LSC 2 HSC CD38- BCRABL low	LSC 6 CMP BCRABL high
LAMP1_VSTM1	1954-01-01	LSC 2 HSC CD38- BCRABL low	LSC 6 CMP BCRABL high
TFRC_TNFSF13B	2.555	LSC 2 HSC CD38- BCRABL low	LSC 6 CMP BCRABL high
LGALS9_HAVCR2	1973-01-01	LSC 2 HSC CD38- BCRABL low	LSC 6 CMP BCRABL high
HLA-DPB1_TNFSF13B	16.405	LSC 2 HSC CD38- BCRABL low	LSC 6 CMP BCRABL high
CD74_APP	28.84	LSC 2 HSC CD38- BCRABL low	LSC 6 CMP BCRABL high
RLN2_RXFP1	0.36	LSC 2 HSC CD38- BCRABL low	LSC 6 CMP BCRABL high
FBN1_a5b1 complex	0.46	LSC 2 HSC CD38- BCRABL low	LSC 6 CMP BCRABL high
TNFSF10_RIPK1	0.3	LSC 2 HSC CD38- BCRABL low	LSC 6 CMP BCRABL high
TNFRSF10B_TNFSF10	0.365	LSC 2 HSC CD38- BCRABL low	LSC 6 CMP BCRABL high
TGFB1_TGFbeta receptor1	1971-02-01	LSC 2 HSC CD38- BCRABL low	LSC 6 CMP BCRABL high
CD55_ADGRE5	2022-04-01	LSC 2 HSC CD38- BCRABL low	LSC 6 CMP BCRABL high
LAMP1_FAM3C	1962-01-01	LSC 2 HSC CD38- BCRABL low	LSC 6 CMP BCRABL high
LGALS9_SLC1A5	3.165	LSC 2 HSC CD38- BCRABL low	LSC 6 CMP BCRABL high
TNFRSF1A_GRN	1948-01-01	LSC 2 HSC CD38- BCRABL low	LSC 6 CMP BCRABL high
PECAM1_CD38	2	LSC 2 HSC CD38- BCRABL low	LSC 6 CMP BCRABL high
CD96_NECTIN1	0.47	LSC 2 HSC CD38- BCRABL low	LSC 6 CMP BCRABL high
FAM3C_CLEC2D	0.45	LSC 2 HSC CD38- BCRABL low	LSC 6 CMP BCRABL high
MDK_SORL1	2028-03-01	LSC 2 HSC CD38- BCRABL low	LSC 6 CMP BCRABL high
LGALS9_CD47	4.405	LSC 2 HSC CD38- BCRABL low	LSC 6 CMP BCRABL high
SELL_CD34	4.565	LSC 2 HSC CD38- BCRABL low	LSC 6 CMP BCRABL high
SELL_SELPLG	2.475	LSC 2 HSC CD38- BCRABL low	LSC 6 CMP BCRABL high
LGALS9_CD44	1993-03-01	LSC 2 HSC CD38- BCRABL low	LSC 6 CMP BCRABL high
TNFRSF1B_GRN	1.095	LSC 2 HSC CD38- BCRABL low	LSC 6 CMP BCRABL high
ICAM3_aLb2 complex	5.595	LSC 2 HSC CD38- BCRABL low	LSC 6 CMP BCRABL high
CD48_CD244	2022-05-01	LSC 2 HSC CD38- BCRABL low	LSC 6 CMP BCRABL high
CD74_MIF	45.41	LSC 2 HSC CD38- BCRABL low	LSC 6 CMP BCRABL high
CD74_COPA	28.64	LSC 2 HSC CD38- BCRABL low	LSC 6 CMP BCRABL high
LGALS9_SORL1	2024-02-01	LSC 2 HSC CD38- BCRABL low	LSC 6 CMP BCRABL high
THY1_aMb2 complex	0.445	LSC 2 HSC CD38- BCRABL low	NK 0 CD56dim active
THY1_aXb2 complex	0.205	LSC 2 HSC CD38- BCRABL low	NK 0 CD56dim active
GP1BA_aMb2 complex	0.485	LSC 2 HSC CD38- BCRABL low	NK 0 CD56dim active
FGFR1_NCAM1	0.2	LSC 2 HSC CD38- BCRABL low	NK 0 CD56dim active
HLA-E_KLRK1	7.175	LSC 2 HSC CD38- BCRABL low	NK 0 CD56dim active
FLT3_FLT3LG	0.405	LSC 2 HSC CD38- BCRABL low	NK 0 CD56dim active
PLXNB2_SEMA4D	0.35	LSC 2 HSC CD38- BCRABL low	NK 0 CD56dim active
HLA-E_KLRC1	2025-07-01	LSC 2 HSC CD38- BCRABL low	NK 0 CD56dim active
HLA-B_KIR3DL2	16.96	LSC 2 HSC CD38- BCRABL low	NK 0 CD56dim active
JAM3_aMb2 complex	0.49	LSC 2 HSC CD38- BCRABL low	NK 0 CD56dim active
CLEC2B_KLRF1	3.605	LSC 2 HSC CD38- BCRABL low	NK 0 CD56dim active
LGALS9_HAVCR2	1974-01-01	LSC 2 HSC CD38- BCRABL low	NK 0 CD56dim active
IL1B_ADRB2	2022-04-01	LSC 2 HSC CD38- BCRABL low	NK 0 CD56dim active
TGFB1_TGFBR3	2.855	LSC 2 HSC CD38- BCRABL low	NK 0 CD56dim active
TGFB1_TGFbeta receptor1	1962-02-01	LSC 2 HSC CD38- BCRABL low	NK 0 CD56dim active
F11R_aLb2 complex	0.5	LSC 2 HSC CD38- BCRABL low	NK 0 CD56dim active
MDK_SORL1	2.955	LSC 2 HSC CD38- BCRABL low	NK 0 CD56dim active
ICAM2_aLb2 complex	0.905	LSC 2 HSC CD38- BCRABL low	NK 0 CD56dim active
SELL_SELPLG	1961-02-01	LSC 2 HSC CD38- BCRABL low	NK 0 CD56dim active
ICAM3_aLb2 complex	5.805	LSC 2 HSC CD38- BCRABL low	NK 0 CD56dim active
CD48_CD244	0.98	LSC 2 HSC CD38- BCRABL low	NK 0 CD56dim active
CD74_MIF	28.21	LSC 2 HSC CD38- BCRABL low	NK 0 CD56dim active
CD74_COPA	27.445	LSC 2 HSC CD38- BCRABL low	NK 0 CD56dim active
LGALS9_SORL1	1.915	LSC 2 HSC CD38- BCRABL low	NK 0 CD56dim active
HLA-A_KIR3DL1	15.285	LSC 2 HSC CD38- BCRABL low	NK 1 CD56dim
HLA-E_KLRC2	7.165	LSC 2 HSC CD38- BCRABL low	NK 1 CD56dim
HLA-E_KLRC1	2021-07-01	LSC 2 HSC CD38- BCRABL low	NK 1 CD56dim
HLA-B_KIR3DL2	16.915	LSC 2 HSC CD38- BCRABL low	NK 1 CD56dim
CLEC2B_KLRF1	3.035	LSC 2 HSC CD38- BCRABL low	NK 1 CD56dim
IL1B_ADRB2	0.93	LSC 2 HSC CD38- BCRABL low	NK 1 CD56dim
TGFB1_TGFBR3	2.735	LSC 2 HSC CD38- BCRABL low	NK 1 CD56dim
F11R_aLb2 complex	0.395	LSC 2 HSC CD38- BCRABL low	NK 1 CD56dim
MDK_SORL1	1987-02-01	LSC 2 HSC CD38- BCRABL low	NK 1 CD56dim
SELL_SELPLG	2.315	LSC 2 HSC CD38- BCRABL low	NK 1 CD56dim
ICAM3_aLb2 complex	2022-07-05	LSC 2 HSC CD38- BCRABL low	NK 1 CD56dim
CD48_CD244	0.86	LSC 2 HSC CD38- BCRABL low	NK 1 CD56dim
CD74_MIF	27.945	LSC 2 HSC CD38- BCRABL low	NK 1 CD56dim
CD74_COPA	27.43	LSC 2 HSC CD38- BCRABL low	NK 1 CD56dim
LGALS9_SORL1	1983-01-01	LSC 2 HSC CD38- BCRABL low	NK 1 CD56dim
THY1_aXb2 complex	0.21	LSC 2 HSC CD38- BCRABL low	NK 2 CD56dim resting
PGRMC2_CCL4L2	1961-02-01	LSC 2 HSC CD38- BCRABL low	NK 2 CD56dim resting
HLA-A_KIR3DL1	15.355	LSC 2 HSC CD38- BCRABL low	NK 2 CD56dim resting
FLT3_FLT3LG	0.385	LSC 2 HSC CD38- BCRABL low	NK 2 CD56dim resting
HLA-B_KIR3DL2	2022-03-17	LSC 2 HSC CD38- BCRABL low	NK 2 CD56dim resting
CLEC2B_KLRF1	2022-09-03	LSC 2 HSC CD38- BCRABL low	NK 2 CD56dim resting
LGALS9_HAVCR2	1973-01-01	LSC 2 HSC CD38- BCRABL low	NK 2 CD56dim resting
IL1B_ADRB2	0.905	LSC 2 HSC CD38- BCRABL low	NK 2 CD56dim resting
TGFB1_TGFBR3	2.835	LSC 2 HSC CD38- BCRABL low	NK 2 CD56dim resting
F11R_aLb2 complex	0.39	LSC 2 HSC CD38- BCRABL low	NK 2 CD56dim resting
MDK_SORL1	2022-06-03	LSC 2 HSC CD38- BCRABL low	NK 2 CD56dim resting
SELL_SELPLG	2.145	LSC 2 HSC CD38- BCRABL low	NK 2 CD56dim resting
ICAM3_aLb2 complex	5.695	LSC 2 HSC CD38- BCRABL low	NK 2 CD56dim resting
CD48_CD244	0.845	LSC 2 HSC CD38- BCRABL low	NK 2 CD56dim resting
CD74_MIF	28.095	LSC 2 HSC CD38- BCRABL low	NK 2 CD56dim resting
CD74_COPA	27.45	LSC 2 HSC CD38- BCRABL low	NK 2 CD56dim resting
LGALS9_SORL1	2022-02-02	LSC 2 HSC CD38- BCRABL low	NK 2 CD56dim resting
HLA-A_KIR3DL1	15.36	LSC 2 HSC CD38- BCRABL low	NK 3 Adaptive
HLA-E_KLRC2	2018-07-01	LSC 2 HSC CD38- BCRABL low	NK 3 Adaptive
HLA-F_KIR3DL2	0.63	LSC 2 HSC CD38- BCRABL low	NK 3 Adaptive
HLA-B_KIR3DL2	17.185	LSC 2 HSC CD38- BCRABL low	NK 3 Adaptive
CLEC2B_KLRF1	2022-06-03	LSC 2 HSC CD38- BCRABL low	NK 3 Adaptive
IL1B_ADRB2	0.9	LSC 2 HSC CD38- BCRABL low	NK 3 Adaptive
TGFB1_TGFBR3	2.845	LSC 2 HSC CD38- BCRABL low	NK 3 Adaptive
F11R_aLb2 complex	0.39	LSC 2 HSC CD38- BCRABL low	NK 3 Adaptive
MDK_SORL1	1999-02-01	LSC 2 HSC CD38- BCRABL low	NK 3 Adaptive
SELL_SELPLG	2.165	LSC 2 HSC CD38- BCRABL low	NK 3 Adaptive
ICAM3_aLb2 complex	5.695	LSC 2 HSC CD38- BCRABL low	NK 3 Adaptive
CD74_MIF	27.965	LSC 2 HSC CD38- BCRABL low	NK 3 Adaptive
CD74_COPA	27.45	LSC 2 HSC CD38- BCRABL low	NK 3 Adaptive
LGALS9_SORL1	1995-01-01	LSC 2 HSC CD38- BCRABL low	NK 3 Adaptive
EFNA4_EPHA4	0.12	LSC 2 HSC CD38- BCRABL low	NK 4 CD56bright
THY1_aMb2 complex	0.395	LSC 2 HSC CD38- BCRABL low	NK 4 CD56bright
THY1_aXb2 complex	0.33	LSC 2 HSC CD38- BCRABL low	NK 4 CD56bright
GP1BA_aMb2 complex	0.435	LSC 2 HSC CD38- BCRABL low	NK 4 CD56bright
FGFR1_NCAM1	0.27	LSC 2 HSC CD38- BCRABL low	NK 4 CD56bright
HLA-E_KLRK1	7.225	LSC 2 HSC CD38- BCRABL low	NK 4 CD56bright
FLT3_FLT3LG	0.485	LSC 2 HSC CD38- BCRABL low	NK 4 CD56bright
HLA-E_KLRC1	1998-07-01	LSC 2 HSC CD38- BCRABL low	NK 4 CD56bright
JAM3_aMb2 complex	0.44	LSC 2 HSC CD38- BCRABL low	NK 4 CD56bright
LTBR_LTB	0.62	LSC 2 HSC CD38- BCRABL low	NK 4 CD56bright
CLEC2B_KLRF1	1965-03-01	LSC 2 HSC CD38- BCRABL low	NK 4 CD56bright
LGALS9_HAVCR2	1.745	LSC 2 HSC CD38- BCRABL low	NK 4 CD56bright
IL1B_ADRB2	0.925	LSC 2 HSC CD38- BCRABL low	NK 4 CD56bright
TGFB1_TGFBR3	2.735	LSC 2 HSC CD38- BCRABL low	NK 4 CD56bright
F11R_aLb2 complex	0.405	LSC 2 HSC CD38- BCRABL low	NK 4 CD56bright
LGALS9_SLC1A5	1.695	LSC 2 HSC CD38- BCRABL low	NK 4 CD56bright
MDK_SORL1	2.955	LSC 2 HSC CD38- BCRABL low	NK 4 CD56bright
SELL_SELPLG	1934-02-01	LSC 2 HSC CD38- BCRABL low	NK 4 CD56bright
LGALS9_CD44	2022-06-03	LSC 2 HSC CD38- BCRABL low	NK 4 CD56bright
ICAM3_aLb2 complex	1971-05-01	LSC 2 HSC CD38- BCRABL low	NK 4 CD56bright
CD48_CD244	0.94	LSC 2 HSC CD38- BCRABL low	NK 4 CD56bright
CD74_MIF	29	LSC 2 HSC CD38- BCRABL low	NK 4 CD56bright
CD74_COPA	27.53	LSC 2 HSC CD38- BCRABL low	NK 4 CD56bright
LGALS9_SORL1	1.915	LSC 2 HSC CD38- BCRABL low	NK 4 CD56bright
TNFSF9_TNFRSF9	0.145	LSC 2 HSC CD38- BCRABL low	NK 5 Adaptive-like
THY1_aMb2 complex	0.275	LSC 2 HSC CD38- BCRABL low	NK 5 Adaptive-like
THY1_aXb2 complex	0.23	LSC 2 HSC CD38- BCRABL low	NK 5 Adaptive-like
GP1BA_aMb2 complex	0.315	LSC 2 HSC CD38- BCRABL low	NK 5 Adaptive-like
FGFR1_NCAM1	0.215	LSC 2 HSC CD38- BCRABL low	NK 5 Adaptive-like
HLA-E_KLRK1	2019-07-01	LSC 2 HSC CD38- BCRABL low	NK 5 Adaptive-like
HLA-E_KLRC2	7.385	LSC 2 HSC CD38- BCRABL low	NK 5 Adaptive-like
FLT3_FLT3LG	0.525	LSC 2 HSC CD38- BCRABL low	NK 5 Adaptive-like
HLA-E_KLRC1	1936-07-01	LSC 2 HSC CD38- BCRABL low	NK 5 Adaptive-like
HLA-B_KIR3DL2	2022-04-17	LSC 2 HSC CD38- BCRABL low	NK 5 Adaptive-like
JAM3_aMb2 complex	0.32	LSC 2 HSC CD38- BCRABL low	NK 5 Adaptive-like
LTBR_LTB	0.84	LSC 2 HSC CD38- BCRABL low	NK 5 Adaptive-like
CLEC2B_KLRF1	3.285	LSC 2 HSC CD38- BCRABL low	NK 5 Adaptive-like
IL1B_ADRB2	0.94	LSC 2 HSC CD38- BCRABL low	NK 5 Adaptive-like
TNFSF10_RIPK1	0.23	LSC 2 HSC CD38- BCRABL low	NK 5 Adaptive-like
TNFRSF10B_TNFSF10	0.27	LSC 2 HSC CD38- BCRABL low	NK 5 Adaptive-like
TGFB1_TGFBR3	1978-02-01	LSC 2 HSC CD38- BCRABL low	NK 5 Adaptive-like
F11R_aLb2 complex	0.465	LSC 2 HSC CD38- BCRABL low	NK 5 Adaptive-like
FAM3C_CLEC2D	0.485	LSC 2 HSC CD38- BCRABL low	NK 5 Adaptive-like
MDK_SORL1	2.915	LSC 2 HSC CD38- BCRABL low	NK 5 Adaptive-like
ICAM2_aLb2 complex	0.87	LSC 2 HSC CD38- BCRABL low	NK 5 Adaptive-like
SELL_SELPLG	2.245	LSC 2 HSC CD38- BCRABL low	NK 5 Adaptive-like
ICAM3_aLb2 complex	1977-05-01	LSC 2 HSC CD38- BCRABL low	NK 5 Adaptive-like
CD48_CD244	0.925	LSC 2 HSC CD38- BCRABL low	NK 5 Adaptive-like
CD74_MIF	28.57	LSC 2 HSC CD38- BCRABL low	NK 5 Adaptive-like
CD74_COPA	27.445	LSC 2 HSC CD38- BCRABL low	NK 5 Adaptive-like
LGALS9_SORL1	1.875	LSC 2 HSC CD38- BCRABL low	NK 5 Adaptive-like
THY1_aMb2 complex	0.42	LSC 2 HSC CD38- BCRABL low	NK 6 Type I IFN
THY1_aXb2 complex	0.225	LSC 2 HSC CD38- BCRABL low	NK 6 Type I IFN
GP1BA_aMb2 complex	0.46	LSC 2 HSC CD38- BCRABL low	NK 6 Type I IFN
CD99_PILRA	6.765	LSC 2 HSC CD38- BCRABL low	NK 6 Type I IFN
HLA-E_KLRC2	7.195	LSC 2 HSC CD38- BCRABL low	NK 6 Type I IFN
FLT3_FLT3LG	0.46	LSC 2 HSC CD38- BCRABL low	NK 6 Type I IFN
PLXNB2_SEMA4D	0.37	LSC 2 HSC CD38- BCRABL low	NK 6 Type I IFN
HLA-E_KLRC1	7.205	LSC 2 HSC CD38- BCRABL low	NK 6 Type I IFN
JAM3_aMb2 complex	0.465	LSC 2 HSC CD38- BCRABL low	NK 6 Type I IFN
CLEC2B_KLRF1	3.225	LSC 2 HSC CD38- BCRABL low	NK 6 Type I IFN
LGALS9_HAVCR2	1972-01-01	LSC 2 HSC CD38- BCRABL low	NK 6 Type I IFN
IL1B_ADRB2	0.995	LSC 2 HSC CD38- BCRABL low	NK 6 Type I IFN
ICAM4_aLb2 complex	0.63	LSC 2 HSC CD38- BCRABL low	NK 6 Type I IFN
TGFB1_TGFBR3	1987-02-01	LSC 2 HSC CD38- BCRABL low	NK 6 Type I IFN
F11R_aLb2 complex	0.62	LSC 2 HSC CD38- BCRABL low	NK 6 Type I IFN
FAM3C_CLEC2D	0.485	LSC 2 HSC CD38- BCRABL low	NK 6 Type I IFN
MDK_SORL1	3.115	LSC 2 HSC CD38- BCRABL low	NK 6 Type I IFN
ICAM2_aLb2 complex	1.025	LSC 2 HSC CD38- BCRABL low	NK 6 Type I IFN
SELL_SELPLG	1939-02-01	LSC 2 HSC CD38- BCRABL low	NK 6 Type I IFN
ICAM3_aLb2 complex	5.925	LSC 2 HSC CD38- BCRABL low	NK 6 Type I IFN
CD48_CD244	0.89	LSC 2 HSC CD38- BCRABL low	NK 6 Type I IFN
CD74_MIF	28.17	LSC 2 HSC CD38- BCRABL low	NK 6 Type I IFN
CD74_COPA	27.525	LSC 2 HSC CD38- BCRABL low	NK 6 Type I IFN
LGALS9_SORL1	2.075	LSC 2 HSC CD38- BCRABL low	NK 6 Type I IFN
ACVR_1B2B receptor_GDF10	0.155	LSC 3 CMP BCRABL low	LSC 0 MEP CD38+
TNFRSF13C_TNFSF13B	0.965	LSC 3 CMP BCRABL low	LSC 0 MEP CD38+
PLXNB2_SEMA4C	0.27	LSC 3 CMP BCRABL low	LSC 0 MEP CD38+
GP1BA_aMb2 complex	0.275	LSC 3 CMP BCRABL low	LSC 0 MEP CD38+
ACVR_1B2B receptor_GDF11	0.785	LSC 3 CMP BCRABL low	LSC 0 MEP CD38+
CD40_CD40LG	0.65	LSC 3 CMP BCRABL low	LSC 0 MEP CD38+
GALR3_GAL	0.55	LSC 3 CMP BCRABL low	LSC 0 MEP CD38+
DLK1_NOTCH2	0.425	LSC 3 CMP BCRABL low	LSC 0 MEP CD38+
TGFB1_TGFbeta receptor2	1989-03-01	LSC 3 CMP BCRABL low	LSC 0 MEP CD38+
TNFSF12_TNFRSF25	0.43	LSC 3 CMP BCRABL low	LSC 0 MEP CD38+
HLA-DPA1_GAL	1949-09-01	LSC 3 CMP BCRABL low	LSC 0 MEP CD38+
TNFSF12_TNFRSF12A	0.2	LSC 3 CMP BCRABL low	LSC 0 MEP CD38+
LGALS9_DAG1	1939-02-01	LSC 3 CMP BCRABL low	LSC 0 MEP CD38+
SIRPA_CD47	1996-02-01	LSC 3 CMP BCRABL low	LSC 0 MEP CD38+
PLXNB2_SEMA4D	0.4	LSC 3 CMP BCRABL low	LSC 0 MEP CD38+
PLAUR_a4b1 complex	3.125	LSC 3 CMP BCRABL low	LSC 0 MEP CD38+
TNFRSF10A_TNFSF10	0.21	LSC 3 CMP BCRABL low	LSC 0 MEP CD38+
IDE_CCL23	0.615	LSC 3 CMP BCRABL low	LSC 0 MEP CD38+
ADGRG5_FAM3C	0.385	LSC 3 CMP BCRABL low	LSC 0 MEP CD38+
HGF_CD44	1.975	LSC 3 CMP BCRABL low	LSC 0 MEP CD38+
SEMA4A_PLXND1	0.525	LSC 3 CMP BCRABL low	LSC 0 MEP CD38+
JAM3_aMb2 complex	0.395	LSC 3 CMP BCRABL low	LSC 0 MEP CD38+
CD40_TNFSF13B	2022-01-01	LSC 3 CMP BCRABL low	LSC 0 MEP CD38+
CSF1_SLC7A1	0.73	LSC 3 CMP BCRABL low	LSC 0 MEP CD38+
LAMP1_VSTM1	1958-02-01	LSC 3 CMP BCRABL low	LSC 0 MEP CD38+
TFRC_TNFSF13B	2022-02-03	LSC 3 CMP BCRABL low	LSC 0 MEP CD38+
HLA-DPB1_TNFSF13B	10.275	LSC 3 CMP BCRABL low	LSC 0 MEP CD38+
CD74_APP	16.48	LSC 3 CMP BCRABL low	LSC 0 MEP CD38+
FBN1_a5b1 complex	0.38	LSC 3 CMP BCRABL low	LSC 0 MEP CD38+
TNFSF10_RIPK1	0.285	LSC 3 CMP BCRABL low	LSC 0 MEP CD38+
TNFRSF10B_TNFSF10	0.21	LSC 3 CMP BCRABL low	LSC 0 MEP CD38+
CD55_ADGRE5	1.345	LSC 3 CMP BCRABL low	LSC 0 MEP CD38+
LAMP1_FAM3C	2.515	LSC 3 CMP BCRABL low	LSC 0 MEP CD38+
LGALS9_SLC1A5	1975-02-01	LSC 3 CMP BCRABL low	LSC 0 MEP CD38+
TNFRSF1A_GRN	0.85	LSC 3 CMP BCRABL low	LSC 0 MEP CD38+
PECAM1_CD38	2.075	LSC 3 CMP BCRABL low	LSC 0 MEP CD38+
CD96_NECTIN1	0.59	LSC 3 CMP BCRABL low	LSC 0 MEP CD38+
FAM3C_CLEC2D	0.75	LSC 3 CMP BCRABL low	LSC 0 MEP CD38+
LGALS9_CD47	2022-02-05	LSC 3 CMP BCRABL low	LSC 0 MEP CD38+
SELL_SELPLG	2017-01-01	LSC 3 CMP BCRABL low	LSC 0 MEP CD38+
LGALS9_CD44	1994-03-01	LSC 3 CMP BCRABL low	LSC 0 MEP CD38+
MIF_TNFRSF14	21.485	LSC 3 CMP BCRABL low	LSC 0 MEP CD38+
CD74_MIF	25.74	LSC 3 CMP BCRABL low	LSC 0 MEP CD38+
CD74_COPA	16.95	LSC 3 CMP BCRABL low	LSC 0 MEP CD38+
LGALS9_SORL1	2028-02-01	LSC 3 CMP BCRABL low	LSC 0 MEP CD38+
ANGPT2_TEK	0.47	LSC 3 CMP BCRABL low	LSC 1 MEP CD38+ cycling
TNFRSF13C_TNFSF13B	1.555	LSC 3 CMP BCRABL low	LSC 1 MEP CD38+ cycling
PVR_TNFSF9	0.165	LSC 3 CMP BCRABL low	LSC 1 MEP CD38+ cycling
PTGIR_GHRL	0.155	LSC 3 CMP BCRABL low	LSC 1 MEP CD38+ cycling
PLXNB2_SEMA4C	0.31	LSC 3 CMP BCRABL low	LSC 1 MEP CD38+ cycling
GP1BA_aMb2 complex	0.305	LSC 3 CMP BCRABL low	LSC 1 MEP CD38+ cycling
HLA-DPA1_TNFSF9	9.135	LSC 3 CMP BCRABL low	LSC 1 MEP CD38+ cycling
ACVR_1B2B receptor_GDF11	0.985	LSC 3 CMP BCRABL low	LSC 1 MEP CD38+ cycling
CD40_CD40LG	0.5	LSC 3 CMP BCRABL low	LSC 1 MEP CD38+ cycling
GALR3_GAL	1.625	LSC 3 CMP BCRABL low	LSC 1 MEP CD38+ cycling
DLK1_NOTCH2	0.525	LSC 3 CMP BCRABL low	LSC 1 MEP CD38+ cycling
GDF11_TGFR_AVR2B	0.865	LSC 3 CMP BCRABL low	LSC 1 MEP CD38+ cycling
TGFB1_TGFbeta receptor2	3.905	LSC 3 CMP BCRABL low	LSC 1 MEP CD38+ cycling
TNFSF12_TNFRSF25	0.475	LSC 3 CMP BCRABL low	LSC 1 MEP CD38+ cycling
HLA-DPA1_GAL	10.565	LSC 3 CMP BCRABL low	LSC 1 MEP CD38+ cycling
TNFSF12_TNFRSF12A	0.265	LSC 3 CMP BCRABL low	LSC 1 MEP CD38+ cycling
LGALS9_DAG1	2.505	LSC 3 CMP BCRABL low	LSC 1 MEP CD38+ cycling
SIRPA_CD47	1972-03-01	LSC 3 CMP BCRABL low	LSC 1 MEP CD38+ cycling
PLXNB2_SEMA4D	0.54	LSC 3 CMP BCRABL low	LSC 1 MEP CD38+ cycling
PLAUR_a4b1 complex	2029-04-01	LSC 3 CMP BCRABL low	LSC 1 MEP CD38+ cycling
ESAM_ESAM	0.355	LSC 3 CMP BCRABL low	LSC 1 MEP CD38+ cycling
TNFRSF10A_TNFSF10	0.215	LSC 3 CMP BCRABL low	LSC 1 MEP CD38+ cycling
DSC2_DSG2	0.36	LSC 3 CMP BCRABL low	LSC 1 MEP CD38+ cycling
IDE_CCL23	0.74	LSC 3 CMP BCRABL low	LSC 1 MEP CD38+ cycling
ADGRG5_FAM3C	0.6	LSC 3 CMP BCRABL low	LSC 1 MEP CD38+ cycling
HGF_CD44	2022-05-02	LSC 3 CMP BCRABL low	LSC 1 MEP CD38+ cycling
SEMA4A_PLXND1	0.755	LSC 3 CMP BCRABL low	LSC 1 MEP CD38+ cycling
JAM3_aMb2 complex	0.425	LSC 3 CMP BCRABL low	LSC 1 MEP CD38+ cycling
CD40_TNFSF13B	2022-06-01	LSC 3 CMP BCRABL low	LSC 1 MEP CD38+ cycling
HLA-C_FAM3C	1972-10-01	LSC 3 CMP BCRABL low	LSC 1 MEP CD38+ cycling
LTBR_LTB	0.515	LSC 3 CMP BCRABL low	LSC 1 MEP CD38+ cycling
CSF1_SLC7A1	0.88	LSC 3 CMP BCRABL low	LSC 1 MEP CD38+ cycling
LAMP1_VSTM1	2.635	LSC 3 CMP BCRABL low	LSC 1 MEP CD38+ cycling
TFRC_TNFSF13B	1979-03-01	LSC 3 CMP BCRABL low	LSC 1 MEP CD38+ cycling
HLA-DPB1_TNFSF13B	10.865	LSC 3 CMP BCRABL low	LSC 1 MEP CD38+ cycling
CD74_APP	16.88	LSC 3 CMP BCRABL low	LSC 1 MEP CD38+ cycling
RLN2_RXFP1	0.22	LSC 3 CMP BCRABL low	LSC 1 MEP CD38+ cycling
FBN1_a5b1 complex	0.39	LSC 3 CMP BCRABL low	LSC 1 MEP CD38+ cycling
TNFSF10_RIPK1	0.305	LSC 3 CMP BCRABL low	LSC 1 MEP CD38+ cycling
TGFB1_TGFbeta receptor1	1988-03-01	LSC 3 CMP BCRABL low	LSC 1 MEP CD38+ cycling
CD55_ADGRE5	1.475	LSC 3 CMP BCRABL low	LSC 1 MEP CD38+ cycling
LAMP1_FAM3C	1973-02-01	LSC 3 CMP BCRABL low	LSC 1 MEP CD38+ cycling
LGALS9_SLC1A5	2022-05-03	LSC 3 CMP BCRABL low	LSC 1 MEP CD38+ cycling
TNFRSF1A_GRN	2022-01-01	LSC 3 CMP BCRABL low	LSC 1 MEP CD38+ cycling
PECAM1_CD38	2.795	LSC 3 CMP BCRABL low	LSC 1 MEP CD38+ cycling
CD96_NECTIN1	0.915	LSC 3 CMP BCRABL low	LSC 1 MEP CD38+ cycling
FAM3C_CLEC2D	0.755	LSC 3 CMP BCRABL low	LSC 1 MEP CD38+ cycling
LGALS9_CD47	1978-05-01	LSC 3 CMP BCRABL low	LSC 1 MEP CD38+ cycling
SELL_CD34	2.925	LSC 3 CMP BCRABL low	LSC 1 MEP CD38+ cycling
SELL_SELPLG	1935-01-01	LSC 3 CMP BCRABL low	LSC 1 MEP CD38+ cycling
LGALS9_CD44	4.465	LSC 3 CMP BCRABL low	LSC 1 MEP CD38+ cycling
MIF_TNFRSF14	21.605	LSC 3 CMP BCRABL low	LSC 1 MEP CD38+ cycling
TNFRSF1B_GRN	0.88	LSC 3 CMP BCRABL low	LSC 1 MEP CD38+ cycling
CD74_MIF	34.49	LSC 3 CMP BCRABL low	LSC 1 MEP CD38+ cycling
CD74_COPA	17.315	LSC 3 CMP BCRABL low	LSC 1 MEP CD38+ cycling
LGALS9_SORL1	2.285	LSC 3 CMP BCRABL low	LSC 1 MEP CD38+ cycling
TNFRSF8_TNFSF8	0.15	LSC 3 CMP BCRABL low	LSC 2 HSC CD38- BCRABL low
TNFRSF13C_TNFSF13B	2022-01-01	LSC 3 CMP BCRABL low	LSC 2 HSC CD38- BCRABL low
PVR_TNFSF9	0.185	LSC 3 CMP BCRABL low	LSC 2 HSC CD38- BCRABL low
PTGIR_GHRL	0.155	LSC 3 CMP BCRABL low	LSC 2 HSC CD38- BCRABL low
COL9A3_a2b1 complex	0.24	LSC 3 CMP BCRABL low	LSC 2 HSC CD38- BCRABL low
PTPRC_MRC1	1931-03-01	LSC 3 CMP BCRABL low	LSC 2 HSC CD38- BCRABL low
HLA-DPA1_TNFSF9	9.155	LSC 3 CMP BCRABL low	LSC 2 HSC CD38- BCRABL low
COL5A1_a2b1 complex	0.265	LSC 3 CMP BCRABL low	LSC 2 HSC CD38- BCRABL low
LAMC1_a6b1 complex	0.35	LSC 3 CMP BCRABL low	LSC 2 HSC CD38- BCRABL low
COL18A1_a2b1 complex	0.325	LSC 3 CMP BCRABL low	LSC 2 HSC CD38- BCRABL low
LAMC1_a2b1 complex	0.275	LSC 3 CMP BCRABL low	LSC 2 HSC CD38- BCRABL low
DLK1_NOTCH2	0.32	LSC 3 CMP BCRABL low	LSC 2 HSC CD38- BCRABL low
VSTM1_ADGRG3	0.37	LSC 3 CMP BCRABL low	LSC 2 HSC CD38- BCRABL low
TNFSF12_TNFRSF25	0.2	LSC 3 CMP BCRABL low	LSC 2 HSC CD38- BCRABL low
JAM3_JAM3	0.315	LSC 3 CMP BCRABL low	LSC 2 HSC CD38- BCRABL low
LGALS9_MRC2	2029-02-01	LSC 3 CMP BCRABL low	LSC 2 HSC CD38- BCRABL low
NOTCH1_NOV	0.24	LSC 3 CMP BCRABL low	LSC 2 HSC CD38- BCRABL low
COL9A2_a2b1 complex	0.23	LSC 3 CMP BCRABL low	LSC 2 HSC CD38- BCRABL low
CSF1_SIRPA	0.645	LSC 3 CMP BCRABL low	LSC 2 HSC CD38- BCRABL low
SIRPA_CD47	2.015	LSC 3 CMP BCRABL low	LSC 2 HSC CD38- BCRABL low
PLXNB2_SEMA4D	0.44	LSC 3 CMP BCRABL low	LSC 2 HSC CD38- BCRABL low
ESAM_ESAM	0.54	LSC 3 CMP BCRABL low	LSC 2 HSC CD38- BCRABL low
TNFRSF10A_TNFSF10	0.26	LSC 3 CMP BCRABL low	LSC 2 HSC CD38- BCRABL low
COPA_SORT1	1.685	LSC 3 CMP BCRABL low	LSC 2 HSC CD38- BCRABL low
DSC2_DSG2	0.48	LSC 3 CMP BCRABL low	LSC 2 HSC CD38- BCRABL low
ADGRG5_FAM3C	0.475	LSC 3 CMP BCRABL low	LSC 2 HSC CD38- BCRABL low
HGF_CD44	1948-03-01	LSC 3 CMP BCRABL low	LSC 2 HSC CD38- BCRABL low
SEMA4A_PLXND1	0.53	LSC 3 CMP BCRABL low	LSC 2 HSC CD38- BCRABL low
GRN_SORT1	1.075	LSC 3 CMP BCRABL low	LSC 2 HSC CD38- BCRABL low
CD40_TNFSF13B	1.055	LSC 3 CMP BCRABL low	LSC 2 HSC CD38- BCRABL low
LTBR_LTB	0.8	LSC 3 CMP BCRABL low	LSC 2 HSC CD38- BCRABL low
CSF1_SLC7A1	0.715	LSC 3 CMP BCRABL low	LSC 2 HSC CD38- BCRABL low
CD6_ALCAM	0.455	LSC 3 CMP BCRABL low	LSC 2 HSC CD38- BCRABL low
LAMP1_VSTM1	1943-02-01	LSC 3 CMP BCRABL low	LSC 2 HSC CD38- BCRABL low
TFRC_TNFSF13B	3.245	LSC 3 CMP BCRABL low	LSC 2 HSC CD38- BCRABL low
LGALS9_HAVCR2	2029-02-01	LSC 3 CMP BCRABL low	LSC 2 HSC CD38- BCRABL low
ICAM4_aLb2 complex	0.955	LSC 3 CMP BCRABL low	LSC 2 HSC CD38- BCRABL low
HLA-DPB1_TNFSF13B	1932-10-01	LSC 3 CMP BCRABL low	LSC 2 HSC CD38- BCRABL low
CD74_APP	17.105	LSC 3 CMP BCRABL low	LSC 2 HSC CD38- BCRABL low
RLN2_RXFP1	0.435	LSC 3 CMP BCRABL low	LSC 2 HSC CD38- BCRABL low
FBN1_a5b1 complex	0.555	LSC 3 CMP BCRABL low	LSC 2 HSC CD38- BCRABL low
TNFRSF10B_TNFSF10	0.26	LSC 3 CMP BCRABL low	LSC 2 HSC CD38- BCRABL low
TGFB1_TGFbeta receptor1	3.945	LSC 3 CMP BCRABL low	LSC 2 HSC CD38- BCRABL low
F11R_aLb2 complex	0.37	LSC 3 CMP BCRABL low	LSC 2 HSC CD38- BCRABL low
CD55_ADGRE5	2022-05-02	LSC 3 CMP BCRABL low	LSC 2 HSC CD38- BCRABL low
LAMP1_FAM3C	2.605	LSC 3 CMP BCRABL low	LSC 2 HSC CD38- BCRABL low
LGALS9_SLC1A5	1967-02-01	LSC 3 CMP BCRABL low	LSC 2 HSC CD38- BCRABL low
TNFRSF1A_GRN	1.205	LSC 3 CMP BCRABL low	LSC 2 HSC CD38- BCRABL low
FAM3C_CLEC2D	0.785	LSC 3 CMP BCRABL low	LSC 2 HSC CD38- BCRABL low
MDK_SORL1	1.655	LSC 3 CMP BCRABL low	LSC 2 HSC CD38- BCRABL low
ICAM2_aLb2 complex	1.405	LSC 3 CMP BCRABL low	LSC 2 HSC CD38- BCRABL low
LGALS9_CD47	4.075	LSC 3 CMP BCRABL low	LSC 2 HSC CD38- BCRABL low
SELL_CD34	2024-03-01	LSC 3 CMP BCRABL low	LSC 2 HSC CD38- BCRABL low
LGALS9_CD44	5.445	LSC 3 CMP BCRABL low	LSC 2 HSC CD38- BCRABL low
MIF_TNFRSF14	22.005	LSC 3 CMP BCRABL low	LSC 2 HSC CD38- BCRABL low
TNFRSF1B_GRN	0.865	LSC 3 CMP BCRABL low	LSC 2 HSC CD38- BCRABL low
ICAM3_aLb2 complex	2022-06-05	LSC 3 CMP BCRABL low	LSC 2 HSC CD38- BCRABL low
CD74_MIF	2022-09-23	LSC 3 CMP BCRABL low	LSC 2 HSC CD38- BCRABL low
CD74_COPA	16.98	LSC 3 CMP BCRABL low	LSC 2 HSC CD38- BCRABL low
LGALS9_SORL1	1992-02-01	LSC 3 CMP BCRABL low	LSC 2 HSC CD38- BCRABL low
TNFRSF13C_TNFSF13B	1961-01-01	LSC 3 CMP BCRABL low	LSC 3 CMP BCRABL low
COL9A3_a2b1 complex	0.12	LSC 3 CMP BCRABL low	LSC 3 CMP BCRABL low
ACVR_1B2B receptor_GDF11	0.865	LSC 3 CMP BCRABL low	LSC 3 CMP BCRABL low
COL5A1_a2b1 complex	0.145	LSC 3 CMP BCRABL low	LSC 3 CMP BCRABL low
LAMC1_a6b1 complex	0.375	LSC 3 CMP BCRABL low	LSC 3 CMP BCRABL low
LAMC1_a2b1 complex	0.155	LSC 3 CMP BCRABL low	LSC 3 CMP BCRABL low
DLK1_NOTCH2	0.45	LSC 3 CMP BCRABL low	LSC 3 CMP BCRABL low
NOTCH1_DLK1	0.285	LSC 3 CMP BCRABL low	LSC 3 CMP BCRABL low
GDF11_TGFR_AVR2B	0.865	LSC 3 CMP BCRABL low	LSC 3 CMP BCRABL low
VSTM1_ADGRG3	0.44	LSC 3 CMP BCRABL low	LSC 3 CMP BCRABL low
TGFB1_TGFbeta receptor2	1984-03-01	LSC 3 CMP BCRABL low	LSC 3 CMP BCRABL low
PVR_CD96	0.25	LSC 3 CMP BCRABL low	LSC 3 CMP BCRABL low
TNFSF12_TNFRSF25	0.235	LSC 3 CMP BCRABL low	LSC 3 CMP BCRABL low
JAM3_JAM3	0.38	LSC 3 CMP BCRABL low	LSC 3 CMP BCRABL low
HLA-DPA1_GAL	2027-09-01	LSC 3 CMP BCRABL low	LSC 3 CMP BCRABL low
TNFSF12_TNFRSF12A	0.195	LSC 3 CMP BCRABL low	LSC 3 CMP BCRABL low
LGALS9_DAG1	2.335	LSC 3 CMP BCRABL low	LSC 3 CMP BCRABL low
LGALS9_MRC2	1941-02-01	LSC 3 CMP BCRABL low	LSC 3 CMP BCRABL low
NOTCH1_NOV	0.225	LSC 3 CMP BCRABL low	LSC 3 CMP BCRABL low
CSF1_SIRPA	0.745	LSC 3 CMP BCRABL low	LSC 3 CMP BCRABL low
SIRPA_CD47	2022-06-03	LSC 3 CMP BCRABL low	LSC 3 CMP BCRABL low
CD52_SIGLEC10	3.545	LSC 3 CMP BCRABL low	LSC 3 CMP BCRABL low
PLXNB2_SEMA4D	0.625	LSC 3 CMP BCRABL low	LSC 3 CMP BCRABL low
PLAUR_a4b1 complex	1956-02-01	LSC 3 CMP BCRABL low	LSC 3 CMP BCRABL low
ESAM_ESAM	0.57	LSC 3 CMP BCRABL low	LSC 3 CMP BCRABL low
TNFRSF10A_TNFSF10	0.255	LSC 3 CMP BCRABL low	LSC 3 CMP BCRABL low
COPA_SORT1	1.695	LSC 3 CMP BCRABL low	LSC 3 CMP BCRABL low
DSC2_DSG2	0.535	LSC 3 CMP BCRABL low	LSC 3 CMP BCRABL low
IDE_CCL23	0.685	LSC 3 CMP BCRABL low	LSC 3 CMP BCRABL low
ADGRG5_FAM3C	0.755	LSC 3 CMP BCRABL low	LSC 3 CMP BCRABL low
HGF_CD44	2029-02-01	LSC 3 CMP BCRABL low	LSC 3 CMP BCRABL low
SEMA4A_PLXND1	0.77	LSC 3 CMP BCRABL low	LSC 3 CMP BCRABL low
GRN_SORT1	1.085	LSC 3 CMP BCRABL low	LSC 3 CMP BCRABL low
JAM3_aMb2 complex	0.345	LSC 3 CMP BCRABL low	LSC 3 CMP BCRABL low
CD40_TNFSF13B	1.655	LSC 3 CMP BCRABL low	LSC 3 CMP BCRABL low
HLA-C_FAM3C	10.875	LSC 3 CMP BCRABL low	LSC 3 CMP BCRABL low
CSF1_SLC7A1	0.92	LSC 3 CMP BCRABL low	LSC 3 CMP BCRABL low
CD6_ALCAM	0.71	LSC 3 CMP BCRABL low	LSC 3 CMP BCRABL low
LAMP1_VSTM1	2022-06-02	LSC 3 CMP BCRABL low	LSC 3 CMP BCRABL low
TFRC_TNFSF13B	3.845	LSC 3 CMP BCRABL low	LSC 3 CMP BCRABL low
ICAM4_aLb2 complex	0.835	LSC 3 CMP BCRABL low	LSC 3 CMP BCRABL low
HLA-DPB1_TNFSF13B	1992-10-01	LSC 3 CMP BCRABL low	LSC 3 CMP BCRABL low
CD74_APP	17.18	LSC 3 CMP BCRABL low	LSC 3 CMP BCRABL low
RLN2_RXFP1	0.235	LSC 3 CMP BCRABL low	LSC 3 CMP BCRABL low
FBN1_a5b1 complex	0.445	LSC 3 CMP BCRABL low	LSC 3 CMP BCRABL low
TNFSF10_RIPK1	0.335	LSC 3 CMP BCRABL low	LSC 3 CMP BCRABL low
TNFRSF10B_TNFSF10	0.255	LSC 3 CMP BCRABL low	LSC 3 CMP BCRABL low
TGFB1_TGFbeta receptor1	3.965	LSC 3 CMP BCRABL low	LSC 3 CMP BCRABL low
CD55_ADGRE5	1.545	LSC 3 CMP BCRABL low	LSC 3 CMP BCRABL low
LAMP1_FAM3C	2.885	LSC 3 CMP BCRABL low	LSC 3 CMP BCRABL low
LGALS9_SLC1A5	1982-03-01	LSC 3 CMP BCRABL low	LSC 3 CMP BCRABL low
TNFRSF1A_GRN	2027-01-01	LSC 3 CMP BCRABL low	LSC 3 CMP BCRABL low
PECAM1_CD38	2.815	LSC 3 CMP BCRABL low	LSC 3 CMP BCRABL low
CD96_NECTIN1	0.545	LSC 3 CMP BCRABL low	LSC 3 CMP BCRABL low
FAM3C_CLEC2D	0.84	LSC 3 CMP BCRABL low	LSC 3 CMP BCRABL low
MDK_SORL1	1939-01-01	LSC 3 CMP BCRABL low	LSC 3 CMP BCRABL low
ICAM2_aLb2 complex	1.285	LSC 3 CMP BCRABL low	LSC 3 CMP BCRABL low
LGALS9_CD47	2022-12-05	LSC 3 CMP BCRABL low	LSC 3 CMP BCRABL low
SELL_CD34	1942-03-01	LSC 3 CMP BCRABL low	LSC 3 CMP BCRABL low
SELL_SELPLG	1.155	LSC 3 CMP BCRABL low	LSC 3 CMP BCRABL low
LGALS9_CD44	4.255	LSC 3 CMP BCRABL low	LSC 3 CMP BCRABL low
MIF_TNFRSF14	21.64	LSC 3 CMP BCRABL low	LSC 3 CMP BCRABL low
TNFRSF1B_GRN	0.93	LSC 3 CMP BCRABL low	LSC 3 CMP BCRABL low
ICAM3_aLb2 complex	1994-04-01	LSC 3 CMP BCRABL low	LSC 3 CMP BCRABL low
CD74_MIF	37.095	LSC 3 CMP BCRABL low	LSC 3 CMP BCRABL low
CD74_COPA	17.39	LSC 3 CMP BCRABL low	LSC 3 CMP BCRABL low
LGALS9_SORL1	2.655	LSC 3 CMP BCRABL low	LSC 3 CMP BCRABL low
MIF_TNFRSF10D	21.19	LSC 3 CMP BCRABL low	LSC 4 HSC/MPP BCRABL low
TNFRSF13C_TNFSF13B	2027-01-01	LSC 3 CMP BCRABL low	LSC 4 HSC/MPP BCRABL low
TNFSF10_TNFRSF10D	0.2	LSC 3 CMP BCRABL low	LSC 4 HSC/MPP BCRABL low
PTGIR_GHRL	0.205	LSC 3 CMP BCRABL low	LSC 4 HSC/MPP BCRABL low
COL9A3_a2b1 complex	0.12	LSC 3 CMP BCRABL low	LSC 4 HSC/MPP BCRABL low
ACVR_1B2B receptor_GDF11	0.635	LSC 3 CMP BCRABL low	LSC 4 HSC/MPP BCRABL low
CD99_PILRA	5.775	LSC 3 CMP BCRABL low	LSC 4 HSC/MPP BCRABL low
COL5A1_a2b1 complex	0.145	LSC 3 CMP BCRABL low	LSC 4 HSC/MPP BCRABL low
LAMC1_a6b1 complex	0.435	LSC 3 CMP BCRABL low	LSC 4 HSC/MPP BCRABL low
LAMC1_a2b1 complex	0.155	LSC 3 CMP BCRABL low	LSC 4 HSC/MPP BCRABL low
DLK1_NOTCH2	0.36	LSC 3 CMP BCRABL low	LSC 4 HSC/MPP BCRABL low
VSTM1_ADGRG3	0.43	LSC 3 CMP BCRABL low	LSC 4 HSC/MPP BCRABL low
JAM3_JAM3	0.33	LSC 3 CMP BCRABL low	LSC 4 HSC/MPP BCRABL low
TNFSF12_TNFRSF12A	0.205	LSC 3 CMP BCRABL low	LSC 4 HSC/MPP BCRABL low
LGALS9_MRC2	1941-02-01	LSC 3 CMP BCRABL low	LSC 4 HSC/MPP BCRABL low
NOTCH1_NOV	0.285	LSC 3 CMP BCRABL low	LSC 4 HSC/MPP BCRABL low
CSF1_SIRPA	0.695	LSC 3 CMP BCRABL low	LSC 4 HSC/MPP BCRABL low
SIRPA_CD47	2.075	LSC 3 CMP BCRABL low	LSC 4 HSC/MPP BCRABL low
PLXNB2_SEMA4D	0.515	LSC 3 CMP BCRABL low	LSC 4 HSC/MPP BCRABL low
PLAUR_a4b1 complex	2022-07-02	LSC 3 CMP BCRABL low	LSC 4 HSC/MPP BCRABL low
ESAM_ESAM	0.585	LSC 3 CMP BCRABL low	LSC 4 HSC/MPP BCRABL low
TNFRSF10A_TNFSF10	0.255	LSC 3 CMP BCRABL low	LSC 4 HSC/MPP BCRABL low
COPA_SORT1	1973-01-01	LSC 3 CMP BCRABL low	LSC 4 HSC/MPP BCRABL low
DSC2_DSG2	0.535	LSC 3 CMP BCRABL low	LSC 4 HSC/MPP BCRABL low
IDE_CCL23	0.545	LSC 3 CMP BCRABL low	LSC 4 HSC/MPP BCRABL low
ADGRG5_FAM3C	0.515	LSC 3 CMP BCRABL low	LSC 4 HSC/MPP BCRABL low
HGF_CD44	2.735	LSC 3 CMP BCRABL low	LSC 4 HSC/MPP BCRABL low
SEMA4A_PLXND1	0.66	LSC 3 CMP BCRABL low	LSC 4 HSC/MPP BCRABL low
GRN_SORT1	2022-12-01	LSC 3 CMP BCRABL low	LSC 4 HSC/MPP BCRABL low
CD40_TNFSF13B	1.315	LSC 3 CMP BCRABL low	LSC 4 HSC/MPP BCRABL low
LTBR_LTB	0.535	LSC 3 CMP BCRABL low	LSC 4 HSC/MPP BCRABL low
CSF1_SLC7A1	0.87	LSC 3 CMP BCRABL low	LSC 4 HSC/MPP BCRABL low
CD6_ALCAM	0.585	LSC 3 CMP BCRABL low	LSC 4 HSC/MPP BCRABL low
LAMP1_VSTM1	1939-02-01	LSC 3 CMP BCRABL low	LSC 4 HSC/MPP BCRABL low
TFRC_TNFSF13B	3.505	LSC 3 CMP BCRABL low	LSC 4 HSC/MPP BCRABL low
LGALS9_HAVCR2	2028-02-01	LSC 3 CMP BCRABL low	LSC 4 HSC/MPP BCRABL low
ICAM4_aLb2 complex	0.83	LSC 3 CMP BCRABL low	LSC 4 HSC/MPP BCRABL low
HLA-DPB1_TNFSF13B	1958-10-01	LSC 3 CMP BCRABL low	LSC 4 HSC/MPP BCRABL low
CD74_APP	17.16	LSC 3 CMP BCRABL low	LSC 4 HSC/MPP BCRABL low
RLN2_RXFP1	0.25	LSC 3 CMP BCRABL low	LSC 4 HSC/MPP BCRABL low
FBN1_a5b1 complex	0.6	LSC 3 CMP BCRABL low	LSC 4 HSC/MPP BCRABL low
TNFSF10_RIPK1	0.255	LSC 3 CMP BCRABL low	LSC 4 HSC/MPP BCRABL low
TNFRSF10B_TNFSF10	0.255	LSC 3 CMP BCRABL low	LSC 4 HSC/MPP BCRABL low
TGFB1_TGFbeta receptor1	1996-03-01	LSC 3 CMP BCRABL low	LSC 4 HSC/MPP BCRABL low
CD55_ADGRE5	1.745	LSC 3 CMP BCRABL low	LSC 4 HSC/MPP BCRABL low
LAMP1_FAM3C	2.645	LSC 3 CMP BCRABL low	LSC 4 HSC/MPP BCRABL low
LGALS9_SLC1A5	3.025	LSC 3 CMP BCRABL low	LSC 4 HSC/MPP BCRABL low
TNFRSF1A_GRN	1.185	LSC 3 CMP BCRABL low	LSC 4 HSC/MPP BCRABL low
PECAM1_CD38	1.755	LSC 3 CMP BCRABL low	LSC 4 HSC/MPP BCRABL low
FAM3C_CLEC2D	0.78	LSC 3 CMP BCRABL low	LSC 4 HSC/MPP BCRABL low
MDK_SORL1	1938-01-01	LSC 3 CMP BCRABL low	LSC 4 HSC/MPP BCRABL low
ICAM2_aLb2 complex	2028-01-01	LSC 3 CMP BCRABL low	LSC 4 HSC/MPP BCRABL low
LGALS9_CD47	4.135	LSC 3 CMP BCRABL low	LSC 4 HSC/MPP BCRABL low
SELL_CD34	1988-02-01	LSC 3 CMP BCRABL low	LSC 4 HSC/MPP BCRABL low
LGALS9_CD44	2022-07-04	LSC 3 CMP BCRABL low	LSC 4 HSC/MPP BCRABL low
MIF_TNFRSF14	21.675	LSC 3 CMP BCRABL low	LSC 4 HSC/MPP BCRABL low
TNFRSF1B_GRN	0.845	LSC 3 CMP BCRABL low	LSC 4 HSC/MPP BCRABL low
ICAM3_aLb2 complex	4.935	LSC 3 CMP BCRABL low	LSC 4 HSC/MPP BCRABL low
CD74_MIF	28.065	LSC 3 CMP BCRABL low	LSC 4 HSC/MPP BCRABL low
CD74_COPA	17.165	LSC 3 CMP BCRABL low	LSC 4 HSC/MPP BCRABL low
LGALS9_SORL1	2.645	LSC 3 CMP BCRABL low	LSC 4 HSC/MPP BCRABL low
COL9A3_a2b1 complex	0.21	LSC 3 CMP BCRABL low	LSC 5 HSC CD38- BCRABL low
ACVR_1B2B receptor_GDF11	0.45	LSC 3 CMP BCRABL low	LSC 5 HSC CD38- BCRABL low
COL5A1_a2b1 complex	0.235	LSC 3 CMP BCRABL low	LSC 5 HSC CD38- BCRABL low
LAMC1_a6b1 complex	0.265	LSC 3 CMP BCRABL low	LSC 5 HSC CD38- BCRABL low
LAMC1_a2b1 complex	0.245	LSC 3 CMP BCRABL low	LSC 5 HSC CD38- BCRABL low
DLK1_NOTCH2	0.315	LSC 3 CMP BCRABL low	LSC 5 HSC CD38- BCRABL low
JAM3_JAM3	0.24	LSC 3 CMP BCRABL low	LSC 5 HSC CD38- BCRABL low
COL9A2_a2b1 complex	0.2	LSC 3 CMP BCRABL low	LSC 5 HSC CD38- BCRABL low
CSF1_SIRPA	0.645	LSC 3 CMP BCRABL low	LSC 5 HSC CD38- BCRABL low
ESAM_ESAM	0.43	LSC 3 CMP BCRABL low	LSC 5 HSC CD38- BCRABL low
TNFRSF10A_TNFSF10	0.275	LSC 3 CMP BCRABL low	LSC 5 HSC CD38- BCRABL low
COPA_SORT1	1.625	LSC 3 CMP BCRABL low	LSC 5 HSC CD38- BCRABL low
IDE_CCL23	0.51	LSC 3 CMP BCRABL low	LSC 5 HSC CD38- BCRABL low
HGF_CD44	1978-01-01	LSC 3 CMP BCRABL low	LSC 5 HSC CD38- BCRABL low
SEMA4A_PLXND1	0.52	LSC 3 CMP BCRABL low	LSC 5 HSC CD38- BCRABL low
GRN_SORT1	1.015	LSC 3 CMP BCRABL low	LSC 5 HSC CD38- BCRABL low
LTBR_LTB	1.155	LSC 3 CMP BCRABL low	LSC 5 HSC CD38- BCRABL low
CSF1_SLC7A1	0.695	LSC 3 CMP BCRABL low	LSC 5 HSC CD38- BCRABL low
LAMP1_VSTM1	2.345	LSC 3 CMP BCRABL low	LSC 5 HSC CD38- BCRABL low
TFRC_TNFSF13B	2.665	LSC 3 CMP BCRABL low	LSC 5 HSC CD38- BCRABL low
ICAM4_aLb2 complex	0.855	LSC 3 CMP BCRABL low	LSC 5 HSC CD38- BCRABL low
HLA-DPB1_TNFSF13B	1974-09-01	LSC 3 CMP BCRABL low	LSC 5 HSC CD38- BCRABL low
CD74_APP	16.445	LSC 3 CMP BCRABL low	LSC 5 HSC CD38- BCRABL low
RLN2_RXFP1	0.385	LSC 3 CMP BCRABL low	LSC 5 HSC CD38- BCRABL low
FBN1_a5b1 complex	0.425	LSC 3 CMP BCRABL low	LSC 5 HSC CD38- BCRABL low
TNFRSF10B_TNFSF10	0.275	LSC 3 CMP BCRABL low	LSC 5 HSC CD38- BCRABL low
TGFB1_TGFbeta receptor1	3.865	LSC 3 CMP BCRABL low	LSC 5 HSC CD38- BCRABL low
CD55_ADGRE5	1956-01-01	LSC 3 CMP BCRABL low	LSC 5 HSC CD38- BCRABL low
LAMP1_FAM3C	1944-02-01	LSC 3 CMP BCRABL low	LSC 5 HSC CD38- BCRABL low
LGALS9_SLC1A5	2.415	LSC 3 CMP BCRABL low	LSC 5 HSC CD38- BCRABL low
TNFRSF1A_GRN	0.995	LSC 3 CMP BCRABL low	LSC 5 HSC CD38- BCRABL low
PECAM1_CD38	2023-01-01	LSC 3 CMP BCRABL low	LSC 5 HSC CD38- BCRABL low
FAM3C_CLEC2D	0.69	LSC 3 CMP BCRABL low	LSC 5 HSC CD38- BCRABL low
MDK_SORL1	2022-04-01	LSC 3 CMP BCRABL low	LSC 5 HSC CD38- BCRABL low
ICAM2_aLb2 complex	1.305	LSC 3 CMP BCRABL low	LSC 5 HSC CD38- BCRABL low
LGALS9_CD47	2015-03-01	LSC 3 CMP BCRABL low	LSC 5 HSC CD38- BCRABL low
SELL_CD34	2022-12-02	LSC 3 CMP BCRABL low	LSC 5 HSC CD38- BCRABL low
LGALS9_CD44	3.745	LSC 3 CMP BCRABL low	LSC 5 HSC CD38- BCRABL low
MIF_TNFRSF14	21.79	LSC 3 CMP BCRABL low	LSC 5 HSC CD38- BCRABL low
TNFRSF1B_GRN	0.655	LSC 3 CMP BCRABL low	LSC 5 HSC CD38- BCRABL low
ICAM3_aLb2 complex	1996-04-01	LSC 3 CMP BCRABL low	LSC 5 HSC CD38- BCRABL low
CD74_MIF	20.825	LSC 3 CMP BCRABL low	LSC 5 HSC CD38- BCRABL low
CD74_COPA	16.58	LSC 3 CMP BCRABL low	LSC 5 HSC CD38- BCRABL low
LGALS9_SORL1	2.665	LSC 3 CMP BCRABL low	LSC 5 HSC CD38- BCRABL low
DLK1_NOTCH4	0.245	LSC 3 CMP BCRABL low	LSC 6 CMP BCRABL high
TNFRSF13C_TNFSF13B	1975-01-01	LSC 3 CMP BCRABL low	LSC 6 CMP BCRABL high
COL9A3_a2b1 complex	0.195	LSC 3 CMP BCRABL low	LSC 6 CMP BCRABL high
PTPRC_MRC1	2025-03-01	LSC 3 CMP BCRABL low	LSC 6 CMP BCRABL high
ACVR_1B2B receptor_GDF11	0.58	LSC 3 CMP BCRABL low	LSC 6 CMP BCRABL high
COL5A1_a2b1 complex	0.22	LSC 3 CMP BCRABL low	LSC 6 CMP BCRABL high
LAMC1_a6b1 complex	0.46	LSC 3 CMP BCRABL low	LSC 6 CMP BCRABL high
LAMC1_a2b1 complex	0.23	LSC 3 CMP BCRABL low	LSC 6 CMP BCRABL high
DLK1_NOTCH2	0.425	LSC 3 CMP BCRABL low	LSC 6 CMP BCRABL high
NOTCH1_DLK1	0.36	LSC 3 CMP BCRABL low	LSC 6 CMP BCRABL high
GDF11_TGFR_AVR2B	0.84	LSC 3 CMP BCRABL low	LSC 6 CMP BCRABL high
VSTM1_ADGRG3	0.465	LSC 3 CMP BCRABL low	LSC 6 CMP BCRABL high
TNFSF12_TNFRSF25	0.225	LSC 3 CMP BCRABL low	LSC 6 CMP BCRABL high
JAM3_JAM3	0.34	LSC 3 CMP BCRABL low	LSC 6 CMP BCRABL high
HLA-DPA1_GAL	9.235	LSC 3 CMP BCRABL low	LSC 6 CMP BCRABL high
TNFSF12_TNFRSF12A	0.21	LSC 3 CMP BCRABL low	LSC 6 CMP BCRABL high
LGALS9_DAG1	1934-02-01	LSC 3 CMP BCRABL low	LSC 6 CMP BCRABL high
LGALS9_MRC2	2.485	LSC 3 CMP BCRABL low	LSC 6 CMP BCRABL high
NOTCH1_NOV	0.255	LSC 3 CMP BCRABL low	LSC 6 CMP BCRABL high
COL9A2_a2b1 complex	0.185	LSC 3 CMP BCRABL low	LSC 6 CMP BCRABL high
CSF1_SIRPA	0.715	LSC 3 CMP BCRABL low	LSC 6 CMP BCRABL high
FLT3_FLT3LG	0.23	LSC 3 CMP BCRABL low	LSC 6 CMP BCRABL high
SIRPA_CD47	1992-02-01	LSC 3 CMP BCRABL low	LSC 6 CMP BCRABL high
PLXNB2_SEMA4D	0.55	LSC 3 CMP BCRABL low	LSC 6 CMP BCRABL high
PLAUR_a4b1 complex	2.415	LSC 3 CMP BCRABL low	LSC 6 CMP BCRABL high
ESAM_ESAM	0.545	LSC 3 CMP BCRABL low	LSC 6 CMP BCRABL high
TNFRSF10A_TNFSF10	0.285	LSC 3 CMP BCRABL low	LSC 6 CMP BCRABL high
COPA_SORT1	1.725	LSC 3 CMP BCRABL low	LSC 6 CMP BCRABL high
DSC2_DSG2	0.58	LSC 3 CMP BCRABL low	LSC 6 CMP BCRABL high
IDE_CCL23	0.62	LSC 3 CMP BCRABL low	LSC 6 CMP BCRABL high
ADGRG5_FAM3C	0.475	LSC 3 CMP BCRABL low	LSC 6 CMP BCRABL high
HGF_CD44	1954-02-01	LSC 3 CMP BCRABL low	LSC 6 CMP BCRABL high
SEMA4A_PLXND1	0.82	LSC 3 CMP BCRABL low	LSC 6 CMP BCRABL high
GRN_SORT1	1.115	LSC 3 CMP BCRABL low	LSC 6 CMP BCRABL high
CD40_TNFSF13B	1.795	LSC 3 CMP BCRABL low	LSC 6 CMP BCRABL high
CSF1_SLC7A1	0.935	LSC 3 CMP BCRABL low	LSC 6 CMP BCRABL high
CD6_ALCAM	0.87	LSC 3 CMP BCRABL low	LSC 6 CMP BCRABL high
LAMP1_VSTM1	2.525	LSC 3 CMP BCRABL low	LSC 6 CMP BCRABL high
TFRC_TNFSF13B	3.985	LSC 3 CMP BCRABL low	LSC 6 CMP BCRABL high
LGALS9_HAVCR2	2.305	LSC 3 CMP BCRABL low	LSC 6 CMP BCRABL high
ICAM4_aLb2 complex	0.84	LSC 3 CMP BCRABL low	LSC 6 CMP BCRABL high
HLA-DPB1_TNFSF13B	2022-06-11	LSC 3 CMP BCRABL low	LSC 6 CMP BCRABL high
CD74_APP	17.465	LSC 3 CMP BCRABL low	LSC 6 CMP BCRABL high
RLN2_RXFP1	0.33	LSC 3 CMP BCRABL low	LSC 6 CMP BCRABL high
FBN1_a5b1 complex	0.565	LSC 3 CMP BCRABL low	LSC 6 CMP BCRABL high
TNFSF10_RIPK1	0.295	LSC 3 CMP BCRABL low	LSC 6 CMP BCRABL high
TNFRSF10B_TNFSF10	0.285	LSC 3 CMP BCRABL low	LSC 6 CMP BCRABL high
TGFB1_TGFbeta receptor1	1993-03-01	LSC 3 CMP BCRABL low	LSC 6 CMP BCRABL high
CD55_ADGRE5	2022-07-01	LSC 3 CMP BCRABL low	LSC 6 CMP BCRABL high
LAMP1_FAM3C	2.605	LSC 3 CMP BCRABL low	LSC 6 CMP BCRABL high
LGALS9_SLC1A5	1974-03-01	LSC 3 CMP BCRABL low	LSC 6 CMP BCRABL high
TNFRSF1A_GRN	1.435	LSC 3 CMP BCRABL low	LSC 6 CMP BCRABL high
PECAM1_CD38	2022-04-02	LSC 3 CMP BCRABL low	LSC 6 CMP BCRABL high
CD96_NECTIN1	0.515	LSC 3 CMP BCRABL low	LSC 6 CMP BCRABL high
FAM3C_CLEC2D	0.73	LSC 3 CMP BCRABL low	LSC 6 CMP BCRABL high
MDK_SORL1	1955-01-01	LSC 3 CMP BCRABL low	LSC 6 CMP BCRABL high
ICAM2_aLb2 complex	2029-01-01	LSC 3 CMP BCRABL low	LSC 6 CMP BCRABL high
LGALS9_CD47	1998-04-01	LSC 3 CMP BCRABL low	LSC 6 CMP BCRABL high
SELL_CD34	3.295	LSC 3 CMP BCRABL low	LSC 6 CMP BCRABL high
SELL_SELPLG	1.205	LSC 3 CMP BCRABL low	LSC 6 CMP BCRABL high
LGALS9_CD44	4.505	LSC 3 CMP BCRABL low	LSC 6 CMP BCRABL high
MIF_TNFRSF14	21.865	LSC 3 CMP BCRABL low	LSC 6 CMP BCRABL high
TNFRSF1B_GRN	1.095	LSC 3 CMP BCRABL low	LSC 6 CMP BCRABL high
ICAM3_aLb2 complex	4.945	LSC 3 CMP BCRABL low	LSC 6 CMP BCRABL high
CD74_MIF	34.035	LSC 3 CMP BCRABL low	LSC 6 CMP BCRABL high
CD74_COPA	17.265	LSC 3 CMP BCRABL low	LSC 6 CMP BCRABL high
LGALS9_SORL1	2.815	LSC 3 CMP BCRABL low	LSC 6 CMP BCRABL high
GP1BA_aMb2 complex	0.435	LSC 3 CMP BCRABL low	NK 0 CD56dim active
FGFR1_NCAM1	0.235	LSC 3 CMP BCRABL low	NK 0 CD56dim active
HLA-E_KLRK1	4.605	LSC 3 CMP BCRABL low	NK 0 CD56dim active
PVR_CD96	0.385	LSC 3 CMP BCRABL low	NK 0 CD56dim active
PVR_TIGIT	0.21	LSC 3 CMP BCRABL low	NK 0 CD56dim active
PVR_CD226	0.245	LSC 3 CMP BCRABL low	NK 0 CD56dim active
HLA-C_KIR2DL1	1948-10-01	LSC 3 CMP BCRABL low	NK 0 CD56dim active
HLA-E_KLRC1	1968-04-01	LSC 3 CMP BCRABL low	NK 0 CD56dim active
HLA-B_KIR3DL2	17.52	LSC 3 CMP BCRABL low	NK 0 CD56dim active
JAM3_aMb2 complex	0.555	LSC 3 CMP BCRABL low	NK 0 CD56dim active
CLEC2B_KLRF1	2013-03-01	LSC 3 CMP BCRABL low	NK 0 CD56dim active
LGALS9_HAVCR2	2.315	LSC 3 CMP BCRABL low	NK 0 CD56dim active
IL1B_ADRB2	2027-01-01	LSC 3 CMP BCRABL low	NK 0 CD56dim active
ICAM4_aLb2 complex	2022-05-01	LSC 3 CMP BCRABL low	NK 0 CD56dim active
TGFB1_TGFBR3	4.075	LSC 3 CMP BCRABL low	NK 0 CD56dim active
TGFB1_TGFbeta receptor1	1984-03-01	LSC 3 CMP BCRABL low	NK 0 CD56dim active
F11R_aLb2 complex	0.465	LSC 3 CMP BCRABL low	NK 0 CD56dim active
FAM3C_CLEC2D	0.675	LSC 3 CMP BCRABL low	NK 0 CD56dim active
MDK_SORL1	1.225	LSC 3 CMP BCRABL low	NK 0 CD56dim active
ICAM2_aLb2 complex	2022-05-01	LSC 3 CMP BCRABL low	NK 0 CD56dim active
SELL_SELPLG	1934-01-01	LSC 3 CMP BCRABL low	NK 0 CD56dim active
MIF_TNFRSF14	21.42	LSC 3 CMP BCRABL low	NK 0 CD56dim active
ICAM3_aLb2 complex	5.155	LSC 3 CMP BCRABL low	NK 0 CD56dim active
CD74_COPA	2022-07-16	LSC 3 CMP BCRABL low	NK 0 CD56dim active
LGALS9_SORL1	1949-02-01	LSC 3 CMP BCRABL low	NK 0 CD56dim active
HLA-A_KIR3DL1	15.89	LSC 3 CMP BCRABL low	NK 1 CD56dim
PVR_CD96	0.245	LSC 3 CMP BCRABL low	NK 1 CD56dim
PVR_TIGIT	0.205	LSC 3 CMP BCRABL low	NK 1 CD56dim
HLA-E_KLRC2	4.595	LSC 3 CMP BCRABL low	NK 1 CD56dim
HLA-E_KLRC1	1964-04-01	LSC 3 CMP BCRABL low	NK 1 CD56dim
HLA-B_KIR3DL2	17.475	LSC 3 CMP BCRABL low	NK 1 CD56dim
JAM3_aMb2 complex	0.275	LSC 3 CMP BCRABL low	NK 1 CD56dim
LTBR_LTB	0.53	LSC 3 CMP BCRABL low	NK 1 CD56dim
CLEC2B_KLRF1	1956-02-01	LSC 3 CMP BCRABL low	NK 1 CD56dim
IL1B_ADRB2	2016-01-01	LSC 3 CMP BCRABL low	NK 1 CD56dim
ICAM4_aLb2 complex	0.945	LSC 3 CMP BCRABL low	NK 1 CD56dim
TGFB1_TGFBR3	3.955	LSC 3 CMP BCRABL low	NK 1 CD56dim
F11R_aLb2 complex	0.36	LSC 3 CMP BCRABL low	NK 1 CD56dim
ICAM2_aLb2 complex	1.395	LSC 3 CMP BCRABL low	NK 1 CD56dim
MIF_TNFRSF14	21.25	LSC 3 CMP BCRABL low	NK 1 CD56dim
ICAM3_aLb2 complex	2022-05-05	LSC 3 CMP BCRABL low	NK 1 CD56dim
CD74_COPA	16.055	LSC 3 CMP BCRABL low	NK 1 CD56dim
LGALS9_SORL1	2.405	LSC 3 CMP BCRABL low	NK 1 CD56dim
PGRMC2_CCL4L2	2015-03-01	LSC 3 CMP BCRABL low	NK 2 CD56dim resting
HLA-A_KIR3DL1	15.96	LSC 3 CMP BCRABL low	NK 2 CD56dim resting
PVR_CD96	0.28	LSC 3 CMP BCRABL low	NK 2 CD56dim resting
PVR_TIGIT	0.195	LSC 3 CMP BCRABL low	NK 2 CD56dim resting
PVR_CD226	0.19	LSC 3 CMP BCRABL low	NK 2 CD56dim resting
HLA-C_KIR2DL3	10.485	LSC 3 CMP BCRABL low	NK 2 CD56dim resting
HLA-B_KIR3DL2	17.59	LSC 3 CMP BCRABL low	NK 2 CD56dim resting
JAM3_aMb2 complex	0.29	LSC 3 CMP BCRABL low	NK 2 CD56dim resting
CLEC2B_KLRF1	2.615	LSC 3 CMP BCRABL low	NK 2 CD56dim resting
LGALS9_HAVCR2	2.305	LSC 3 CMP BCRABL low	NK 2 CD56dim resting
IL1B_ADRB2	1.135	LSC 3 CMP BCRABL low	NK 2 CD56dim resting
ICAM4_aLb2 complex	0.94	LSC 3 CMP BCRABL low	NK 2 CD56dim resting
TGFB1_TGFBR3	4.055	LSC 3 CMP BCRABL low	NK 2 CD56dim resting
F11R_aLb2 complex	0.355	LSC 3 CMP BCRABL low	NK 2 CD56dim resting
ICAM2_aLb2 complex	1939-01-01	LSC 3 CMP BCRABL low	NK 2 CD56dim resting
MIF_TNFRSF14	21.26	LSC 3 CMP BCRABL low	NK 2 CD56dim resting
ICAM3_aLb2 complex	5.045	LSC 3 CMP BCRABL low	NK 2 CD56dim resting
CD74_COPA	16.075	LSC 3 CMP BCRABL low	NK 2 CD56dim resting
LGALS9_SORL1	2.595	LSC 3 CMP BCRABL low	NK 2 CD56dim resting
HLA-A_KIR3DL1	15.965	LSC 3 CMP BCRABL low	NK 3 Adaptive
FGFR1_NCAM1	0.17	LSC 3 CMP BCRABL low	NK 3 Adaptive
PVR_CD226	0.17	LSC 3 CMP BCRABL low	NK 3 Adaptive
HLA-E_KLRC2	1961-04-01	LSC 3 CMP BCRABL low	NK 3 Adaptive
HLA-C_KIR2DL1	1949-10-01	LSC 3 CMP BCRABL low	NK 3 Adaptive
HLA-C_KIR2DL3	1953-10-01	LSC 3 CMP BCRABL low	NK 3 Adaptive
HLA-B_KIR3DL2	17.745	LSC 3 CMP BCRABL low	NK 3 Adaptive
CLEC2B_KLRF1	2.585	LSC 3 CMP BCRABL low	NK 3 Adaptive
IL1B_ADRB2	2013-01-01	LSC 3 CMP BCRABL low	NK 3 Adaptive
ICAM4_aLb2 complex	0.94	LSC 3 CMP BCRABL low	NK 3 Adaptive
TGFB1_TGFBR3	4.065	LSC 3 CMP BCRABL low	NK 3 Adaptive
F11R_aLb2 complex	0.355	LSC 3 CMP BCRABL low	NK 3 Adaptive
LAMP1_FAM3C	1934-02-01	LSC 3 CMP BCRABL low	NK 3 Adaptive
FAM3C_CLEC2D	0.665	LSC 3 CMP BCRABL low	NK 3 Adaptive
MDK_SORL1	2026-01-01	LSC 3 CMP BCRABL low	NK 3 Adaptive
ICAM2_aLb2 complex	1939-01-01	LSC 3 CMP BCRABL low	NK 3 Adaptive
MIF_TNFRSF14	21.325	LSC 3 CMP BCRABL low	NK 3 Adaptive
ICAM3_aLb2 complex	5.045	LSC 3 CMP BCRABL low	NK 3 Adaptive
CD74_COPA	16.075	LSC 3 CMP BCRABL low	NK 3 Adaptive
LGALS9_SORL1	2.525	LSC 3 CMP BCRABL low	NK 3 Adaptive
EFNA4_EPHA4	0.1	LSC 3 CMP BCRABL low	NK 4 CD56bright
GP1BA_aMb2 complex	0.385	LSC 3 CMP BCRABL low	NK 4 CD56bright
FGFR1_NCAM1	0.305	LSC 3 CMP BCRABL low	NK 4 CD56bright
HLA-E_KLRK1	4.655	LSC 3 CMP BCRABL low	NK 4 CD56bright
PVR_CD96	0.47	LSC 3 CMP BCRABL low	NK 4 CD56bright
PVR_TIGIT	0.21	LSC 3 CMP BCRABL low	NK 4 CD56bright
PVR_CD226	0.225	LSC 3 CMP BCRABL low	NK 4 CD56bright
FLT3_FLT3LG	0.3	LSC 3 CMP BCRABL low	NK 4 CD56bright
HLA-E_KLRC1	1941-05-01	LSC 3 CMP BCRABL low	NK 4 CD56bright
JAM3_aMb2 complex	0.505	LSC 3 CMP BCRABL low	NK 4 CD56bright
LTBR_LTB	0.765	LSC 3 CMP BCRABL low	NK 4 CD56bright
CLEC2B_KLRF1	3.175	LSC 3 CMP BCRABL low	NK 4 CD56bright
LGALS9_HAVCR2	1932-02-01	LSC 3 CMP BCRABL low	NK 4 CD56bright
IL1B_ADRB2	1.155	LSC 3 CMP BCRABL low	NK 4 CD56bright
ICAM4_aLb2 complex	0.955	LSC 3 CMP BCRABL low	NK 4 CD56bright
FBN1_a5b1 complex	0.275	LSC 3 CMP BCRABL low	NK 4 CD56bright
TGFB1_TGFBR3	3.955	LSC 3 CMP BCRABL low	NK 4 CD56bright
F11R_aLb2 complex	0.37	LSC 3 CMP BCRABL low	NK 4 CD56bright
LGALS9_SLC1A5	2027-02-01	LSC 3 CMP BCRABL low	NK 4 CD56bright
ICAM2_aLb2 complex	1.405	LSC 3 CMP BCRABL low	NK 4 CD56bright
LGALS9_CD47	2.585	LSC 3 CMP BCRABL low	NK 4 CD56bright
LGALS9_CD44	3.635	LSC 3 CMP BCRABL low	NK 4 CD56bright
MIF_TNFRSF14	21.435	LSC 3 CMP BCRABL low	NK 4 CD56bright
ICAM3_aLb2 complex	2022-06-05	LSC 3 CMP BCRABL low	NK 4 CD56bright
CD74_COPA	16.155	LSC 3 CMP BCRABL low	NK 4 CD56bright
LGALS9_SORL1	1949-02-01	LSC 3 CMP BCRABL low	NK 4 CD56bright
FGFR1_NCAM1	0.25	LSC 3 CMP BCRABL low	NK 5 Adaptive-like
HLA-E_KLRK1	1962-04-01	LSC 3 CMP BCRABL low	NK 5 Adaptive-like
PVR_CD96	0.41	LSC 3 CMP BCRABL low	NK 5 Adaptive-like
PVR_TIGIT	0.28	LSC 3 CMP BCRABL low	NK 5 Adaptive-like
PVR_CD226	0.175	LSC 3 CMP BCRABL low	NK 5 Adaptive-like
HLA-E_KLRC2	4.815	LSC 3 CMP BCRABL low	NK 5 Adaptive-like
FLT3_FLT3LG	0.34	LSC 3 CMP BCRABL low	NK 5 Adaptive-like
HLA-E_KLRC1	1979-04-01	LSC 3 CMP BCRABL low	NK 5 Adaptive-like
TNFRSF10A_TNFSF10	0.19	LSC 3 CMP BCRABL low	NK 5 Adaptive-like
HLA-B_KIR3DL2	2022-06-17	LSC 3 CMP BCRABL low	NK 5 Adaptive-like
JAM3_aMb2 complex	0.385	LSC 3 CMP BCRABL low	NK 5 Adaptive-like
LTBR_LTB	0.985	LSC 3 CMP BCRABL low	NK 5 Adaptive-like
CLEC2B_KLRF1	1981-02-01	LSC 3 CMP BCRABL low	NK 5 Adaptive-like
IL1B_ADRB2	2017-01-01	LSC 3 CMP BCRABL low	NK 5 Adaptive-like
ICAM4_aLb2 complex	1.015	LSC 3 CMP BCRABL low	NK 5 Adaptive-like
TNFSF10_RIPK1	0.225	LSC 3 CMP BCRABL low	NK 5 Adaptive-like
TGFB1_TGFBR3	4	LSC 3 CMP BCRABL low	NK 5 Adaptive-like
F11R_aLb2 complex	0.43	LSC 3 CMP BCRABL low	NK 5 Adaptive-like
FAM3C_CLEC2D	0.765	LSC 3 CMP BCRABL low	NK 5 Adaptive-like
ICAM2_aLb2 complex	1.465	LSC 3 CMP BCRABL low	NK 5 Adaptive-like
LGALS9_CD44	2.985	LSC 3 CMP BCRABL low	NK 5 Adaptive-like
MIF_TNFRSF14	21.35	LSC 3 CMP BCRABL low	NK 5 Adaptive-like
ICAM3_aLb2 complex	2022-12-05	LSC 3 CMP BCRABL low	NK 5 Adaptive-like
CD74_COPA	2022-07-16	LSC 3 CMP BCRABL low	NK 5 Adaptive-like
LGALS9_SORL1	1945-02-01	LSC 3 CMP BCRABL low	NK 5 Adaptive-like
GP1BA_aMb2 complex	0.41	LSC 3 CMP BCRABL low	NK 6 Type I IFN
CD99_PILRA	1979-05-01	LSC 3 CMP BCRABL low	NK 6 Type I IFN
DLK1_NOTCH2	0.235	LSC 3 CMP BCRABL low	NK 6 Type I IFN
FGFR1_NCAM1	0.18	LSC 3 CMP BCRABL low	NK 6 Type I IFN
PVR_CD96	0.415	LSC 3 CMP BCRABL low	NK 6 Type I IFN
PVR_TIGIT	0.245	LSC 3 CMP BCRABL low	NK 6 Type I IFN
PVR_CD226	0.21	LSC 3 CMP BCRABL low	NK 6 Type I IFN
HLA-E_KLRC2	4.625	LSC 3 CMP BCRABL low	NK 6 Type I IFN
FLT3_FLT3LG	0.275	LSC 3 CMP BCRABL low	NK 6 Type I IFN
HLA-E_KLRC1	4.635	LSC 3 CMP BCRABL low	NK 6 Type I IFN
JAM3_aMb2 complex	0.53	LSC 3 CMP BCRABL low	NK 6 Type I IFN
CLEC2B_KLRF1	1975-02-01	LSC 3 CMP BCRABL low	NK 6 Type I IFN
LGALS9_HAVCR2	2.295	LSC 3 CMP BCRABL low	NK 6 Type I IFN
IL1B_ADRB2	1.225	LSC 3 CMP BCRABL low	NK 6 Type I IFN
ICAM4_aLb2 complex	2017-01-01	LSC 3 CMP BCRABL low	NK 6 Type I IFN
TGFB1_TGFBR3	2022-09-04	LSC 3 CMP BCRABL low	NK 6 Type I IFN
F11R_aLb2 complex	0.585	LSC 3 CMP BCRABL low	NK 6 Type I IFN
LAMP1_FAM3C	1934-02-01	LSC 3 CMP BCRABL low	NK 6 Type I IFN
FAM3C_CLEC2D	0.765	LSC 3 CMP BCRABL low	NK 6 Type I IFN
MDK_SORL1	1.385	LSC 3 CMP BCRABL low	NK 6 Type I IFN
ICAM2_aLb2 complex	1962-01-01	LSC 3 CMP BCRABL low	NK 6 Type I IFN
LGALS9_CD47	2.575	LSC 3 CMP BCRABL low	NK 6 Type I IFN
LGALS9_CD44	2.895	LSC 3 CMP BCRABL low	NK 6 Type I IFN
MIF_TNFRSF14	21.405	LSC 3 CMP BCRABL low	NK 6 Type I IFN
ICAM3_aLb2 complex	5.275	LSC 3 CMP BCRABL low	NK 6 Type I IFN
CD74_COPA	16.15	LSC 3 CMP BCRABL low	NK 6 Type I IFN
LGALS9_SORL1	1965-02-01	LSC 3 CMP BCRABL low	NK 6 Type I IFN
NTRK1_COPA	2022-04-01	LSC 4 HSC/MPP BCRABL low	LSC 0 MEP CD38+
NTRK1_GPI	2015-01-01	LSC 4 HSC/MPP BCRABL low	LSC 0 MEP CD38+
NTRK1_NAMPT	0.715	LSC 4 HSC/MPP BCRABL low	LSC 0 MEP CD38+
NTRK1_AIMP1	2.335	LSC 4 HSC/MPP BCRABL low	LSC 0 MEP CD38+
PLXNB2_SEMA4C	0.275	LSC 4 HSC/MPP BCRABL low	LSC 0 MEP CD38+
SELP_SELPLG	0.5	LSC 4 HSC/MPP BCRABL low	LSC 0 MEP CD38+
CD40_CD40LG	0.61	LSC 4 HSC/MPP BCRABL low	LSC 0 MEP CD38+
GALR3_GAL	0.46	LSC 4 HSC/MPP BCRABL low	LSC 0 MEP CD38+
TGFB1_TGFbeta receptor2	2022-11-03	LSC 4 HSC/MPP BCRABL low	LSC 0 MEP CD38+
TNFSF12_TNFRSF25	0.42	LSC 4 HSC/MPP BCRABL low	LSC 0 MEP CD38+
HLA-DPA1_GAL	1947-09-01	LSC 4 HSC/MPP BCRABL low	LSC 0 MEP CD38+
TNFSF12_TNFRSF12A	0.19	LSC 4 HSC/MPP BCRABL low	LSC 0 MEP CD38+
LGALS9_DAG1	1.795	LSC 4 HSC/MPP BCRABL low	LSC 0 MEP CD38+
SIRPA_CD47	1991-02-01	LSC 4 HSC/MPP BCRABL low	LSC 0 MEP CD38+
CD52_SIGLEC10	4.425	LSC 4 HSC/MPP BCRABL low	LSC 0 MEP CD38+
PLXNB2_SEMA4D	0.405	LSC 4 HSC/MPP BCRABL low	LSC 0 MEP CD38+
PLAUR_a4b1 complex	1956-03-01	LSC 4 HSC/MPP BCRABL low	LSC 0 MEP CD38+
TNFRSF10A_TNFSF10	0.195	LSC 4 HSC/MPP BCRABL low	LSC 0 MEP CD38+
IDE_CCL23	0.405	LSC 4 HSC/MPP BCRABL low	LSC 0 MEP CD38+
ADGRG5_FAM3C	0.425	LSC 4 HSC/MPP BCRABL low	LSC 0 MEP CD38+
HGF_CD44	2022-07-02	LSC 4 HSC/MPP BCRABL low	LSC 0 MEP CD38+
SEMA4A_PLXND1	0.445	LSC 4 HSC/MPP BCRABL low	LSC 0 MEP CD38+
JAM3_aMb2 complex	0.345	LSC 4 HSC/MPP BCRABL low	LSC 0 MEP CD38+
CD40_TNFSF13B	0.97	LSC 4 HSC/MPP BCRABL low	LSC 0 MEP CD38+
CSF1_SLC7A1	0.53	LSC 4 HSC/MPP BCRABL low	LSC 0 MEP CD38+
LAMP1_VSTM1	2.095	LSC 4 HSC/MPP BCRABL low	LSC 0 MEP CD38+
TFRC_TNFSF13B	2.425	LSC 4 HSC/MPP BCRABL low	LSC 0 MEP CD38+
HLA-DPB1_TNFSF13B	1955-09-01	LSC 4 HSC/MPP BCRABL low	LSC 0 MEP CD38+
CD74_APP	16.785	LSC 4 HSC/MPP BCRABL low	LSC 0 MEP CD38+
RLN2_RXFP1	0.21	LSC 4 HSC/MPP BCRABL low	LSC 0 MEP CD38+
[truncated: 2,785 more rows]

## Sheet: Immune - LSC
Supplementary Table 3: Significant (P<0.05. CellPhoneDB) ligand-receptor interactions between LSCs and immune cells
interacting_pair	ave.exp	ligand	receptor
DSC2_DSG2	0.348	0 MEP CD38+	0 MEP CD38+
PLXNB2_SEMA4C	0.239	0 MEP CD38+	0 MEP CD38+
GALR3_GAL	0.609	0 MEP CD38+	0 MEP CD38+
CXADR_FAM3C	0.63	0 MEP CD38+	0 MEP CD38+
IDE_CCL23	0.457	0 MEP CD38+	0 MEP CD38+
CDH1_aEb7 complex	1.739	0 MEP CD38+	0 MEP CD38+
CDH1_KLRG1	1.565	0 MEP CD38+	0 MEP CD38+
CD40_CD40LG	0.717	0 MEP CD38+	0 MEP CD38+
CSF1_SLC7A1	0.935	0 MEP CD38+	0 MEP CD38+
LGALS9_HAVCR2	1.826	0 MEP CD38+	0 MEP CD38+
LGALS9_DAG1	1.957	0 MEP CD38+	0 MEP CD38+
CD40LG_a5b1 complex	0.739	0 MEP CD38+	0 MEP CD38+
LAMP1_VSTM1	1.826	0 MEP CD38+	0 MEP CD38+
TGFB1_TGFbeta receptor1	2.717	0 MEP CD38+	0 MEP CD38+
CD40_TNFSF13B	0.696	0 MEP CD38+	0 MEP CD38+
FBN1_a5b1 complex	0.37	0 MEP CD38+	0 MEP CD38+
LAMP1_FAM3C	1.783	0 MEP CD38+	0 MEP CD38+
TFRC_TNFSF13B	4.609	0 MEP CD38+	0 MEP CD38+
TNFRSF10B_TNFSF10	0.283	0 MEP CD38+	0 MEP CD38+
PECAM1_CD38	1.348	0 MEP CD38+	0 MEP CD38+
LGALS9_SLC1A5	2.457	0 MEP CD38+	0 MEP CD38+
CD55_ADGRE5	1	0 MEP CD38+	0 MEP CD38+
MIF_TNFRSF14	9.087	0 MEP CD38+	0 MEP CD38+
LGALS9_CD47	4.413	0 MEP CD38+	0 MEP CD38+
LGALS9_CD44	3	0 MEP CD38+	0 MEP CD38+
GDF11_TGFR_AVR2B	0.609	0 MEP CD38+	1 MEP CD38+ cycling
DSC2_DSG2	0.587	0 MEP CD38+	1 MEP CD38+ cycling
PLXNB2_SEMA4C	0.217	0 MEP CD38+	1 MEP CD38+ cycling
LGALS9_COLEC12	1.848	0 MEP CD38+	1 MEP CD38+ cycling
TNFSF9_ADGRG5	0.152	0 MEP CD38+	1 MEP CD38+ cycling
GALR3_GAL	1.522	0 MEP CD38+	1 MEP CD38+ cycling
CXADR_FAM3C	1.087	0 MEP CD38+	1 MEP CD38+ cycling
HLA-DPA1_GAL	1963-04-01	0 MEP CD38+	1 MEP CD38+ cycling
IDE_CCL23	0.717	0 MEP CD38+	1 MEP CD38+ cycling
CDH1_aEb7 complex	2.217	0 MEP CD38+	1 MEP CD38+ cycling
CD40_CD40LG	0.565	0 MEP CD38+	1 MEP CD38+ cycling
CSF1_SLC7A1	1.217	0 MEP CD38+	1 MEP CD38+ cycling
LGALS9_HAVCR2	1.891	0 MEP CD38+	1 MEP CD38+ cycling
LGALS9_DAG1	1.978	0 MEP CD38+	1 MEP CD38+ cycling
CD40LG_a5b1 complex	0.87	0 MEP CD38+	1 MEP CD38+ cycling
LAMP1_VSTM1	1.957	0 MEP CD38+	1 MEP CD38+ cycling
TGFB1_TGFbeta receptor1	2.696	0 MEP CD38+	1 MEP CD38+ cycling
CD40_TNFSF13B	1.957	0 MEP CD38+	1 MEP CD38+ cycling
HLA-DPB1_TNFSF13B	4.783	0 MEP CD38+	1 MEP CD38+ cycling
FBN1_a5b1 complex	0.5	0 MEP CD38+	1 MEP CD38+ cycling
TNFSF10_RIPK1	0.348	0 MEP CD38+	1 MEP CD38+ cycling
LAMP1_FAM3C	2.239	0 MEP CD38+	1 MEP CD38+ cycling
TFRC_TNFSF13B	1987-05-01	0 MEP CD38+	1 MEP CD38+ cycling
TNFRSF10B_TNFSF10	0.326	0 MEP CD38+	1 MEP CD38+ cycling
PECAM1_CD38	2.696	0 MEP CD38+	1 MEP CD38+ cycling
LGALS9_SLC1A5	3.065	0 MEP CD38+	1 MEP CD38+ cycling
CD55_ADGRE5	1.109	0 MEP CD38+	1 MEP CD38+ cycling
MIF_TNFRSF14	9.326	0 MEP CD38+	1 MEP CD38+ cycling
LGALS9_CD47	4.848	0 MEP CD38+	1 MEP CD38+ cycling
LGALS9_CD44	4.065	0 MEP CD38+	1 MEP CD38+ cycling
COL6A5_a2b1 complex	0.283	0 MEP CD38+	2 HSC CD38- BCRABL low
CDH1_a2b1 complex	1.652	0 MEP CD38+	2 HSC CD38- BCRABL low
COL9A2_a2b1 complex	0.239	0 MEP CD38+	2 HSC CD38- BCRABL low
COL18A1_a2b1 complex	0.913	0 MEP CD38+	2 HSC CD38- BCRABL low
TGFB1_TGFbeta receptor2	2.717	0 MEP CD38+	2 HSC CD38- BCRABL low
DSC2_DSG2	0.717	0 MEP CD38+	2 HSC CD38- BCRABL low
PTPRC_MRC1	1963-02-01	0 MEP CD38+	2 HSC CD38- BCRABL low
TNFSF9_ADGRG5	0.217	0 MEP CD38+	2 HSC CD38- BCRABL low
CXADR_FAM3C	0.804	0 MEP CD38+	2 HSC CD38- BCRABL low
LGALS9_MRC2	1.848	0 MEP CD38+	2 HSC CD38- BCRABL low
CSF1_SIRPA	0.848	0 MEP CD38+	2 HSC CD38- BCRABL low
CDH1_aEb7 complex	1.565	0 MEP CD38+	2 HSC CD38- BCRABL low
CDH1_KLRG1	1.804	0 MEP CD38+	2 HSC CD38- BCRABL low
CSF1_SLC7A1	1.022	0 MEP CD38+	2 HSC CD38- BCRABL low
COPA_SORT1	1.478	0 MEP CD38+	2 HSC CD38- BCRABL low
TNFRSF10A_TNFSF10	0.239	0 MEP CD38+	2 HSC CD38- BCRABL low
F11R_aLb2 complex	0.348	0 MEP CD38+	2 HSC CD38- BCRABL low
CD40LG_a5b1 complex	0.978	0 MEP CD38+	2 HSC CD38- BCRABL low
LAMP1_VSTM1	1.783	0 MEP CD38+	2 HSC CD38- BCRABL low
TGFB1_TGFbeta receptor1	2.804	0 MEP CD38+	2 HSC CD38- BCRABL low
CD40_TNFSF13B	0.761	0 MEP CD38+	2 HSC CD38- BCRABL low
FBN1_a5b1 complex	0.609	0 MEP CD38+	2 HSC CD38- BCRABL low
ICAM4_aLb2 complex	1.087	0 MEP CD38+	2 HSC CD38- BCRABL low
LAMP1_FAM3C	1.957	0 MEP CD38+	2 HSC CD38- BCRABL low
TFRC_TNFSF13B	4.674	0 MEP CD38+	2 HSC CD38- BCRABL low
TNFRSF10B_TNFSF10	0.391	0 MEP CD38+	2 HSC CD38- BCRABL low
LGALS9_SLC1A5	2.174	0 MEP CD38+	2 HSC CD38- BCRABL low
CD55_ADGRE5	1.457	0 MEP CD38+	2 HSC CD38- BCRABL low
ICAM2_aLb2 complex	1.609	0 MEP CD38+	2 HSC CD38- BCRABL low
LGALS9_SORL1	2.348	0 MEP CD38+	2 HSC CD38- BCRABL low
MIF_TNFRSF14	2022-05-09	0 MEP CD38+	2 HSC CD38- BCRABL low
LGALS9_CD47	3.457	0 MEP CD38+	2 HSC CD38- BCRABL low
LGALS9_CD44	1937-04-01	0 MEP CD38+	2 HSC CD38- BCRABL low
MIF_TNFRSF10D	8.848	0 MEP CD38+	3 CMP BCRABL low
DSC2_DSG2	0.696	0 MEP CD38+	3 CMP BCRABL low
TNFSF9_ADGRG5	0.196	0 MEP CD38+	3 CMP BCRABL low
GALR3_GAL	0.283	0 MEP CD38+	3 CMP BCRABL low
CXADR_FAM3C	0.891	0 MEP CD38+	3 CMP BCRABL low
HLA-DPA1_GAL	3.391	0 MEP CD38+	3 CMP BCRABL low
LGALS9_MRC2	1.957	0 MEP CD38+	3 CMP BCRABL low
CSF1_SIRPA	0.978	0 MEP CD38+	3 CMP BCRABL low
IDE_CCL23	0.63	0 MEP CD38+	3 CMP BCRABL low
CDH1_aEb7 complex	1963-01-01	0 MEP CD38+	3 CMP BCRABL low
CDH1_KLRG1	2	0 MEP CD38+	3 CMP BCRABL low
CSF1_SLC7A1	1.152	0 MEP CD38+	3 CMP BCRABL low
LGALS9_DAG1	1.935	0 MEP CD38+	3 CMP BCRABL low
COPA_SORT1	1.413	0 MEP CD38+	3 CMP BCRABL low
CD40LG_a5b1 complex	0.826	0 MEP CD38+	3 CMP BCRABL low
LAMP1_VSTM1	1.913	0 MEP CD38+	3 CMP BCRABL low
CD40_TNFSF13B	1.239	0 MEP CD38+	3 CMP BCRABL low
FBN1_a5b1 complex	0.457	0 MEP CD38+	3 CMP BCRABL low
TNFSF10_RIPK1	0.283	0 MEP CD38+	3 CMP BCRABL low
ICAM4_aLb2 complex	0.957	0 MEP CD38+	3 CMP BCRABL low
LAMP1_FAM3C	2.043	0 MEP CD38+	3 CMP BCRABL low
TFRC_TNFSF13B	5.152	0 MEP CD38+	3 CMP BCRABL low
PLXNB2_SEMA4D	0.37	0 MEP CD38+	3 CMP BCRABL low
PECAM1_CD38	2	0 MEP CD38+	3 CMP BCRABL low
LGALS9_SLC1A5	2022-05-03	0 MEP CD38+	3 CMP BCRABL low
CD55_ADGRE5	1.196	0 MEP CD38+	3 CMP BCRABL low
ICAM2_aLb2 complex	1.478	0 MEP CD38+	3 CMP BCRABL low
LGALS9_SORL1	2.109	0 MEP CD38+	3 CMP BCRABL low
MIF_TNFRSF14	9.304	0 MEP CD38+	3 CMP BCRABL low
LGALS9_CD47	5.413	0 MEP CD38+	3 CMP BCRABL low
LGALS9_CD44	3.826	0 MEP CD38+	3 CMP BCRABL low
COL6A5_a2b1 complex	0.217	0 MEP CD38+	4 HSC/MPP BCRABL low
CDH1_a2b1 complex	1.587	0 MEP CD38+	4 HSC/MPP BCRABL low
CSF1_CELSR3	0.891	0 MEP CD38+	4 HSC/MPP BCRABL low
PTGER3_GHRL	0.348	0 MEP CD38+	4 HSC/MPP BCRABL low
COL9A2_a2b1 complex	0.174	0 MEP CD38+	4 HSC/MPP BCRABL low
COL18A1_a2b1 complex	0.848	0 MEP CD38+	4 HSC/MPP BCRABL low
VSTM1_ADGRG3	0.261	0 MEP CD38+	4 HSC/MPP BCRABL low
DSC2_DSG2	0.674	0 MEP CD38+	4 HSC/MPP BCRABL low
LGALS9_COLEC12	1987-01-01	0 MEP CD38+	4 HSC/MPP BCRABL low
TNFSF9_ADGRG5	0.283	0 MEP CD38+	4 HSC/MPP BCRABL low
CXADR_FAM3C	0.891	0 MEP CD38+	4 HSC/MPP BCRABL low
LGALS9_MRC2	1.978	0 MEP CD38+	4 HSC/MPP BCRABL low
CSF1_SIRPA	0.848	0 MEP CD38+	4 HSC/MPP BCRABL low
IDE_CCL23	0.543	0 MEP CD38+	4 HSC/MPP BCRABL low
CDH1_KLRG1	2.174	0 MEP CD38+	4 HSC/MPP BCRABL low
CSF1_SLC7A1	2013-01-01	0 MEP CD38+	4 HSC/MPP BCRABL low
COPA_SORT1	1.565	0 MEP CD38+	4 HSC/MPP BCRABL low
CD40LG_a5b1 complex	2013-01-01	0 MEP CD38+	4 HSC/MPP BCRABL low
LAMP1_VSTM1	1987-01-01	0 MEP CD38+	4 HSC/MPP BCRABL low
TGFB1_TGFbeta receptor1	2.717	0 MEP CD38+	4 HSC/MPP BCRABL low
CD40_TNFSF13B	1.413	0 MEP CD38+	4 HSC/MPP BCRABL low
HLA-DPB1_TNFSF13B	4.239	0 MEP CD38+	4 HSC/MPP BCRABL low
FBN1_a5b1 complex	0.761	0 MEP CD38+	4 HSC/MPP BCRABL low
ICAM4_aLb2 complex	1	0 MEP CD38+	4 HSC/MPP BCRABL low
LAMP1_FAM3C	2.043	0 MEP CD38+	4 HSC/MPP BCRABL low
TFRC_TNFSF13B	5.326	0 MEP CD38+	4 HSC/MPP BCRABL low
TNFRSF10B_TNFSF10	0.326	0 MEP CD38+	4 HSC/MPP BCRABL low
PLXNB2_SEMA4D	0.435	0 MEP CD38+	4 HSC/MPP BCRABL low
PECAM1_CD38	1.261	0 MEP CD38+	4 HSC/MPP BCRABL low
LGALS9_SLC1A5	1937-02-01	0 MEP CD38+	4 HSC/MPP BCRABL low
CD55_ADGRE5	1.543	0 MEP CD38+	4 HSC/MPP BCRABL low
ICAM2_aLb2 complex	1.522	0 MEP CD38+	4 HSC/MPP BCRABL low
FAM3C_CLEC2D	0.457	0 MEP CD38+	4 HSC/MPP BCRABL low
LGALS9_SORL1	2.152	0 MEP CD38+	4 HSC/MPP BCRABL low
MIF_TNFRSF14	9.283	0 MEP CD38+	4 HSC/MPP BCRABL low
LGALS9_CD47	2013-04-01	0 MEP CD38+	4 HSC/MPP BCRABL low
LGALS9_CD44	4.065	0 MEP CD38+	4 HSC/MPP BCRABL low
DSC2_DSG2	0.391	0 MEP CD38+	5 HSC CD38- BCRABL low
CXADR_FAM3C	0.674	0 MEP CD38+	5 HSC CD38- BCRABL low
CSF1_SIRPA	0.891	0 MEP CD38+	5 HSC CD38- BCRABL low
CDH1_aEb7 complex	1.543	0 MEP CD38+	5 HSC CD38- BCRABL low
CDH1_KLRG1	1.609	0 MEP CD38+	5 HSC CD38- BCRABL low
CSF1_SLC7A1	0.891	0 MEP CD38+	5 HSC CD38- BCRABL low
LGALS9_DAG1	1.826	0 MEP CD38+	5 HSC CD38- BCRABL low
COPA_SORT1	1.435	0 MEP CD38+	5 HSC CD38- BCRABL low
TNFRSF10A_TNFSF10	0.196	0 MEP CD38+	5 HSC CD38- BCRABL low
CD40LG_a5b1 complex	0.848	0 MEP CD38+	5 HSC CD38- BCRABL low
FBN1_a5b1 complex	0.478	0 MEP CD38+	5 HSC CD38- BCRABL low
ICAM4_aLb2 complex	0.935	0 MEP CD38+	5 HSC CD38- BCRABL low
LAMP1_FAM3C	1.826	0 MEP CD38+	5 HSC CD38- BCRABL low
TFRC_TNFSF13B	4.304	0 MEP CD38+	5 HSC CD38- BCRABL low
TNFRSF10B_TNFSF10	0.348	0 MEP CD38+	5 HSC CD38- BCRABL low
LGALS9_SLC1A5	1.891	0 MEP CD38+	5 HSC CD38- BCRABL low
CD55_ADGRE5	1.326	0 MEP CD38+	5 HSC CD38- BCRABL low
ICAM2_aLb2 complex	1.457	0 MEP CD38+	5 HSC CD38- BCRABL low
LGALS9_SORL1	2.435	0 MEP CD38+	5 HSC CD38- BCRABL low
MIF_TNFRSF14	9.587	0 MEP CD38+	5 HSC CD38- BCRABL low
LGALS9_CD47	2.696	0 MEP CD38+	5 HSC CD38- BCRABL low
LGALS9_CD44	2022-05-03	0 MEP CD38+	5 HSC CD38- BCRABL low
PTGER3_GHRL	0.304	0 MEP CD38+	6 CMP BCRABL high
TGFB1_TGFbeta receptor2	2.739	0 MEP CD38+	6 CMP BCRABL high
GDF11_TGFR_AVR2B	0.587	0 MEP CD38+	6 CMP BCRABL high
VSTM1_ADGRG3	0.326	0 MEP CD38+	6 CMP BCRABL high
DSC2_DSG2	0.717	0 MEP CD38+	6 CMP BCRABL high
TNFSF9_ADGRG5	0.478	0 MEP CD38+	6 CMP BCRABL high
GALR3_GAL	0.304	0 MEP CD38+	6 CMP BCRABL high
CXADR_FAM3C	0.978	0 MEP CD38+	6 CMP BCRABL high
LGALS9_MRC2	2.022	0 MEP CD38+	6 CMP BCRABL high
CSF1_SIRPA	0.891	0 MEP CD38+	6 CMP BCRABL high
IDE_CCL23	0.674	0 MEP CD38+	6 CMP BCRABL high
CDH1_aEb7 complex	1.543	0 MEP CD38+	6 CMP BCRABL high
CDH1_KLRG1	2	0 MEP CD38+	6 CMP BCRABL high
CSF1_SLC7A1	1.109	0 MEP CD38+	6 CMP BCRABL high
LGALS9_HAVCR2	1.848	0 MEP CD38+	6 CMP BCRABL high
LGALS9_DAG1	1.913	0 MEP CD38+	6 CMP BCRABL high
COPA_SORT1	2022-05-01	0 MEP CD38+	6 CMP BCRABL high
TNFRSF10A_TNFSF10	0.326	0 MEP CD38+	6 CMP BCRABL high
CD40LG_a5b1 complex	0.891	0 MEP CD38+	6 CMP BCRABL high
LAMP1_VSTM1	1.891	0 MEP CD38+	6 CMP BCRABL high
TGFB1_TGFbeta receptor1	2.739	0 MEP CD38+	6 CMP BCRABL high
CD40_TNFSF13B	1.587	0 MEP CD38+	6 CMP BCRABL high
HLA-DPB1_TNFSF13B	4.413	0 MEP CD38+	6 CMP BCRABL high
FBN1_a5b1 complex	0.522	0 MEP CD38+	6 CMP BCRABL high
TNFRSF1A_GRN	1.239	0 MEP CD38+	6 CMP BCRABL high
ICAM4_aLb2 complex	0.957	0 MEP CD38+	6 CMP BCRABL high
LAMP1_FAM3C	2013-02-01	0 MEP CD38+	6 CMP BCRABL high
TFRC_TNFSF13B	2022-05-05	0 MEP CD38+	6 CMP BCRABL high
TNFRSF10B_TNFSF10	0.478	0 MEP CD38+	6 CMP BCRABL high
PLXNB2_SEMA4D	0.435	0 MEP CD38+	6 CMP BCRABL high
PECAM1_CD38	1.348	0 MEP CD38+	6 CMP BCRABL high
LGALS9_SLC1A5	2.957	0 MEP CD38+	6 CMP BCRABL high
CD55_ADGRE5	1.478	0 MEP CD38+	6 CMP BCRABL high
ICAM2_aLb2 complex	1.478	0 MEP CD38+	6 CMP BCRABL high
LGALS9_SORL1	2.348	0 MEP CD38+	6 CMP BCRABL high
MIF_TNFRSF14	9.326	0 MEP CD38+	6 CMP BCRABL high
LGALS9_CD47	3.848	0 MEP CD38+	6 CMP BCRABL high
LGALS9_CD44	4.217	0 MEP CD38+	6 CMP BCRABL high
PTGER3_GHRL	0.304	0 MEP CD38+	7 MEP low quality
GALR3_GAL	0.37	0 MEP CD38+	7 MEP low quality
CXADR_FAM3C	0.783	0 MEP CD38+	7 MEP low quality
CDH1_aEb7 complex	1.674	0 MEP CD38+	7 MEP low quality
CDH1_KLRG1	1.848	0 MEP CD38+	7 MEP low quality
CD40_CD40LG	0.261	0 MEP CD38+	7 MEP low quality
CSF1_SLC7A1	1.065	0 MEP CD38+	7 MEP low quality
LGALS9_DAG1	1.891	0 MEP CD38+	7 MEP low quality
CD40LG_a5b1 complex	0.804	0 MEP CD38+	7 MEP low quality
LAMP1_VSTM1	1.913	0 MEP CD38+	7 MEP low quality
FBN1_a5b1 complex	0.435	0 MEP CD38+	7 MEP low quality
ICAM4_aLb2 complex	0.891	0 MEP CD38+	7 MEP low quality
LAMP1_FAM3C	1.935	0 MEP CD38+	7 MEP low quality
TFRC_TNFSF13B	4.413	0 MEP CD38+	7 MEP low quality
PECAM1_CD38	1.522	0 MEP CD38+	7 MEP low quality
LGALS9_SLC1A5	2.174	0 MEP CD38+	7 MEP low quality
CD55_ADGRE5	1.109	0 MEP CD38+	7 MEP low quality
ICAM2_aLb2 complex	1.413	0 MEP CD38+	7 MEP low quality
LGALS9_SORL1	1.935	0 MEP CD38+	7 MEP low quality
MIF_TNFRSF14	9.261	0 MEP CD38+	7 MEP low quality
LGALS9_CD47	3.783	0 MEP CD38+	7 MEP low quality
LGALS9_CD44	2013-03-01	0 MEP CD38+	7 MEP low quality
PLXNC1_SEMA7A	1.022	0 MEP CD38+	B
CXADR_FAM3C	0.696	0 MEP CD38+	B
PTPRC_CD22	3.022	0 MEP CD38+	B
CDH1_aEb7 complex	1.696	0 MEP CD38+	B
TGFB1_TGFbeta receptor1	2.761	0 MEP CD38+	B
LTBR_LTB	2.543	0 MEP CD38+	B
LAMP1_FAM3C	1.848	0 MEP CD38+	B
FAM3C_CLEC2D	0.652	0 MEP CD38+	B
MIF_TNFRSF14	9.109	0 MEP CD38+	B
LGALS9_CD47	2.391	0 MEP CD38+	B
LGALS9_CD44	2013-02-01	0 MEP CD38+	B
LGALS9_PTPRK	1987-01-01	0 MEP CD38+	Bmem
PLXNC1_SEMA7A	1.043	0 MEP CD38+	Bmem
PTPRC_CD22	2.674	0 MEP CD38+	Bmem
CDH1_aEb7 complex	1.739	0 MEP CD38+	Bmem
LGALS9_DAG1	1.826	0 MEP CD38+	Bmem
LTBR_LTB	4.022	0 MEP CD38+	Bmem
MIF_TNFRSF14	9.196	0 MEP CD38+	Bmem
LGALS9_CD47	2.087	0 MEP CD38+	Bmem
LGALS9_CD44	2.565	0 MEP CD38+	Bmem
CXADR_FAM3C	0.63	0 MEP CD38+	Bn
PTPRC_CD22	2.935	0 MEP CD38+	Bn
LAMP1_FAM3C	1.783	0 MEP CD38+	Bn
LGALS9_SORL1	1.891	0 MEP CD38+	Bn
MIF_TNFRSF14	9	0 MEP CD38+	Bn
LGALS9_CD47	2.087	0 MEP CD38+	Bn
LGALS9_CD44	2.152	0 MEP CD38+	Bn
CD47_SIRPG	2.739	0 MEP CD38+	CD4 Tcm/n
CDH1_aEb7 complex	1.609	0 MEP CD38+	CD4 Tcm/n
LTBR_LTB	1963-03-01	0 MEP CD38+	CD4 Tcm/n
TNFRSF10B_TNFSF10	0.326	0 MEP CD38+	CD4 Tcm/n
LGALS9_SORL1	1.978	0 MEP CD38+	CD4 Tcm/n
MIF_TNFRSF14	8.978	0 MEP CD38+	CD4 Tcm/n
LGALS9_CD44	2.326	0 MEP CD38+	CD4 Tcm/n
CXADR_FAM3C	0.543	0 MEP CD38+	CD4 Tem/eff
CDH1_KLRG1	1.587	0 MEP CD38+	CD4 Tem/eff
CD40LG_a5b1 complex	0.674	0 MEP CD38+	CD4 Tem/eff
LTBR_LTB	4.696	0 MEP CD38+	CD4 Tem/eff
FBN1_a5b1 complex	0.304	0 MEP CD38+	CD4 Tem/eff
TGFB1_TGFBR3	2.717	0 MEP CD38+	CD4 Tem/eff
ICAM4_aLb2 complex	0.957	0 MEP CD38+	CD4 Tem/eff
LAMP1_FAM3C	1.696	0 MEP CD38+	CD4 Tem/eff
TNFRSF10B_TNFSF10	0.37	0 MEP CD38+	CD4 Tem/eff
ICAM2_aLb2 complex	1.478	0 MEP CD38+	CD4 Tem/eff
LGALS9_SORL1	2.087	0 MEP CD38+	CD4 Tem/eff
MIF_TNFRSF14	9.174	0 MEP CD38+	CD4 Tem/eff
LGALS9_CD47	2.043	0 MEP CD38+	CD4 Tem/eff
LGALS9_CD44	2.913	0 MEP CD38+	CD4 Tem/eff
CDH1_aEb7 complex	1.543	0 MEP CD38+	CD4 Th1
CDH1_KLRG1	2	0 MEP CD38+	CD4 Th1
IL1B_ADRB2	1.848	0 MEP CD38+	CD4 Th1
CD40_CD40LG	0.283	0 MEP CD38+	CD4 Th1
TGFB1_TGFBR3	2.739	0 MEP CD38+	CD4 Th1
ICAM4_aLb2 complex	1.065	0 MEP CD38+	CD4 Th1
TNFRSF10B_TNFSF10	0.37	0 MEP CD38+	CD4 Th1
ICAM2_aLb2 complex	1.587	0 MEP CD38+	CD4 Th1
LGALS9_SORL1	1.891	0 MEP CD38+	CD4 Th1
MIF_TNFRSF14	2013-09-01	0 MEP CD38+	CD4 Th1
LGALS9_CD47	2.022	0 MEP CD38+	CD4 Th1
LGALS9_CD44	2.522	0 MEP CD38+	CD4 Th1
CXADR_FAM3C	0.543	0 MEP CD38+	CD4 Th17
CDH1_aEb7 complex	1.587	0 MEP CD38+	CD4 Th17
CDH1_KLRG1	1.543	0 MEP CD38+	CD4 Th17
LTBR_LTB	1.935	0 MEP CD38+	CD4 Th17
TGFB1_TGFBR3	2.761	0 MEP CD38+	CD4 Th17
ICAM4_aLb2 complex	0.913	0 MEP CD38+	CD4 Th17
LAMP1_FAM3C	1.696	0 MEP CD38+	CD4 Th17
ICAM2_aLb2 complex	1.435	0 MEP CD38+	CD4 Th17
LGALS9_SORL1	2.065	0 MEP CD38+	CD4 Th17
MIF_TNFRSF14	8.935	0 MEP CD38+	CD4 Th17
LGALS9_CD47	1.891	0 MEP CD38+	CD4 Th17
LGALS9_CD44	2.717	0 MEP CD38+	CD4 Th17
CD47_SIRPG	2.848	0 MEP CD38+	CD4 treg
CDH1_aEb7 complex	1.587	0 MEP CD38+	CD4 treg
CD40LG_a5b1 complex	0.674	0 MEP CD38+	CD4 treg
LTBR_LTB	3.196	0 MEP CD38+	CD4 treg
FBN1_a5b1 complex	0.304	0 MEP CD38+	CD4 treg
ICAM4_aLb2 complex	0.957	0 MEP CD38+	CD4 treg
TNFRSF10B_TNFSF10	0.283	0 MEP CD38+	CD4 treg
ICAM2_aLb2 complex	1.478	0 MEP CD38+	CD4 treg
LGALS9_SORL1	1.957	0 MEP CD38+	CD4 treg
MIF_TNFRSF14	9.065	0 MEP CD38+	CD4 treg
LGALS9_CD47	2.326	0 MEP CD38+	CD4 treg
LGALS9_CD44	2.674	0 MEP CD38+	CD4 treg
LGALS9_PTPRK	1.826	0 MEP CD38+	CD8 Tcm/n
CD47_SIRPG	2.739	0 MEP CD38+	CD8 Tcm/n
CDH1_aEb7 complex	1.543	0 MEP CD38+	CD8 Tcm/n
LTBR_LTB	2.239	0 MEP CD38+	CD8 Tcm/n
ICAM4_aLb2 complex	0.891	0 MEP CD38+	CD8 Tcm/n
ICAM2_aLb2 complex	1.413	0 MEP CD38+	CD8 Tcm/n
LGALS9_SORL1	1.978	0 MEP CD38+	CD8 Tcm/n
MIF_TNFRSF14	9.087	0 MEP CD38+	CD8 Tcm/n
LGALS9_CD47	2.065	0 MEP CD38+	CD8 Tcm/n
LGALS9_CD44	2.565	0 MEP CD38+	CD8 Tcm/n
CDH1_KLRG1	1.935	0 MEP CD38+	CD8 Tem/emra
IL1B_ADRB2	1987-01-01	0 MEP CD38+	CD8 Tem/emra
F11R_aLb2 complex	0.413	0 MEP CD38+	CD8 Tem/emra
CD40LG_a5b1 complex	0.674	0 MEP CD38+	CD8 Tem/emra
FBN1_a5b1 complex	0.304	0 MEP CD38+	CD8 Tem/emra
TGFB1_TGFBR3	3.109	0 MEP CD38+	CD8 Tem/emra
ICAM4_aLb2 complex	1.152	0 MEP CD38+	CD8 Tem/emra
ICAM2_aLb2 complex	1.674	0 MEP CD38+	CD8 Tem/emra
FAM3C_CLEC2D	0.565	0 MEP CD38+	CD8 Tem/emra
LGALS9_SORL1	1.935	0 MEP CD38+	CD8 Tem/emra
MIF_TNFRSF14	9.196	0 MEP CD38+	CD8 Tem/emra
LGALS9_CD47	2.152	0 MEP CD38+	CD8 Tem/emra
LGALS9_CD44	2.283	0 MEP CD38+	CD8 Tem/emra
HLA-E_KLRK1	1963-02-01	0 MEP CD38+	CD8 Tem/rm
CDH1_aEb7 complex	1.565	0 MEP CD38+	CD8 Tem/rm
CDH1_KLRG1	1.804	0 MEP CD38+	CD8 Tem/rm
IL1B_ADRB2	1.826	0 MEP CD38+	CD8 Tem/rm
PGRMC2_CCL4L2	1.283	0 MEP CD38+	CD8 Tem/rm
TGFB1_TGFBR3	2.826	0 MEP CD38+	CD8 Tem/rm
ICAM4_aLb2 complex	1.043	0 MEP CD38+	CD8 Tem/rm
ICAM2_aLb2 complex	1.565	0 MEP CD38+	CD8 Tem/rm
FAM3C_CLEC2D	0.5	0 MEP CD38+	CD8 Tem/rm
LGALS9_SORL1	1.826	0 MEP CD38+	CD8 Tem/rm
MIF_TNFRSF14	9	0 MEP CD38+	CD8 Tem/rm
LGALS9_CD44	2.522	0 MEP CD38+	CD8 Tem/rm
EPHB4_EFNB1	0.261	0 MEP CD38+	Mono DC
ANXA1_FPR3	7.109	0 MEP CD38+	Mono DC
PTGER3_GHRL	0.348	0 MEP CD38+	Mono DC
EPHB6_EFNB1	0.5	0 MEP CD38+	Mono DC
COPA_P2RY6	1.261	0 MEP CD38+	Mono DC
PTPRC_MRC1	2.804	0 MEP CD38+	Mono DC
NAMPT_P2RY6	0.804	0 MEP CD38+	Mono DC
ANXA1_FPR1	7.239	0 MEP CD38+	Mono DC
CD99_PILRA	5.217	0 MEP CD38+	Mono DC
CD44_HBEGF	1.413	0 MEP CD38+	Mono DC
CD47_SIRB1 complex	2.739	0 MEP CD38+	Mono DC
PLXNC1_SEMA7A	1	0 MEP CD38+	Mono DC
LGALS9_LRP1	1.957	0 MEP CD38+	Mono DC
PTPRC_CD22	2.609	0 MEP CD38+	Mono DC
CSF1_SIRPA	0.913	0 MEP CD38+	Mono DC
CDH1_aEb7 complex	1.739	0 MEP CD38+	Mono DC
CDH1_KLRG1	1.565	0 MEP CD38+	Mono DC
PGRMC2_CCL4L2	4.565	0 MEP CD38+	Mono DC
LGALS9_HAVCR2	2.043	0 MEP CD38+	Mono DC
COPA_SORT1	1.304	0 MEP CD38+	Mono DC
TNFRSF10A_TNFSF10	0.413	0 MEP CD38+	Mono DC
CD40LG_a5b1 complex	0.935	0 MEP CD38+	Mono DC
TGFB1_TGFbeta receptor1	2.717	0 MEP CD38+	Mono DC
CD40_TNFSF13B	0.826	0 MEP CD38+	Mono DC
FBN1_a5b1 complex	0.565	0 MEP CD38+	Mono DC
TNFRSF1A_GRN	4	0 MEP CD38+	Mono DC
TGFB1_TGFBR3	2.739	0 MEP CD38+	Mono DC
ICAM4_aLb2 complex	0.957	0 MEP CD38+	Mono DC
TFRC_TNFSF13B	4.739	0 MEP CD38+	Mono DC
TNFRSF10B_TNFSF10	0.565	0 MEP CD38+	Mono DC
LGALS9_SLC1A5	2.087	0 MEP CD38+	Mono DC
ICAM2_aLb2 complex	1.478	0 MEP CD38+	Mono DC
LGALS9_SORL1	1987-01-01	0 MEP CD38+	Mono DC
MIF_TNFRSF14	9.391	0 MEP CD38+	Mono DC
LGALS9_CD47	1937-02-01	0 MEP CD38+	Mono DC
LGALS9_CD44	2013-03-01	0 MEP CD38+	Mono DC
HLA-DPB1_NRG1	3.087	0 MEP CD38+	Mono classical
ANXA1_FPR1	7.652	0 MEP CD38+	Mono classical
CD99_PILRA	4.848	0 MEP CD38+	Mono classical
CD44_HBEGF	1.522	0 MEP CD38+	Mono classical
CD47_SIRB1 complex	2.804	0 MEP CD38+	Mono classical
LGALS9_LRP1	2013-02-01	0 MEP CD38+	Mono classical
CSF1_SIRPA	0.87	0 MEP CD38+	Mono classical
CDH1_aEb7 complex	1.587	0 MEP CD38+	Mono classical
COPA_SORT1	1.239	0 MEP CD38+	Mono classical
TNFRSF10A_TNFSF10	0.196	0 MEP CD38+	Mono classical
CD40LG_a5b1 complex	0.761	0 MEP CD38+	Mono classical
LAMP1_VSTM1	1.804	0 MEP CD38+	Mono classical
FBN1_a5b1 complex	0.391	0 MEP CD38+	Mono classical
TNFRSF1A_GRN	2.304	0 MEP CD38+	Mono classical
ICAM4_aLb2 complex	1.022	0 MEP CD38+	Mono classical
TFRC_TNFSF13B	4.457	0 MEP CD38+	Mono classical
TNFRSF10B_TNFSF10	0.348	0 MEP CD38+	Mono classical
ICAM2_aLb2 complex	1.543	0 MEP CD38+	Mono classical
LGALS9_SORL1	2.109	0 MEP CD38+	Mono classical
MIF_TNFRSF14	8.913	0 MEP CD38+	Mono classical
LGALS9_CD44	2.717	0 MEP CD38+	Mono classical
ANXA1_FPR1	7.152	0 MEP CD38+	Mono non-classical
CD99_PILRA	5.674	0 MEP CD38+	Mono non-classical
CD47_SIRB1 complex	2.717	0 MEP CD38+	Mono non-classical
LGALS9_LRP1	2.174	0 MEP CD38+	Mono non-classical
CSF1_SIRPA	0.891	0 MEP CD38+	Mono non-classical
PGRMC2_CCL4L2	2.696	0 MEP CD38+	Mono non-classical
LGALS9_HAVCR2	1.848	0 MEP CD38+	Mono non-classical
COPA_SORT1	1.283	0 MEP CD38+	Mono non-classical
TNFRSF10A_TNFSF10	0.239	0 MEP CD38+	Mono non-classical
F11R_aLb2 complex	0.543	0 MEP CD38+	Mono non-classical
LAMP1_VSTM1	1.826	0 MEP CD38+	Mono non-classical
TNFRSF1A_GRN	1.717	0 MEP CD38+	Mono non-classical
ICAM4_aLb2 complex	1.283	0 MEP CD38+	Mono non-classical
TFRC_TNFSF13B	4.413	0 MEP CD38+	Mono non-classical
TNFRSF10B_TNFSF10	0.391	0 MEP CD38+	Mono non-classical
LGALS9_SLC1A5	1.978	0 MEP CD38+	Mono non-classical
ICAM2_aLb2 complex	1.804	0 MEP CD38+	Mono non-classical
ICAM3_aLb2 complex	2.565	0 MEP CD38+	Mono non-classical
LGALS9_SORL1	1.913	0 MEP CD38+	Mono non-classical
MIF_TNFRSF14	9.087	0 MEP CD38+	Mono non-classical
LGALS9_CD47	2.087	0 MEP CD38+	Mono non-classical
LGALS9_CD44	2.957	0 MEP CD38+	Mono non-classical
HLA-E_KLRC2	2.739	0 MEP CD38+	NK
HLA-B_KIR3DL2	11.739	0 MEP CD38+	NK
HLA-E_KLRK1	2.674	0 MEP CD38+	NK
CDH1_aEb7 complex	1.609	0 MEP CD38+	NK
CDH1_KLRG1	1.717	0 MEP CD38+	NK
IL1B_ADRB2	1.848	0 MEP CD38+	NK
TGFB1_TGFbeta receptor1	2.696	0 MEP CD38+	NK
TGFB1_TGFBR3	2.804	0 MEP CD38+	NK
ICAM4_aLb2 complex	1	0 MEP CD38+	NK
ICAM2_aLb2 complex	1.522	0 MEP CD38+	NK
LGALS9_SORL1	1.978	0 MEP CD38+	NK
MIF_TNFRSF14	8.913	0 MEP CD38+	NK
LGALS9_CD44	2.304	0 MEP CD38+	NK
HLA-E_KLRC1	2.761	0 MEP CD38+	NK CD16+
HLA-B_KIR3DL2	11.891	0 MEP CD38+	NK CD16+
CDH1_KLRG1	1.543	0 MEP CD38+	NK CD16+
IL1B_ADRB2	1.826	0 MEP CD38+	NK CD16+
LGALS9_HAVCR2	1.913	0 MEP CD38+	NK CD16+
TGFB1_TGFBR3	2.848	0 MEP CD38+	NK CD16+
ICAM4_aLb2 complex	0.935	0 MEP CD38+	NK CD16+
ICAM2_aLb2 complex	1.457	0 MEP CD38+	NK CD16+
LGALS9_SORL1	1.826	0 MEP CD38+	NK CD16+
MIF_TNFRSF14	8.913	0 MEP CD38+	NK CD16+
LGALS9_CD47	1.978	0 MEP CD38+	NK CD16+
LGALS9_CD44	2.217	0 MEP CD38+	NK CD16+
HLA-E_KLRC1	2013-03-01	0 MEP CD38+	NK CD16-
HLA-E_KLRC2	2.652	0 MEP CD38+	NK CD16-
HLA-E_KLRK1	2.652	0 MEP CD38+	NK CD16-
CDH1_aEb7 complex	1.565	0 MEP CD38+	NK CD16-
CDH1_KLRG1	1.674	0 MEP CD38+	NK CD16-
PGRMC2_CCL4L2	1.065	0 MEP CD38+	NK CD16-
CD40LG_a5b1 complex	0.696	0 MEP CD38+	NK CD16-
FBN1_a5b1 complex	0.326	0 MEP CD38+	NK CD16-
TGFB1_TGFBR3	2.739	0 MEP CD38+	NK CD16-
ICAM4_aLb2 complex	0.957	0 MEP CD38+	NK CD16-
LGALS9_SLC1A5	1987-01-01	0 MEP CD38+	NK CD16-
ICAM2_aLb2 complex	1.478	0 MEP CD38+	NK CD16-
LGALS9_SORL1	2.065	0 MEP CD38+	NK CD16-
MIF_TNFRSF14	8.978	0 MEP CD38+	NK CD16-
LGALS9_CD47	2.087	0 MEP CD38+	NK CD16-
LGALS9_CD44	2.587	0 MEP CD38+	NK CD16-
HLA-E_KLRC1	1963-02-01	0 MEP CD38+	Unconv: MAIT
CXADR_FAM3C	0.63	0 MEP CD38+	Unconv: MAIT
CD47_SIRPG	2.717	0 MEP CD38+	Unconv: MAIT
CDH1_aEb7 complex	1963-01-01	0 MEP CD38+	Unconv: MAIT
CDH1_KLRG1	2.043	0 MEP CD38+	Unconv: MAIT
IL1B_ADRB2	1.957	0 MEP CD38+	Unconv: MAIT
LTBR_LTB	4.304	0 MEP CD38+	Unconv: MAIT
ICAM4_aLb2 complex	1	0 MEP CD38+	Unconv: MAIT
LAMP1_FAM3C	1.783	0 MEP CD38+	Unconv: MAIT
TNFRSF10B_TNFSF10	0.326	0 MEP CD38+	Unconv: MAIT
ICAM2_aLb2 complex	1.522	0 MEP CD38+	Unconv: MAIT
LGALS9_SORL1	1.891	0 MEP CD38+	Unconv: MAIT
MIF_TNFRSF14	9	0 MEP CD38+	Unconv: MAIT
LGALS9_CD47	2.043	0 MEP CD38+	Unconv: MAIT
LGALS9_CD44	1963-02-01	0 MEP CD38+	Unconv: MAIT
HLA-E_KLRK1	2.696	0 MEP CD38+	Unconv: NKT
CDH1_KLRG1	1.913	0 MEP CD38+	Unconv: NKT
IL1B_ADRB2	1987-01-01	0 MEP CD38+	Unconv: NKT
PGRMC2_CCL4L2	0.87	0 MEP CD38+	Unconv: NKT
F11R_aLb2 complex	0.457	0 MEP CD38+	Unconv: NKT
TGFB1_TGFBR3	2.804	0 MEP CD38+	Unconv: NKT
ICAM4_aLb2 complex	1.196	0 MEP CD38+	Unconv: NKT
ICAM2_aLb2 complex	1.717	0 MEP CD38+	Unconv: NKT
LGALS9_SORL1	2.022	0 MEP CD38+	Unconv: NKT
MIF_TNFRSF14	9.109	0 MEP CD38+	Unconv: NKT
LGALS9_CD47	2.196	0 MEP CD38+	Unconv: NKT
LGALS9_CD44	2.239	0 MEP CD38+	Unconv: NKT
HLA-E_KLRC2	2.783	0 MEP CD38+	Unconv: Tgd
HLA-B_KIR3DL2	11.848	0 MEP CD38+	Unconv: Tgd
CD47_SIRPG	2.783	0 MEP CD38+	Unconv: Tgd
HLA-E_KLRK1	2.717	0 MEP CD38+	Unconv: Tgd
CDH1_aEb7 complex	1.543	0 MEP CD38+	Unconv: Tgd
CDH1_KLRG1	1.891	0 MEP CD38+	Unconv: Tgd
IL1B_ADRB2	1987-01-01	0 MEP CD38+	Unconv: Tgd
F11R_aLb2 complex	0.413	0 MEP CD38+	Unconv: Tgd
TGFB1_TGFBR3	2.761	0 MEP CD38+	Unconv: Tgd
ICAM4_aLb2 complex	1.152	0 MEP CD38+	Unconv: Tgd
ICAM2_aLb2 complex	1.674	0 MEP CD38+	Unconv: Tgd
LGALS9_SORL1	1.848	0 MEP CD38+	Unconv: Tgd
MIF_TNFRSF14	8.913	0 MEP CD38+	Unconv: Tgd
LGALS9_CD47	2.109	0 MEP CD38+	Unconv: Tgd
COPA_P2RY6	1.239	0 MEP CD38+	pDC
NAMPT_P2RY6	0.783	0 MEP CD38+	pDC
CD47_SIRB1 complex	2.761	0 MEP CD38+	pDC
PLXNC1_SEMA7A	1.022	0 MEP CD38+	pDC
CDH1_aEb7 complex	1.761	0 MEP CD38+	pDC
CSF1_SLC7A1	0.87	0 MEP CD38+	pDC
TGFB1_TGFbeta receptor1	2.804	0 MEP CD38+	pDC
TNFRSF1A_GRN	2.717	0 MEP CD38+	pDC
TGFB1_TGFBR3	2.804	0 MEP CD38+	pDC
ICAM4_aLb2 complex	0.935	0 MEP CD38+	pDC
TFRC_TNFSF13B	4.174	0 MEP CD38+	pDC
LGALS9_SLC1A5	1.957	0 MEP CD38+	pDC
ICAM2_aLb2 complex	1.457	0 MEP CD38+	pDC
LGALS9_SORL1	1.957	0 MEP CD38+	pDC
MIF_TNFRSF14	8.978	0 MEP CD38+	pDC
LGALS9_CD47	2.217	0 MEP CD38+	pDC
LGALS9_CD44	2.804	0 MEP CD38+	pDC
NTRK1_AIMP1	2.522	1 MEP CD38+ cycling	0 MEP CD38+
FGFR3_NECTIN1	0.391	1 MEP CD38+ cycling	0 MEP CD38+
NTRK1_COPA	1.217	1 MEP CD38+ cycling	0 MEP CD38+
NTRK1_GPI	1.109	1 MEP CD38+ cycling	0 MEP CD38+
NTRK1_NAMPT	0.761	1 MEP CD38+ cycling	0 MEP CD38+
DSC2_DSG2	0.196	1 MEP CD38+ cycling	0 MEP CD38+
LAMC1_a6b1 complex	0.152	1 MEP CD38+ cycling	0 MEP CD38+
GALR3_GAL	0.543	1 MEP CD38+ cycling	0 MEP CD38+
CXADR_FAM3C	0.435	1 MEP CD38+ cycling	0 MEP CD38+
HLA-DPA1_TNFSF9	8.152	1 MEP CD38+ cycling	0 MEP CD38+
HLA-DPA1_GAL	8.478	1 MEP CD38+ cycling	0 MEP CD38+
GP1BA_aMb2 complex	0.348	1 MEP CD38+ cycling	0 MEP CD38+
TNFRSF13C_TNFSF13B	0.652	1 MEP CD38+ cycling	0 MEP CD38+
IDE_CCL23	0.413	1 MEP CD38+ cycling	0 MEP CD38+
CDH1_aEb7 complex	1.413	1 MEP CD38+ cycling	0 MEP CD38+
CDH1_KLRG1	1.239	1 MEP CD38+ cycling	0 MEP CD38+
CD40_CD40LG	0.717	1 MEP CD38+ cycling	0 MEP CD38+
CSF1_SLC7A1	0.978	1 MEP CD38+ cycling	0 MEP CD38+
LGALS9_HAVCR2	2.696	1 MEP CD38+ cycling	0 MEP CD38+
JAM3_aMb2 complex	0.326	1 MEP CD38+ cycling	0 MEP CD38+
LGALS9_DAG1	2.826	1 MEP CD38+ cycling	0 MEP CD38+
HLA-C_FAM3C	12.804	1 MEP CD38+ cycling	0 MEP CD38+
CD40LG_a5b1 complex	0.587	1 MEP CD38+ cycling	0 MEP CD38+
LAMP1_VSTM1	2.239	1 MEP CD38+ cycling	0 MEP CD38+
TGFB1_TGFbeta receptor1	4.239	1 MEP CD38+ cycling	0 MEP CD38+
CD40_TNFSF13B	0.696	1 MEP CD38+ cycling	0 MEP CD38+
HLA-DPB1_TNFSF13B	7.522	1 MEP CD38+ cycling	0 MEP CD38+
FBN1_a5b1 complex	0.261	1 MEP CD38+ cycling	0 MEP CD38+
LAMP1_FAM3C	2.196	1 MEP CD38+ cycling	0 MEP CD38+
TFRC_TNFSF13B	3.674	1 MEP CD38+ cycling	0 MEP CD38+
CD96_NECTIN1	0.457	1 MEP CD38+ cycling	0 MEP CD38+
PECAM1_CD38	1.804	1 MEP CD38+ cycling	0 MEP CD38+
LGALS9_SLC1A5	3.326	1 MEP CD38+ cycling	0 MEP CD38+
CD55_ADGRE5	1.348	1 MEP CD38+ cycling	0 MEP CD38+
FAM3C_CLEC2D	0.783	1 MEP CD38+ cycling	0 MEP CD38+
MIF_TNFRSF14	21.435	1 MEP CD38+ cycling	0 MEP CD38+
LGALS9_CD47	5.283	1 MEP CD38+ cycling	0 MEP CD38+
LGALS9_CD44	1987-03-01	1 MEP CD38+ cycling	0 MEP CD38+
NTRK1_AIMP1	3.674	1 MEP CD38+ cycling	1 MEP CD38+ cycling
FGFR3_NECTIN1	2013-01-01	1 MEP CD38+ cycling	1 MEP CD38+ cycling
NTRK1_COPA	1.391	1 MEP CD38+ cycling	1 MEP CD38+ cycling
NTRK1_GPI	2.674	1 MEP CD38+ cycling	1 MEP CD38+ cycling
NTRK1_NAMPT	1.326	1 MEP CD38+ cycling	1 MEP CD38+ cycling
GDF11_TGFR_AVR2B	0.783	1 MEP CD38+ cycling	1 MEP CD38+ cycling
DSC2_DSG2	0.435	1 MEP CD38+ cycling	1 MEP CD38+ cycling
LGALS9_COLEC12	2.717	1 MEP CD38+ cycling	1 MEP CD38+ cycling
LAMC1_a6b1 complex	0.239	1 MEP CD38+ cycling	1 MEP CD38+ cycling
GALR3_GAL	1.457	1 MEP CD38+ cycling	1 MEP CD38+ cycling
CXADR_FAM3C	0.891	1 MEP CD38+ cycling	1 MEP CD38+ cycling
JAM3_JAM3	0.13	1 MEP CD38+ cycling	1 MEP CD38+ cycling
HLA-DPA1_GAL	9.391	1 MEP CD38+ cycling	1 MEP CD38+ cycling
GP1BA_aMb2 complex	0.413	1 MEP CD38+ cycling	1 MEP CD38+ cycling
TNFRSF13C_TNFSF13B	1.913	1 MEP CD38+ cycling	1 MEP CD38+ cycling
IDE_CCL23	0.674	1 MEP CD38+ cycling	1 MEP CD38+ cycling
CDH1_aEb7 complex	1.891	1 MEP CD38+ cycling	1 MEP CD38+ cycling
ADGRG5_FAM3C	0.674	1 MEP CD38+ cycling	1 MEP CD38+ cycling
CD40_CD40LG	0.565	1 MEP CD38+ cycling	1 MEP CD38+ cycling
CSF1_SLC7A1	1.261	1 MEP CD38+ cycling	1 MEP CD38+ cycling
LGALS9_HAVCR2	2.761	1 MEP CD38+ cycling	1 MEP CD38+ cycling
JAM3_aMb2 complex	0.391	1 MEP CD38+ cycling	1 MEP CD38+ cycling
LGALS9_DAG1	2.848	1 MEP CD38+ cycling	1 MEP CD38+ cycling
HLA-C_FAM3C	13.261	1 MEP CD38+ cycling	1 MEP CD38+ cycling
CD40LG_a5b1 complex	0.717	1 MEP CD38+ cycling	1 MEP CD38+ cycling
LAMP1_VSTM1	1937-02-01	1 MEP CD38+ cycling	1 MEP CD38+ cycling
TGFB1_TGFbeta receptor1	4.217	1 MEP CD38+ cycling	1 MEP CD38+ cycling
CD40_TNFSF13B	1.957	1 MEP CD38+ cycling	1 MEP CD38+ cycling
HLA-DPB1_TNFSF13B	8.783	1 MEP CD38+ cycling	1 MEP CD38+ cycling
FBN1_a5b1 complex	0.391	1 MEP CD38+ cycling	1 MEP CD38+ cycling
TNFSF10_RIPK1	0.391	1 MEP CD38+ cycling	1 MEP CD38+ cycling
LAMP1_FAM3C	2.652	1 MEP CD38+ cycling	1 MEP CD38+ cycling
TFRC_TNFSF13B	4.935	1 MEP CD38+ cycling	1 MEP CD38+ cycling
CD96_NECTIN1	1.196	1 MEP CD38+ cycling	1 MEP CD38+ cycling
PECAM1_CD38	3.152	1 MEP CD38+ cycling	1 MEP CD38+ cycling
LGALS9_SLC1A5	3.935	1 MEP CD38+ cycling	1 MEP CD38+ cycling
CD55_ADGRE5	1.457	1 MEP CD38+ cycling	1 MEP CD38+ cycling
FAM3C_CLEC2D	0.739	1 MEP CD38+ cycling	1 MEP CD38+ cycling
MIF_TNFRSF14	21.674	1 MEP CD38+ cycling	1 MEP CD38+ cycling
LGALS9_CD47	5.717	1 MEP CD38+ cycling	1 MEP CD38+ cycling
LGALS9_CD44	4.935	1 MEP CD38+ cycling	1 MEP CD38+ cycling
COL6A5_a2b1 complex	0.348	1 MEP CD38+ cycling	2 HSC CD38- BCRABL low
LAMC1_a2b1 complex	0.239	1 MEP CD38+ cycling	2 HSC CD38- BCRABL low
CDH1_a2b1 complex	1.326	1 MEP CD38+ cycling	2 HSC CD38- BCRABL low
NTRK1_AIMP1	1.348	1 MEP CD38+ cycling	2 HSC CD38- BCRABL low
NTRK1_COPA	0.891	1 MEP CD38+ cycling	2 HSC CD38- BCRABL low
NTRK1_GPI	1.022	1 MEP CD38+ cycling	2 HSC CD38- BCRABL low
NTRK1_NAMPT	0.565	1 MEP CD38+ cycling	2 HSC CD38- BCRABL low
COL9A2_a2b1 complex	0.283	1 MEP CD38+ cycling	2 HSC CD38- BCRABL low
NOTCH1_NOV	0.261	1 MEP CD38+ cycling	2 HSC CD38- BCRABL low
COL18A1_a2b1 complex	0.565	1 MEP CD38+ cycling	2 HSC CD38- BCRABL low
TGFB1_TGFbeta receptor2	4.239	1 MEP CD38+ cycling	2 HSC CD38- BCRABL low
DSC2_DSG2	0.565	1 MEP CD38+ cycling	2 HSC CD38- BCRABL low
PTPRC_MRC1	2.957	1 MEP CD38+ cycling	2 HSC CD38- BCRABL low
LAMC1_a6b1 complex	0.239	1 MEP CD38+ cycling	2 HSC CD38- BCRABL low
CXADR_FAM3C	0.609	1 MEP CD38+ cycling	2 HSC CD38- BCRABL low
JAM3_JAM3	0.261	1 MEP CD38+ cycling	2 HSC CD38- BCRABL low
LGALS9_MRC2	2.717	1 MEP CD38+ cycling	2 HSC CD38- BCRABL low
CSF1_SIRPA	0.891	1 MEP CD38+ cycling	2 HSC CD38- BCRABL low
TNFRSF13C_TNFSF13B	0.717	1 MEP CD38+ cycling	2 HSC CD38- BCRABL low
CDH1_aEb7 complex	1.239	1 MEP CD38+ cycling	2 HSC CD38- BCRABL low
CDH1_KLRG1	1.478	1 MEP CD38+ cycling	2 HSC CD38- BCRABL low
ADGRG5_FAM3C	0.391	1 MEP CD38+ cycling	2 HSC CD38- BCRABL low
CSF1_SLC7A1	1.065	1 MEP CD38+ cycling	2 HSC CD38- BCRABL low
COPA_SORT1	1.652	1 MEP CD38+ cycling	2 HSC CD38- BCRABL low
TNFRSF10A_TNFSF10	0.261	1 MEP CD38+ cycling	2 HSC CD38- BCRABL low
F11R_aLb2 complex	0.326	1 MEP CD38+ cycling	2 HSC CD38- BCRABL low
HLA-C_FAM3C	12.978	1 MEP CD38+ cycling	2 HSC CD38- BCRABL low
CD40LG_a5b1 complex	0.826	1 MEP CD38+ cycling	2 HSC CD38- BCRABL low
LAMP1_VSTM1	2.196	1 MEP CD38+ cycling	2 HSC CD38- BCRABL low
TGFB1_TGFbeta receptor1	4.326	1 MEP CD38+ cycling	2 HSC CD38- BCRABL low
CD40_TNFSF13B	0.761	1 MEP CD38+ cycling	2 HSC CD38- BCRABL low
HLA-DPB1_TNFSF13B	7.587	1 MEP CD38+ cycling	2 HSC CD38- BCRABL low
FBN1_a5b1 complex	0.5	1 MEP CD38+ cycling	2 HSC CD38- BCRABL low
TNFSF10_RIPK1	0.217	1 MEP CD38+ cycling	2 HSC CD38- BCRABL low
ICAM4_aLb2 complex	2.761	1 MEP CD38+ cycling	2 HSC CD38- BCRABL low
LAMP1_FAM3C	1937-02-01	1 MEP CD38+ cycling	2 HSC CD38- BCRABL low
TFRC_TNFSF13B	3.739	1 MEP CD38+ cycling	2 HSC CD38- BCRABL low
TNFRSF10B_TNFSF10	0.283	1 MEP CD38+ cycling	2 HSC CD38- BCRABL low
PECAM1_CD38	1.087	1 MEP CD38+ cycling	2 HSC CD38- BCRABL low
LGALS9_SLC1A5	3.043	1 MEP CD38+ cycling	2 HSC CD38- BCRABL low
CD55_ADGRE5	1.804	1 MEP CD38+ cycling	2 HSC CD38- BCRABL low
ICAM2_aLb2 complex	1.717	1 MEP CD38+ cycling	2 HSC CD38- BCRABL low
FAM3C_CLEC2D	0.739	1 MEP CD38+ cycling	2 HSC CD38- BCRABL low
ICAM3_aLb2 complex	4.261	1 MEP CD38+ cycling	2 HSC CD38- BCRABL low
LGALS9_SORL1	3.217	1 MEP CD38+ cycling	2 HSC CD38- BCRABL low
MIF_TNFRSF14	21.848	1 MEP CD38+ cycling	2 HSC CD38- BCRABL low
LGALS9_CD47	4.326	1 MEP CD38+ cycling	2 HSC CD38- BCRABL low
LGALS9_CD44	5.239	1 MEP CD38+ cycling	2 HSC CD38- BCRABL low
PROS1_TYRO3	0.196	1 MEP CD38+ cycling	3 CMP BCRABL low
NTRK1_GRN	0.891	1 MEP CD38+ cycling	3 CMP BCRABL low
NTRK1_AIMP1	2.891	1 MEP CD38+ cycling	3 CMP BCRABL low
MIF_TNFRSF10D	21.196	1 MEP CD38+ cycling	3 CMP BCRABL low
FGFR3_NECTIN1	0.413	1 MEP CD38+ cycling	3 CMP BCRABL low
NTRK1_COPA	1.565	1 MEP CD38+ cycling	3 CMP BCRABL low
TNFSF10_TNFRSF10D	0.174	1 MEP CD38+ cycling	3 CMP BCRABL low
NTRK1_GPI	1987-02-01	1 MEP CD38+ cycling	3 CMP BCRABL low
NTRK1_NAMPT	1.326	1 MEP CD38+ cycling	3 CMP BCRABL low
DSC2_DSG2	0.543	1 MEP CD38+ cycling	3 CMP BCRABL low
LAMC1_a6b1 complex	0.261	1 MEP CD38+ cycling	3 CMP BCRABL low
GALR3_GAL	0.217	1 MEP CD38+ cycling	3 CMP BCRABL low
CXADR_FAM3C	0.696	1 MEP CD38+ cycling	3 CMP BCRABL low
JAM3_JAM3	0.217	1 MEP CD38+ cycling	3 CMP BCRABL low
HLA-DPA1_GAL	8.152	1 MEP CD38+ cycling	3 CMP BCRABL low
LGALS9_MRC2	2.826	1 MEP CD38+ cycling	3 CMP BCRABL low
CSF1_SIRPA	1.022	1 MEP CD38+ cycling	3 CMP BCRABL low
GP1BA_aMb2 complex	0.217	1 MEP CD38+ cycling	3 CMP BCRABL low
TNFRSF13C_TNFSF13B	1.196	1 MEP CD38+ cycling	3 CMP BCRABL low
IDE_CCL23	0.587	1 MEP CD38+ cycling	3 CMP BCRABL low
CDH1_aEb7 complex	1.304	1 MEP CD38+ cycling	3 CMP BCRABL low
CDH1_KLRG1	1.674	1 MEP CD38+ cycling	3 CMP BCRABL low
ADGRG5_FAM3C	0.478	1 MEP CD38+ cycling	3 CMP BCRABL low
CSF1_SLC7A1	1.196	1 MEP CD38+ cycling	3 CMP BCRABL low
LGALS9_DAG1	2.804	1 MEP CD38+ cycling	3 CMP BCRABL low
COPA_SORT1	1.587	1 MEP CD38+ cycling	3 CMP BCRABL low
HLA-C_FAM3C	13.065	1 MEP CD38+ cycling	3 CMP BCRABL low
CD40LG_a5b1 complex	0.674	1 MEP CD38+ cycling	3 CMP BCRABL low
LAMP1_VSTM1	2.326	1 MEP CD38+ cycling	3 CMP BCRABL low
CD40_TNFSF13B	1.239	1 MEP CD38+ cycling	3 CMP BCRABL low
HLA-DPB1_TNFSF13B	8.065	1 MEP CD38+ cycling	3 CMP BCRABL low
FBN1_a5b1 complex	0.348	1 MEP CD38+ cycling	3 CMP BCRABL low
TNFRSF1A_GRN	1.348	1 MEP CD38+ cycling	3 CMP BCRABL low
TNFSF10_RIPK1	0.326	1 MEP CD38+ cycling	3 CMP BCRABL low
ICAM4_aLb2 complex	1963-02-01	1 MEP CD38+ cycling	3 CMP BCRABL low
LAMP1_FAM3C	2.457	1 MEP CD38+ cycling	3 CMP BCRABL low
TFRC_TNFSF13B	4.217	1 MEP CD38+ cycling	3 CMP BCRABL low
CD96_NECTIN1	0.478	1 MEP CD38+ cycling	3 CMP BCRABL low
PECAM1_CD38	2.457	1 MEP CD38+ cycling	3 CMP BCRABL low
LGALS9_SLC1A5	1937-04-01	1 MEP CD38+ cycling	3 CMP BCRABL low
CD55_ADGRE5	1.543	1 MEP CD38+ cycling	3 CMP BCRABL low
ICAM2_aLb2 complex	1.587	1 MEP CD38+ cycling	3 CMP BCRABL low
FAM3C_CLEC2D	0.761	1 MEP CD38+ cycling	3 CMP BCRABL low
ICAM3_aLb2 complex	2013-04-01	1 MEP CD38+ cycling	3 CMP BCRABL low
LGALS9_SORL1	2.978	1 MEP CD38+ cycling	3 CMP BCRABL low
MIF_TNFRSF14	21.652	1 MEP CD38+ cycling	3 CMP BCRABL low
LGALS9_CD47	6.283	1 MEP CD38+ cycling	3 CMP BCRABL low
LGALS9_CD44	4.696	1 MEP CD38+ cycling	3 CMP BCRABL low
PTGIR_GHRL	0.217	1 MEP CD38+ cycling	4 HSC/MPP BCRABL low
COL6A5_a2b1 complex	0.283	1 MEP CD38+ cycling	4 HSC/MPP BCRABL low
LAMC1_a2b1 complex	0.174	1 MEP CD38+ cycling	4 HSC/MPP BCRABL low
CDH1_a2b1 complex	1.261	1 MEP CD38+ cycling	4 HSC/MPP BCRABL low
CSF1_CELSR3	0.935	1 MEP CD38+ cycling	4 HSC/MPP BCRABL low
NTRK1_GRN	0.913	1 MEP CD38+ cycling	4 HSC/MPP BCRABL low
NTRK1_AIMP1	1.957	1 MEP CD38+ cycling	4 HSC/MPP BCRABL low
FGFR3_NECTIN1	0.261	1 MEP CD38+ cycling	4 HSC/MPP BCRABL low
NTRK1_COPA	1.543	1 MEP CD38+ cycling	4 HSC/MPP BCRABL low
PTGER3_GHRL	0.196	1 MEP CD38+ cycling	4 HSC/MPP BCRABL low
NTRK1_GPI	1963-01-01	1 MEP CD38+ cycling	4 HSC/MPP BCRABL low
NTRK1_NAMPT	0.826	1 MEP CD38+ cycling	4 HSC/MPP BCRABL low
COL9A2_a2b1 complex	0.217	1 MEP CD38+ cycling	4 HSC/MPP BCRABL low
COL18A1_a2b1 complex	0.5	1 MEP CD38+ cycling	4 HSC/MPP BCRABL low
VSTM1_ADGRG3	0.391	1 MEP CD38+ cycling	4 HSC/MPP BCRABL low
DSC2_DSG2	0.522	1 MEP CD38+ cycling	4 HSC/MPP BCRABL low
LGALS9_COLEC12	2.739	1 MEP CD38+ cycling	4 HSC/MPP BCRABL low
LAMC1_a6b1 complex	0.326	1 MEP CD38+ cycling	4 HSC/MPP BCRABL low
CXADR_FAM3C	0.696	1 MEP CD38+ cycling	4 HSC/MPP BCRABL low
JAM3_JAM3	0.348	1 MEP CD38+ cycling	4 HSC/MPP BCRABL low
LGALS9_MRC2	2.848	1 MEP CD38+ cycling	4 HSC/MPP BCRABL low
CSF1_SIRPA	0.891	1 MEP CD38+ cycling	4 HSC/MPP BCRABL low
TNFRSF13C_TNFSF13B	1937-01-01	1 MEP CD38+ cycling	4 HSC/MPP BCRABL low
IDE_CCL23	0.5	1 MEP CD38+ cycling	4 HSC/MPP BCRABL low
CDH1_KLRG1	1.848	1 MEP CD38+ cycling	4 HSC/MPP BCRABL low
ADGRG5_FAM3C	0.478	1 MEP CD38+ cycling	4 HSC/MPP BCRABL low
CSF1_SLC7A1	1.174	1 MEP CD38+ cycling	4 HSC/MPP BCRABL low
COPA_SORT1	1.739	1 MEP CD38+ cycling	4 HSC/MPP BCRABL low
F11R_aLb2 complex	0.239	1 MEP CD38+ cycling	4 HSC/MPP BCRABL low
HLA-C_FAM3C	13.065	1 MEP CD38+ cycling	4 HSC/MPP BCRABL low
CD40LG_a5b1 complex	0.978	1 MEP CD38+ cycling	4 HSC/MPP BCRABL low
LAMP1_VSTM1	2.283	1 MEP CD38+ cycling	4 HSC/MPP BCRABL low
TGFB1_TGFbeta receptor1	4.239	1 MEP CD38+ cycling	4 HSC/MPP BCRABL low
CD40_TNFSF13B	1.413	1 MEP CD38+ cycling	4 HSC/MPP BCRABL low
HLA-DPB1_TNFSF13B	8.239	1 MEP CD38+ cycling	4 HSC/MPP BCRABL low
FBN1_a5b1 complex	0.652	1 MEP CD38+ cycling	4 HSC/MPP BCRABL low
TNFRSF1A_GRN	1937-01-01	1 MEP CD38+ cycling	4 HSC/MPP BCRABL low
TNFSF10_RIPK1	0.261	1 MEP CD38+ cycling	4 HSC/MPP BCRABL low
ICAM4_aLb2 complex	2.674	1 MEP CD38+ cycling	4 HSC/MPP BCRABL low
LAMP1_FAM3C	2.457	1 MEP CD38+ cycling	4 HSC/MPP BCRABL low
TFRC_TNFSF13B	4.391	1 MEP CD38+ cycling	4 HSC/MPP BCRABL low
PECAM1_CD38	1.717	1 MEP CD38+ cycling	4 HSC/MPP BCRABL low
LGALS9_SLC1A5	3.239	1 MEP CD38+ cycling	4 HSC/MPP BCRABL low
CD55_ADGRE5	1.891	1 MEP CD38+ cycling	4 HSC/MPP BCRABL low
ICAM2_aLb2 complex	1963-01-01	1 MEP CD38+ cycling	4 HSC/MPP BCRABL low
FAM3C_CLEC2D	0.913	1 MEP CD38+ cycling	4 HSC/MPP BCRABL low
ICAM3_aLb2 complex	4.174	1 MEP CD38+ cycling	4 HSC/MPP BCRABL low
LGALS9_SORL1	3.022	1 MEP CD38+ cycling	4 HSC/MPP BCRABL low
MIF_TNFRSF14	21.63	1 MEP CD38+ cycling	4 HSC/MPP BCRABL low
LGALS9_CD47	5	1 MEP CD38+ cycling	4 HSC/MPP BCRABL low
LGALS9_CD44	4.935	1 MEP CD38+ cycling	4 HSC/MPP BCRABL low
FGFR3_NECTIN1	0.174	1 MEP CD38+ cycling	5 HSC CD38- BCRABL low
NTRK1_COPA	0.739	1 MEP CD38+ cycling	5 HSC CD38- BCRABL low
NTRK1_GPI	0.913	1 MEP CD38+ cycling	5 HSC CD38- BCRABL low
NTRK1_NAMPT	0.587	1 MEP CD38+ cycling	5 HSC CD38- BCRABL low
DSC2_DSG2	0.239	1 MEP CD38+ cycling	5 HSC CD38- BCRABL low
LAMC1_a6b1 complex	0.152	1 MEP CD38+ cycling	5 HSC CD38- BCRABL low
CXADR_FAM3C	0.478	1 MEP CD38+ cycling	5 HSC CD38- BCRABL low
CSF1_SIRPA	0.935	1 MEP CD38+ cycling	5 HSC CD38- BCRABL low
CDH1_aEb7 complex	1.217	1 MEP CD38+ cycling	5 HSC CD38- BCRABL low
CDH1_KLRG1	1.283	1 MEP CD38+ cycling	5 HSC CD38- BCRABL low
ADGRG5_FAM3C	0.261	1 MEP CD38+ cycling	5 HSC CD38- BCRABL low
CSF1_SLC7A1	0.935	1 MEP CD38+ cycling	5 HSC CD38- BCRABL low
LGALS9_DAG1	2.696	1 MEP CD38+ cycling	5 HSC CD38- BCRABL low
COPA_SORT1	1.609	1 MEP CD38+ cycling	5 HSC CD38- BCRABL low
HLA-C_FAM3C	12.848	1 MEP CD38+ cycling	5 HSC CD38- BCRABL low
CD40LG_a5b1 complex	0.696	1 MEP CD38+ cycling	5 HSC CD38- BCRABL low
HLA-DPB1_TNFSF13B	7.217	1 MEP CD38+ cycling	5 HSC CD38- BCRABL low
FBN1_a5b1 complex	0.37	1 MEP CD38+ cycling	5 HSC CD38- BCRABL low
ICAM4_aLb2 complex	2.609	1 MEP CD38+ cycling	5 HSC CD38- BCRABL low
LAMP1_FAM3C	2.239	1 MEP CD38+ cycling	5 HSC CD38- BCRABL low
TFRC_TNFSF13B	1937-03-01	1 MEP CD38+ cycling	5 HSC CD38- BCRABL low
TNFRSF10B_TNFSF10	0.239	1 MEP CD38+ cycling	5 HSC CD38- BCRABL low
LGALS9_SLC1A5	2.761	1 MEP CD38+ cycling	5 HSC CD38- BCRABL low
CD55_ADGRE5	1.674	1 MEP CD38+ cycling	5 HSC CD38- BCRABL low
ICAM2_aLb2 complex	1.565	1 MEP CD38+ cycling	5 HSC CD38- BCRABL low
FAM3C_CLEC2D	0.739	1 MEP CD38+ cycling	5 HSC CD38- BCRABL low
ICAM3_aLb2 complex	4.109	1 MEP CD38+ cycling	5 HSC CD38- BCRABL low
LGALS9_SORL1	3.304	1 MEP CD38+ cycling	5 HSC CD38- BCRABL low
MIF_TNFRSF14	21.935	1 MEP CD38+ cycling	5 HSC CD38- BCRABL low
LGALS9_CD47	3.565	1 MEP CD38+ cycling	5 HSC CD38- BCRABL low
LGALS9_CD44	1937-04-01	1 MEP CD38+ cycling	5 HSC CD38- BCRABL low
PTGIR_GHRL	0.174	1 MEP CD38+ cycling	6 CMP BCRABL high
NOTCH1_DLK1	0.13	1 MEP CD38+ cycling	6 CMP BCRABL high
PROS1_TYRO3	0.174	1 MEP CD38+ cycling	6 CMP BCRABL high
NTRK1_GRN	1.022	1 MEP CD38+ cycling	6 CMP BCRABL high
NTRK1_AIMP1	3.022	1 MEP CD38+ cycling	6 CMP BCRABL high
FGFR3_NECTIN1	0.326	1 MEP CD38+ cycling	6 CMP BCRABL high
NTRK1_COPA	1.261	1 MEP CD38+ cycling	6 CMP BCRABL high
PTGER3_GHRL	0.152	1 MEP CD38+ cycling	6 CMP BCRABL high
NTRK1_GPI	2.239	1 MEP CD38+ cycling	6 CMP BCRABL high
NTRK1_NAMPT	1	1 MEP CD38+ cycling	6 CMP BCRABL high
NOTCH1_NOV	0.239	1 MEP CD38+ cycling	6 CMP BCRABL high
TGFB1_TGFbeta receptor2	4.261	1 MEP CD38+ cycling	6 CMP BCRABL high
GDF11_TGFR_AVR2B	0.761	1 MEP CD38+ cycling	6 CMP BCRABL high
VSTM1_ADGRG3	0.457	1 MEP CD38+ cycling	6 CMP BCRABL high
DSC2_DSG2	0.565	1 MEP CD38+ cycling	6 CMP BCRABL high
LAMC1_a6b1 complex	0.239	1 MEP CD38+ cycling	6 CMP BCRABL high
GALR3_GAL	0.239	1 MEP CD38+ cycling	6 CMP BCRABL high
CXADR_FAM3C	0.783	1 MEP CD38+ cycling	6 CMP BCRABL high
JAM3_JAM3	0.217	1 MEP CD38+ cycling	6 CMP BCRABL high
HLA-DPA1_GAL	8.174	1 MEP CD38+ cycling	6 CMP BCRABL high
LGALS9_MRC2	2.891	1 MEP CD38+ cycling	6 CMP BCRABL high
CSF1_SIRPA	0.935	1 MEP CD38+ cycling	6 CMP BCRABL high
TNFRSF13C_TNFSF13B	1.543	1 MEP CD38+ cycling	6 CMP BCRABL high
IDE_CCL23	0.63	1 MEP CD38+ cycling	6 CMP BCRABL high
CDH1_aEb7 complex	1.217	1 MEP CD38+ cycling	6 CMP BCRABL high
CDH1_KLRG1	1.674	1 MEP CD38+ cycling	6 CMP BCRABL high
ADGRG5_FAM3C	0.565	1 MEP CD38+ cycling	6 CMP BCRABL high
CSF1_SLC7A1	1.152	1 MEP CD38+ cycling	6 CMP BCRABL high
LGALS9_HAVCR2	2.717	1 MEP CD38+ cycling	6 CMP BCRABL high
LGALS9_DAG1	2.783	1 MEP CD38+ cycling	6 CMP BCRABL high
COPA_SORT1	1.674	1 MEP CD38+ cycling	6 CMP BCRABL high
TNFRSF10A_TNFSF10	0.348	1 MEP CD38+ cycling	6 CMP BCRABL high
HLA-C_FAM3C	13.152	1 MEP CD38+ cycling	6 CMP BCRABL high
CD40LG_a5b1 complex	0.739	1 MEP CD38+ cycling	6 CMP BCRABL high
LAMP1_VSTM1	2.304	1 MEP CD38+ cycling	6 CMP BCRABL high
TGFB1_TGFbeta receptor1	4.261	1 MEP CD38+ cycling	6 CMP BCRABL high
CD40_TNFSF13B	1.587	1 MEP CD38+ cycling	6 CMP BCRABL high
HLA-DPB1_TNFSF13B	8.413	1 MEP CD38+ cycling	6 CMP BCRABL high
FBN1_a5b1 complex	0.413	1 MEP CD38+ cycling	6 CMP BCRABL high
TNFRSF1A_GRN	1.478	1 MEP CD38+ cycling	6 CMP BCRABL high
TNFSF10_RIPK1	0.304	1 MEP CD38+ cycling	6 CMP BCRABL high
ICAM4_aLb2 complex	1963-02-01	1 MEP CD38+ cycling	6 CMP BCRABL high
LAMP1_FAM3C	2.543	1 MEP CD38+ cycling	6 CMP BCRABL high
TFRC_TNFSF13B	4.565	1 MEP CD38+ cycling	6 CMP BCRABL high
TNFRSF10B_TNFSF10	0.37	1 MEP CD38+ cycling	6 CMP BCRABL high
CD96_NECTIN1	0.391	1 MEP CD38+ cycling	6 CMP BCRABL high
PECAM1_CD38	1.804	1 MEP CD38+ cycling	6 CMP BCRABL high
LGALS9_SLC1A5	3.826	1 MEP CD38+ cycling	6 CMP BCRABL high
CD55_ADGRE5	1.826	1 MEP CD38+ cycling	6 CMP BCRABL high
ICAM2_aLb2 complex	1.587	1 MEP CD38+ cycling	6 CMP BCRABL high
FAM3C_CLEC2D	0.739	1 MEP CD38+ cycling	6 CMP BCRABL high
ICAM3_aLb2 complex	2013-04-01	1 MEP CD38+ cycling	6 CMP BCRABL high
LGALS9_SORL1	3.217	1 MEP CD38+ cycling	6 CMP BCRABL high
MIF_TNFRSF14	21.674	1 MEP CD38+ cycling	6 CMP BCRABL high
LGALS9_CD47	4.717	1 MEP CD38+ cycling	6 CMP BCRABL high
LGALS9_CD44	5.087	1 MEP CD38+ cycling	6 CMP BCRABL high
PTGIR_GHRL	0.174	1 MEP CD38+ cycling	7 MEP low quality
NTRK1_AIMP1	1937-01-01	1 MEP CD38+ cycling	7 MEP low quality
FGFR3_NECTIN1	0.304	1 MEP CD38+ cycling	7 MEP low quality
NTRK1_COPA	1.217	1 MEP CD38+ cycling	7 MEP low quality
PTGER3_GHRL	0.152	1 MEP CD38+ cycling	7 MEP low quality
NTRK1_GPI	0.935	1 MEP CD38+ cycling	7 MEP low quality
NTRK1_NAMPT	0.739	1 MEP CD38+ cycling	7 MEP low quality
LAMC1_a6b1 complex	0.196	1 MEP CD38+ cycling	7 MEP low quality
GALR3_GAL	0.304	1 MEP CD38+ cycling	7 MEP low quality
CXADR_FAM3C	0.587	1 MEP CD38+ cycling	7 MEP low quality
JAM3_JAM3	0.13	1 MEP CD38+ cycling	7 MEP low quality
HLA-DPA1_GAL	8.239	1 MEP CD38+ cycling	7 MEP low quality
GP1BA_aMb2 complex	0.217	1 MEP CD38+ cycling	7 MEP low quality
CDH1_aEb7 complex	1.348	1 MEP CD38+ cycling	7 MEP low quality
CDH1_KLRG1	1.522	1 MEP CD38+ cycling	7 MEP low quality
ADGRG5_FAM3C	0.37	1 MEP CD38+ cycling	7 MEP low quality
CD40_CD40LG	0.261	1 MEP CD38+ cycling	7 MEP low quality
CSF1_SLC7A1	1.109	1 MEP CD38+ cycling	7 MEP low quality
LGALS9_DAG1	2.761	1 MEP CD38+ cycling	7 MEP low quality
HLA-C_FAM3C	12.957	1 MEP CD38+ cycling	7 MEP low quality
CD40LG_a5b1 complex	0.652	1 MEP CD38+ cycling	7 MEP low quality
LAMP1_VSTM1	2.326	1 MEP CD38+ cycling	7 MEP low quality
HLA-DPB1_TNFSF13B	7.326	1 MEP CD38+ cycling	7 MEP low quality
FBN1_a5b1 complex	0.326	1 MEP CD38+ cycling	7 MEP low quality
ICAM4_aLb2 complex	2.565	1 MEP CD38+ cycling	7 MEP low quality
LAMP1_FAM3C	2.348	1 MEP CD38+ cycling	7 MEP low quality
TFRC_TNFSF13B	3.478	1 MEP CD38+ cycling	7 MEP low quality
CD96_NECTIN1	0.37	1 MEP CD38+ cycling	7 MEP low quality
PECAM1_CD38	1.978	1 MEP CD38+ cycling	7 MEP low quality
LGALS9_SLC1A5	3.043	1 MEP CD38+ cycling	7 MEP low quality
CD55_ADGRE5	1.457	1 MEP CD38+ cycling	7 MEP low quality
ICAM2_aLb2 complex	1.522	1 MEP CD38+ cycling	7 MEP low quality
FAM3C_CLEC2D	0.717	1 MEP CD38+ cycling	7 MEP low quality
ICAM3_aLb2 complex	4.065	1 MEP CD38+ cycling	7 MEP low quality
LGALS9_SORL1	2.804	1 MEP CD38+ cycling	7 MEP low quality
MIF_TNFRSF14	21.609	1 MEP CD38+ cycling	7 MEP low quality
LGALS9_CD47	4.652	1 MEP CD38+ cycling	7 MEP low quality
LGALS9_CD44	4	1 MEP CD38+ cycling	7 MEP low quality
PLXNC1_SEMA7A	1.935	1 MEP CD38+ cycling	B
CXADR_FAM3C	0.5	1 MEP CD38+ cycling	B
HLA-DPA1_TNFSF9	8.174	1 MEP CD38+ cycling	B
PTPRC_CD22	3.348	1 MEP CD38+ cycling	B
CDH1_aEb7 complex	1937-01-01	1 MEP CD38+ cycling	B
ADGRG5_FAM3C	0.283	1 MEP CD38+ cycling	B
HLA-C_FAM3C	1987-12-01	1 MEP CD38+ cycling	B
TGFB1_TGFbeta receptor1	4.283	1 MEP CD38+ cycling	B
LTBR_LTB	2.543	1 MEP CD38+ cycling	B
LAMP1_FAM3C	2.261	1 MEP CD38+ cycling	B
FAM3C_CLEC2D	1.109	1 MEP CD38+ cycling	B
MIF_TNFRSF14	21.457	1 MEP CD38+ cycling	B
LGALS9_CD47	3.261	1 MEP CD38+ cycling	B
LGALS9_CD44	3	1 MEP CD38+ cycling	B
ADORA2B_ENTPD1	0.283	1 MEP CD38+ cycling	Bmem
LGALS9_PTPRK	2.739	1 MEP CD38+ cycling	Bmem
PLXNC1_SEMA7A	1.957	1 MEP CD38+ cycling	Bmem
HLA-DPA1_TNFSF9	8.261	1 MEP CD38+ cycling	Bmem
PTPRC_CD22	3	1 MEP CD38+ cycling	Bmem
GP1BA_aMb2 complex	0.196	1 MEP CD38+ cycling	Bmem
CDH1_aEb7 complex	1.413	1 MEP CD38+ cycling	Bmem
JAM3_aMb2 complex	0.174	1 MEP CD38+ cycling	Bmem
LGALS9_DAG1	2.696	1 MEP CD38+ cycling	Bmem
LTBR_LTB	4.022	1 MEP CD38+ cycling	Bmem
FAM3C_CLEC2D	0.739	1 MEP CD38+ cycling	Bmem
MIF_TNFRSF14	21.543	1 MEP CD38+ cycling	Bmem
LGALS9_CD47	2.957	1 MEP CD38+ cycling	Bmem
LGALS9_CD44	3.435	1 MEP CD38+ cycling	Bmem
CXADR_FAM3C	0.435	1 MEP CD38+ cycling	Bn
PTPRC_CD22	3.261	1 MEP CD38+ cycling	Bn
HLA-C_FAM3C	12.804	1 MEP CD38+ cycling	Bn
LAMP1_FAM3C	2.196	1 MEP CD38+ cycling	Bn
FAM3C_CLEC2D	0.717	1 MEP CD38+ cycling	Bn
LGALS9_SORL1	2.761	1 MEP CD38+ cycling	Bn
MIF_TNFRSF14	21.348	1 MEP CD38+ cycling	Bn
LGALS9_CD47	2.957	1 MEP CD38+ cycling	Bn
LGALS9_CD44	3.022	1 MEP CD38+ cycling	Bn
CD47_SIRPG	3.174	1 MEP CD38+ cycling	CD4 Tcm/n
CDH1_aEb7 complex	1.283	1 MEP CD38+ cycling	CD4 Tcm/n
TNFRSF10A_TNFSF10	0.196	1 MEP CD38+ cycling	CD4 Tcm/n
LTBR_LTB	1963-03-01	1 MEP CD38+ cycling	CD4 Tcm/n
FAM3C_CLEC2D	0.761	1 MEP CD38+ cycling	CD4 Tcm/n
LGALS9_SORL1	2.848	1 MEP CD38+ cycling	CD4 Tcm/n
MIF_TNFRSF14	21.326	1 MEP CD38+ cycling	CD4 Tcm/n
LGALS9_CD47	2.826	1 MEP CD38+ cycling	CD4 Tcm/n
LGALS9_CD44	3.196	1 MEP CD38+ cycling	CD4 Tcm/n
LAMC1_a6b1 complex	0.13	1 MEP CD38+ cycling	CD4 Tem/eff
CXADR_FAM3C	0.348	1 MEP CD38+ cycling	CD4 Tem/eff
CDH1_KLRG1	1.261	1 MEP CD38+ cycling	CD4 Tem/eff
HLA-C_FAM3C	12.717	1 MEP CD38+ cycling	CD4 Tem/eff
CD40LG_a5b1 complex	0.522	1 MEP CD38+ cycling	CD4 Tem/eff
LTBR_LTB	4.696	1 MEP CD38+ cycling	CD4 Tem/eff
TGFB1_TGFBR3	4.239	1 MEP CD38+ cycling	CD4 Tem/eff
ICAM4_aLb2 complex	1963-02-01	1 MEP CD38+ cycling	CD4 Tem/eff
LAMP1_FAM3C	2.109	1 MEP CD38+ cycling	CD4 Tem/eff
TNFRSF10B_TNFSF10	0.261	1 MEP CD38+ cycling	CD4 Tem/eff
ICAM2_aLb2 complex	1.587	1 MEP CD38+ cycling	CD4 Tem/eff
FAM3C_CLEC2D	0.717	1 MEP CD38+ cycling	CD4 Tem/eff
ICAM3_aLb2 complex	2013-04-01	1 MEP CD38+ cycling	CD4 Tem/eff
LGALS9_SORL1	2.957	1 MEP CD38+ cycling	CD4 Tem/eff
MIF_TNFRSF14	21.522	1 MEP CD38+ cycling	CD4 Tem/eff
LGALS9_CD47	2.913	1 MEP CD38+ cycling	CD4 Tem/eff
LGALS9_CD44	3.783	1 MEP CD38+ cycling	CD4 Tem/eff
GP1BA_aMb2 complex	0.174	1 MEP CD38+ cycling	CD4 Th1
CDH1_aEb7 complex	1.217	1 MEP CD38+ cycling	CD4 Th1
CDH1_KLRG1	1.674	1 MEP CD38+ cycling	CD4 Th1
IL1B_ADRB2	1.783	1 MEP CD38+ cycling	CD4 Th1
CD40_CD40LG	0.283	1 MEP CD38+ cycling	CD4 Th1
TNFRSF10A_TNFSF10	0.239	1 MEP CD38+ cycling	CD4 Th1
TNFSF10_RIPK1	0.239	1 MEP CD38+ cycling	CD4 Th1
TGFB1_TGFBR3	4.261	1 MEP CD38+ cycling	CD4 Th1
ICAM4_aLb2 complex	2.739	1 MEP CD38+ cycling	CD4 Th1
TNFRSF10B_TNFSF10	0.261	1 MEP CD38+ cycling	CD4 Th1
ICAM2_aLb2 complex	1.696	1 MEP CD38+ cycling	CD4 Th1
FAM3C_CLEC2D	0.848	1 MEP CD38+ cycling	CD4 Th1
ICAM3_aLb2 complex	4.239	1 MEP CD38+ cycling	CD4 Th1
LGALS9_SORL1	2.761	1 MEP CD38+ cycling	CD4 Th1
MIF_TNFRSF14	21.478	1 MEP CD38+ cycling	CD4 Th1
LGALS9_CD47	2.891	1 MEP CD38+ cycling	CD4 Th1
LGALS9_CD44	3.391	1 MEP CD38+ cycling	CD4 Th1
FGFR3_EPHA4	0.196	1 MEP CD38+ cycling	CD4 Th17
HLA-A_KIR3DL1	11.717	1 MEP CD38+ cycling	CD4 Th17
CXADR_FAM3C	0.348	1 MEP CD38+ cycling	CD4 Th17
CDH1_aEb7 complex	1.261	1 MEP CD38+ cycling	CD4 Th17
CDH1_KLRG1	1.217	1 MEP CD38+ cycling	CD4 Th17
HLA-C_FAM3C	12.717	1 MEP CD38+ cycling	CD4 Th17
LTBR_LTB	1.935	1 MEP CD38+ cycling	CD4 Th17
TGFB1_TGFBR3	4.283	1 MEP CD38+ cycling	CD4 Th17
ICAM4_aLb2 complex	2.587	1 MEP CD38+ cycling	CD4 Th17
LAMP1_FAM3C	2.109	1 MEP CD38+ cycling	CD4 Th17
ICAM2_aLb2 complex	1.543	1 MEP CD38+ cycling	CD4 Th17
FAM3C_CLEC2D	0.804	1 MEP CD38+ cycling	CD4 Th17
ICAM3_aLb2 complex	4.087	1 MEP CD38+ cycling	CD4 Th17
LGALS9_SORL1	2.935	1 MEP CD38+ cycling	CD4 Th17
MIF_TNFRSF14	21.283	1 MEP CD38+ cycling	CD4 Th17
LGALS9_CD47	2.761	1 MEP CD38+ cycling	CD4 Th17
LGALS9_CD44	3.587	1 MEP CD38+ cycling	CD4 Th17
ADORA2B_ENTPD1	0.196	1 MEP CD38+ cycling	CD4 treg
LAMC1_a6b1 complex	0.196	1 MEP CD38+ cycling	CD4 treg
CD47_SIRPG	3.283	1 MEP CD38+ cycling	CD4 treg
CDH1_aEb7 complex	1.261	1 MEP CD38+ cycling	CD4 treg
CD40LG_a5b1 complex	0.522	1 MEP CD38+ cycling	CD4 treg
LTBR_LTB	3.196	1 MEP CD38+ cycling	CD4 treg
ICAM4_aLb2 complex	1963-02-01	1 MEP CD38+ cycling	CD4 treg
ICAM2_aLb2 complex	1.587	1 MEP CD38+ cycling	CD4 treg
FAM3C_CLEC2D	0.717	1 MEP CD38+ cycling	CD4 treg
ICAM3_aLb2 complex	2013-04-01	1 MEP CD38+ cycling	CD4 treg
LGALS9_SORL1	2.826	1 MEP CD38+ cycling	CD4 treg
MIF_TNFRSF14	21.413	1 MEP CD38+ cycling	CD4 treg
LGALS9_CD47	3.196	1 MEP CD38+ cycling	CD4 treg
LGALS9_CD44	3.543	1 MEP CD38+ cycling	CD4 treg
LGALS9_PTPRK	2.696	1 MEP CD38+ cycling	CD8 Tcm/n
LAMC1_a6b1 complex	0.152	1 MEP CD38+ cycling	CD8 Tcm/n
CD47_SIRPG	3.174	1 MEP CD38+ cycling	CD8 Tcm/n
CDH1_aEb7 complex	1.217	1 MEP CD38+ cycling	CD8 Tcm/n
LTBR_LTB	2.239	1 MEP CD38+ cycling	CD8 Tcm/n
ICAM4_aLb2 complex	2.565	1 MEP CD38+ cycling	CD8 Tcm/n
ICAM2_aLb2 complex	1.522	1 MEP CD38+ cycling	CD8 Tcm/n
FAM3C_CLEC2D	0.826	1 MEP CD38+ cycling	CD8 Tcm/n
ICAM3_aLb2 complex	4.065	1 MEP CD38+ cycling	CD8 Tcm/n
LGALS9_SORL1	2.848	1 MEP CD38+ cycling	CD8 Tcm/n
MIF_TNFRSF14	21.435	1 MEP CD38+ cycling	CD8 Tcm/n
LGALS9_CD47	2.935	1 MEP CD38+ cycling	CD8 Tcm/n
LGALS9_CD44	3.435	1 MEP CD38+ cycling	CD8 Tcm/n
GP1BA_aMb2 complex	0.413	1 MEP CD38+ cycling	CD8 Tem/emra
CDH1_KLRG1	1.609	1 MEP CD38+ cycling	CD8 Tem/emra
IL1B_ADRB2	1.804	1 MEP CD38+ cycling	CD8 Tem/emra
CLEC2B_KLRF1	1937-02-01	1 MEP CD38+ cycling	CD8 Tem/emra
PGRMC2_CCL4L2	1.043	1 MEP CD38+ cycling	CD8 Tem/emra
JAM3_aMb2 complex	0.391	1 MEP CD38+ cycling	CD8 Tem/emra
F11R_aLb2 complex	0.391	1 MEP CD38+ cycling	CD8 Tem/emra
CD40LG_a5b1 complex	0.522	1 MEP CD38+ cycling	CD8 Tem/emra
TGFB1_TGFBR3	1963-04-01	1 MEP CD38+ cycling	CD8 Tem/emra
ICAM4_aLb2 complex	2.826	1 MEP CD38+ cycling	CD8 Tem/emra
ICAM2_aLb2 complex	1.783	1 MEP CD38+ cycling	CD8 Tem/emra
FAM3C_CLEC2D	1.022	1 MEP CD38+ cycling	CD8 Tem/emra
ICAM3_aLb2 complex	4.326	1 MEP CD38+ cycling	CD8 Tem/emra
LGALS9_SORL1	2.804	1 MEP CD38+ cycling	CD8 Tem/emra
MIF_TNFRSF14	21.543	1 MEP CD38+ cycling	CD8 Tem/emra
LGALS9_CD47	3.022	1 MEP CD38+ cycling	CD8 Tem/emra
LGALS9_CD44	3.152	1 MEP CD38+ cycling	CD8 Tem/emra
HLA-E_KLRK1	4.413	1 MEP CD38+ cycling	CD8 Tem/rm
CDH1_aEb7 complex	1.239	1 MEP CD38+ cycling	CD8 Tem/rm
CDH1_KLRG1	1.478	1 MEP CD38+ cycling	CD8 Tem/rm
IL1B_ADRB2	1.761	1 MEP CD38+ cycling	CD8 Tem/rm
CLEC2B_KLRF1	2.304	1 MEP CD38+ cycling	CD8 Tem/rm
PGRMC2_CCL4L2	2022-05-01	1 MEP CD38+ cycling	CD8 Tem/rm
F11R_aLb2 complex	0.283	1 MEP CD38+ cycling	CD8 Tem/rm
TGFB1_TGFBR3	4.348	1 MEP CD38+ cycling	CD8 Tem/rm
ICAM4_aLb2 complex	2.717	1 MEP CD38+ cycling	CD8 Tem/rm
ICAM2_aLb2 complex	1.674	1 MEP CD38+ cycling	CD8 Tem/rm
FAM3C_CLEC2D	0.957	1 MEP CD38+ cycling	CD8 Tem/rm
ICAM3_aLb2 complex	4.217	1 MEP CD38+ cycling	CD8 Tem/rm
LGALS9_SORL1	2.696	1 MEP CD38+ cycling	CD8 Tem/rm
MIF_TNFRSF14	21.348	1 MEP CD38+ cycling	CD8 Tem/rm
LGALS9_CD47	2.848	1 MEP CD38+ cycling	CD8 Tem/rm
LGALS9_CD44	3.391	1 MEP CD38+ cycling	CD8 Tem/rm
PTGIR_GHRL	0.217	1 MEP CD38+ cycling	Mono DC
ADORA2B_ENTPD1	0.37	1 MEP CD38+ cycling	Mono DC
EPHB4_EFNB1	0.326	1 MEP CD38+ cycling	Mono DC
NTRK1_GRN	3.783	1 MEP CD38+ cycling	Mono DC
ANXA1_FPR3	11.848	1 MEP CD38+ cycling	Mono DC
PTGER3_GHRL	0.196	1 MEP CD38+ cycling	Mono DC
EPHB6_EFNB1	0.348	1 MEP CD38+ cycling	Mono DC
NTRK1_GPI	0.761	1 MEP CD38+ cycling	Mono DC
NTRK1_NAMPT	0.609	1 MEP CD38+ cycling	Mono DC
COPA_P2RY6	1.435	1 MEP CD38+ cycling	Mono DC
PTPRC_MRC1	2013-03-01	1 MEP CD38+ cycling	Mono DC
NAMPT_P2RY6	1937-01-01	1 MEP CD38+ cycling	Mono DC
ANXA1_FPR1	11.978	1 MEP CD38+ cycling	Mono DC
CD99_PILRA	1937-05-01	1 MEP CD38+ cycling	Mono DC
CD44_HBEGF	2.478	1 MEP CD38+ cycling	Mono DC
CD47_SIRB1 complex	3.174	1 MEP CD38+ cycling	Mono DC
PLXNC1_SEMA7A	1.913	1 MEP CD38+ cycling	Mono DC
LGALS9_LRP1	2.826	1 MEP CD38+ cycling	Mono DC
HLA-DPA1_TNFSF9	2022-05-08	1 MEP CD38+ cycling	Mono DC
PTPRC_CD22	2.935	1 MEP CD38+ cycling	Mono DC
CSF1_SIRPA	0.957	1 MEP CD38+ cycling	Mono DC
TNFRSF13C_TNFSF13B	0.783	1 MEP CD38+ cycling	Mono DC
CDH1_aEb7 complex	1.413	1 MEP CD38+ cycling	Mono DC
CDH1_KLRG1	1.239	1 MEP CD38+ cycling	Mono DC
PGRMC2_CCL4L2	4.783	1 MEP CD38+ cycling	Mono DC
LGALS9_HAVCR2	2.913	1 MEP CD38+ cycling	Mono DC
COPA_SORT1	1.478	1 MEP CD38+ cycling	Mono DC
TNFRSF10A_TNFSF10	0.435	1 MEP CD38+ cycling	Mono DC
CD40LG_a5b1 complex	0.783	1 MEP CD38+ cycling	Mono DC
TGFB1_TGFbeta receptor1	4.239	1 MEP CD38+ cycling	Mono DC
CD40_TNFSF13B	0.826	1 MEP CD38+ cycling	Mono DC
HLA-F_LILRB2	1.022	1 MEP CD38+ cycling	Mono DC
HLA-DPB1_TNFSF13B	7.652	1 MEP CD38+ cycling	Mono DC
FBN1_a5b1 complex	0.457	1 MEP CD38+ cycling	Mono DC
TNFRSF1A_GRN	4.239	1 MEP CD38+ cycling	Mono DC
TGFB1_TGFBR3	4.261	1 MEP CD38+ cycling	Mono DC
ICAM4_aLb2 complex	1963-02-01	1 MEP CD38+ cycling	Mono DC
TFRC_TNFSF13B	3.804	1 MEP CD38+ cycling	Mono DC
TNFRSF10B_TNFSF10	0.457	1 MEP CD38+ cycling	Mono DC
LGALS9_SLC1A5	2.957	1 MEP CD38+ cycling	Mono DC
ICAM2_aLb2 complex	1.587	1 MEP CD38+ cycling	Mono DC
FAM3C_CLEC2D	0.717	1 MEP CD38+ cycling	Mono DC
ICAM3_aLb2 complex	2013-04-01	1 MEP CD38+ cycling	Mono DC
LGALS9_SORL1	2.739	1 MEP CD38+ cycling	Mono DC
MIF_TNFRSF14	21.739	1 MEP CD38+ cycling	Mono DC
LGALS9_CD47	3.239	1 MEP CD38+ cycling	Mono DC
LGALS9_CD44	4	1 MEP CD38+ cycling	Mono DC
ADORA2B_ENTPD1	0.261	1 MEP CD38+ cycling	Mono classical
ADGRL1_NRG1	0.283	1 MEP CD38+ cycling	Mono classical
NTRK1_GRN	2.087	1 MEP CD38+ cycling	Mono classical
HLA-DPB1_NRG1	7.087	1 MEP CD38+ cycling	Mono classical
NTRK1_NAMPT	1.043	1 MEP CD38+ cycling	Mono classical
ANXA1_FPR1	12.391	1 MEP CD38+ cycling	Mono classical
CD99_PILRA	5	1 MEP CD38+ cycling	Mono classical
CD44_HBEGF	2.587	1 MEP CD38+ cycling	Mono classical
CD47_SIRB1 complex	3.239	1 MEP CD38+ cycling	Mono classical
LGALS9_LRP1	3	1 MEP CD38+ cycling	Mono classical
CSF1_SIRPA	0.913	1 MEP CD38+ cycling	Mono classical
GP1BA_aMb2 complex	0.283	1 MEP CD38+ cycling	Mono classical
CDH1_aEb7 complex	1.261	1 MEP CD38+ cycling	Mono classical
JAM3_aMb2 complex	0.261	1 MEP CD38+ cycling	Mono classical
COPA_SORT1	1.413	1 MEP CD38+ cycling	Mono classical
CD40LG_a5b1 complex	0.609	1 MEP CD38+ cycling	Mono classical
LAMP1_VSTM1	2.217	1 MEP CD38+ cycling	Mono classical
HLA-DPB1_TNFSF13B	1937-07-01	1 MEP CD38+ cycling	Mono classical
TNFRSF1A_GRN	2.543	1 MEP CD38+ cycling	Mono classical
ICAM4_aLb2 complex	2.696	1 MEP CD38+ cycling	Mono classical
TFRC_TNFSF13B	3.522	1 MEP CD38+ cycling	Mono classical
TNFRSF10B_TNFSF10	0.239	1 MEP CD38+ cycling	Mono classical
ICAM2_aLb2 complex	1.652	1 MEP CD38+ cycling	Mono classical
ICAM3_aLb2 complex	4.196	1 MEP CD38+ cycling	Mono classical
LGALS9_SORL1	2.978	1 MEP CD38+ cycling	Mono classical
MIF_TNFRSF14	21.261	1 MEP CD38+ cycling	Mono classical
LGALS9_CD47	1987-02-01	1 MEP CD38+ cycling	Mono classical
LGALS9_CD44	3.587	1 MEP CD38+ cycling	Mono classical
ADORA2B_ENTPD1	0.283	1 MEP CD38+ cycling	Mono non-classical
NTRK1_GRN	2022-05-01	1 MEP CD38+ cycling	Mono non-classical
NTRK1_NAMPT	1	1 MEP CD38+ cycling	Mono non-classical
ANXA1_FPR1	11.891	1 MEP CD38+ cycling	Mono non-classical
CD99_PILRA	5.826	1 MEP CD38+ cycling	Mono non-classical
CD44_HBEGF	2.391	1 MEP CD38+ cycling	Mono non-classical
CD47_SIRB1 complex	3.152	1 MEP CD38+ cycling	Mono non-classical
LGALS9_LRP1	3.043	1 MEP CD38+ cycling	Mono non-classical
CSF1_SIRPA	0.935	1 MEP CD38+ cycling	Mono non-classical
PGRMC2_CCL4L2	2.913	1 MEP CD38+ cycling	Mono non-classical
LGALS9_HAVCR2	2.717	1 MEP CD38+ cycling	Mono non-classical
COPA_SORT1	1.457	1 MEP CD38+ cycling	Mono non-classical
TNFRSF10A_TNFSF10	0.261	1 MEP CD38+ cycling	Mono non-classical
F11R_aLb2 complex	0.522	1 MEP CD38+ cycling	Mono non-classical
LAMP1_VSTM1	2.239	1 MEP CD38+ cycling	Mono non-classical
HLA-F_LILRB2	2.217	1 MEP CD38+ cycling	Mono non-classical
HLA-F_LILRB1	1.413	1 MEP CD38+ cycling	Mono non-classical
HLA-DPB1_TNFSF13B	7.326	1 MEP CD38+ cycling	Mono non-classical
TNFRSF1A_GRN	1.957	1 MEP CD38+ cycling	Mono non-classical
ICAM4_aLb2 complex	2.957	1 MEP CD38+ cycling	Mono non-classical
TFRC_TNFSF13B	3.478	1 MEP CD38+ cycling	Mono non-classical
TNFRSF10B_TNFSF10	0.283	1 MEP CD38+ cycling	Mono non-classical
LGALS9_SLC1A5	2.848	1 MEP CD38+ cycling	Mono non-classical
ICAM2_aLb2 complex	1.913	1 MEP CD38+ cycling	Mono non-classical
ICAM3_aLb2 complex	4.457	1 MEP CD38+ cycling	Mono non-classical
LGALS9_SORL1	2.783	1 MEP CD38+ cycling	Mono non-classical
MIF_TNFRSF14	21.435	1 MEP CD38+ cycling	Mono non-classical
LGALS9_CD47	2.957	1 MEP CD38+ cycling	Mono non-classical
LGALS9_CD44	3.826	1 MEP CD38+ cycling	Mono non-classical
HLA-C_KIR2DL3	12.783	1 MEP CD38+ cycling	NK
HLA-E_KLRC2	4.522	1 MEP CD38+ cycling	NK
HLA-B_KIR3DL2	16.152	1 MEP CD38+ cycling	NK
HLA-E_KLRK1	4.457	1 MEP CD38+ cycling	NK
CDH1_aEb7 complex	1.283	1 MEP CD38+ cycling	NK
CDH1_KLRG1	1.391	1 MEP CD38+ cycling	NK
IL1B_ADRB2	1.783	1 MEP CD38+ cycling	NK
CLEC2B_KLRF1	2.304	1 MEP CD38+ cycling	NK
PGRMC2_CCL4L2	0.978	1 MEP CD38+ cycling	NK
TGFB1_TGFbeta receptor1	4.217	1 MEP CD38+ cycling	NK
TGFB1_TGFBR3	4.326	1 MEP CD38+ cycling	NK
ICAM4_aLb2 complex	2.674	1 MEP CD38+ cycling	NK
ICAM2_aLb2 complex	1963-01-01	1 MEP CD38+ cycling	NK
FAM3C_CLEC2D	0.696	1 MEP CD38+ cycling	NK
ICAM3_aLb2 complex	4.174	1 MEP CD38+ cycling	NK
LGALS9_SORL1	2.848	1 MEP CD38+ cycling	NK
MIF_TNFRSF14	21.261	1 MEP CD38+ cycling	NK
LGALS9_CD47	2.826	1 MEP CD38+ cycling	NK
LGALS9_CD44	3.174	1 MEP CD38+ cycling	NK
HLA-C_KIR2DL1	1987-12-01	1 MEP CD38+ cycling	NK CD16+
HLA-C_KIR2DL3	12.717	1 MEP CD38+ cycling	NK CD16+
HLA-E_KLRC1	4.543	1 MEP CD38+ cycling	NK CD16+
HLA-B_KIR3DL2	16.304	1 MEP CD38+ cycling	NK CD16+
GP1BA_aMb2 complex	0.304	1 MEP CD38+ cycling	NK CD16+
CDH1_KLRG1	1.217	1 MEP CD38+ cycling	NK CD16+
IL1B_ADRB2	1.761	1 MEP CD38+ cycling	NK CD16+
CLEC2B_KLRF1	2.413	1 MEP CD38+ cycling	NK CD16+
LGALS9_HAVCR2	2.783	1 MEP CD38+ cycling	NK CD16+
JAM3_aMb2 complex	0.283	1 MEP CD38+ cycling	NK CD16+
TGFB1_TGFBR3	1937-04-01	1 MEP CD38+ cycling	NK CD16+
ICAM4_aLb2 complex	2.609	1 MEP CD38+ cycling	NK CD16+
ICAM2_aLb2 complex	1.565	1 MEP CD38+ cycling	NK CD16+
ICAM3_aLb2 complex	4.109	1 MEP CD38+ cycling	NK CD16+
LGALS9_SORL1	2.696	1 MEP CD38+ cycling	NK CD16+
MIF_TNFRSF14	21.261	1 MEP CD38+ cycling	NK CD16+
LGALS9_CD47	2.848	1 MEP CD38+ cycling	NK CD16+
LGALS9_CD44	3.087	1 MEP CD38+ cycling	NK CD16+
HLA-C_KIR2DL3	12.848	1 MEP CD38+ cycling	NK CD16-
HLA-E_KLRC1	4.913	1 MEP CD38+ cycling	NK CD16-
HLA-E_KLRC2	4.435	1 MEP CD38+ cycling	NK CD16-
HLA-E_KLRK1	4.435	1 MEP CD38+ cycling	NK CD16-
GP1BA_aMb2 complex	0.239	1 MEP CD38+ cycling	NK CD16-
CDH1_aEb7 complex	1.239	1 MEP CD38+ cycling	NK CD16-
CDH1_KLRG1	1.348	1 MEP CD38+ cycling	NK CD16-
CLEC2B_KLRF1	2.739	1 MEP CD38+ cycling	NK CD16-
PGRMC2_CCL4L2	1.283	1 MEP CD38+ cycling	NK CD16-
JAM3_aMb2 complex	0.217	1 MEP CD38+ cycling	NK CD16-
CD40LG_a5b1 complex	0.543	1 MEP CD38+ cycling	NK CD16-
TGFB1_TGFBR3	4.261	1 MEP CD38+ cycling	NK CD16-
ICAM4_aLb2 complex	1963-02-01	1 MEP CD38+ cycling	NK CD16-
LGALS9_SLC1A5	2.739	1 MEP CD38+ cycling	NK CD16-
ICAM2_aLb2 complex	1.587	1 MEP CD38+ cycling	NK CD16-
FAM3C_CLEC2D	0.761	1 MEP CD38+ cycling	NK CD16-
ICAM3_aLb2 complex	2013-04-01	1 MEP CD38+ cycling	NK CD16-
LGALS9_SORL1	2.935	1 MEP CD38+ cycling	NK CD16-
MIF_TNFRSF14	21.326	1 MEP CD38+ cycling	NK CD16-
LGALS9_CD47	2.957	1 MEP CD38+ cycling	NK CD16-
LGALS9_CD44	3.457	1 MEP CD38+ cycling	NK CD16-
HLA-E_KLRC1	4.413	1 MEP CD38+ cycling	Unconv: MAIT
LAMC1_a6b1 complex	0.152	1 MEP CD38+ cycling	Unconv: MAIT
CXADR_FAM3C	0.435	1 MEP CD38+ cycling	Unconv: MAIT
CD47_SIRPG	3.152	1 MEP CD38+ cycling	Unconv: MAIT
CDH1_aEb7 complex	1.304	1 MEP CD38+ cycling	Unconv: MAIT
CDH1_KLRG1	1.717	1 MEP CD38+ cycling	Unconv: MAIT
IL1B_ADRB2	1.891	1 MEP CD38+ cycling	Unconv: MAIT
CD40_CD40LG	0.217	1 MEP CD38+ cycling	Unconv: MAIT
TNFRSF10A_TNFSF10	0.196	1 MEP CD38+ cycling	Unconv: MAIT
HLA-C_FAM3C	12.804	1 MEP CD38+ cycling	Unconv: MAIT
LTBR_LTB	4.304	1 MEP CD38+ cycling	Unconv: MAIT
ICAM4_aLb2 complex	2.674	1 MEP CD38+ cycling	Unconv: MAIT
LAMP1_FAM3C	2.196	1 MEP CD38+ cycling	Unconv: MAIT
ICAM2_aLb2 complex	1963-01-01	1 MEP CD38+ cycling	Unconv: MAIT
ICAM3_aLb2 complex	4.174	1 MEP CD38+ cycling	Unconv: MAIT
LGALS9_SORL1	2.761	1 MEP CD38+ cycling	Unconv: MAIT
MIF_TNFRSF14	21.348	1 MEP CD38+ cycling	Unconv: MAIT
LGALS9_CD47	2.913	1 MEP CD38+ cycling	Unconv: MAIT
LGALS9_CD44	2022-05-03	1 MEP CD38+ cycling	Unconv: MAIT
HLA-E_KLRK1	4.478	1 MEP CD38+ cycling	Unconv: NKT
GP1BA_aMb2 complex	0.261	1 MEP CD38+ cycling	Unconv: NKT
CDH1_KLRG1	1.587	1 MEP CD38+ cycling	Unconv: NKT
IL1B_ADRB2	1.804	1 MEP CD38+ cycling	Unconv: NKT
CLEC2B_KLRF1	2.348	1 MEP CD38+ cycling	Unconv: NKT
PGRMC2_CCL4L2	1.087	1 MEP CD38+ cycling	Unconv: NKT
F11R_aLb2 complex	0.435	1 MEP CD38+ cycling	Unconv: NKT
TGFB1_TGFBR3	4.326	1 MEP CD38+ cycling	Unconv: NKT
ICAM4_aLb2 complex	1987-02-01	1 MEP CD38+ cycling	Unconv: NKT
ICAM2_aLb2 complex	1.826	1 MEP CD38+ cycling	Unconv: NKT
FAM3C_CLEC2D	0.848	1 MEP CD38+ cycling	Unconv: NKT
ICAM3_aLb2 complex	1937-04-01	1 MEP CD38+ cycling	Unconv: NKT
LGALS9_SORL1	2.891	1 MEP CD38+ cycling	Unconv: NKT
MIF_TNFRSF14	21.457	1 MEP CD38+ cycling	Unconv: NKT
LGALS9_CD47	3.065	1 MEP CD38+ cycling	Unconv: NKT
LGALS9_CD44	3.109	1 MEP CD38+ cycling	Unconv: NKT
HLA-C_KIR2DL1	12.761	1 MEP CD38+ cycling	Unconv: Tgd
HLA-A_KIR3DL1	11.717	1 MEP CD38+ cycling	Unconv: Tgd
HLA-C_KIR2DL3	12.891	1 MEP CD38+ cycling	Unconv: Tgd
HLA-E_KLRC2	4.565	1 MEP CD38+ cycling	Unconv: Tgd
HLA-B_KIR3DL2	16.261	1 MEP CD38+ cycling	Unconv: Tgd
CD47_SIRPG	3.217	1 MEP CD38+ cycling	Unconv: Tgd
HLA-E_KLRK1	2022-05-04	1 MEP CD38+ cycling	Unconv: Tgd
CDH1_aEb7 complex	1.217	1 MEP CD38+ cycling	Unconv: Tgd
CDH1_KLRG1	1.565	1 MEP CD38+ cycling	Unconv: Tgd
IL1B_ADRB2	1.804	1 MEP CD38+ cycling	Unconv: Tgd
CLEC2B_KLRF1	2.696	1 MEP CD38+ cycling	Unconv: Tgd
F11R_aLb2 complex	0.391	1 MEP CD38+ cycling	Unconv: Tgd
TGFB1_TGFBR3	4.283	1 MEP CD38+ cycling	Unconv: Tgd
ICAM4_aLb2 complex	2.826	1 MEP CD38+ cycling	Unconv: Tgd
ICAM2_aLb2 complex	1.783	1 MEP CD38+ cycling	Unconv: Tgd
FAM3C_CLEC2D	0.783	1 MEP CD38+ cycling	Unconv: Tgd
ICAM3_aLb2 complex	4.326	1 MEP CD38+ cycling	Unconv: Tgd
LGALS9_SORL1	2.717	1 MEP CD38+ cycling	Unconv: Tgd
MIF_TNFRSF14	21.261	1 MEP CD38+ cycling	Unconv: Tgd
LGALS9_CD47	2.978	1 MEP CD38+ cycling	Unconv: Tgd
LGALS9_CD44	3.087	1 MEP CD38+ cycling	Unconv: Tgd
NTRK1_GRN	2022-05-02	1 MEP CD38+ cycling	pDC
COPA_P2RY6	1.413	1 MEP CD38+ cycling	pDC
NAMPT_P2RY6	1.348	1 MEP CD38+ cycling	pDC
CD47_SIRB1 complex	3.196	1 MEP CD38+ cycling	pDC
PLXNC1_SEMA7A	1.935	1 MEP CD38+ cycling	pDC
HLA-DPA1_TNFSF9	8.196	1 MEP CD38+ cycling	pDC
CDH1_aEb7 complex	1.435	1 MEP CD38+ cycling	pDC
CSF1_SLC7A1	0.913	1 MEP CD38+ cycling	pDC
TGFB1_TGFbeta receptor1	4.326	1 MEP CD38+ cycling	pDC
HLA-DPB1_TNFSF13B	7.087	1 MEP CD38+ cycling	pDC
TNFRSF1A_GRN	2.957	1 MEP CD38+ cycling	pDC
TGFB1_TGFBR3	4.326	1 MEP CD38+ cycling	pDC
ICAM4_aLb2 complex	2.609	1 MEP CD38+ cycling	pDC
TFRC_TNFSF13B	3.239	1 MEP CD38+ cycling	pDC
LGALS9_SLC1A5	2.826	1 MEP CD38+ cycling	pDC
ICAM2_aLb2 complex	1.565	1 MEP CD38+ cycling	pDC
ICAM3_aLb2 complex	4.109	1 MEP CD38+ cycling	pDC
LGALS9_SORL1	2.826	1 MEP CD38+ cycling	pDC
MIF_TNFRSF14	21.326	1 MEP CD38+ cycling	pDC
LGALS9_CD47	3.087	1 MEP CD38+ cycling	pDC
LGALS9_CD44	3.674	1 MEP CD38+ cycling	pDC
IL1 receptor_IL1B	1.848	2 HSC CD38- BCRABL low	0 MEP CD38+
PVR_TNFSF9	0.174	2 HSC CD38- BCRABL low	0 MEP CD38+
PLXNB2_SEMA4C	0.304	2 HSC CD38- BCRABL low	0 MEP CD38+
THY1_aMb2 complex	0.348	2 HSC CD38- BCRABL low	0 MEP CD38+
JAM2_a4b1 complex	1963-03-01	2 HSC CD38- BCRABL low	0 MEP CD38+
GALR3_GAL	0.522	2 HSC CD38- BCRABL low	0 MEP CD38+
IL15_IL15RA	0.174	2 HSC CD38- BCRABL low	0 MEP CD38+
TNFSF12_TNFRSF25	0.848	2 HSC CD38- BCRABL low	0 MEP CD38+
HLA-DPA1_TNFSF9	16.043	2 HSC CD38- BCRABL low	0 MEP CD38+
HLA-DPA1_GAL	16.37	2 HSC CD38- BCRABL low	0 MEP CD38+
IDE_CCL23	0.283	2 HSC CD38- BCRABL low	0 MEP CD38+
CD40_CD40LG	0.696	2 HSC CD38- BCRABL low	0 MEP CD38+
LGALS9_HAVCR2	1.283	2 HSC CD38- BCRABL low	0 MEP CD38+
SIRPA_CD47	2.717	2 HSC CD38- BCRABL low	0 MEP CD38+
JAM3_aMb2 complex	0.457	2 HSC CD38- BCRABL low	0 MEP CD38+
LGALS9_DAG1	1.413	2 HSC CD38- BCRABL low	0 MEP CD38+
SEMA4A_PLXND1	0.478	2 HSC CD38- BCRABL low	0 MEP CD38+
LAMP1_VSTM1	1.391	2 HSC CD38- BCRABL low	0 MEP CD38+
TGFB1_TGFbeta receptor1	3.087	2 HSC CD38- BCRABL low	0 MEP CD38+
CD40_TNFSF13B	0.674	2 HSC CD38- BCRABL low	0 MEP CD38+
PLAUR_a4b1 complex	1963-03-01	2 HSC CD38- BCRABL low	0 MEP CD38+
HLA-DPB1_TNFSF13B	16.196	2 HSC CD38- BCRABL low	0 MEP CD38+
LAMP1_FAM3C	1.348	2 HSC CD38- BCRABL low	0 MEP CD38+
CD52_SIGLEC10	7.804	2 HSC CD38- BCRABL low	0 MEP CD38+
CD96_NECTIN1	0.391	2 HSC CD38- BCRABL low	0 MEP CD38+
PLXNB2_SEMA4D	0.37	2 HSC CD38- BCRABL low	0 MEP CD38+
PECAM1_CD38	1.935	2 HSC CD38- BCRABL low	0 MEP CD38+
LGALS9_SLC1A5	1.913	2 HSC CD38- BCRABL low	0 MEP CD38+
CD55_ADGRE5	0.826	2 HSC CD38- BCRABL low	0 MEP CD38+
FAM3C_CLEC2D	0.5	2 HSC CD38- BCRABL low	0 MEP CD38+
SELL_CD34	2.565	2 HSC CD38- BCRABL low	0 MEP CD38+
SELL_SELPLG	1.913	2 HSC CD38- BCRABL low	0 MEP CD38+
MIF_TNFRSF14	8	2 HSC CD38- BCRABL low	0 MEP CD38+
LGALS9_CD47	1987-03-01	2 HSC CD38- BCRABL low	0 MEP CD38+
LGALS9_CD44	2.457	2 HSC CD38- BCRABL low	0 MEP CD38+
TNFSF12_TNFRSF12A	0.391	2 HSC CD38- BCRABL low	1 MEP CD38+ cycling
IL1 receptor_IL1B	1.783	2 HSC CD38- BCRABL low	1 MEP CD38+ cycling
GDF11_TGFR_AVR2B	0.478	2 HSC CD38- BCRABL low	1 MEP CD38+ cycling
JAM2_JAM3	0.196	2 HSC CD38- BCRABL low	1 MEP CD38+ cycling
PLXNB2_SEMA4C	0.283	2 HSC CD38- BCRABL low	1 MEP CD38+ cycling
LGALS9_COLEC12	1.304	2 HSC CD38- BCRABL low	1 MEP CD38+ cycling
THY1_aMb2 complex	0.413	2 HSC CD38- BCRABL low	1 MEP CD38+ cycling
JAM2_a4b1 complex	3.326	2 HSC CD38- BCRABL low	1 MEP CD38+ cycling
GALR3_GAL	1.435	2 HSC CD38- BCRABL low	1 MEP CD38+ cycling
IL15_IL15RA	0.196	2 HSC CD38- BCRABL low	1 MEP CD38+ cycling
TNFSF12_TNFRSF25	0.696	2 HSC CD38- BCRABL low	1 MEP CD38+ cycling
JAM3_JAM3	0.261	2 HSC CD38- BCRABL low	1 MEP CD38+ cycling
HLA-DPA1_GAL	17.283	2 HSC CD38- BCRABL low	1 MEP CD38+ cycling
IDE_CCL23	0.543	2 HSC CD38- BCRABL low	1 MEP CD38+ cycling
ADGRG5_FAM3C	0.739	2 HSC CD38- BCRABL low	1 MEP CD38+ cycling
CD40_CD40LG	0.543	2 HSC CD38- BCRABL low	1 MEP CD38+ cycling
CSF1_SLC7A1	0.63	2 HSC CD38- BCRABL low	1 MEP CD38+ cycling
LGALS9_HAVCR2	1.348	2 HSC CD38- BCRABL low	1 MEP CD38+ cycling
SIRPA_CD47	3.152	2 HSC CD38- BCRABL low	1 MEP CD38+ cycling
JAM3_aMb2 complex	0.522	2 HSC CD38- BCRABL low	1 MEP CD38+ cycling
LGALS9_DAG1	1.435	2 HSC CD38- BCRABL low	1 MEP CD38+ cycling
SEMA4A_PLXND1	0.696	2 HSC CD38- BCRABL low	1 MEP CD38+ cycling
LAMP1_VSTM1	1.522	2 HSC CD38- BCRABL low	1 MEP CD38+ cycling
TGFB1_TGFbeta receptor1	3.065	2 HSC CD38- BCRABL low	1 MEP CD38+ cycling
CD40_TNFSF13B	1.935	2 HSC CD38- BCRABL low	1 MEP CD38+ cycling
PLAUR_a4b1 complex	3.326	2 HSC CD38- BCRABL low	1 MEP CD38+ cycling
HLA-DPB1_TNFSF13B	17.457	2 HSC CD38- BCRABL low	1 MEP CD38+ cycling
FBN1_a5b1 complex	0.348	2 HSC CD38- BCRABL low	1 MEP CD38+ cycling
TNFSF10_RIPK1	0.457	2 HSC CD38- BCRABL low	1 MEP CD38+ cycling
LAMP1_FAM3C	1.804	2 HSC CD38- BCRABL low	1 MEP CD38+ cycling
TFRC_TNFSF13B	2.761	2 HSC CD38- BCRABL low	1 MEP CD38+ cycling
CD52_SIGLEC10	7.935	2 HSC CD38- BCRABL low	1 MEP CD38+ cycling
CD96_NECTIN1	2013-01-01	2 HSC CD38- BCRABL low	1 MEP CD38+ cycling
PLXNB2_SEMA4D	0.391	2 HSC CD38- BCRABL low	1 MEP CD38+ cycling
PECAM1_CD38	3.283	2 HSC CD38- BCRABL low	1 MEP CD38+ cycling
LGALS9_SLC1A5	2.522	2 HSC CD38- BCRABL low	1 MEP CD38+ cycling
CD74_MIF	47.522	2 HSC CD38- BCRABL low	1 MEP CD38+ cycling
CD55_ADGRE5	0.935	2 HSC CD38- BCRABL low	1 MEP CD38+ cycling
SELL_CD34	4.196	2 HSC CD38- BCRABL low	1 MEP CD38+ cycling
SELL_SELPLG	2.065	2 HSC CD38- BCRABL low	1 MEP CD38+ cycling
MIF_TNFRSF14	8.239	2 HSC CD38- BCRABL low	1 MEP CD38+ cycling
LGALS9_CD47	4.304	2 HSC CD38- BCRABL low	1 MEP CD38+ cycling
LGALS9_CD44	3.522	2 HSC CD38- BCRABL low	1 MEP CD38+ cycling
COL24A1_a2b1 complex	0.283	2 HSC CD38- BCRABL low	2 HSC CD38- BCRABL low
THY1_aXb2 complex	0.196	2 HSC CD38- BCRABL low	2 HSC CD38- BCRABL low
COL9A2_a2b1 complex	0.283	2 HSC CD38- BCRABL low	2 HSC CD38- BCRABL low
IL1 receptor_IL1B	0.739	2 HSC CD38- BCRABL low	2 HSC CD38- BCRABL low
NOTCH1_NOV	0.457	2 HSC CD38- BCRABL low	2 HSC CD38- BCRABL low
COL18A1_a2b1 complex	0.478	2 HSC CD38- BCRABL low	2 HSC CD38- BCRABL low
TGFB1_TGFbeta receptor2	3.087	2 HSC CD38- BCRABL low	2 HSC CD38- BCRABL low
JAM2_JAM3	0.326	2 HSC CD38- BCRABL low	2 HSC CD38- BCRABL low
PTPRC_MRC1	4.283	2 HSC CD38- BCRABL low	2 HSC CD38- BCRABL low
JAM2_a4b1 complex	1.326	2 HSC CD38- BCRABL low	2 HSC CD38- BCRABL low
CXCL2_DPP4	0.37	2 HSC CD38- BCRABL low	2 HSC CD38- BCRABL low
ESAM_ESAM	0.261	2 HSC CD38- BCRABL low	2 HSC CD38- BCRABL low
IL15_IL15RA	0.174	2 HSC CD38- BCRABL low	2 HSC CD38- BCRABL low
TNFSF12_TNFRSF25	0.391	2 HSC CD38- BCRABL low	2 HSC CD38- BCRABL low
JAM3_JAM3	0.391	2 HSC CD38- BCRABL low	2 HSC CD38- BCRABL low
LGALS9_MRC2	1.304	2 HSC CD38- BCRABL low	2 HSC CD38- BCRABL low
ADGRG5_FAM3C	0.457	2 HSC CD38- BCRABL low	2 HSC CD38- BCRABL low
SIRPA_CD47	1.761	2 HSC CD38- BCRABL low	2 HSC CD38- BCRABL low
COPA_SORT1	1.152	2 HSC CD38- BCRABL low	2 HSC CD38- BCRABL low
F11R_aLb2 complex	0.457	2 HSC CD38- BCRABL low	2 HSC CD38- BCRABL low
SEMA4A_PLXND1	0.391	2 HSC CD38- BCRABL low	2 HSC CD38- BCRABL low
LAMP1_VSTM1	1.348	2 HSC CD38- BCRABL low	2 HSC CD38- BCRABL low
TGFB1_TGFbeta receptor1	3.174	2 HSC CD38- BCRABL low	2 HSC CD38- BCRABL low
CD40_TNFSF13B	0.739	2 HSC CD38- BCRABL low	2 HSC CD38- BCRABL low
HLA-DPB1_TNFSF13B	16.261	2 HSC CD38- BCRABL low	2 HSC CD38- BCRABL low
FBN1_a5b1 complex	0.457	2 HSC CD38- BCRABL low	2 HSC CD38- BCRABL low
MDK_SORL1	2.783	2 HSC CD38- BCRABL low	2 HSC CD38- BCRABL low
TNFSF10_RIPK1	0.283	2 HSC CD38- BCRABL low	2 HSC CD38- BCRABL low
LAMP1_FAM3C	1.522	2 HSC CD38- BCRABL low	2 HSC CD38- BCRABL low
TFRC_TNFSF13B	1.565	2 HSC CD38- BCRABL low	2 HSC CD38- BCRABL low
CD52_SIGLEC10	7.891	2 HSC CD38- BCRABL low	2 HSC CD38- BCRABL low
PLXNB2_SEMA4D	0.413	2 HSC CD38- BCRABL low	2 HSC CD38- BCRABL low
PECAM1_CD38	1.217	2 HSC CD38- BCRABL low	2 HSC CD38- BCRABL low
LGALS9_SLC1A5	1963-01-01	2 HSC CD38- BCRABL low	2 HSC CD38- BCRABL low
CD55_ADGRE5	1.283	2 HSC CD38- BCRABL low	2 HSC CD38- BCRABL low
ICAM2_aLb2 complex	0.717	2 HSC CD38- BCRABL low	2 HSC CD38- BCRABL low
SELL_CD34	3.783	2 HSC CD38- BCRABL low	2 HSC CD38- BCRABL low
ICAM3_aLb2 complex	1937-06-01	2 HSC CD38- BCRABL low	2 HSC CD38- BCRABL low
SELL_SELPLG	1.717	2 HSC CD38- BCRABL low	2 HSC CD38- BCRABL low
LGALS9_SORL1	1.804	2 HSC CD38- BCRABL low	2 HSC CD38- BCRABL low
MIF_TNFRSF14	8.413	2 HSC CD38- BCRABL low	2 HSC CD38- BCRABL low
LGALS9_CD47	2.913	2 HSC CD38- BCRABL low	2 HSC CD38- BCRABL low
LGALS9_CD44	3.826	2 HSC CD38- BCRABL low	2 HSC CD38- BCRABL low
MIF_TNFRSF10D	7.761	2 HSC CD38- BCRABL low	3 CMP BCRABL low
TNFSF10_TNFRSF10D	0.239	2 HSC CD38- BCRABL low	3 CMP BCRABL low
IL1 receptor_IL1B	1.457	2 HSC CD38- BCRABL low	3 CMP BCRABL low
JAM2_JAM3	0.283	2 HSC CD38- BCRABL low	3 CMP BCRABL low
THY1_aMb2 complex	0.217	2 HSC CD38- BCRABL low	3 CMP BCRABL low
JAM2_a4b1 complex	2.522	2 HSC CD38- BCRABL low	3 CMP BCRABL low
ESAM_ESAM	0.348	2 HSC CD38- BCRABL low	3 CMP BCRABL low
IL15_IL15RA	0.196	2 HSC CD38- BCRABL low	3 CMP BCRABL low
TNFSF12_TNFRSF25	0.391	2 HSC CD38- BCRABL low	3 CMP BCRABL low
JAM3_JAM3	0.348	2 HSC CD38- BCRABL low	3 CMP BCRABL low
HLA-DPA1_GAL	16.043	2 HSC CD38- BCRABL low	3 CMP BCRABL low
LGALS9_MRC2	1.413	2 HSC CD38- BCRABL low	3 CMP BCRABL low
IDE_CCL23	0.457	2 HSC CD38- BCRABL low	3 CMP BCRABL low
ADGRG5_FAM3C	0.543	2 HSC CD38- BCRABL low	3 CMP BCRABL low
CSF1_SLC7A1	0.565	2 HSC CD38- BCRABL low	3 CMP BCRABL low
SIRPA_CD47	3.717	2 HSC CD38- BCRABL low	3 CMP BCRABL low
JAM3_aMb2 complex	0.326	2 HSC CD38- BCRABL low	3 CMP BCRABL low
LGALS9_DAG1	1.391	2 HSC CD38- BCRABL low	3 CMP BCRABL low
COPA_SORT1	1.087	2 HSC CD38- BCRABL low	3 CMP BCRABL low
F11R_aLb2 complex	0.326	2 HSC CD38- BCRABL low	3 CMP BCRABL low
SEMA4A_PLXND1	0.761	2 HSC CD38- BCRABL low	3 CMP BCRABL low
LAMP1_VSTM1	1.478	2 HSC CD38- BCRABL low	3 CMP BCRABL low
CD40_TNFSF13B	1.217	2 HSC CD38- BCRABL low	3 CMP BCRABL low
PLAUR_a4b1 complex	2.522	2 HSC CD38- BCRABL low	3 CMP BCRABL low
HLA-DPB1_TNFSF13B	16.739	2 HSC CD38- BCRABL low	3 CMP BCRABL low
FBN1_a5b1 complex	0.304	2 HSC CD38- BCRABL low	3 CMP BCRABL low
TNFRSF1A_GRN	1.391	2 HSC CD38- BCRABL low	3 CMP BCRABL low
MDK_SORL1	2.543	2 HSC CD38- BCRABL low	3 CMP BCRABL low
TNFSF10_RIPK1	0.391	2 HSC CD38- BCRABL low	3 CMP BCRABL low
LAMP1_FAM3C	1.609	2 HSC CD38- BCRABL low	3 CMP BCRABL low
TFRC_TNFSF13B	2.043	2 HSC CD38- BCRABL low	3 CMP BCRABL low
CD52_SIGLEC10	8.261	2 HSC CD38- BCRABL low	3 CMP BCRABL low
CD96_NECTIN1	0.413	2 HSC CD38- BCRABL low	3 CMP BCRABL low
PLXNB2_SEMA4D	0.435	2 HSC CD38- BCRABL low	3 CMP BCRABL low
PECAM1_CD38	2.587	2 HSC CD38- BCRABL low	3 CMP BCRABL low
LGALS9_SLC1A5	2.957	2 HSC CD38- BCRABL low	3 CMP BCRABL low
CD55_ADGRE5	1.022	2 HSC CD38- BCRABL low	3 CMP BCRABL low
FAM3C_CLEC2D	0.478	2 HSC CD38- BCRABL low	3 CMP BCRABL low
SELL_CD34	3.717	2 HSC CD38- BCRABL low	3 CMP BCRABL low
ICAM3_aLb2 complex	6.239	2 HSC CD38- BCRABL low	3 CMP BCRABL low
SELL_SELPLG	1.826	2 HSC CD38- BCRABL low	3 CMP BCRABL low
LGALS9_SORL1	1.565	2 HSC CD38- BCRABL low	3 CMP BCRABL low
MIF_TNFRSF14	8.217	2 HSC CD38- BCRABL low	3 CMP BCRABL low
LGALS9_CD47	1987-04-01	2 HSC CD38- BCRABL low	3 CMP BCRABL low
LGALS9_CD44	3.283	2 HSC CD38- BCRABL low	3 CMP BCRABL low
COL24A1_a2b1 complex	0.217	2 HSC CD38- BCRABL low	4 HSC/MPP BCRABL low
TBXA2R_GHRL	0.174	2 HSC CD38- BCRABL low	4 HSC/MPP BCRABL low
TNFSF12_TNFRSF12A	0.348	2 HSC CD38- BCRABL low	4 HSC/MPP BCRABL low
COL9A2_a2b1 complex	0.217	2 HSC CD38- BCRABL low	4 HSC/MPP BCRABL low
IL1 receptor_IL1B	0.761	2 HSC CD38- BCRABL low	4 HSC/MPP BCRABL low
COL18A1_a2b1 complex	0.413	2 HSC CD38- BCRABL low	4 HSC/MPP BCRABL low
JAM2_JAM3	0.413	2 HSC CD38- BCRABL low	4 HSC/MPP BCRABL low
VSTM1_ADGRG3	0.217	2 HSC CD38- BCRABL low	4 HSC/MPP BCRABL low
LGALS9_COLEC12	1.326	2 HSC CD38- BCRABL low	4 HSC/MPP BCRABL low
JAM2_a4b1 complex	1.957	2 HSC CD38- BCRABL low	4 HSC/MPP BCRABL low
ESAM_ESAM	0.457	2 HSC CD38- BCRABL low	4 HSC/MPP BCRABL low
IL15_IL15RA	0.152	2 HSC CD38- BCRABL low	4 HSC/MPP BCRABL low
JAM3_JAM3	0.478	2 HSC CD38- BCRABL low	4 HSC/MPP BCRABL low
LGALS9_MRC2	1.435	2 HSC CD38- BCRABL low	4 HSC/MPP BCRABL low
IDE_CCL23	0.37	2 HSC CD38- BCRABL low	4 HSC/MPP BCRABL low
ADGRG5_FAM3C	0.543	2 HSC CD38- BCRABL low	4 HSC/MPP BCRABL low
CSF1_SLC7A1	0.543	2 HSC CD38- BCRABL low	4 HSC/MPP BCRABL low
SIRPA_CD47	2.435	2 HSC CD38- BCRABL low	4 HSC/MPP BCRABL low
COPA_SORT1	1.239	2 HSC CD38- BCRABL low	4 HSC/MPP BCRABL low
F11R_aLb2 complex	0.37	2 HSC CD38- BCRABL low	4 HSC/MPP BCRABL low
SEMA4A_PLXND1	0.587	2 HSC CD38- BCRABL low	4 HSC/MPP BCRABL low
LAMP1_VSTM1	1.435	2 HSC CD38- BCRABL low	4 HSC/MPP BCRABL low
TGFB1_TGFbeta receptor1	3.087	2 HSC CD38- BCRABL low	4 HSC/MPP BCRABL low
CD40_TNFSF13B	1.391	2 HSC CD38- BCRABL low	4 HSC/MPP BCRABL low
PLAUR_a4b1 complex	1.957	2 HSC CD38- BCRABL low	4 HSC/MPP BCRABL low
HLA-DPB1_TNFSF13B	16.913	2 HSC CD38- BCRABL low	4 HSC/MPP BCRABL low
FBN1_a5b1 complex	0.609	2 HSC CD38- BCRABL low	4 HSC/MPP BCRABL low
TNFRSF1A_GRN	1.413	2 HSC CD38- BCRABL low	4 HSC/MPP BCRABL low
MDK_SORL1	2.587	2 HSC CD38- BCRABL low	4 HSC/MPP BCRABL low
TNFSF10_RIPK1	0.326	2 HSC CD38- BCRABL low	4 HSC/MPP BCRABL low
LAMP1_FAM3C	1.609	2 HSC CD38- BCRABL low	4 HSC/MPP BCRABL low
TFRC_TNFSF13B	2.217	2 HSC CD38- BCRABL low	4 HSC/MPP BCRABL low
CD52_SIGLEC10	7.891	2 HSC CD38- BCRABL low	4 HSC/MPP BCRABL low
PLXNB2_SEMA4D	0.5	2 HSC CD38- BCRABL low	4 HSC/MPP BCRABL low
PECAM1_CD38	1.848	2 HSC CD38- BCRABL low	4 HSC/MPP BCRABL low
LGALS9_SLC1A5	1.826	2 HSC CD38- BCRABL low	4 HSC/MPP BCRABL low
CD55_ADGRE5	1937-01-01	2 HSC CD38- BCRABL low	4 HSC/MPP BCRABL low
ICAM2_aLb2 complex	0.63	2 HSC CD38- BCRABL low	4 HSC/MPP BCRABL low
FAM3C_CLEC2D	0.63	2 HSC CD38- BCRABL low	4 HSC/MPP BCRABL low
SELL_CD34	4.043	2 HSC CD38- BCRABL low	4 HSC/MPP BCRABL low
ICAM3_aLb2 complex	6.283	2 HSC CD38- BCRABL low	4 HSC/MPP BCRABL low
SELL_SELPLG	1.739	2 HSC CD38- BCRABL low	4 HSC/MPP BCRABL low
LGALS9_SORL1	1.609	2 HSC CD38- BCRABL low	4 HSC/MPP BCRABL low
MIF_TNFRSF14	8.196	2 HSC CD38- BCRABL low	4 HSC/MPP BCRABL low
LGALS9_CD47	3.587	2 HSC CD38- BCRABL low	4 HSC/MPP BCRABL low
LGALS9_CD44	3.522	2 HSC CD38- BCRABL low	4 HSC/MPP BCRABL low
IL1 receptor_IL1B	0.804	2 HSC CD38- BCRABL low	5 HSC CD38- BCRABL low
JAM2_a4b1 complex	1.326	2 HSC CD38- BCRABL low	5 HSC CD38- BCRABL low
ESAM_ESAM	0.283	2 HSC CD38- BCRABL low	5 HSC CD38- BCRABL low
IL15_IL15RA	0.152	2 HSC CD38- BCRABL low	5 HSC CD38- BCRABL low
ADGRG5_FAM3C	0.326	2 HSC CD38- BCRABL low	5 HSC CD38- BCRABL low
LGALS9_DAG1	1.283	2 HSC CD38- BCRABL low	5 HSC CD38- BCRABL low
COPA_SORT1	1.109	2 HSC CD38- BCRABL low	5 HSC CD38- BCRABL low
SEMA4A_PLXND1	0.391	2 HSC CD38- BCRABL low	5 HSC CD38- BCRABL low
HLA-DPB1_TNFSF13B	15.891	2 HSC CD38- BCRABL low	5 HSC CD38- BCRABL low
FBN1_a5b1 complex	0.326	2 HSC CD38- BCRABL low	5 HSC CD38- BCRABL low
MDK_SORL1	1987-02-01	2 HSC CD38- BCRABL low	5 HSC CD38- BCRABL low
TNFSF10_RIPK1	0.261	2 HSC CD38- BCRABL low	5 HSC CD38- BCRABL low
LAMP1_FAM3C	1.391	2 HSC CD38- BCRABL low	5 HSC CD38- BCRABL low
CD52_SIGLEC10	7.913	2 HSC CD38- BCRABL low	5 HSC CD38- BCRABL low
PECAM1_CD38	1.109	2 HSC CD38- BCRABL low	5 HSC CD38- BCRABL low
LGALS9_SLC1A5	1.348	2 HSC CD38- BCRABL low	5 HSC CD38- BCRABL low
CD55_ADGRE5	1.152	2 HSC CD38- BCRABL low	5 HSC CD38- BCRABL low
FAM3C_CLEC2D	0.457	2 HSC CD38- BCRABL low	5 HSC CD38- BCRABL low
SELL_CD34	2.478	2 HSC CD38- BCRABL low	5 HSC CD38- BCRABL low
ICAM3_aLb2 complex	6.217	2 HSC CD38- BCRABL low	5 HSC CD38- BCRABL low
SELL_SELPLG	1.609	2 HSC CD38- BCRABL low	5 HSC CD38- BCRABL low
LGALS9_SORL1	1.891	2 HSC CD38- BCRABL low	5 HSC CD38- BCRABL low
MIF_TNFRSF14	2022-05-08	2 HSC CD38- BCRABL low	5 HSC CD38- BCRABL low
LGALS9_CD47	2.152	2 HSC CD38- BCRABL low	5 HSC CD38- BCRABL low
LGALS9_CD44	2.957	2 HSC CD38- BCRABL low	5 HSC CD38- BCRABL low
NOTCH1_DLK1	0.326	2 HSC CD38- BCRABL low	6 CMP BCRABL high
TBXA2R_GHRL	0.13	2 HSC CD38- BCRABL low	6 CMP BCRABL high
IL1 receptor_IL1B	0.891	2 HSC CD38- BCRABL low	6 CMP BCRABL high
NOTCH1_NOV	0.435	2 HSC CD38- BCRABL low	6 CMP BCRABL high
TGFB1_TGFbeta receptor2	3.109	2 HSC CD38- BCRABL low	6 CMP BCRABL high
GDF11_TGFR_AVR2B	0.457	2 HSC CD38- BCRABL low	6 CMP BCRABL high
JAM2_JAM3	0.283	2 HSC CD38- BCRABL low	6 CMP BCRABL high
VSTM1_ADGRG3	0.283	2 HSC CD38- BCRABL low	6 CMP BCRABL high
JAM2_a4b1 complex	2.065	2 HSC CD38- BCRABL low	6 CMP BCRABL high
ESAM_ESAM	0.37	2 HSC CD38- BCRABL low	6 CMP BCRABL high
IL15_IL15RA	0.174	2 HSC CD38- BCRABL low	6 CMP BCRABL high
JAM3_JAM3	0.348	2 HSC CD38- BCRABL low	6 CMP BCRABL high
HLA-DPA1_GAL	16.065	2 HSC CD38- BCRABL low	6 CMP BCRABL high
LGALS9_MRC2	1.478	2 HSC CD38- BCRABL low	6 CMP BCRABL high
IDE_CCL23	0.5	2 HSC CD38- BCRABL low	6 CMP BCRABL high
ADGRG5_FAM3C	0.63	2 HSC CD38- BCRABL low	6 CMP BCRABL high
CSF1_SLC7A1	0.522	2 HSC CD38- BCRABL low	6 CMP BCRABL high
LGALS9_HAVCR2	1.304	2 HSC CD38- BCRABL low	6 CMP BCRABL high
SIRPA_CD47	2.152	2 HSC CD38- BCRABL low	6 CMP BCRABL high
LGALS9_DAG1	1937-01-01	2 HSC CD38- BCRABL low	6 CMP BCRABL high
COPA_SORT1	1.174	2 HSC CD38- BCRABL low	6 CMP BCRABL high
SEMA4A_PLXND1	0.543	2 HSC CD38- BCRABL low	6 CMP BCRABL high
LAMP1_VSTM1	1.457	2 HSC CD38- BCRABL low	6 CMP BCRABL high
TGFB1_TGFbeta receptor1	3.109	2 HSC CD38- BCRABL low	6 CMP BCRABL high
CD40_TNFSF13B	1.565	2 HSC CD38- BCRABL low	6 CMP BCRABL high
PLAUR_a4b1 complex	2.065	2 HSC CD38- BCRABL low	6 CMP BCRABL high
HLA-DPB1_TNFSF13B	17.087	2 HSC CD38- BCRABL low	6 CMP BCRABL high
FBN1_a5b1 complex	0.37	2 HSC CD38- BCRABL low	6 CMP BCRABL high
TNFRSF1A_GRN	1.522	2 HSC CD38- BCRABL low	6 CMP BCRABL high
MDK_SORL1	2.783	2 HSC CD38- BCRABL low	6 CMP BCRABL high
TNFSF10_RIPK1	0.37	2 HSC CD38- BCRABL low	6 CMP BCRABL high
LAMP1_FAM3C	1.696	2 HSC CD38- BCRABL low	6 CMP BCRABL high
TFRC_TNFSF13B	2.391	2 HSC CD38- BCRABL low	6 CMP BCRABL high
TNFRSF10B_TNFSF10	0.326	2 HSC CD38- BCRABL low	6 CMP BCRABL high
CD52_SIGLEC10	7.913	2 HSC CD38- BCRABL low	6 CMP BCRABL high
PLXNB2_SEMA4D	0.5	2 HSC CD38- BCRABL low	6 CMP BCRABL high
PECAM1_CD38	1.935	2 HSC CD38- BCRABL low	6 CMP BCRABL high
LGALS9_SLC1A5	2.413	2 HSC CD38- BCRABL low	6 CMP BCRABL high
CD55_ADGRE5	1.304	2 HSC CD38- BCRABL low	6 CMP BCRABL high
FAM3C_CLEC2D	0.457	2 HSC CD38- BCRABL low	6 CMP BCRABL high
SELL_CD34	3.413	2 HSC CD38- BCRABL low	6 CMP BCRABL high
ICAM3_aLb2 complex	6.239	2 HSC CD38- BCRABL low	6 CMP BCRABL high
SELL_SELPLG	1987-01-01	2 HSC CD38- BCRABL low	6 CMP BCRABL high
LGALS9_SORL1	1.804	2 HSC CD38- BCRABL low	6 CMP BCRABL high
MIF_TNFRSF14	8.239	2 HSC CD38- BCRABL low	6 CMP BCRABL high
LGALS9_CD47	3.304	2 HSC CD38- BCRABL low	6 CMP BCRABL high
LGALS9_CD44	3.674	2 HSC CD38- BCRABL low	6 CMP BCRABL high
TBXA2R_GHRL	0.13	2 HSC CD38- BCRABL low	7 MEP low quality
IL1 receptor_IL1B	1.413	2 HSC CD38- BCRABL low	7 MEP low quality
JAM2_JAM3	0.196	2 HSC CD38- BCRABL low	7 MEP low quality
THY1_aMb2 complex	0.217	2 HSC CD38- BCRABL low	7 MEP low quality
JAM2_a4b1 complex	1987-01-01	2 HSC CD38- BCRABL low	7 MEP low quality
TNFSF12_TNFRSF25	0.37	2 HSC CD38- BCRABL low	7 MEP low quality
JAM3_JAM3	0.261	2 HSC CD38- BCRABL low	7 MEP low quality
HLA-DPA1_GAL	16.13	2 HSC CD38- BCRABL low	7 MEP low quality
ADGRG5_FAM3C	0.435	2 HSC CD38- BCRABL low	7 MEP low quality
CD40_CD40LG	0.239	2 HSC CD38- BCRABL low	7 MEP low quality
SIRPA_CD47	2.087	2 HSC CD38- BCRABL low	7 MEP low quality
JAM3_aMb2 complex	0.326	2 HSC CD38- BCRABL low	7 MEP low quality
LGALS9_DAG1	1.348	2 HSC CD38- BCRABL low	7 MEP low quality
SEMA4A_PLXND1	0.435	2 HSC CD38- BCRABL low	7 MEP low quality
LAMP1_VSTM1	1.478	2 HSC CD38- BCRABL low	7 MEP low quality
PLAUR_a4b1 complex	1987-01-01	2 HSC CD38- BCRABL low	7 MEP low quality
HLA-DPB1_TNFSF13B	16	2 HSC CD38- BCRABL low	7 MEP low quality
MDK_SORL1	1937-02-01	2 HSC CD38- BCRABL low	7 MEP low quality
LAMP1_FAM3C	2022-05-01	2 HSC CD38- BCRABL low	7 MEP low quality
CD52_SIGLEC10	8.065	2 HSC CD38- BCRABL low	7 MEP low quality
PECAM1_CD38	2.109	2 HSC CD38- BCRABL low	7 MEP low quality
LGALS9_SLC1A5	1963-01-01	2 HSC CD38- BCRABL low	7 MEP low quality
CD55_ADGRE5	0.935	2 HSC CD38- BCRABL low	7 MEP low quality
FAM3C_CLEC2D	0.435	2 HSC CD38- BCRABL low	7 MEP low quality
SELL_CD34	2.761	2 HSC CD38- BCRABL low	7 MEP low quality
ICAM3_aLb2 complex	6.174	2 HSC CD38- BCRABL low	7 MEP low quality
SELL_SELPLG	1.717	2 HSC CD38- BCRABL low	7 MEP low quality
LGALS9_SORL1	1.391	2 HSC CD38- BCRABL low	7 MEP low quality
MIF_TNFRSF14	8.174	2 HSC CD38- BCRABL low	7 MEP low quality
LGALS9_CD47	3.239	2 HSC CD38- BCRABL low	7 MEP low quality
LGALS9_CD44	2.587	2 HSC CD38- BCRABL low	7 MEP low quality
PVR_TNFSF9	0.196	2 HSC CD38- BCRABL low	B
HLA-DPA1_TNFSF9	16.065	2 HSC CD38- BCRABL low	B
PTPRC_CD22	4.674	2 HSC CD38- BCRABL low	B
ADGRG5_FAM3C	0.348	2 HSC CD38- BCRABL low	B
TGFB1_TGFbeta receptor1	2013-03-01	2 HSC CD38- BCRABL low	B
LTBR_LTB	2.457	2 HSC CD38- BCRABL low	B
LAMP1_FAM3C	1.413	2 HSC CD38- BCRABL low	B
CD52_SIGLEC10	7.935	2 HSC CD38- BCRABL low	B
FAM3C_CLEC2D	0.826	2 HSC CD38- BCRABL low	B
MIF_TNFRSF14	8.022	2 HSC CD38- BCRABL low	B
IL6 receptor_IL6	0.239	2 HSC CD38- BCRABL low	Bmem
PVR_TNFSF9	0.283	2 HSC CD38- BCRABL low	Bmem
LGALS9_PTPRK	1.326	2 HSC CD38- BCRABL low	Bmem
THY1_aMb2 complex	0.196	2 HSC CD38- BCRABL low	Bmem
HLA-DPA1_TNFSF9	16.152	2 HSC CD38- BCRABL low	Bmem
PTPRC_CD22	4.326	2 HSC CD38- BCRABL low	Bmem
JAM3_aMb2 complex	0.304	2 HSC CD38- BCRABL low	Bmem
LGALS9_DAG1	1.283	2 HSC CD38- BCRABL low	Bmem
LTBR_LTB	3.935	2 HSC CD38- BCRABL low	Bmem
CD52_SIGLEC10	7.913	2 HSC CD38- BCRABL low	Bmem
FAM3C_CLEC2D	0.457	2 HSC CD38- BCRABL low	Bmem
MIF_TNFRSF14	8.109	2 HSC CD38- BCRABL low	Bmem
PTPRC_CD22	4.587	2 HSC CD38- BCRABL low	Bn
MDK_SORL1	2.326	2 HSC CD38- BCRABL low	Bn
LAMP1_FAM3C	1.348	2 HSC CD38- BCRABL low	Bn
FAM3C_CLEC2D	0.435	2 HSC CD38- BCRABL low	Bn
LGALS9_SORL1	1.348	2 HSC CD38- BCRABL low	Bn
MIF_TNFRSF14	7.913	2 HSC CD38- BCRABL low	Bn
CD47_SIRPG	1.783	2 HSC CD38- BCRABL low	CD4 Tcm/n
FLT3_FLT3LG	0.739	2 HSC CD38- BCRABL low	CD4 Tcm/n
LTBR_LTB	3.543	2 HSC CD38- BCRABL low	CD4 Tcm/n
MDK_SORL1	2.413	2 HSC CD38- BCRABL low	CD4 Tcm/n
PLXNB2_SEMA4D	0.413	2 HSC CD38- BCRABL low	CD4 Tcm/n
FAM3C_CLEC2D	0.478	2 HSC CD38- BCRABL low	CD4 Tcm/n
SELL_SELPLG	1963-01-01	2 HSC CD38- BCRABL low	CD4 Tcm/n
LGALS9_SORL1	1.435	2 HSC CD38- BCRABL low	CD4 Tcm/n
MIF_TNFRSF14	7.891	2 HSC CD38- BCRABL low	CD4 Tcm/n
CD200_CD200R1	0.261	2 HSC CD38- BCRABL low	CD4 Tem/eff
PVR_CD226	0.217	2 HSC CD38- BCRABL low	CD4 Tem/eff
TNFSF12_TNFRSF25	0.478	2 HSC CD38- BCRABL low	CD4 Tem/eff
PVR_CD96	0.391	2 HSC CD38- BCRABL low	CD4 Tem/eff
FLT3_FLT3LG	0.804	2 HSC CD38- BCRABL low	CD4 Tem/eff
F11R_aLb2 complex	0.326	2 HSC CD38- BCRABL low	CD4 Tem/eff
LTBR_LTB	4.609	2 HSC CD38- BCRABL low	CD4 Tem/eff
MDK_SORL1	2.522	2 HSC CD38- BCRABL low	CD4 Tem/eff
TGFB1_TGFBR3	3.087	2 HSC CD38- BCRABL low	CD4 Tem/eff
LAMP1_FAM3C	1.261	2 HSC CD38- BCRABL low	CD4 Tem/eff
PLXNB2_SEMA4D	0.326	2 HSC CD38- BCRABL low	CD4 Tem/eff
ICAM2_aLb2 complex	0.587	2 HSC CD38- BCRABL low	CD4 Tem/eff
FAM3C_CLEC2D	0.435	2 HSC CD38- BCRABL low	CD4 Tem/eff
ICAM3_aLb2 complex	6.239	2 HSC CD38- BCRABL low	CD4 Tem/eff
SELL_SELPLG	1.826	2 HSC CD38- BCRABL low	CD4 Tem/eff
LGALS9_SORL1	1.543	2 HSC CD38- BCRABL low	CD4 Tem/eff
MIF_TNFRSF14	8.087	2 HSC CD38- BCRABL low	CD4 Tem/eff
LGALS9_CD44	1937-02-01	2 HSC CD38- BCRABL low	CD4 Tem/eff
PVR_CD226	0.196	2 HSC CD38- BCRABL low	CD4 Th1
THY1_aMb2 complex	0.174	2 HSC CD38- BCRABL low	CD4 Th1
PVR_CD96	0.326	2 HSC CD38- BCRABL low	CD4 Th1
CD40_CD40LG	0.261	2 HSC CD38- BCRABL low	CD4 Th1
JAM3_aMb2 complex	0.283	2 HSC CD38- BCRABL low	CD4 Th1
F11R_aLb2 complex	0.435	2 HSC CD38- BCRABL low	CD4 Th1
MDK_SORL1	2.326	2 HSC CD38- BCRABL low	CD4 Th1
TNFSF10_RIPK1	0.304	2 HSC CD38- BCRABL low	CD4 Th1
TGFB1_TGFBR3	3.109	2 HSC CD38- BCRABL low	CD4 Th1
ICAM2_aLb2 complex	0.696	2 HSC CD38- BCRABL low	CD4 Th1
FAM3C_CLEC2D	0.565	2 HSC CD38- BCRABL low	CD4 Th1
ICAM3_aLb2 complex	6.348	2 HSC CD38- BCRABL low	CD4 Th1
SELL_SELPLG	1.717	2 HSC CD38- BCRABL low	CD4 Th1
LGALS9_SORL1	1.348	2 HSC CD38- BCRABL low	CD4 Th1
MIF_TNFRSF14	8.043	2 HSC CD38- BCRABL low	CD4 Th1
EFNA1_EPHA4	0.174	2 HSC CD38- BCRABL low	CD4 Th17
IL1 receptor_IL1B	0.37	2 HSC CD38- BCRABL low	CD4 Th17
HLA-A_KIR3DL1	13.326	2 HSC CD38- BCRABL low	CD4 Th17
TNFSF12_TNFRSF25	0.391	2 HSC CD38- BCRABL low	CD4 Th17
PVR_CD96	0.283	2 HSC CD38- BCRABL low	CD4 Th17
FLT3_FLT3LG	0.413	2 HSC CD38- BCRABL low	CD4 Th17
MDK_SORL1	2022-05-02	2 HSC CD38- BCRABL low	CD4 Th17
TGFB1_TGFBR3	2013-03-01	2 HSC CD38- BCRABL low	CD4 Th17
LAMP1_FAM3C	1.261	2 HSC CD38- BCRABL low	CD4 Th17
FAM3C_CLEC2D	0.522	2 HSC CD38- BCRABL low	CD4 Th17
ICAM3_aLb2 complex	6.196	2 HSC CD38- BCRABL low	CD4 Th17
SELL_SELPLG	1.543	2 HSC CD38- BCRABL low	CD4 Th17
LGALS9_SORL1	1.522	2 HSC CD38- BCRABL low	CD4 Th17
MIF_TNFRSF14	7.848	2 HSC CD38- BCRABL low	CD4 Th17
LGALS9_CD44	2.174	2 HSC CD38- BCRABL low	CD4 Th17
PVR_TIGIT	0.457	2 HSC CD38- BCRABL low	CD4 treg
IL15_IL15RA	0.152	2 HSC CD38- BCRABL low	CD4 treg
CD47_SIRPG	1.891	2 HSC CD38- BCRABL low	CD4 treg
JAM3_aMb2 complex	0.261	2 HSC CD38- BCRABL low	CD4 treg
FLT3_FLT3LG	0.717	2 HSC CD38- BCRABL low	CD4 treg
F11R_aLb2 complex	0.326	2 HSC CD38- BCRABL low	CD4 treg
LTBR_LTB	3.109	2 HSC CD38- BCRABL low	CD4 treg
MDK_SORL1	2.391	2 HSC CD38- BCRABL low	CD4 treg
PLXNB2_SEMA4D	0.391	2 HSC CD38- BCRABL low	CD4 treg
FAM3C_CLEC2D	0.435	2 HSC CD38- BCRABL low	CD4 treg
ICAM3_aLb2 complex	6.239	2 HSC CD38- BCRABL low	CD4 treg
SELL_SELPLG	1.826	2 HSC CD38- BCRABL low	CD4 treg
LGALS9_SORL1	1.413	2 HSC CD38- BCRABL low	CD4 treg
MIF_TNFRSF14	7.978	2 HSC CD38- BCRABL low	CD4 treg
LGALS9_PTPRK	1.283	2 HSC CD38- BCRABL low	CD8 Tcm/n
TNFSF12_TNFRSF25	0.413	2 HSC CD38- BCRABL low	CD8 Tcm/n
CD47_SIRPG	1.783	2 HSC CD38- BCRABL low	CD8 Tcm/n
PVR_CD96	0.326	2 HSC CD38- BCRABL low	CD8 Tcm/n
FLT3_FLT3LG	0.739	2 HSC CD38- BCRABL low	CD8 Tcm/n
LTBR_LTB	2.152	2 HSC CD38- BCRABL low	CD8 Tcm/n
MDK_SORL1	2.413	2 HSC CD38- BCRABL low	CD8 Tcm/n
TNFSF10_RIPK1	0.239	2 HSC CD38- BCRABL low	CD8 Tcm/n
FAM3C_CLEC2D	0.543	2 HSC CD38- BCRABL low	CD8 Tcm/n
ICAM3_aLb2 complex	6.174	2 HSC CD38- BCRABL low	CD8 Tcm/n
SELL_SELPLG	1963-01-01	2 HSC CD38- BCRABL low	CD8 Tcm/n
LGALS9_SORL1	1.435	2 HSC CD38- BCRABL low	CD8 Tcm/n
MIF_TNFRSF14	8	2 HSC CD38- BCRABL low	CD8 Tcm/n
PVR_CD226	0.196	2 HSC CD38- BCRABL low	CD8 Tem/emra
THY1_aMb2 complex	0.413	2 HSC CD38- BCRABL low	CD8 Tem/emra
TNFSF12_TNFRSF25	0.348	2 HSC CD38- BCRABL low	CD8 Tem/emra
PVR_CD96	0.435	2 HSC CD38- BCRABL low	CD8 Tem/emra
CLEC2B_KLRF1	3.717	2 HSC CD38- BCRABL low	CD8 Tem/emra
JAM3_aMb2 complex	0.522	2 HSC CD38- BCRABL low	CD8 Tem/emra
F11R_aLb2 complex	0.522	2 HSC CD38- BCRABL low	CD8 Tem/emra
MDK_SORL1	1937-02-01	2 HSC CD38- BCRABL low	CD8 Tem/emra
TNFSF10_RIPK1	0.239	2 HSC CD38- BCRABL low	CD8 Tem/emra
TGFB1_TGFBR3	3.478	2 HSC CD38- BCRABL low	CD8 Tem/emra
ICAM4_aLb2 complex	0.696	2 HSC CD38- BCRABL low	CD8 Tem/emra
ICAM2_aLb2 complex	0.783	2 HSC CD38- BCRABL low	CD8 Tem/emra
FAM3C_CLEC2D	0.739	2 HSC CD38- BCRABL low	CD8 Tem/emra
ICAM3_aLb2 complex	6.435	2 HSC CD38- BCRABL low	CD8 Tem/emra
SELL_SELPLG	1.891	2 HSC CD38- BCRABL low	CD8 Tem/emra
LGALS9_SORL1	1.391	2 HSC CD38- BCRABL low	CD8 Tem/emra
MIF_TNFRSF14	8.109	2 HSC CD38- BCRABL low	CD8 Tem/emra
HLA-E_KLRK1	6.717	2 HSC CD38- BCRABL low	CD8 Tem/rm
PVR_CD96	0.37	2 HSC CD38- BCRABL low	CD8 Tem/rm
CLEC2B_KLRF1	3.652	2 HSC CD38- BCRABL low	CD8 Tem/rm
PGRMC2_CCL4L2	0.978	2 HSC CD38- BCRABL low	CD8 Tem/rm
F11R_aLb2 complex	0.413	2 HSC CD38- BCRABL low	CD8 Tem/rm
MDK_SORL1	2.261	2 HSC CD38- BCRABL low	CD8 Tem/rm
TGFB1_TGFBR3	3.196	2 HSC CD38- BCRABL low	CD8 Tem/rm
ICAM2_aLb2 complex	0.674	2 HSC CD38- BCRABL low	CD8 Tem/rm
FAM3C_CLEC2D	0.674	2 HSC CD38- BCRABL low	CD8 Tem/rm
ICAM3_aLb2 complex	6.326	2 HSC CD38- BCRABL low	CD8 Tem/rm
SELL_SELPLG	1.652	2 HSC CD38- BCRABL low	CD8 Tem/rm
LGALS9_SORL1	1.283	2 HSC CD38- BCRABL low	CD8 Tem/rm
MIF_TNFRSF14	7.913	2 HSC CD38- BCRABL low	CD8 Tem/rm
IL1 receptor_IL1RN	0.565	2 HSC CD38- BCRABL low	Mono DC
EPHB4_EFNB1	0.174	2 HSC CD38- BCRABL low	Mono DC
ANXA1_FPR3	16.891	2 HSC CD38- BCRABL low	Mono DC
TBXA2R_GHRL	0.174	2 HSC CD38- BCRABL low	Mono DC
EPHB6_EFNB1	0.565	2 HSC CD38- BCRABL low	Mono DC
THY1_aXb2 complex	1.217	2 HSC CD38- BCRABL low	Mono DC
IL1 receptor_IL1B	2.609	2 HSC CD38- BCRABL low	Mono DC
PVR_TNFSF9	0.522	2 HSC CD38- BCRABL low	Mono DC
MDK_LRP1	2.391	2 HSC CD38- BCRABL low	Mono DC
COPA_P2RY6	0.935	2 HSC CD38- BCRABL low	Mono DC
PTPRC_MRC1	4.457	2 HSC CD38- BCRABL low	Mono DC
NAMPT_P2RY6	0.609	2 HSC CD38- BCRABL low	Mono DC
ANXA1_FPR1	17.022	2 HSC CD38- BCRABL low	Mono DC
CD99_PILRA	6.696	2 HSC CD38- BCRABL low	Mono DC
CD44_HBEGF	2.783	2 HSC CD38- BCRABL low	Mono DC
CD47_SIRB1 complex	1.783	2 HSC CD38- BCRABL low	Mono DC
LGALS9_LRP1	1.413	2 HSC CD38- BCRABL low	Mono DC
HLA-DPA1_TNFSF9	16.391	2 HSC CD38- BCRABL low	Mono DC
PTPRC_CD22	4.261	2 HSC CD38- BCRABL low	Mono DC
LAIR1_LILRB4	1.087	2 HSC CD38- BCRABL low	Mono DC
PGRMC2_CCL4L2	4.261	2 HSC CD38- BCRABL low	Mono DC
LGALS9_HAVCR2	2022-05-01	2 HSC CD38- BCRABL low	Mono DC
COPA_SORT1	0.978	2 HSC CD38- BCRABL low	Mono DC
F11R_aLb2 complex	0.326	2 HSC CD38- BCRABL low	Mono DC
SEMA4A_PLXND1	0.304	2 HSC CD38- BCRABL low	Mono DC
TGFB1_TGFbeta receptor1	3.087	2 HSC CD38- BCRABL low	Mono DC
CD40_TNFSF13B	0.804	2 HSC CD38- BCRABL low	Mono DC
HLA-F_LILRB2	1.304	2 HSC CD38- BCRABL low	Mono DC
HLA-DPB1_TNFSF13B	16.326	2 HSC CD38- BCRABL low	Mono DC
FBN1_a5b1 complex	0.413	2 HSC CD38- BCRABL low	Mono DC
TNFRSF1A_GRN	4.283	2 HSC CD38- BCRABL low	Mono DC
MDK_SORL1	2.304	2 HSC CD38- BCRABL low	Mono DC
TNFSF10_RIPK1	0.283	2 HSC CD38- BCRABL low	Mono DC
TGFB1_TGFBR3	3.109	2 HSC CD38- BCRABL low	Mono DC
TFRC_TNFSF13B	1963-01-01	2 HSC CD38- BCRABL low	Mono DC
TNFRSF10B_TNFSF10	0.413	2 HSC CD38- BCRABL low	Mono DC
CD52_SIGLEC10	7.935	2 HSC CD38- BCRABL low	Mono DC
PECAM1_CD38	0.87	2 HSC CD38- BCRABL low	Mono DC
LGALS9_SLC1A5	1.543	2 HSC CD38- BCRABL low	Mono DC
FAM3C_CLEC2D	0.435	2 HSC CD38- BCRABL low	Mono DC
ICAM3_aLb2 complex	6.239	2 HSC CD38- BCRABL low	Mono DC
SELL_SELPLG	2.022	2 HSC CD38- BCRABL low	Mono DC
LGALS9_SORL1	1.326	2 HSC CD38- BCRABL low	Mono DC
MIF_TNFRSF14	8.304	2 HSC CD38- BCRABL low	Mono DC
LGALS9_CD44	2.587	2 HSC CD38- BCRABL low	Mono DC
IL1 receptor_IL1RN	0.217	2 HSC CD38- BCRABL low	Mono classical
ADGRL1_NRG1	0.261	2 HSC CD38- BCRABL low	Mono classical
HLA-DPB1_NRG1	15.761	2 HSC CD38- BCRABL low	Mono classical
THY1_aXb2 complex	0.37	2 HSC CD38- BCRABL low	Mono classical
IL1 receptor_IL1B	0.783	2 HSC CD38- BCRABL low	Mono classical
MDK_LRP1	2.565	2 HSC CD38- BCRABL low	Mono classical
THY1_aMb2 complex	0.283	2 HSC CD38- BCRABL low	Mono classical
ANXA1_FPR1	17.435	2 HSC CD38- BCRABL low	Mono classical
CD99_PILRA	6.326	2 HSC CD38- BCRABL low	Mono classical
CD44_HBEGF	2.891	2 HSC CD38- BCRABL low	Mono classical
CD47_SIRB1 complex	1.848	2 HSC CD38- BCRABL low	Mono classical
LGALS9_LRP1	1.587	2 HSC CD38- BCRABL low	Mono classical
LAIR1_LILRB4	0.739	2 HSC CD38- BCRABL low	Mono classical
JAM3_aMb2 complex	0.391	2 HSC CD38- BCRABL low	Mono classical
COPA_SORT1	0.913	2 HSC CD38- BCRABL low	Mono classical
F11R_aLb2 complex	0.391	2 HSC CD38- BCRABL low	Mono classical
LAMP1_VSTM1	1937-01-01	2 HSC CD38- BCRABL low	Mono classical
HLA-F_LILRB2	0.783	2 HSC CD38- BCRABL low	Mono classical
HLA-DPB1_TNFSF13B	16.043	2 HSC CD38- BCRABL low	Mono classical
TNFRSF1A_GRN	2.587	2 HSC CD38- BCRABL low	Mono classical
MDK_SORL1	2.543	2 HSC CD38- BCRABL low	Mono classical
ICAM3_aLb2 complex	6.304	2 HSC CD38- BCRABL low	Mono classical
SELL_SELPLG	1.587	2 HSC CD38- BCRABL low	Mono classical
LGALS9_SORL1	1.565	2 HSC CD38- BCRABL low	Mono classical
MIF_TNFRSF14	7.826	2 HSC CD38- BCRABL low	Mono classical
THY1_aXb2 complex	0.565	2 HSC CD38- BCRABL low	Mono non-classical
IL1 receptor_IL1B	1.565	2 HSC CD38- BCRABL low	Mono non-classical
MDK_LRP1	2.609	2 HSC CD38- BCRABL low	Mono non-classical
ANXA1_FPR1	16.935	2 HSC CD38- BCRABL low	Mono non-classical
CD99_PILRA	7.152	2 HSC CD38- BCRABL low	Mono non-classical
CD44_HBEGF	2.696	2 HSC CD38- BCRABL low	Mono non-classical
CD47_SIRB1 complex	1.761	2 HSC CD38- BCRABL low	Mono non-classical
LGALS9_LRP1	1963-01-01	2 HSC CD38- BCRABL low	Mono non-classical
LAIR1_LILRB4	0.739	2 HSC CD38- BCRABL low	Mono non-classical
PGRMC2_CCL4L2	2.391	2 HSC CD38- BCRABL low	Mono non-classical
LGALS9_HAVCR2	1.304	2 HSC CD38- BCRABL low	Mono non-classical
COPA_SORT1	0.957	2 HSC CD38- BCRABL low	Mono non-classical
F11R_aLb2 complex	0.652	2 HSC CD38- BCRABL low	Mono non-classical
LAMP1_VSTM1	1.391	2 HSC CD38- BCRABL low	Mono non-classical
HLA-F_LILRB2	2022-05-02	2 HSC CD38- BCRABL low	Mono non-classical
HLA-F_LILRB1	1.696	2 HSC CD38- BCRABL low	Mono non-classical
HLA-DPB1_TNFSF13B	16	2 HSC CD38- BCRABL low	Mono non-classical
TNFRSF1A_GRN	2	2 HSC CD38- BCRABL low	Mono non-classical
MDK_SORL1	2.348	2 HSC CD38- BCRABL low	Mono non-classical
TNFSF10_RIPK1	0.239	2 HSC CD38- BCRABL low	Mono non-classical
ICAM4_aLb2 complex	0.826	2 HSC CD38- BCRABL low	Mono non-classical
CD52_SIGLEC10	8.283	2 HSC CD38- BCRABL low	Mono non-classical
LGALS9_SLC1A5	1.435	2 HSC CD38- BCRABL low	Mono non-classical
ICAM2_aLb2 complex	0.913	2 HSC CD38- BCRABL low	Mono non-classical
ICAM3_aLb2 complex	6.565	2 HSC CD38- BCRABL low	Mono non-classical
SELL_SELPLG	1.957	2 HSC CD38- BCRABL low	Mono non-classical
LGALS9_SORL1	1937-01-01	2 HSC CD38- BCRABL low	Mono non-classical
MIF_TNFRSF14	8	2 HSC CD38- BCRABL low	Mono non-classical
LGALS9_CD44	2.413	2 HSC CD38- BCRABL low	Mono non-classical
FGFR1_NCAM1	0.196	2 HSC CD38- BCRABL low	NK
PVR_TIGIT	0.239	2 HSC CD38- BCRABL low	NK
HLA-E_KLRC2	6.826	2 HSC CD38- BCRABL low	NK
HLA-B_KIR3DL2	15.913	2 HSC CD38- BCRABL low	NK
HLA-E_KLRK1	6.761	2 HSC CD38- BCRABL low	NK
PVR_CD96	0.261	2 HSC CD38- BCRABL low	NK
CLEC2B_KLRF1	3.652	2 HSC CD38- BCRABL low	NK
F11R_aLb2 complex	0.37	2 HSC CD38- BCRABL low	NK
TGFB1_TGFbeta receptor1	3.065	2 HSC CD38- BCRABL low	NK
MDK_SORL1	2.413	2 HSC CD38- BCRABL low	NK
TGFB1_TGFBR3	3.174	2 HSC CD38- BCRABL low	NK
FAM3C_CLEC2D	0.413	2 HSC CD38- BCRABL low	NK
ICAM3_aLb2 complex	6.283	2 HSC CD38- BCRABL low	NK
SELL_SELPLG	1.565	2 HSC CD38- BCRABL low	NK
LGALS9_SORL1	1.435	2 HSC CD38- BCRABL low	NK
MIF_TNFRSF14	7.826	2 HSC CD38- BCRABL low	NK
FGFR1_NCAM1	0.174	2 HSC CD38- BCRABL low	NK CD16+
PVR_TIGIT	0.196	2 HSC CD38- BCRABL low	NK CD16+
PVR_CD226	0.196	2 HSC CD38- BCRABL low	NK CD16+
THY1_aMb2 complex	0.304	2 HSC CD38- BCRABL low	NK CD16+
HLA-E_KLRC1	6.848	2 HSC CD38- BCRABL low	NK CD16+
HLA-B_KIR3DL2	16.065	2 HSC CD38- BCRABL low	NK CD16+
PVR_CD96	0.261	2 HSC CD38- BCRABL low	NK CD16+
HLA-F_KIR3DL2	0.652	2 HSC CD38- BCRABL low	NK CD16+
CLEC2B_KLRF1	3.761	2 HSC CD38- BCRABL low	NK CD16+
LGALS9_HAVCR2	1937-01-01	2 HSC CD38- BCRABL low	NK CD16+
JAM3_aMb2 complex	0.413	2 HSC CD38- BCRABL low	NK CD16+
MDK_SORL1	2.261	2 HSC CD38- BCRABL low	NK CD16+
TGFB1_TGFBR3	3.217	2 HSC CD38- BCRABL low	NK CD16+
ICAM3_aLb2 complex	6.217	2 HSC CD38- BCRABL low	NK CD16+
SELL_SELPLG	1.674	2 HSC CD38- BCRABL low	NK CD16+
LGALS9_SORL1	1.283	2 HSC CD38- BCRABL low	NK CD16+
MIF_TNFRSF14	7.826	2 HSC CD38- BCRABL low	NK CD16+
FGFR1_NCAM1	0.283	2 HSC CD38- BCRABL low	NK CD16-
THY1_aXb2 complex	0.217	2 HSC CD38- BCRABL low	NK CD16-
PVR_CD226	0.174	2 HSC CD38- BCRABL low	NK CD16-
THY1_aMb2 complex	0.239	2 HSC CD38- BCRABL low	NK CD16-
HLA-E_KLRC1	7.217	2 HSC CD38- BCRABL low	NK CD16-
HLA-E_KLRC2	6.739	2 HSC CD38- BCRABL low	NK CD16-
TNFSF12_TNFRSF25	0.348	2 HSC CD38- BCRABL low	NK CD16-
HLA-E_KLRK1	6.739	2 HSC CD38- BCRABL low	NK CD16-
PVR_CD96	0.413	2 HSC CD38- BCRABL low	NK CD16-
CLEC2B_KLRF1	4.087	2 HSC CD38- BCRABL low	NK CD16-
JAM3_aMb2 complex	0.348	2 HSC CD38- BCRABL low	NK CD16-
MDK_SORL1	2022-05-02	2 HSC CD38- BCRABL low	NK CD16-
TGFB1_TGFBR3	3.109	2 HSC CD38- BCRABL low	NK CD16-
LGALS9_SLC1A5	1.326	2 HSC CD38- BCRABL low	NK CD16-
FAM3C_CLEC2D	0.478	2 HSC CD38- BCRABL low	NK CD16-
ICAM3_aLb2 complex	6.239	2 HSC CD38- BCRABL low	NK CD16-
SELL_SELPLG	1.543	2 HSC CD38- BCRABL low	NK CD16-
LGALS9_SORL1	1.522	2 HSC CD38- BCRABL low	NK CD16-
MIF_TNFRSF14	7.891	2 HSC CD38- BCRABL low	NK CD16-
LGALS9_CD44	2.043	2 HSC CD38- BCRABL low	NK CD16-
HLA-E_KLRC1	6.717	2 HSC CD38- BCRABL low	Unconv: MAIT
IL15_IL15RA	0.152	2 HSC CD38- BCRABL low	Unconv: MAIT
TNFSF12_TNFRSF25	0.565	2 HSC CD38- BCRABL low	Unconv: MAIT
CD47_SIRPG	1.761	2 HSC CD38- BCRABL low	Unconv: MAIT
PVR_CD96	0.413	2 HSC CD38- BCRABL low	Unconv: MAIT
ADGRG5_FAM3C	0.283	2 HSC CD38- BCRABL low	Unconv: MAIT
FLT3_FLT3LG	0.5	2 HSC CD38- BCRABL low	Unconv: MAIT
F11R_aLb2 complex	0.37	2 HSC CD38- BCRABL low	Unconv: MAIT
SEMA4A_PLXND1	0.304	2 HSC CD38- BCRABL low	Unconv: MAIT
LTBR_LTB	4.217	2 HSC CD38- BCRABL low	Unconv: MAIT
MDK_SORL1	2.326	2 HSC CD38- BCRABL low	Unconv: MAIT
LAMP1_FAM3C	1.348	2 HSC CD38- BCRABL low	Unconv: MAIT
ICAM3_aLb2 complex	6.283	2 HSC CD38- BCRABL low	Unconv: MAIT
SELL_SELPLG	1.739	2 HSC CD38- BCRABL low	Unconv: MAIT
LGALS9_SORL1	1.348	2 HSC CD38- BCRABL low	Unconv: MAIT
MIF_TNFRSF14	7.913	2 HSC CD38- BCRABL low	Unconv: MAIT
PVR_CD226	0.239	2 HSC CD38- BCRABL low	Unconv: NKT
THY1_aMb2 complex	0.261	2 HSC CD38- BCRABL low	Unconv: NKT
HLA-E_KLRK1	6.783	2 HSC CD38- BCRABL low	Unconv: NKT
PVR_CD96	0.391	2 HSC CD38- BCRABL low	Unconv: NKT
CLEC2B_KLRF1	3.696	2 HSC CD38- BCRABL low	Unconv: NKT
JAM3_aMb2 complex	0.37	2 HSC CD38- BCRABL low	Unconv: NKT
F11R_aLb2 complex	0.565	2 HSC CD38- BCRABL low	Unconv: NKT
MDK_SORL1	2.457	2 HSC CD38- BCRABL low	Unconv: NKT
TGFB1_TGFBR3	3.174	2 HSC CD38- BCRABL low	Unconv: NKT
ICAM4_aLb2 complex	0.739	2 HSC CD38- BCRABL low	Unconv: NKT
ICAM2_aLb2 complex	0.826	2 HSC CD38- BCRABL low	Unconv: NKT
FAM3C_CLEC2D	0.565	2 HSC CD38- BCRABL low	Unconv: NKT
ICAM3_aLb2 complex	6.478	2 HSC CD38- BCRABL low	Unconv: NKT
SELL_SELPLG	1.826	2 HSC CD38- BCRABL low	Unconv: NKT
LGALS9_SORL1	1.478	2 HSC CD38- BCRABL low	Unconv: NKT
MIF_TNFRSF14	8.022	2 HSC CD38- BCRABL low	Unconv: NKT
PVR_TIGIT	0.348	2 HSC CD38- BCRABL low	Unconv: Tgd
HLA-A_KIR3DL1	13.326	2 HSC CD38- BCRABL low	Unconv: Tgd
HLA-E_KLRC2	1987-06-01	2 HSC CD38- BCRABL low	Unconv: Tgd
HLA-B_KIR3DL2	16.022	2 HSC CD38- BCRABL low	Unconv: Tgd
CD47_SIRPG	1.826	2 HSC CD38- BCRABL low	Unconv: Tgd
HLA-E_KLRK1	6.804	2 HSC CD38- BCRABL low	Unconv: Tgd
PVR_CD96	0.326	2 HSC CD38- BCRABL low	Unconv: Tgd
HLA-F_KIR3DL2	0.609	2 HSC CD38- BCRABL low	Unconv: Tgd
CLEC2B_KLRF1	4.043	2 HSC CD38- BCRABL low	Unconv: Tgd
F11R_aLb2 complex	0.522	2 HSC CD38- BCRABL low	Unconv: Tgd
MDK_SORL1	2.283	2 HSC CD38- BCRABL low	Unconv: Tgd
TGFB1_TGFBR3	2013-03-01	2 HSC CD38- BCRABL low	Unconv: Tgd
ICAM4_aLb2 complex	0.696	2 HSC CD38- BCRABL low	Unconv: Tgd
ICAM2_aLb2 complex	0.783	2 HSC CD38- BCRABL low	Unconv: Tgd
FAM3C_CLEC2D	0.5	2 HSC CD38- BCRABL low	Unconv: Tgd
ICAM3_aLb2 complex	6.435	2 HSC CD38- BCRABL low	Unconv: Tgd
SELL_SELPLG	1.587	2 HSC CD38- BCRABL low	Unconv: Tgd
LGALS9_SORL1	1.304	2 HSC CD38- BCRABL low	Unconv: Tgd
MIF_TNFRSF14	7.826	2 HSC CD38- BCRABL low	Unconv: Tgd
PVR_TNFSF9	0.217	2 HSC CD38- BCRABL low	pDC
COPA_P2RY6	0.913	2 HSC CD38- BCRABL low	pDC
NAMPT_P2RY6	0.587	2 HSC CD38- BCRABL low	pDC
CXCL2_DPP4	0.304	2 HSC CD38- BCRABL low	pDC
CD47_SIRB1 complex	1.804	2 HSC CD38- BCRABL low	pDC
HLA-DPA1_TNFSF9	16.087	2 HSC CD38- BCRABL low	pDC
LAIR1_LILRB4	1.196	2 HSC CD38- BCRABL low	pDC
TGFB1_TGFbeta receptor1	3.174	2 HSC CD38- BCRABL low	pDC
HLA-DPB1_TNFSF13B	15.761	2 HSC CD38- BCRABL low	pDC
TNFRSF1A_GRN	3	2 HSC CD38- BCRABL low	pDC
MDK_SORL1	2.391	2 HSC CD38- BCRABL low	pDC
TNFSF10_RIPK1	0.283	2 HSC CD38- BCRABL low	pDC
TGFB1_TGFBR3	3.174	2 HSC CD38- BCRABL low	pDC
LGALS9_SLC1A5	1.413	2 HSC CD38- BCRABL low	pDC
ICAM3_aLb2 complex	6.217	2 HSC CD38- BCRABL low	pDC
SELL_SELPLG	1.761	2 HSC CD38- BCRABL low	pDC
LGALS9_SORL1	1.413	2 HSC CD38- BCRABL low	pDC
MIF_TNFRSF14	7.891	2 HSC CD38- BCRABL low	pDC
LGALS9_CD44	2.261	2 HSC CD38- BCRABL low	pDC
PVR_TNFSF9	0.174	3 CMP BCRABL low	0 MEP CD38+
PLXNB2_SEMA4C	0.304	3 CMP BCRABL low	0 MEP CD38+
LAMC1_a6b1 complex	0.174	3 CMP BCRABL low	0 MEP CD38+
GALR3_GAL	0.609	3 CMP BCRABL low	0 MEP CD38+
RLN2_RXFP1	0.217	3 CMP BCRABL low	0 MEP CD38+
HGF_CD44	1.848	3 CMP BCRABL low	0 MEP CD38+
HLA-DPA1_TNFSF9	1987-07-01	3 CMP BCRABL low	0 MEP CD38+
HLA-DPA1_GAL	8.196	3 CMP BCRABL low	0 MEP CD38+
GP1BA_aMb2 complex	0.326	3 CMP BCRABL low	0 MEP CD38+
TNFRSF13C_TNFSF13B	0.696	3 CMP BCRABL low	0 MEP CD38+
IDE_CCL23	0.696	3 CMP BCRABL low	0 MEP CD38+
CSF1_SLC7A1	0.891	3 CMP BCRABL low	0 MEP CD38+
LGALS9_HAVCR2	2.478	3 CMP BCRABL low	0 MEP CD38+
SIRPA_CD47	2.848	3 CMP BCRABL low	0 MEP CD38+
JAM3_aMb2 complex	0.413	3 CMP BCRABL low	0 MEP CD38+
LGALS9_DAG1	2.609	3 CMP BCRABL low	0 MEP CD38+
HLA-C_FAM3C	10.326	3 CMP BCRABL low	0 MEP CD38+
SEMA4A_PLXND1	0.587	3 CMP BCRABL low	0 MEP CD38+
LAMP1_VSTM1	2.717	3 CMP BCRABL low	0 MEP CD38+
TGFB1_TGFbeta receptor1	3.891	3 CMP BCRABL low	0 MEP CD38+
PLAUR_a4b1 complex	1987-03-01	3 CMP BCRABL low	0 MEP CD38+
HLA-DPB1_TNFSF13B	8.761	3 CMP BCRABL low	0 MEP CD38+
FBN1_a5b1 complex	0.326	3 CMP BCRABL low	0 MEP CD38+
LAMP1_FAM3C	2.674	3 CMP BCRABL low	0 MEP CD38+
TFRC_TNFSF13B	3.174	3 CMP BCRABL low	0 MEP CD38+
PLXNB2_SEMA4D	0.37	3 CMP BCRABL low	0 MEP CD38+
PECAM1_CD38	1.761	3 CMP BCRABL low	0 MEP CD38+
LGALS9_SLC1A5	3.109	3 CMP BCRABL low	0 MEP CD38+
CD55_ADGRE5	1.304	3 CMP BCRABL low	0 MEP CD38+
FAM3C_CLEC2D	0.587	3 CMP BCRABL low	0 MEP CD38+
SELL_CD34	1.717	3 CMP BCRABL low	0 MEP CD38+
MIF_TNFRSF14	22.391	3 CMP BCRABL low	0 MEP CD38+
LGALS9_CD47	5.065	3 CMP BCRABL low	0 MEP CD38+
LGALS9_CD44	3.652	3 CMP BCRABL low	0 MEP CD38+
LRP6_CKLF	0.87	3 CMP BCRABL low	1 MEP CD38+ cycling
GDF11_TGFR_AVR2B	0.739	3 CMP BCRABL low	1 MEP CD38+ cycling
PLXNB2_SEMA4C	0.283	3 CMP BCRABL low	1 MEP CD38+ cycling
[truncated: 8,408 more rows]
