# Supplementary material for: Single-cell analysis of immune recognition in chronic myeloid leukemia patients following tyrosine kinase inhibitor discontinuation
Source: Leukemia. 2023 Nov 2;38(1):109–25. doi: 10.1038/s41375-023-02074-w (PMC10776410; doi:10.1038/s41375-023-02074-w)
Supplement: Supplementary file 5 — Supplementary Data 4 [file 41375_2023_2074_MOESM5_ESM.xlsx]

## Sheet: PR1 GLIPH2
Supplementary Table 4: GLIPH2 results of anti-PR1 TCRs
pattern	Fisher_score	number_subject	number_unique_cdr3	final_score	vb_score	length_score	cluster_size_score	type	TcRb	V	J
QSRA	0	10	28	4.6e-07	0.0527778	0.015	4e-05	motif-RANV motif-QSR motif-SRAN motif-QSRA	CASSGSCWLQSRANVLTF	TRBV27-1	TRBJ2-6
QSRA	0	10	28	4.6e-07	0.0527778	0.015	4e-05	motif-RANV motif-QSR motif-SRAN motif-QSRA	CPCTGAQGEQSRANVLTF	TRBVA-or9_2	TRBJ2-6
QSRA	0	10	28	4.6e-07	0.0527778	0.015	4e-05	motif-RANV motif-QSR motif-SRAN motif-QSRA	CASSEHRSSQSRANVLTF	TRBV7-4	TRBJ2-6
QSRA	0	10	28	4.6e-07	0.0527778	0.015	4e-05	motif-RANV motif-QSR motif-SRAN motif-QSRA	YSSLGISGQSRANVLTF	TRBV17-1	TRBJ2-6
QSRA	0	10	28	4.6e-07	0.0527778	0.015	4e-05	motif-RANV motif-QSR motif-SRAN motif-QSRA	CASSRSTRQSRANVLTF	TRBV6-4	TRBJ2-6
QSRA	0	10	28	4.6e-07	0.0527778	0.015	4e-05	motif-RANV motif-QSR motif-SRAN motif-QSRA	CASSKFRLQSRANVLTF	TRBV7-3	TRBJ2-6
QSRA	0	10	28	4.6e-07	0.0527778	0.015	4e-05	motif-RANV motif-QSR motif-SRAN motif-QSRA	CASRLLFSTQSRANVLTF	TRBV12-2	TRBJ2-6
QSRA	0	10	28	4.6e-07	0.0527778	0.015	4e-05	motif-RANV motif-QSR motif-SRAN motif-QSRA	CASSHGERLQSRANVLTF	TRBV7-3	TRBJ2-6
QSRA	0	10	28	4.6e-07	0.0527778	0.015	4e-05	motif-RANV motif-QSR motif-SRAN motif-QSRA	CASSLQGSHQSRANVLTF	TRBV6-4	TRBJ2-6
QSRA	0	10	28	4.6e-07	0.0527778	0.015	4e-05	motif-RANV motif-QSR motif-SRAN motif-QSRA	CASSCDSTQQSRANVLTF	TRBV23-1	TRBJ2-6
QSRA	0	10	28	4.6e-07	0.0527778	0.015	4e-05	motif-RANV motif-QSR motif-SRAN motif-QSRA	CASSAVHLRQSRANVLTF	TRBV6-9	TRBJ2-6
QSRA	0	10	28	4.6e-07	0.0527778	0.015	4e-05	motif-RANV motif-QSR motif-SRAN motif-QSRA	CASSVNRSSQSRANVLTF	TRBV7-4	TRBJ2-6
QSRA	0	10	28	4.6e-07	0.0527778	0.015	4e-05	motif-RANV motif-QSR motif-SRAN motif-QSRA	CASSIQLGQSRANVLTF	TRBV12-1	TRBJ2-6
QSRA	0	10	28	4.6e-07	0.0527778	0.015	4e-05	motif-RANV motif-QSR motif-SRAN motif-QSRA	CASSKHEWEQSRANVLTF	TRBV6	TRBJ2-6
QSRA	0	10	28	4.6e-07	0.0527778	0.015	4e-05	motif-RANV motif-QSR motif-SRAN motif-QSRA	CVSSRRSQSRANVLTF	TRBV7-7	TRBJ2-6
QSRA	0	10	28	4.6e-07	0.0527778	0.015	4e-05	motif-RANV motif-QSR motif-SRAN motif-QSRA	CASRPFETTQSRANVLTF	TRBV12-2	TRBJ2-6
QSRA	0	10	28	4.6e-07	0.0527778	0.015	4e-05	motif-RANV motif-QSR motif-SRAN motif-QSRA	CASSHLTTSQSRANVLTF	TRBV3	TRBJ2-6
QSRA	0	10	28	4.6e-07	0.0527778	0.015	4e-05	motif-RANV motif-QSR motif-SRAN motif-QSRA	CTSSTPCAQSRANVLTF	TRBV1-1	TRBJ2-6
QSRA	0	10	28	4.6e-07	0.0527778	0.015	4e-05	motif-RANV motif-QSR motif-SRAN motif-QSRA	CASSYYTRRQSRANVLTF	TRBV7-2	TRBJ2-6
QSRA	0	10	28	4.6e-07	0.0527778	0.015	4e-05	motif-RANV motif-QSR motif-SRAN motif-QSRA	CASSTDMWEQSRANVLTF	TRBV6	TRBJ2-6
QSRA	0	10	28	4.6e-07	0.0527778	0.015	4e-05	motif-RANV motif-QSR motif-SRAN motif-QSRA	CASSRRSQSRANVLTF	TRBV7-7	TRBJ2-6
QSRA	0	10	28	4.6e-07	0.0527778	0.015	4e-05	motif-RANV motif-QSR motif-SRAN motif-QSRA	CASGWDRAGQSRANVLTF	TRBV12-5	TRBJ2-6
QSRA	0	10	28	4.6e-07	0.0527778	0.015	4e-05	motif-RANV motif-QSR motif-SRAN motif-QSRA	CASSDRSYPQSRANVLTF	TRBV7-8	TRBJ2-6
QSRA	0	10	28	4.6e-07	0.0527778	0.015	4e-05	motif-RANV motif-QSR motif-SRAN motif-QSRA	CPCTRFADEQSRANVLTF	TRBVA-or9_2	TRBJ2-6
QSRA	0	10	28	4.6e-07	0.0527778	0.015	4e-05	motif-RANV motif-QSR motif-SRAN motif-QSRA	CASSNGDRLQSRANVLTF	TRBV27-1	TRBJ2-6
QSRA	0	10	28	4.6e-07	0.0527778	0.015	4e-05	motif-RANV motif-QSR motif-SRAN motif-QSRA	CASSLQSRANVLTF	TRBV18-1	TRBJ2-6
QSRA	0	10	28	4.6e-07	0.0527778	0.015	4e-05	motif-RANV motif-QSR motif-SRAN motif-QSRA	CTSSERQSRANVLTF	TRBV1-1	TRBJ2-6
QSRA	0	10	28	4.6e-07	0.0527778	0.015	4e-05	motif-RANV motif-QSR motif-SRAN motif-QSRA	CASSTQQSRANVLTF	TRBV23-1	TRBJ2-6
RANV	1.4e-45	10	31	2.9e-07	0.0611111	0.014	2.4e-05	motif-RANV	CASSGSCWLQSRANVLTF	TRBV27-1	TRBJ2-6
RANV	1.4e-45	10	31	2.9e-07	0.0611111	0.014	2.4e-05	motif-RANV	CPCTGAQGEQSRANVLTF	TRBVA-or9_2	TRBJ2-6
RANV	1.4e-45	10	31	2.9e-07	0.0611111	0.014	2.4e-05	motif-RANV	CASSEHRSSQSRANVLTF	TRBV7-4	TRBJ2-6
RANV	1.4e-45	10	31	2.9e-07	0.0611111	0.014	2.4e-05	motif-RANV	YSSLGISGQSRANVLTF	TRBV17-1	TRBJ2-6
RANV	1.4e-45	10	31	2.9e-07	0.0611111	0.014	2.4e-05	motif-RANV	CASSRLSVFTNRANVLTF	TRBV6-7	TRBJ2-6
RANV	1.4e-45	10	31	2.9e-07	0.0611111	0.014	2.4e-05	motif-RANV	CASSRSTRQSRANVLTF	TRBV6-4	TRBJ2-6
RANV	1.4e-45	10	31	2.9e-07	0.0611111	0.014	2.4e-05	motif-RANV	CASSKFRLQSRANVLTF	TRBV7-3	TRBJ2-6
RANV	1.4e-45	10	31	2.9e-07	0.0611111	0.014	2.4e-05	motif-RANV	CASRLLFSTQSRANVLTF	TRBV12-2	TRBJ2-6
RANV	1.4e-45	10	31	2.9e-07	0.0611111	0.014	2.4e-05	motif-RANV	CASSHGERLQSRANVLTF	TRBV7-3	TRBJ2-6
RANV	1.4e-45	10	31	2.9e-07	0.0611111	0.014	2.4e-05	motif-RANV	CASSLQGSHQSRANVLTF	TRBV6-4	TRBJ2-6
RANV	1.4e-45	10	31	2.9e-07	0.0611111	0.014	2.4e-05	motif-RANV	CASSSLPLLTNRANVLTF	TRBV10-2	TRBJ2-6
RANV	1.4e-45	10	31	2.9e-07	0.0611111	0.014	2.4e-05	motif-RANV	CASSCDSTQQSRANVLTF	TRBV23-1	TRBJ2-6
RANV	1.4e-45	10	31	2.9e-07	0.0611111	0.014	2.4e-05	motif-RANV	CASSAVHLRQSRANVLTF	TRBV6-9	TRBJ2-6
RANV	1.4e-45	10	31	2.9e-07	0.0611111	0.014	2.4e-05	motif-RANV	CASSVNRSSQSRANVLTF	TRBV7-4	TRBJ2-6
RANV	1.4e-45	10	31	2.9e-07	0.0611111	0.014	2.4e-05	motif-RANV	CASSIQLGQSRANVLTF	TRBV12-1	TRBJ2-6
RANV	1.4e-45	10	31	2.9e-07	0.0611111	0.014	2.4e-05	motif-RANV	CASSKHEWEQSRANVLTF	TRBV6	TRBJ2-6
RANV	1.4e-45	10	31	2.9e-07	0.0611111	0.014	2.4e-05	motif-RANV	CVSSRRSQSRANVLTF	TRBV7-7	TRBJ2-6
RANV	1.4e-45	10	31	2.9e-07	0.0611111	0.014	2.4e-05	motif-RANV	CASRPFETTQSRANVLTF	TRBV12-2	TRBJ2-6
RANV	1.4e-45	10	31	2.9e-07	0.0611111	0.014	2.4e-05	motif-RANV	CASSHLTTSQSRANVLTF	TRBV3	TRBJ2-6
RANV	1.4e-45	10	31	2.9e-07	0.0611111	0.014	2.4e-05	motif-RANV	CASSRAILATSRANVLTF	TRBV27-1	TRBJ2-6
RANV	1.4e-45	10	31	2.9e-07	0.0611111	0.014	2.4e-05	motif-RANV	CTSSTPCAQSRANVLTF	TRBV1-1	TRBJ2-6
RANV	1.4e-45	10	31	2.9e-07	0.0611111	0.014	2.4e-05	motif-RANV	CASSYYTRRQSRANVLTF	TRBV7-2	TRBJ2-6
RANV	1.4e-45	10	31	2.9e-07	0.0611111	0.014	2.4e-05	motif-RANV	CASSTDMWEQSRANVLTF	TRBV6	TRBJ2-6
RANV	1.4e-45	10	31	2.9e-07	0.0611111	0.014	2.4e-05	motif-RANV	CASSRRSQSRANVLTF	TRBV7-7	TRBJ2-6
RANV	1.4e-45	10	31	2.9e-07	0.0611111	0.014	2.4e-05	motif-RANV	CASGWDRAGQSRANVLTF	TRBV12-5	TRBJ2-6
RANV	1.4e-45	10	31	2.9e-07	0.0611111	0.014	2.4e-05	motif-RANV	CASSDRSYPQSRANVLTF	TRBV7-8	TRBJ2-6
RANV	1.4e-45	10	31	2.9e-07	0.0611111	0.014	2.4e-05	motif-RANV	CPCTRFADEQSRANVLTF	TRBVA-or9_2	TRBJ2-6
RANV	1.4e-45	10	31	2.9e-07	0.0611111	0.014	2.4e-05	motif-RANV	CASSNGDRLQSRANVLTF	TRBV27-1	TRBJ2-6
RANV	1.4e-45	10	31	2.9e-07	0.0611111	0.014	2.4e-05	motif-RANV	CASSLQSRANVLTF	TRBV18-1	TRBJ2-6
RANV	1.4e-45	10	31	2.9e-07	0.0611111	0.014	2.4e-05	motif-RANV	CTSSERQSRANVLTF	TRBV1-1	TRBJ2-6
RANV	1.4e-45	10	31	2.9e-07	0.0611111	0.014	2.4e-05	motif-RANV	CASSTQQSRANVLTF	TRBV23-1	TRBJ2-6
ISP	2.8e-45	9	38	1.6e-05	0.0597222	0.0680556	3.3e-05	motif-ISP	CASSIITPISPTMSSSS	TRBV3	TRBJ2-1
ISP	2.8e-45	9	38	1.6e-05	0.0597222	0.0680556	3.3e-05	motif-ISP	CASSLLPGRAISPSIL	TRBV27-1	TRBJ1-5
ISP	2.8e-45	9	38	1.6e-05	0.0597222	0.0680556	3.3e-05	motif-ISP	CASSGRFLGIISPSIL	TRBV3	TRBJ1-5
ISP	2.8e-45	9	38	1.6e-05	0.0597222	0.0680556	3.3e-05	motif-ISP	CASSHGGSISPSIL	TRBV6-5	TRBJ1-5
ISP	2.8e-45	9	38	1.6e-05	0.0597222	0.0680556	3.3e-05	motif-ISP	CASEGGVIAISPSIL	TRBV6-1	TRBJ1-5
ISP	2.8e-45	9	38	1.6e-05	0.0597222	0.0680556	3.3e-05	motif-ISP	CASSYTGGAISPSIL	TRBV6-5	TRBJ1-5
ISP	2.8e-45	9	38	1.6e-05	0.0597222	0.0680556	3.3e-05	motif-ISP	CASSLLSGGGISPSIL	TRBV28-1	TRBJ1-5
ISP	2.8e-45	9	38	1.6e-05	0.0597222	0.0680556	3.3e-05	motif-ISP	CASSGFGRIISPSIL	TRBV3	TRBJ1-5
ISP	2.8e-45	9	38	1.6e-05	0.0597222	0.0680556	3.3e-05	motif-ISP	CASSRDISPYEQYF	TRBV2-1	TRBJ2-7
ISP	2.8e-45	9	38	1.6e-05	0.0597222	0.0680556	3.3e-05	motif-ISP	CASSSGISPPSEETQYF	TRBV28-1	TRBJ2-5
ISP	2.8e-45	9	38	1.6e-05	0.0597222	0.0680556	3.3e-05	motif-ISP	CASSEGRAISPSIL	TRBV10-1	TRBJ1-5
ISP	2.8e-45	9	38	1.6e-05	0.0597222	0.0680556	3.3e-05	motif-ISP	CASSEGRAISPSIL	TRBV10-1	TRBJ1-5
ISP	2.8e-45	9	38	1.6e-05	0.0597222	0.0680556	3.3e-05	motif-ISP	CASSSRGVPRISPSIL	TRBV7-9	TRBJ1-5
ISP	2.8e-45	9	38	1.6e-05	0.0597222	0.0680556	3.3e-05	motif-ISP	CASSFPGIKAISPSIL	TRBV5-5	TRBJ1-5
ISP	2.8e-45	9	38	1.6e-05	0.0597222	0.0680556	3.3e-05	motif-ISP	CASGLGYRESISPSIL	TRBV12-5	TRBJ1-5
ISP	2.8e-45	9	38	1.6e-05	0.0597222	0.0680556	3.3e-05	motif-ISP	CATNRRLISPSIL	TRBV24	TRBJ1-5
ISP	2.8e-45	9	38	1.6e-05	0.0597222	0.0680556	3.3e-05	motif-ISP	CASSPRGLGRISPSIL	TRBV7-9	TRBJ1-5
ISP	2.8e-45	9	38	1.6e-05	0.0597222	0.0680556	3.3e-05	motif-ISP	CADPQGRGISPSIL	TRBV24	TRBJ1-5
ISP	2.8e-45	9	38	1.6e-05	0.0597222	0.0680556	3.3e-05	motif-ISP	CASSAGSAISPSIL	TRBV6-1	TRBJ1-5
ISP	2.8e-45	9	38	1.6e-05	0.0597222	0.0680556	3.3e-05	motif-ISP	CASSNREGGISPSIL	TRBV21-1	TRBJ1-5
ISP	2.8e-45	9	38	1.6e-05	0.0597222	0.0680556	3.3e-05	motif-ISP	CASSLGKEISPSIL	TRBV5-4	TRBJ1-5
ISP	2.8e-45	9	38	1.6e-05	0.0597222	0.0680556	3.3e-05	motif-ISP	CASSRGISPQHF	TRBV2-1	TRBJ1-5
ISP	2.8e-45	9	38	1.6e-05	0.0597222	0.0680556	3.3e-05	motif-ISP	CASSWGEAISPSIL	TRBV27-1	TRBJ1-5
ISP	2.8e-45	9	38	1.6e-05	0.0597222	0.0680556	3.3e-05	motif-ISP	CASNQAETIAISPSIL	TRBV19-1	TRBJ1-5
ISP	2.8e-45	9	38	1.6e-05	0.0597222	0.0680556	3.3e-05	motif-ISP	CSARNRRRHLAISPSIL	TRBV20	TRBJ1-5
ISP	2.8e-45	9	38	1.6e-05	0.0597222	0.0680556	3.3e-05	motif-ISP	CSARNRRRHLAISPSIL	TRBV20	TRBJ1-5
ISP	2.8e-45	9	38	1.6e-05	0.0597222	0.0680556	3.3e-05	motif-ISP	CASSEPGAPIAISPSIL	TRBV9-1	TRBJ1-5
ISP	2.8e-45	9	38	1.6e-05	0.0597222	0.0680556	3.3e-05	motif-ISP	CASSEPGAPIAISPSIL	TRBV9-1	TRBJ1-5
ISP	2.8e-45	9	38	1.6e-05	0.0597222	0.0680556	3.3e-05	motif-ISP	CASSEPGAPIAISPSIL	TRBV9-1	TRBJ1-5
ISP	2.8e-45	9	38	1.6e-05	0.0597222	0.0680556	3.3e-05	motif-ISP	CASSTSLYIGIISPSIL	TRBV21-1	TRBJ1-5
ISP	2.8e-45	9	38	1.6e-05	0.0597222	0.0680556	3.3e-05	motif-ISP	CASSFKGHPIAISPSIL	TRBV7-9	TRBJ1-5
ISP	2.8e-45	9	38	1.6e-05	0.0597222	0.0680556	3.3e-05	motif-ISP	CASSQGRFALAISPSIL	TRBV3	TRBJ1-5
ISP	2.8e-45	9	38	1.6e-05	0.0597222	0.0680556	3.3e-05	motif-ISP	CASTKTGGILIAISPSIL	TRBV6	TRBJ1-5
ISP	2.8e-45	9	38	1.6e-05	0.0597222	0.0680556	3.3e-05	motif-ISP	CASSQTVTETIAISPSIL	TRBV25-1	TRBJ1-5
ISP	2.8e-45	9	38	1.6e-05	0.0597222	0.0680556	3.3e-05	motif-ISP	CASSQSPRALAISPSIL	TRBV5-1	TRBJ1-5
ISP	2.8e-45	9	38	1.6e-05	0.0597222	0.0680556	3.3e-05	motif-ISP	CASSQEHEGELAISPSIL	TRBV4-2	TRBJ1-5
ISP	2.8e-45	9	38	1.6e-05	0.0597222	0.0680556	3.3e-05	motif-ISP	CASSGARTRLAISPSIL	TRBV5-6	TRBJ1-5
ISP	2.8e-45	9	38	1.6e-05	0.0597222	0.0680556	3.3e-05	motif-ISP	CASSGARTRLAISPSIL	TRBV5	TRBJ1-5
ISP	2.8e-45	9	38	1.6e-05	0.0597222	0.0680556	3.3e-05	motif-ISP	CASSQERYLGGRVISPSIL	TRBV3	TRBJ1-5
ISP	2.8e-45	9	38	1.6e-05	0.0597222	0.0680556	3.3e-05	motif-ISP	CASSYVQRGADYIAISPSIL	TRBV7-2	TRBJ1-5
ISP	2.8e-45	9	38	1.6e-05	0.0597222	0.0680556	3.3e-05	motif-ISP	CASSISPWQLNYGYTF	TRBV19-1	TRBJ1-2
ISP	2.8e-45	9	38	1.6e-05	0.0597222	0.0680556	3.3e-05	motif-ISP	CASSISPQETQYF	TRBV19-1	TRBJ2-5
ISP	2.8e-45	9	38	1.6e-05	0.0597222	0.0680556	3.3e-05	motif-ISP	CAFGIISPSIL	TRBV3	TRBJ1-5
QIR	5.6e-45	9	31	4.1e-06	00:51:00	00:37:00	2.4e-05	motif-QIR	CASSERNPRNSQIRSIL	TRBV6-1	TRBJ2-3
QIR	5.6e-45	9	31	4.1e-06	00:51:00	00:37:00	2.4e-05	motif-QIR	CASSFLTGTQIRSIL	TRBV5-6	TRBJ2-3
QIR	5.6e-45	9	31	4.1e-06	00:51:00	00:37:00	2.4e-05	motif-QIR	CASSLDSGKAQIRSIL	TRBV7-8	TRBJ2-3
QIR	5.6e-45	9	31	4.1e-06	00:51:00	00:37:00	2.4e-05	motif-QIR	CAWRTNGRAQIRSIL	TRBV30-1	TRBJ2-3
QIR	5.6e-45	9	31	4.1e-06	00:51:00	00:37:00	2.4e-05	motif-QIR	CASSYTGARVGQIRSIL	TRBV27-1	TRBJ2-3
QIR	5.6e-45	9	31	4.1e-06	00:51:00	00:37:00	2.4e-05	motif-QIR	CAIRGGSVGQIRSIL	TRBV10-3	TRBJ2-3
QIR	5.6e-45	9	31	4.1e-06	00:51:00	00:37:00	2.4e-05	motif-QIR	CASSGPPQRGGTQIRSIL	TRBV2-1	TRBJ2-3
QIR	5.6e-45	9	31	4.1e-06	00:51:00	00:37:00	2.4e-05	motif-QIR	CASSGGLGSQIRSIL	TRBV6-4	TRBJ2-3
QIR	5.6e-45	9	31	4.1e-06	00:51:00	00:37:00	2.4e-05	motif-QIR	CASRLRFRESRVIQIRSIL	TRBV3	TRBJ2-3
QIR	5.6e-45	9	31	4.1e-06	00:51:00	00:37:00	2.4e-05	motif-QIR	CASRLRFRESRVIQIRSIL	TRBV3	TRBJ2-3
QIR	5.6e-45	9	31	4.1e-06	00:51:00	00:37:00	2.4e-05	motif-QIR	CASSETTSGGFRAQIRSIL	TRBV6-4	TRBJ2-3
QIR	5.6e-45	9	31	4.1e-06	00:51:00	00:37:00	2.4e-05	motif-QIR	CASSLSLAGPLAQIRSIL	TRBV7-2	TRBJ2-3
QIR	5.6e-45	9	31	4.1e-06	00:51:00	00:37:00	2.4e-05	motif-QIR	CASSRPTHGAQIRSIL	TRBV21-1	TRBJ2-3
QIR	5.6e-45	9	31	4.1e-06	00:51:00	00:37:00	2.4e-05	motif-QIR	CASSLYRGLGRQIRSIL	TRBV28-1	TRBJ2-3
QIR	5.6e-45	9	31	4.1e-06	00:51:00	00:37:00	2.4e-05	motif-QIR	CASSLVGGGGPQIRSIL	TRBV7-2	TRBJ2-3
QIR	5.6e-45	9	31	4.1e-06	00:51:00	00:37:00	2.4e-05	motif-QIR	CASSCGAADIVAQIRSIL	TRBV27-1	TRBJ2-3
QIR	5.6e-45	9	31	4.1e-06	00:51:00	00:37:00	2.4e-05	motif-QIR	CASSYPPGAAQIRSIL	TRBV6-5	TRBJ2-3
QIR	5.6e-45	9	31	4.1e-06	00:51:00	00:37:00	2.4e-05	motif-QIR	CASSLGLAGAQIRSIL	TRBV11-3	TRBJ2-3
QIR	5.6e-45	9	31	4.1e-06	00:51:00	00:37:00	2.4e-05	motif-QIR	CASSLRTGRIAQIRSIL	TRBV5-1	TRBJ2-3
QIR	5.6e-45	9	31	4.1e-06	00:51:00	00:37:00	2.4e-05	motif-QIR	CASSFYVDGGAAQIRSIL	TRBV5-1	TRBJ2-3
QIR	5.6e-45	9	31	4.1e-06	00:51:00	00:37:00	2.4e-05	motif-QIR	CASSYSNRVPQIRSIL	TRBV6-5	TRBJ2-3
QIR	5.6e-45	9	31	4.1e-06	00:51:00	00:37:00	2.4e-05	motif-QIR	CASSQRGLAPQIRSIL	TRBV27-1	TRBJ2-3
QIR	5.6e-45	9	31	4.1e-06	00:51:00	00:37:00	2.4e-05	motif-QIR	CASSQRGLAPQIRSIL	TRBV27-1	TRBJ2-3
QIR	5.6e-45	9	31	4.1e-06	00:51:00	00:37:00	2.4e-05	motif-QIR	CASSQRGLAPQIRSIL	TRBV27-1	TRBJ2-3
QIR	5.6e-45	9	31	4.1e-06	00:51:00	00:37:00	2.4e-05	motif-QIR	CASSLEAGGQIRSIL	TRBV27-1	TRBJ2-3
QIR	5.6e-45	9	31	4.1e-06	00:51:00	00:37:00	2.4e-05	motif-QIR	CASSLEAGGQIRSIL	TRBV27-1	TRBJ2-3
QIR	5.6e-45	9	31	4.1e-06	00:51:00	00:37:00	2.4e-05	motif-QIR	CASSKPIPPGQGEQIRSIL	TRBV21-1	TRBJ2-3
QIR	5.6e-45	9	31	4.1e-06	00:51:00	00:37:00	2.4e-05	motif-QIR	CLGGQRPQIRSIL	TRBV6-5	TRBJ2-3
QIR	5.6e-45	9	31	4.1e-06	00:51:00	00:37:00	2.4e-05	motif-QIR	CSIRGSAQIRSIL	TRBV7-2	TRBJ2-3
QIR	5.6e-45	9	31	4.1e-06	00:51:00	00:37:00	2.4e-05	motif-QIR	CAKLAVPSQIRSIL	TRBV10-2	TRBJ2-3
QIR	5.6e-45	9	31	4.1e-06	00:51:00	00:37:00	2.4e-05	motif-QIR	CASSYYRAQIRSIL	TRBV6-5	TRBJ2-3
QIR	5.6e-45	9	31	4.1e-06	00:51:00	00:37:00	2.4e-05	motif-QIR	CASKIRLAQIRSIL	TRBV4-1	TRBJ2-3
QIR	5.6e-45	9	31	4.1e-06	00:51:00	00:37:00	2.4e-05	motif-QIR	CASSSQIRLDRGAVF	TRBV3	TRBJ2-2
QIR	5.6e-45	9	31	4.1e-06	00:51:00	00:37:00	2.4e-05	motif-QIR	CASSEQIRDGKTYGF	TRBV7-2	TRBJ1-2
QIR	5.6e-45	9	31	4.1e-06	00:51:00	00:37:00	2.4e-05	motif-QIR	CASSGQIRSIL	TRBV9-1	TRBJ2-3
SRAN	2.8e-44	11	31	1.1e-07	0.0618056	0.005	2.4e-05	motif-SRAN	CASSGSCWLQSRANVLTF	TRBV27-1	TRBJ2-6
SRAN	2.8e-44	11	31	1.1e-07	0.0618056	0.005	2.4e-05	motif-SRAN	CPCTGAQGEQSRANVLTF	TRBVA-or9_2	TRBJ2-6
SRAN	2.8e-44	11	31	1.1e-07	0.0618056	0.005	2.4e-05	motif-SRAN	CASSSSRESRANNEQFF	TRBV7-9	TRBJ2-1
SRAN	2.8e-44	11	31	1.1e-07	0.0618056	0.005	2.4e-05	motif-SRAN	CASSEHRSSQSRANVLTF	TRBV7-4	TRBJ2-6
SRAN	2.8e-44	11	31	1.1e-07	0.0618056	0.005	2.4e-05	motif-SRAN	YSSLGISGQSRANVLTF	TRBV17-1	TRBJ2-6
SRAN	2.8e-44	11	31	1.1e-07	0.0618056	0.005	2.4e-05	motif-SRAN	CASSRSTRQSRANVLTF	TRBV6-4	TRBJ2-6
SRAN	2.8e-44	11	31	1.1e-07	0.0618056	0.005	2.4e-05	motif-SRAN	CASSKFRLQSRANVLTF	TRBV7-3	TRBJ2-6
SRAN	2.8e-44	11	31	1.1e-07	0.0618056	0.005	2.4e-05	motif-SRAN	CASRLLFSTQSRANVLTF	TRBV12-2	TRBJ2-6
SRAN	2.8e-44	11	31	1.1e-07	0.0618056	0.005	2.4e-05	motif-SRAN	CASSHGERLQSRANVLTF	TRBV7-3	TRBJ2-6
SRAN	2.8e-44	11	31	1.1e-07	0.0618056	0.005	2.4e-05	motif-SRAN	CASSLQGSHQSRANVLTF	TRBV6-4	TRBJ2-6
SRAN	2.8e-44	11	31	1.1e-07	0.0618056	0.005	2.4e-05	motif-SRAN	CASSCDSTQQSRANVLTF	TRBV23-1	TRBJ2-6
SRAN	2.8e-44	11	31	1.1e-07	0.0618056	0.005	2.4e-05	motif-SRAN	CASSAVHLRQSRANVLTF	TRBV6-9	TRBJ2-6
SRAN	2.8e-44	11	31	1.1e-07	0.0618056	0.005	2.4e-05	motif-SRAN	CASSVNRSSQSRANVLTF	TRBV7-4	TRBJ2-6
SRAN	2.8e-44	11	31	1.1e-07	0.0618056	0.005	2.4e-05	motif-SRAN	CASSIQLGQSRANVLTF	TRBV12-1	TRBJ2-6
SRAN	2.8e-44	11	31	1.1e-07	0.0618056	0.005	2.4e-05	motif-SRAN	CASSKHEWEQSRANVLTF	TRBV6	TRBJ2-6
SRAN	2.8e-44	11	31	1.1e-07	0.0618056	0.005	2.4e-05	motif-SRAN	CVSSRRSQSRANVLTF	TRBV7-7	TRBJ2-6
SRAN	2.8e-44	11	31	1.1e-07	0.0618056	0.005	2.4e-05	motif-SRAN	CASRPFETTQSRANVLTF	TRBV12-2	TRBJ2-6
SRAN	2.8e-44	11	31	1.1e-07	0.0618056	0.005	2.4e-05	motif-SRAN	CASSHLTTSQSRANVLTF	TRBV3	TRBJ2-6
SRAN	2.8e-44	11	31	1.1e-07	0.0618056	0.005	2.4e-05	motif-SRAN	CASSRAILATSRANVLTF	TRBV27-1	TRBJ2-6
SRAN	2.8e-44	11	31	1.1e-07	0.0618056	0.005	2.4e-05	motif-SRAN	CTSSTPCAQSRANVLTF	TRBV1-1	TRBJ2-6
SRAN	2.8e-44	11	31	1.1e-07	0.0618056	0.005	2.4e-05	motif-SRAN	CASSYYTRRQSRANVLTF	TRBV7-2	TRBJ2-6
SRAN	2.8e-44	11	31	1.1e-07	0.0618056	0.005	2.4e-05	motif-SRAN	CASSTDMWEQSRANVLTF	TRBV6	TRBJ2-6
SRAN	2.8e-44	11	31	1.1e-07	0.0618056	0.005	2.4e-05	motif-SRAN	CASSRRSQSRANVLTF	TRBV7-7	TRBJ2-6
SRAN	2.8e-44	11	31	1.1e-07	0.0618056	0.005	2.4e-05	motif-SRAN	CASGWDRAGQSRANVLTF	TRBV12-5	TRBJ2-6
SRAN	2.8e-44	11	31	1.1e-07	0.0618056	0.005	2.4e-05	motif-SRAN	CASSDRSYPQSRANVLTF	TRBV7-8	TRBJ2-6
SRAN	2.8e-44	11	31	1.1e-07	0.0618056	0.005	2.4e-05	motif-SRAN	CPCTRFADEQSRANVLTF	TRBVA-or9_2	TRBJ2-6
SRAN	2.8e-44	11	31	1.1e-07	0.0618056	0.005	2.4e-05	motif-SRAN	CASSNGDRLQSRANVLTF	TRBV27-1	TRBJ2-6
SRAN	2.8e-44	11	31	1.1e-07	0.0618056	0.005	2.4e-05	motif-SRAN	CASSLQSRANVLTF	TRBV18-1	TRBJ2-6
SRAN	2.8e-44	11	31	1.1e-07	0.0618056	0.005	2.4e-05	motif-SRAN	CSARDRSRANTGELFF	TRBV20	TRBJ2-2
SRAN	2.8e-44	11	31	1.1e-07	0.0618056	0.005	2.4e-05	motif-SRAN	CTSSERQSRANVLTF	TRBV1-1	TRBJ2-6
SRAN	2.8e-44	11	31	1.1e-07	0.0618056	0.005	2.4e-05	motif-SRAN	CASSTQQSRANVLTF	TRBV23-1	TRBJ2-6
TMS	4.4e-40	10	25	1e-05	00:59:00	00:05:00	5.2e-05	motif-TMS	CASSIITPISPTMSSSS	TRBV3	TRBJ2-1
TMS	4.4e-40	10	25	1e-05	00:59:00	00:05:00	5.2e-05	motif-TMS	CASSGYTIPTMSSSS	TRBV21-1	TRBJ2-1
TMS	4.4e-40	10	25	1e-05	00:59:00	00:05:00	5.2e-05	motif-TMS	CASSARSQVPNTMSSSS	TRBV28-1	TRBJ2-1
TMS	4.4e-40	10	25	1e-05	00:59:00	00:05:00	5.2e-05	motif-TMS	CAISEGGGLLTMSSSS	TRBV10-3	TRBJ2-1
TMS	4.4e-40	10	25	1e-05	00:59:00	00:05:00	5.2e-05	motif-TMS	CASSAGGPSIPTMSSSS	TRBV3	TRBJ2-1
TMS	4.4e-40	10	25	1e-05	00:59:00	00:05:00	5.2e-05	motif-TMS	CASPKHTNDGSGTMSSSS	TRBV6	TRBJ2-1
TMS	4.4e-40	10	25	1e-05	00:59:00	00:05:00	5.2e-05	motif-TMS	CASSLWGLAGSPTMSSSS	TRBV27-1	TRBJ2-1
TMS	4.4e-40	10	25	1e-05	00:59:00	00:05:00	5.2e-05	motif-TMS	CASSQVGPIPTMSSSS	TRBV3	TRBJ2-1
TMS	4.4e-40	10	25	1e-05	00:59:00	00:05:00	5.2e-05	motif-TMS	CASSSSGRISTMSSSS	TRBV6-6	TRBJ2-1
TMS	4.4e-40	10	25	1e-05	00:59:00	00:05:00	5.2e-05	motif-TMS	CASSSSGRISTMSSSS	TRBV6-6	TRBJ2-1
TMS	4.4e-40	10	25	1e-05	00:59:00	00:05:00	5.2e-05	motif-TMS	CASRFSHGTGAPTMSSSS	TRBV12-2	TRBJ2-1
TMS	4.4e-40	10	25	1e-05	00:59:00	00:05:00	5.2e-05	motif-TMS	CASSRTGEGTMSSSS	TRBV27-1	TRBJ2-1
TMS	4.4e-40	10	25	1e-05	00:59:00	00:05:00	5.2e-05	motif-TMS	CASSLYGASGTMSSSS	TRBV4-2	TRBJ2-1
TMS	4.4e-40	10	25	1e-05	00:59:00	00:05:00	5.2e-05	motif-TMS	CASSQVRGQGAIGTMSSSS	TRBV3	TRBJ2-1
TMS	4.4e-40	10	25	1e-05	00:59:00	00:05:00	5.2e-05	motif-TMS	CASSQVRLAGETMSSSS	TRBV4-1	TRBJ2-1
TMS	4.4e-40	10	25	1e-05	00:59:00	00:05:00	5.2e-05	motif-TMS	CASRLQAGDTMSSSS	TRBV28-1	TRBJ2-1
TMS	4.4e-40	10	25	1e-05	00:59:00	00:05:00	5.2e-05	motif-TMS	CARSLRQQSPTMSSSS	TRBV5-3	TRBJ2-1
TMS	4.4e-40	10	25	1e-05	00:59:00	00:05:00	5.2e-05	motif-TMS	CASPFPSSGTTMSSSS	TRBV11-3	TRBJ2-1
TMS	4.4e-40	10	25	1e-05	00:59:00	00:05:00	5.2e-05	motif-TMS	CASSQLGQPITMSSSS	TRBV14-1	TRBJ2-1
TMS	4.4e-40	10	25	1e-05	00:59:00	00:05:00	5.2e-05	motif-TMS	CASNRLAATPTMSSSS	TRBV27-1	TRBJ2-1
TMS	4.4e-40	10	25	1e-05	00:59:00	00:05:00	5.2e-05	motif-TMS	CASNRLAATPTMSSSS	TRBV27-1	TRBJ2-1
TMS	4.4e-40	10	25	1e-05	00:59:00	00:05:00	5.2e-05	motif-TMS	CASNRLAATPTMSSSS	TRBV27-1	TRBJ2-1
TMS	4.4e-40	10	25	1e-05	00:59:00	00:05:00	5.2e-05	motif-TMS	CASRCTSGGPAPTMSSSS	TRBV5-1	TRBJ2-1
TMS	4.4e-40	10	25	1e-05	00:59:00	00:05:00	5.2e-05	motif-TMS	CSVRYTGGPTMSSSS	TRBV29-1	TRBJ2-1
TMS	4.4e-40	10	25	1e-05	00:59:00	00:05:00	5.2e-05	motif-TMS	CASIPRVEGPSPTMSSSS	TRBV3	TRBJ2-1
TMS	4.4e-40	10	25	1e-05	00:59:00	00:05:00	5.2e-05	motif-TMS	CASSQAGPIPTMSSSS	TRBV3	TRBJ2-1
TMS	4.4e-40	10	25	1e-05	00:59:00	00:05:00	5.2e-05	motif-TMS	CASSRIPTMSSSS	TRBV3	TRBJ2-1
TMS	4.4e-40	10	25	1e-05	00:59:00	00:05:00	5.2e-05	motif-TMS	CASSQSGQGPRKLLTMSSSS	TRBV23-1	TRBJ2-1
KSGQ	1.6e-36	12	22	3.2e-06	1	0.045	7.5e-05	motif-KSGQ motif-SGQR	CASSTCRDTKSGQRPDF	TRBV18-1	TRBJ2-6
KSGQ	1.6e-36	12	22	3.2e-06	1	0.045	7.5e-05	motif-KSGQ motif-SGQR	CASGHCSRTKSGQRPDF	TRBV12-5	TRBJ2-6
KSGQ	1.6e-36	12	22	3.2e-06	1	0.045	7.5e-05	motif-KSGQ motif-SGQR	YASSNGQTTKSGQRPDF	TRBV26-1	TRBJ2-6
KSGQ	1.6e-36	12	22	3.2e-06	1	0.045	7.5e-05	motif-KSGQ motif-SGQR	WQSSGIATKSGQRPDFR	TRBV8-2	TRBJ2-6
KSGQ	1.6e-36	12	22	3.2e-06	1	0.045	7.5e-05	motif-KSGQ motif-SGQR	YSSDIFWTKSGQRPDFR	TRBV17-1	TRBJ2-6
KSGQ	1.6e-36	12	22	3.2e-06	1	0.045	7.5e-05	motif-KSGQ motif-SGQR	CASFELRFTKSGQRLTF	TRBV5-1	TRBJ2-6
KSGQ	1.6e-36	12	22	3.2e-06	1	0.045	7.5e-05	motif-KSGQ motif-SGQR	CASSSISKSGQRPDF	TRBV14-1	TRBJ2-6
KSGQ	1.6e-36	12	22	3.2e-06	1	0.045	7.5e-05	motif-KSGQ motif-SGQR	CASSQGKATKSGQRPDF	TRBV27-1	TRBJ2-6
KSGQ	1.6e-36	12	22	3.2e-06	1	0.045	7.5e-05	motif-KSGQ motif-SGQR	CASKYRRYTKSGQRPDF	TRBV5-2	TRBJ2-6
KSGQ	1.6e-36	12	22	3.2e-06	1	0.045	7.5e-05	motif-KSGQ motif-SGQR	CASSRGGTTKSGQRPDF	TRBV4-1	TRBJ2-6
KSGQ	1.6e-36	12	22	3.2e-06	1	0.045	7.5e-05	motif-KSGQ motif-SGQR	CASSWGATKSGQRPDFR	TRBV7-6	TRBJ2-6
KSGQ	1.6e-36	12	22	3.2e-06	1	0.045	7.5e-05	motif-KSGQ motif-SGQR	CAWDQFITKSGQRPDFR	TRBV30-1	TRBJ2-6
KSGQ	1.6e-36	12	22	3.2e-06	1	0.045	7.5e-05	motif-KSGQ motif-SGQR	CASSGRTKSGQRPDF	TRBV10-1	TRBJ2-6
KSGQ	1.6e-36	12	22	3.2e-06	1	0.045	7.5e-05	motif-KSGQ motif-SGQR	CASSKHLDTKSGQRPDF	TRBV28-1	TRBJ2-6
KSGQ	1.6e-36	12	22	3.2e-06	1	0.045	7.5e-05	motif-KSGQ motif-SGQR	CASSVSLGGTKSGQRPDF	TRBV6-1	TRBJ2-6
KSGQ	1.6e-36	12	22	3.2e-06	1	0.045	7.5e-05	motif-KSGQ motif-SGQR	CASSPTSSATKSGQRPDFR	TRBV7-7	TRBJ2-6
KSGQ	1.6e-36	12	22	3.2e-06	1	0.045	7.5e-05	motif-KSGQ motif-SGQR	CTSSSRCCAKSGQRPDF	TRBV1-1	TRBJ2-6
KSGQ	1.6e-36	12	22	3.2e-06	1	0.045	7.5e-05	motif-KSGQ motif-SGQR	CASSRPYYRTKSGQRPYFR	TRBV2-1	TRBJ2-6
KSGQ	1.6e-36	12	22	3.2e-06	1	0.045	7.5e-05	motif-KSGQ motif-SGQR	CATSHDDSTNKSGQRLTF	TRBV24	TRBJ2-6
KSGQ	1.6e-36	12	22	3.2e-06	1	0.045	7.5e-05	motif-KSGQ motif-SGQR	CASHQSARTKSGQRLTF	TRBV5-5	TRBJ2-6
KSGQ	1.6e-36	12	22	3.2e-06	1	0.045	7.5e-05	motif-KSGQ motif-SGQR	CASSKTPTKSGQRPDFR	TRBV7-4	TRBJ2-6
KSGQ	1.6e-36	12	22	3.2e-06	1	0.045	7.5e-05	motif-KSGQ motif-SGQR	CASSSKSGQRPDF	TRBV7-7	TRBJ2-6
KRP	5.2e-36	6	24	5e-05	0.0423611	0.06875	8.4e-05	motif-KRP	CASSFPLRASGGLGKRPSTS	TRBV27-1	TRBJ2-5
KRP	5.2e-36	6	24	5e-05	0.0423611	0.06875	8.4e-05	motif-KRP	CASSQSLSRGRAHKRPSTS	TRBV23-1	TRBJ2-5
KRP	5.2e-36	6	24	5e-05	0.0423611	0.06875	8.4e-05	motif-KRP	CASSQVYPLWLAPFKRPSTS	TRBV3	TRBJ2-5
KRP	5.2e-36	6	24	5e-05	0.0423611	0.06875	8.4e-05	motif-KRP	CARSLGDSHETPKRPSTS	TRBV5-3	TRBJ2-5
KRP	5.2e-36	6	24	5e-05	0.0423611	0.06875	8.4e-05	motif-KRP	CASSQPGGLSTKRPSTS	TRBV9-1	TRBJ2-5
KRP	5.2e-36	6	24	5e-05	0.0423611	0.06875	8.4e-05	motif-KRP	CASSNSQGWGGKRPSTS	TRBV12	TRBJ2-5
KRP	5.2e-36	6	24	5e-05	0.0423611	0.06875	8.4e-05	motif-KRP	CASSSVSGGKRPSTS	TRBV28-1	TRBJ2-5
KRP	5.2e-36	6	24	5e-05	0.0423611	0.06875	8.4e-05	motif-KRP	CASSLGGADKRPSTS	TRBV4-1	TRBJ2-5
KRP	5.2e-36	6	24	5e-05	0.0423611	0.06875	8.4e-05	motif-KRP	CSASIDRRTKDKRPSTS	TRBV20	TRBJ2-5
KRP	5.2e-36	6	24	5e-05	0.0423611	0.06875	8.4e-05	motif-KRP	CASSLLAVIRKRPSTS	TRBV5-1	TRBJ2-5
KRP	5.2e-36	6	24	5e-05	0.0423611	0.06875	8.4e-05	motif-KRP	CASSLYGTSGGKRPSTS	TRBV27-1	TRBJ2-5
KRP	5.2e-36	6	24	5e-05	0.0423611	0.06875	8.4e-05	motif-KRP	CASSQDRGQGNKRPSTS	TRBV3	TRBJ2-5
KRP	5.2e-36	6	24	5e-05	0.0423611	0.06875	8.4e-05	motif-KRP	CASSLGLGGKRPSTS	TRBV5-6	TRBJ2-5
KRP	5.2e-36	6	24	5e-05	0.0423611	0.06875	8.4e-05	motif-KRP	CASSLRCVKRPSTS	TRBV27-1	TRBJ2-5
KRP	5.2e-36	6	24	5e-05	0.0423611	0.06875	8.4e-05	motif-KRP	CSARECGKRPSTS	TRBV20	TRBJ2-5
KRP	5.2e-36	6	24	5e-05	0.0423611	0.06875	8.4e-05	motif-KRP	CAWRETVNKRPSTS	TRBV30-1	TRBJ2-5
KRP	5.2e-36	6	24	5e-05	0.0423611	0.06875	8.4e-05	motif-KRP	CASSLSSGKRPSTS	TRBV13-1	TRBJ2-5
KRP	5.2e-36	6	24	5e-05	0.0423611	0.06875	8.4e-05	motif-KRP	CSPWTDSKRPSTS	TRBV20	TRBJ2-5
KRP	5.2e-36	6	24	5e-05	0.0423611	0.06875	8.4e-05	motif-KRP	CASSLARGKRPSTS	TRBV13-1	TRBJ2-5
KRP	5.2e-36	6	24	5e-05	0.0423611	0.06875	8.4e-05	motif-KRP	CASSQTSTKRPSTS	TRBV6-5	TRBJ2-5
KRP	5.2e-36	6	24	5e-05	0.0423611	0.06875	8.4e-05	motif-KRP	CASSQTSTKRPSTS	TRBV6-5	TRBJ2-5
KRP	5.2e-36	6	24	5e-05	0.0423611	0.06875	8.4e-05	motif-KRP	CASSLAKRPSTS	TRBV5-1	TRBJ2-5
KRP	5.2e-36	6	24	5e-05	0.0423611	0.06875	8.4e-05	motif-KRP	CASRCTKRPSTS	TRBV6	TRBJ2-5
KRP	5.2e-36	6	24	5e-05	0.0423611	0.06875	8.4e-05	motif-KRP	CASFRTPKRPSTS	TRBV10-1	TRBJ2-5
KRP	5.2e-36	6	24	5e-05	0.0423611	0.06875	8.4e-05	motif-KRP	CASPGKRPSTS	TRBV9-1	TRBJ2-5
AISP	1e-30	5	18	6.9e-06	0.0631944	00:17:00	8.6e-05	motif-AIS motif-ISP motif-AISP	CASSLLPGRAISPSIL	TRBV27-1	TRBJ1-5
AISP	1e-30	5	18	6.9e-06	0.0631944	00:17:00	8.6e-05	motif-AIS motif-ISP motif-AISP	CSARNRRRHLAISPSIL	TRBV20	TRBJ1-5
AISP	1e-30	5	18	6.9e-06	0.0631944	00:17:00	8.6e-05	motif-AIS motif-ISP motif-AISP	CSARNRRRHLAISPSIL	TRBV20	TRBJ1-5
AISP	1e-30	5	18	6.9e-06	0.0631944	00:17:00	8.6e-05	motif-AIS motif-ISP motif-AISP	CASEGGVIAISPSIL	TRBV6-1	TRBJ1-5
AISP	1e-30	5	18	6.9e-06	0.0631944	00:17:00	8.6e-05	motif-AIS motif-ISP motif-AISP	CASSEPGAPIAISPSIL	TRBV9-1	TRBJ1-5
AISP	1e-30	5	18	6.9e-06	0.0631944	00:17:00	8.6e-05	motif-AIS motif-ISP motif-AISP	CASSEPGAPIAISPSIL	TRBV9-1	TRBJ1-5
AISP	1e-30	5	18	6.9e-06	0.0631944	00:17:00	8.6e-05	motif-AIS motif-ISP motif-AISP	CASSEPGAPIAISPSIL	TRBV9-1	TRBJ1-5
AISP	1e-30	5	18	6.9e-06	0.0631944	00:17:00	8.6e-05	motif-AIS motif-ISP motif-AISP	CASSYTGGAISPSIL	TRBV6-5	TRBJ1-5
AISP	1e-30	5	18	6.9e-06	0.0631944	00:17:00	8.6e-05	motif-AIS motif-ISP motif-AISP	CASSFKGHPIAISPSIL	TRBV7-9	TRBJ1-5
AISP	1e-30	5	18	6.9e-06	0.0631944	00:17:00	8.6e-05	motif-AIS motif-ISP motif-AISP	CASSQGRFALAISPSIL	TRBV3	TRBJ1-5
AISP	1e-30	5	18	6.9e-06	0.0631944	00:17:00	8.6e-05	motif-AIS motif-ISP motif-AISP	CASTKTGGILIAISPSIL	TRBV6	TRBJ1-5
AISP	1e-30	5	18	6.9e-06	0.0631944	00:17:00	8.6e-05	motif-AIS motif-ISP motif-AISP	CASSEGRAISPSIL	TRBV10-1	TRBJ1-5
AISP	1e-30	5	18	6.9e-06	0.0631944	00:17:00	8.6e-05	motif-AIS motif-ISP motif-AISP	CASSEGRAISPSIL	TRBV10-1	TRBJ1-5
AISP	1e-30	5	18	6.9e-06	0.0631944	00:17:00	8.6e-05	motif-AIS motif-ISP motif-AISP	CASSFPGIKAISPSIL	TRBV5-5	TRBJ1-5
AISP	1e-30	5	18	6.9e-06	0.0631944	00:17:00	8.6e-05	motif-AIS motif-ISP motif-AISP	CASSQTVTETIAISPSIL	TRBV25-1	TRBJ1-5
AISP	1e-30	5	18	6.9e-06	0.0631944	00:17:00	8.6e-05	motif-AIS motif-ISP motif-AISP	CASSQSPRALAISPSIL	TRBV5-1	TRBJ1-5
AISP	1e-30	5	18	6.9e-06	0.0631944	00:17:00	8.6e-05	motif-AIS motif-ISP motif-AISP	CASSQEHEGELAISPSIL	TRBV4-2	TRBJ1-5
AISP	1e-30	5	18	6.9e-06	0.0631944	00:17:00	8.6e-05	motif-AIS motif-ISP motif-AISP	CASSAGSAISPSIL	TRBV6-1	TRBJ1-5
AISP	1e-30	5	18	6.9e-06	0.0631944	00:17:00	8.6e-05	motif-AIS motif-ISP motif-AISP	CASSGARTRLAISPSIL	TRBV5-6	TRBJ1-5
AISP	1e-30	5	18	6.9e-06	0.0631944	00:17:00	8.6e-05	motif-AIS motif-ISP motif-AISP	CASSGARTRLAISPSIL	TRBV5	TRBJ1-5
AISP	1e-30	5	18	6.9e-06	0.0631944	00:17:00	8.6e-05	motif-AIS motif-ISP motif-AISP	CASSWGEAISPSIL	TRBV27-1	TRBJ1-5
AISP	1e-30	5	18	6.9e-06	0.0631944	00:17:00	8.6e-05	motif-AIS motif-ISP motif-AISP	CASNQAETIAISPSIL	TRBV19-1	TRBJ1-5
AISP	1e-30	5	18	6.9e-06	0.0631944	00:17:00	8.6e-05	motif-AIS motif-ISP motif-AISP	CASSYVQRGADYIAISPSIL	TRBV7-2	TRBJ1-5
QSR	1.3e-29	11	29	4.1e-06	00:07:00	00:14:00	4e-05	motif-QSR	CASSGSCWLQSRANVLTF	TRBV27-1	TRBJ2-6
QSR	1.3e-29	11	29	4.1e-06	00:07:00	00:14:00	4e-05	motif-QSR	CPCTGAQGEQSRANVLTF	TRBVA-or9_2	TRBJ2-6
QSR	1.3e-29	11	29	4.1e-06	00:07:00	00:14:00	4e-05	motif-QSR	CASSEHRSSQSRANVLTF	TRBV7-4	TRBJ2-6
QSR	1.3e-29	11	29	4.1e-06	00:07:00	00:14:00	4e-05	motif-QSR	YSSLGISGQSRANVLTF	TRBV17-1	TRBJ2-6
QSR	1.3e-29	11	29	4.1e-06	00:07:00	00:14:00	4e-05	motif-QSR	CASSRSTRQSRANVLTF	TRBV6-4	TRBJ2-6
QSR	1.3e-29	11	29	4.1e-06	00:07:00	00:14:00	4e-05	motif-QSR	CASSKFRLQSRANVLTF	TRBV7-3	TRBJ2-6
QSR	1.3e-29	11	29	4.1e-06	00:07:00	00:14:00	4e-05	motif-QSR	CASRLLFSTQSRANVLTF	TRBV12-2	TRBJ2-6
QSR	1.3e-29	11	29	4.1e-06	00:07:00	00:14:00	4e-05	motif-QSR	CASSHGERLQSRANVLTF	TRBV7-3	TRBJ2-6
QSR	1.3e-29	11	29	4.1e-06	00:07:00	00:14:00	4e-05	motif-QSR	CASSLQGSHQSRANVLTF	TRBV6-4	TRBJ2-6
QSR	1.3e-29	11	29	4.1e-06	00:07:00	00:14:00	4e-05	motif-QSR	CASSCDSTQQSRANVLTF	TRBV23-1	TRBJ2-6
QSR	1.3e-29	11	29	4.1e-06	00:07:00	00:14:00	4e-05	motif-QSR	CASSAVHLRQSRANVLTF	TRBV6-9	TRBJ2-6
QSR	1.3e-29	11	29	4.1e-06	00:07:00	00:14:00	4e-05	motif-QSR	CASSVNRSSQSRANVLTF	TRBV7-4	TRBJ2-6
QSR	1.3e-29	11	29	4.1e-06	00:07:00	00:14:00	4e-05	motif-QSR	CASSIQLGQSRANVLTF	TRBV12-1	TRBJ2-6
QSR	1.3e-29	11	29	4.1e-06	00:07:00	00:14:00	4e-05	motif-QSR	CASSKHEWEQSRANVLTF	TRBV6	TRBJ2-6
QSR	1.3e-29	11	29	4.1e-06	00:07:00	00:14:00	4e-05	motif-QSR	CVSSRRSQSRANVLTF	TRBV7-7	TRBJ2-6
QSR	1.3e-29	11	29	4.1e-06	00:07:00	00:14:00	4e-05	motif-QSR	CASRPFETTQSRANVLTF	TRBV12-2	TRBJ2-6
QSR	1.3e-29	11	29	4.1e-06	00:07:00	00:14:00	4e-05	motif-QSR	CASSHLTTSQSRANVLTF	TRBV3	TRBJ2-6
QSR	1.3e-29	11	29	4.1e-06	00:07:00	00:14:00	4e-05	motif-QSR	CTSSTPCAQSRANVLTF	TRBV1-1	TRBJ2-6
QSR	1.3e-29	11	29	4.1e-06	00:07:00	00:14:00	4e-05	motif-QSR	CASSYYTRRQSRANVLTF	TRBV7-2	TRBJ2-6
QSR	1.3e-29	11	29	4.1e-06	00:07:00	00:14:00	4e-05	motif-QSR	CASSTDMWEQSRANVLTF	TRBV6	TRBJ2-6
QSR	1.3e-29	11	29	4.1e-06	00:07:00	00:14:00	4e-05	motif-QSR	CASSRRSQSRANVLTF	TRBV7-7	TRBJ2-6
QSR	1.3e-29	11	29	4.1e-06	00:07:00	00:14:00	4e-05	motif-QSR	CASGWDRAGQSRANVLTF	TRBV12-5	TRBJ2-6
QSR	1.3e-29	11	29	4.1e-06	00:07:00	00:14:00	4e-05	motif-QSR	CASSDRSYPQSRANVLTF	TRBV7-8	TRBJ2-6
QSR	1.3e-29	11	29	4.1e-06	00:07:00	00:14:00	4e-05	motif-QSR	CPCTRFADEQSRANVLTF	TRBVA-or9_2	TRBJ2-6
QSR	1.3e-29	11	29	4.1e-06	00:07:00	00:14:00	4e-05	motif-QSR	CASSNGDRLQSRANVLTF	TRBV27-1	TRBJ2-6
QSR	1.3e-29	11	29	4.1e-06	00:07:00	00:14:00	4e-05	motif-QSR	CASSLQSRANVLTF	TRBV18-1	TRBJ2-6
QSR	1.3e-29	11	29	4.1e-06	00:07:00	00:14:00	4e-05	motif-QSR	CTSSERQSRANVLTF	TRBV1-1	TRBJ2-6
QSR	1.3e-29	11	29	4.1e-06	00:07:00	00:14:00	4e-05	motif-QSR	CASSYGQSREQYV	TRBV6	TRBJ2-7
QSR	1.3e-29	11	29	4.1e-06	00:07:00	00:14:00	4e-05	motif-QSR	CASSTQQSRANVLTF	TRBV23-1	TRBJ2-6
SGQR	4.5e-29	12	22	3.5e-06	1	0.049	7.5e-05	motif-KSGQ motif-SGQR	CASSTCRDTKSGQRPDF	TRBV18-1	TRBJ2-6
SGQR	4.5e-29	12	22	3.5e-06	1	0.049	7.5e-05	motif-KSGQ motif-SGQR	CASGHCSRTKSGQRPDF	TRBV12-5	TRBJ2-6
SGQR	4.5e-29	12	22	3.5e-06	1	0.049	7.5e-05	motif-KSGQ motif-SGQR	YASSNGQTTKSGQRPDF	TRBV26-1	TRBJ2-6
SGQR	4.5e-29	12	22	3.5e-06	1	0.049	7.5e-05	motif-KSGQ motif-SGQR	WQSSGIATKSGQRPDFR	TRBV8-2	TRBJ2-6
SGQR	4.5e-29	12	22	3.5e-06	1	0.049	7.5e-05	motif-KSGQ motif-SGQR	YSSDIFWTKSGQRPDFR	TRBV17-1	TRBJ2-6
SGQR	4.5e-29	12	22	3.5e-06	1	0.049	7.5e-05	motif-KSGQ motif-SGQR	CASFELRFTKSGQRLTF	TRBV5-1	TRBJ2-6
SGQR	4.5e-29	12	22	3.5e-06	1	0.049	7.5e-05	motif-KSGQ motif-SGQR	CASSSISKSGQRPDF	TRBV14-1	TRBJ2-6
SGQR	4.5e-29	12	22	3.5e-06	1	0.049	7.5e-05	motif-KSGQ motif-SGQR	CASSQGKATKSGQRPDF	TRBV27-1	TRBJ2-6
SGQR	4.5e-29	12	22	3.5e-06	1	0.049	7.5e-05	motif-KSGQ motif-SGQR	CASKYRRYTKSGQRPDF	TRBV5-2	TRBJ2-6
SGQR	4.5e-29	12	22	3.5e-06	1	0.049	7.5e-05	motif-KSGQ motif-SGQR	CASSRGGTTKSGQRPDF	TRBV4-1	TRBJ2-6
SGQR	4.5e-29	12	22	3.5e-06	1	0.049	7.5e-05	motif-KSGQ motif-SGQR	CASSWGATKSGQRPDFR	TRBV7-6	TRBJ2-6
SGQR	4.5e-29	12	22	3.5e-06	1	0.049	7.5e-05	motif-KSGQ motif-SGQR	CAWDQFITKSGQRPDFR	TRBV30-1	TRBJ2-6
SGQR	4.5e-29	12	22	3.5e-06	1	0.049	7.5e-05	motif-KSGQ motif-SGQR	CASSGRTKSGQRPDF	TRBV10-1	TRBJ2-6
SGQR	4.5e-29	12	22	3.5e-06	1	0.049	7.5e-05	motif-KSGQ motif-SGQR	CASSKHLDTKSGQRPDF	TRBV28-1	TRBJ2-6
SGQR	4.5e-29	12	22	3.5e-06	1	0.049	7.5e-05	motif-KSGQ motif-SGQR	CASSVSLGGTKSGQRPDF	TRBV6-1	TRBJ2-6
SGQR	4.5e-29	12	22	3.5e-06	1	0.049	7.5e-05	motif-KSGQ motif-SGQR	CASSPTSSATKSGQRPDFR	TRBV7-7	TRBJ2-6
SGQR	4.5e-29	12	22	3.5e-06	1	0.049	7.5e-05	motif-KSGQ motif-SGQR	CTSSSRCCAKSGQRPDF	TRBV1-1	TRBJ2-6
SGQR	4.5e-29	12	22	3.5e-06	1	0.049	7.5e-05	motif-KSGQ motif-SGQR	CASSRPYYRTKSGQRPYFR	TRBV2-1	TRBJ2-6
SGQR	4.5e-29	12	22	3.5e-06	1	0.049	7.5e-05	motif-KSGQ motif-SGQR	CATSHDDSTNKSGQRLTF	TRBV24	TRBJ2-6
SGQR	4.5e-29	12	22	3.5e-06	1	0.049	7.5e-05	motif-KSGQ motif-SGQR	CASHQSARTKSGQRLTF	TRBV5-5	TRBJ2-6
SGQR	4.5e-29	12	22	3.5e-06	1	0.049	7.5e-05	motif-KSGQ motif-SGQR	CASSKTPTKSGQRPDFR	TRBV7-4	TRBJ2-6
SGQR	4.5e-29	12	22	3.5e-06	1	0.049	7.5e-05	motif-KSGQ motif-SGQR	CASSSKSGQRPDF	TRBV7-7	TRBJ2-6
TKSG	7.2e-29	11	18	1.3e-06	1	0.017	8.6e-05	motif-TKSG motif-KSGQ motif-SGQR motif-TKS	CASSTCRDTKSGQRPDF	TRBV18-1	TRBJ2-6
TKSG	7.2e-29	11	18	1.3e-06	1	0.017	8.6e-05	motif-TKSG motif-KSGQ motif-SGQR motif-TKS	CASGHCSRTKSGQRPDF	TRBV12-5	TRBJ2-6
TKSG	7.2e-29	11	18	1.3e-06	1	0.017	8.6e-05	motif-TKSG motif-KSGQ motif-SGQR motif-TKS	YASSNGQTTKSGQRPDF	TRBV26-1	TRBJ2-6
TKSG	7.2e-29	11	18	1.3e-06	1	0.017	8.6e-05	motif-TKSG motif-KSGQ motif-SGQR motif-TKS	WQSSGIATKSGQRPDFR	TRBV8-2	TRBJ2-6
TKSG	7.2e-29	11	18	1.3e-06	1	0.017	8.6e-05	motif-TKSG motif-KSGQ motif-SGQR motif-TKS	YSSDIFWTKSGQRPDFR	TRBV17-1	TRBJ2-6
TKSG	7.2e-29	11	18	1.3e-06	1	0.017	8.6e-05	motif-TKSG motif-KSGQ motif-SGQR motif-TKS	CASFELRFTKSGQRLTF	TRBV5-1	TRBJ2-6
TKSG	7.2e-29	11	18	1.3e-06	1	0.017	8.6e-05	motif-TKSG motif-KSGQ motif-SGQR motif-TKS	CASSQGKATKSGQRPDF	TRBV27-1	TRBJ2-6
TKSG	7.2e-29	11	18	1.3e-06	1	0.017	8.6e-05	motif-TKSG motif-KSGQ motif-SGQR motif-TKS	CASKYRRYTKSGQRPDF	TRBV5-2	TRBJ2-6
TKSG	7.2e-29	11	18	1.3e-06	1	0.017	8.6e-05	motif-TKSG motif-KSGQ motif-SGQR motif-TKS	CASSRGGTTKSGQRPDF	TRBV4-1	TRBJ2-6
TKSG	7.2e-29	11	18	1.3e-06	1	0.017	8.6e-05	motif-TKSG motif-KSGQ motif-SGQR motif-TKS	CASSWGATKSGQRPDFR	TRBV7-6	TRBJ2-6
TKSG	7.2e-29	11	18	1.3e-06	1	0.017	8.6e-05	motif-TKSG motif-KSGQ motif-SGQR motif-TKS	CAWDQFITKSGQRPDFR	TRBV30-1	TRBJ2-6
TKSG	7.2e-29	11	18	1.3e-06	1	0.017	8.6e-05	motif-TKSG motif-KSGQ motif-SGQR motif-TKS	CASSGRTKSGQRPDF	TRBV10-1	TRBJ2-6
TKSG	7.2e-29	11	18	1.3e-06	1	0.017	8.6e-05	motif-TKSG motif-KSGQ motif-SGQR motif-TKS	CASSKHLDTKSGQRPDF	TRBV28-1	TRBJ2-6
TKSG	7.2e-29	11	18	1.3e-06	1	0.017	8.6e-05	motif-TKSG motif-KSGQ motif-SGQR motif-TKS	CASSVSLGGTKSGQRPDF	TRBV6-1	TRBJ2-6
TKSG	7.2e-29	11	18	1.3e-06	1	0.017	8.6e-05	motif-TKSG motif-KSGQ motif-SGQR motif-TKS	CASSPTSSATKSGQRPDFR	TRBV7-7	TRBJ2-6
TKSG	7.2e-29	11	18	1.3e-06	1	0.017	8.6e-05	motif-TKSG motif-KSGQ motif-SGQR motif-TKS	CASSRPYYRTKSGQRPYFR	TRBV2-1	TRBJ2-6
TKSG	7.2e-29	11	18	1.3e-06	1	0.017	8.6e-05	motif-TKSG motif-KSGQ motif-SGQR motif-TKS	CASHQSARTKSGQRLTF	TRBV5-5	TRBJ2-6
TKSG	7.2e-29	11	18	1.3e-06	1	0.017	8.6e-05	motif-TKSG motif-KSGQ motif-SGQR motif-TKS	CASSKTPTKSGQRPDFR	TRBV7-4	TRBJ2-6
KDLW	1.8e-27	5	13	4.1e-07	00:42:00	0.016	7.7e-05	motif-KDL motif-KDLW motif-DLW	CAIAKDLWLHL	TRBV10-1	TRBJ1-2
KDLW	1.8e-27	5	13	4.1e-07	00:42:00	0.016	7.7e-05	motif-KDL motif-KDLW motif-DLW	CASSRLKDLWLHL	TRBV4-2	TRBJ1-2
KDLW	1.8e-27	5	13	4.1e-07	00:42:00	0.016	7.7e-05	motif-KDL motif-KDLW motif-DLW	CASTKDLWLHL	TRBV7-6	TRBJ1-2
KDLW	1.8e-27	5	13	4.1e-07	00:42:00	0.016	7.7e-05	motif-KDL motif-KDLW motif-DLW	CASGPGKDLWLHL	TRBV12-5	TRBJ1-2
KDLW	1.8e-27	5	13	4.1e-07	00:42:00	0.016	7.7e-05	motif-KDL motif-KDLW motif-DLW	CASSLQVPGKDLWLHLR	TRBV27-1	TRBJ1-2
KDLW	1.8e-27	5	13	4.1e-07	00:42:00	0.016	7.7e-05	motif-KDL motif-KDLW motif-DLW	CARQLRVVKDLWLYL	TRBV5-3	TRBJ1-2
KDLW	1.8e-27	5	13	4.1e-07	00:42:00	0.016	7.7e-05	motif-KDL motif-KDLW motif-DLW	CASKRATKDLWLHLR	TRBV5-2	TRBJ1-2
KDLW	1.8e-27	5	13	4.1e-07	00:42:00	0.016	7.7e-05	motif-KDL motif-KDLW motif-DLW	CASGNQPAGKDLWLHLR	TRBV12-5	TRBJ1-2
KDLW	1.8e-27	5	13	4.1e-07	00:42:00	0.016	7.7e-05	motif-KDL motif-KDLW motif-DLW	CASSRLRRKDLWLHL	TRBV7-2	TRBJ1-2
KDLW	1.8e-27	5	13	4.1e-07	00:42:00	0.016	7.7e-05	motif-KDL motif-KDLW motif-DLW	CASSLIMYPKDLWLHLR	TRBV7-8	TRBJ1-2
KDLW	1.8e-27	5	13	4.1e-07	00:42:00	0.016	7.7e-05	motif-KDL motif-KDLW motif-DLW	CASSFMCESKDLWLHLR	TRBV7-6	TRBJ1-2
KDLW	1.8e-27	5	13	4.1e-07	00:42:00	0.016	7.7e-05	motif-KDL motif-KDLW motif-DLW	CASSGRLIAKDLWLHLR	TRBV10-1	TRBJ1-2
KDLW	1.8e-27	5	13	4.1e-07	00:42:00	0.016	7.7e-05	motif-KDL motif-KDLW motif-DLW	CASSVWAKQKDLWLHLR	TRBV11-2	TRBJ1-2
PTMS	6.1e-27	9	13	5.1e-08	0.012	00:14:00	7.7e-05	motif-PTMS motif-PTM motif-TMS	CASSIITPISPTMSSSS	TRBV3	TRBJ2-1
PTMS	6.1e-27	9	13	5.1e-08	0.012	00:14:00	7.7e-05	motif-PTMS motif-PTM motif-TMS	CASSGYTIPTMSSSS	TRBV21-1	TRBJ2-1
PTMS	6.1e-27	9	13	5.1e-08	0.012	00:14:00	7.7e-05	motif-PTMS motif-PTM motif-TMS	CASSAGGPSIPTMSSSS	TRBV3	TRBJ2-1
PTMS	6.1e-27	9	13	5.1e-08	0.012	00:14:00	7.7e-05	motif-PTMS motif-PTM motif-TMS	CASSLWGLAGSPTMSSSS	TRBV27-1	TRBJ2-1
PTMS	6.1e-27	9	13	5.1e-08	0.012	00:14:00	7.7e-05	motif-PTMS motif-PTM motif-TMS	CASSQVGPIPTMSSSS	TRBV3	TRBJ2-1
PTMS	6.1e-27	9	13	5.1e-08	0.012	00:14:00	7.7e-05	motif-PTMS motif-PTM motif-TMS	CASRFSHGTGAPTMSSSS	TRBV12-2	TRBJ2-1
PTMS	6.1e-27	9	13	5.1e-08	0.012	00:14:00	7.7e-05	motif-PTMS motif-PTM motif-TMS	CARSLRQQSPTMSSSS	TRBV5-3	TRBJ2-1
PTMS	6.1e-27	9	13	5.1e-08	0.012	00:14:00	7.7e-05	motif-PTMS motif-PTM motif-TMS	CASNRLAATPTMSSSS	TRBV27-1	TRBJ2-1
PTMS	6.1e-27	9	13	5.1e-08	0.012	00:14:00	7.7e-05	motif-PTMS motif-PTM motif-TMS	CASNRLAATPTMSSSS	TRBV27-1	TRBJ2-1
PTMS	6.1e-27	9	13	5.1e-08	0.012	00:14:00	7.7e-05	motif-PTMS motif-PTM motif-TMS	CASNRLAATPTMSSSS	TRBV27-1	TRBJ2-1
PTMS	6.1e-27	9	13	5.1e-08	0.012	00:14:00	7.7e-05	motif-PTMS motif-PTM motif-TMS	CASRCTSGGPAPTMSSSS	TRBV5-1	TRBJ2-1
PTMS	6.1e-27	9	13	5.1e-08	0.012	00:14:00	7.7e-05	motif-PTMS motif-PTM motif-TMS	CSVRYTGGPTMSSSS	TRBV29-1	TRBJ2-1
PTMS	6.1e-27	9	13	5.1e-08	0.012	00:14:00	7.7e-05	motif-PTMS motif-PTM motif-TMS	CASIPRVEGPSPTMSSSS	TRBV3	TRBJ2-1
PTMS	6.1e-27	9	13	5.1e-08	0.012	00:14:00	7.7e-05	motif-PTMS motif-PTM motif-TMS	CASSQAGPIPTMSSSS	TRBV3	TRBJ2-1
PTMS	6.1e-27	9	13	5.1e-08	0.012	00:14:00	7.7e-05	motif-PTMS motif-PTM motif-TMS	CASSRIPTMSSSS	TRBV3	TRBJ2-1
HRY	1.3e-26	8	17	1.9e-08	00:43:00	0.001	9.5e-05	motif-HRY	CASSPPSGTEHRYAVFW	TRBV6	TRBJ2-3
HRY	1.3e-26	8	17	1.9e-08	00:43:00	0.001	9.5e-05	motif-HRY	CASSLQRLWHRYAVF	TRBV23-1	TRBJ2-3
HRY	1.3e-26	8	17	1.9e-08	00:43:00	0.001	9.5e-05	motif-HRY	CASSKNGSKRHRYAVFW	TRBV21-1	TRBJ2-3
HRY	1.3e-26	8	17	1.9e-08	00:43:00	0.001	9.5e-05	motif-HRY	CASSFYVDGERHRYAVF	TRBV5-1	TRBJ2-3
HRY	1.3e-26	8	17	1.9e-08	00:43:00	0.001	9.5e-05	motif-HRY	CASSPHRRHRYAVFW	TRBV3	TRBJ2-3
HRY	1.3e-26	8	17	1.9e-08	00:43:00	0.001	9.5e-05	motif-HRY	CASSYPPGPHRYAVF	TRBV6-5	TRBJ2-3
HRY	1.3e-26	8	17	1.9e-08	00:43:00	0.001	9.5e-05	motif-HRY	CAWGTTGTPSPNHRYAVFW	TRBV30-1	TRBJ2-3
HRY	1.3e-26	8	17	1.9e-08	00:43:00	0.001	9.5e-05	motif-HRY	CAWGTTGTPSPNHRYAVFW	TRBV30-1	TRBJ2-3
HRY	1.3e-26	8	17	1.9e-08	00:43:00	0.001	9.5e-05	motif-HRY	CASSLDGQESGGHRYAVFW	TRBV7-9	TRBJ2-3
HRY	1.3e-26	8	17	1.9e-08	00:43:00	0.001	9.5e-05	motif-HRY	CASSTDRGSHRYAVF	TRBV19-1	TRBJ2-3
HRY	1.3e-26	8	17	1.9e-08	00:43:00	0.001	9.5e-05	motif-HRY	CASSGPPQRGGEHRYAVFW	TRBV2-1	TRBJ2-3
HRY	1.3e-26	8	17	1.9e-08	00:43:00	0.001	9.5e-05	motif-HRY	CASSQEGRKHRYAVF	TRBV4-1	TRBJ2-3
HRY	1.3e-26	8	17	1.9e-08	00:43:00	0.001	9.5e-05	motif-HRY	CASRGVAQVHRYAVF	TRBV6	TRBJ2-3
HRY	1.3e-26	8	17	1.9e-08	00:43:00	0.001	9.5e-05	motif-HRY	CASRGVAQVHRYAVF	TRBV6	TRBJ2-3
HRY	1.3e-26	8	17	1.9e-08	00:43:00	0.001	9.5e-05	motif-HRY	CASRGVAQVHRYAVF	TRBV6	TRBJ2-3
HRY	1.3e-26	8	17	1.9e-08	00:43:00	0.001	9.5e-05	motif-HRY	CASGASGRGWHRYAVFW	TRBV7-9	TRBJ2-3
HRY	1.3e-26	8	17	1.9e-08	00:43:00	0.001	9.5e-05	motif-HRY	CATSDLPRDSHGHRYAVFW	TRBV24	TRBJ2-3
HRY	1.3e-26	8	17	1.9e-08	00:43:00	0.001	9.5e-05	motif-HRY	CASSQTPHRYAVF	TRBV3	TRBJ2-3
HRY	1.3e-26	8	17	1.9e-08	00:43:00	0.001	9.5e-05	motif-HRY	CASSLGHRYQETQYF	TRBV5-4	TRBJ2-5
HRY	1.3e-26	8	17	1.9e-08	00:43:00	0.001	9.5e-05	motif-HRY	CLGDKGHRYAVFW	TRBV6-5	TRBJ2-3
HRY	1.3e-26	8	17	1.9e-08	00:43:00	0.001	9.5e-05	motif-HRY	CLGDKGHRYAVFW	TRBV6-5	TRBJ2-3
PMA	9.9e-26	9	18	3.5e-06	00:38:00	00:18:00	8.6e-05	motif-PMA	CASSGDERPMATPS	TRBV28-1	TRBJ1-2
PMA	9.9e-26	9	18	3.5e-06	00:38:00	00:18:00	8.6e-05	motif-PMA	CASSLTQGERPMATPS	TRBV25-1	TRBJ1-2
PMA	9.9e-26	9	18	3.5e-06	00:38:00	00:18:00	8.6e-05	motif-PMA	CASSIMAPMASSAPAFW	TRBV3	TRBJ1-5
PMA	9.9e-26	9	18	3.5e-06	00:38:00	00:18:00	8.6e-05	motif-PMA	CASSPGTSPMATPS	TRBV5-1	TRBJ1-2
PMA	9.9e-26	9	18	3.5e-06	00:38:00	00:18:00	8.6e-05	motif-PMA	CASSCTFDERPMATPS	TRBV2-1	TRBJ1-2
PMA	9.9e-26	9	18	3.5e-06	00:38:00	00:18:00	8.6e-05	motif-PMA	CASSWTVERPMATPS	TRBV5-4	TRBJ1-2
PMA	9.9e-26	9	18	3.5e-06	00:38:00	00:18:00	8.6e-05	motif-PMA	CASFLPNIERPMATPS	TRBV5	TRBJ1-2
PMA	9.9e-26	9	18	3.5e-06	00:38:00	00:18:00	8.6e-05	motif-PMA	CASSRRAERPMATPS	TRBV27-1	TRBJ1-2
PMA	9.9e-26	9	18	3.5e-06	00:38:00	00:18:00	8.6e-05	motif-PMA	CASSQGPPPMATPS	TRBV5-1	TRBJ1-2
PMA	9.9e-26	9	18	3.5e-06	00:38:00	00:18:00	8.6e-05	motif-PMA	CASSERERPMATPS	TRBV6-8	TRBJ1-2
PMA	9.9e-26	9	18	3.5e-06	00:38:00	00:18:00	8.6e-05	motif-PMA	CASSNLERPMATPS	TRBV7-6	TRBJ1-2
PMA	9.9e-26	9	18	3.5e-06	00:38:00	00:18:00	8.6e-05	motif-PMA	CASFRRGKPMATPS	TRBV28-1	TRBJ1-2
PMA	9.9e-26	9	18	3.5e-06	00:38:00	00:18:00	8.6e-05	motif-PMA	CASSELGKAGRPMATPS	TRBV11-1	TRBJ1-2
PMA	9.9e-26	9	18	3.5e-06	00:38:00	00:18:00	8.6e-05	motif-PMA	CASKSLGAQGAPMATPS	TRBV28-1	TRBJ1-2
PMA	9.9e-26	9	18	3.5e-06	00:38:00	00:18:00	8.6e-05	motif-PMA	CASKSLGAQGAPMATPS	TRBV28-1	TRBJ1-2
PMA	9.9e-26	9	18	3.5e-06	00:38:00	00:18:00	8.6e-05	motif-PMA	CASKSLGAQGAPMATPS	TRBV28-1	TRBJ1-2
PMA	9.9e-26	9	18	3.5e-06	00:38:00	00:18:00	8.6e-05	motif-PMA	CASSLANLPPGPMATPS	TRBV28-1	TRBJ1-2
PMA	9.9e-26	9	18	3.5e-06	00:38:00	00:18:00	8.6e-05	motif-PMA	CASRTVEGLSERPMATPS	TRBV13-1	TRBJ1-2
PMA	9.9e-26	9	18	3.5e-06	00:38:00	00:18:00	8.6e-05	motif-PMA	CASRMFARCLSERPMATPS	TRBV13-1	TRBJ1-2
PMA	9.9e-26	9	18	3.5e-06	00:38:00	00:18:00	8.6e-05	motif-PMA	CASKKVYTCLSERPMATPS	TRBV13-1	TRBJ1-2
AQIR	9.4e-25	5	13	2.7e-05	00:44:00	0.0583333	7.7e-05	motif-AQI motif-QIR motif-AQIR	CASSLDSGKAQIRSIL	TRBV7-8	TRBJ2-3
AQIR	9.4e-25	5	13	2.7e-05	00:44:00	0.0583333	7.7e-05	motif-AQI motif-QIR motif-AQIR	CAWRTNGRAQIRSIL	TRBV30-1	TRBJ2-3
AQIR	9.4e-25	5	13	2.7e-05	00:44:00	0.0583333	7.7e-05	motif-AQI motif-QIR motif-AQIR	CASSLSLAGPLAQIRSIL	TRBV7-2	TRBJ2-3
AQIR	9.4e-25	5	13	2.7e-05	00:44:00	0.0583333	7.7e-05	motif-AQI motif-QIR motif-AQIR	CASSRPTHGAQIRSIL	TRBV21-1	TRBJ2-3
AQIR	9.4e-25	5	13	2.7e-05	00:44:00	0.0583333	7.7e-05	motif-AQI motif-QIR motif-AQIR	CASSCGAADIVAQIRSIL	TRBV27-1	TRBJ2-3
AQIR	9.4e-25	5	13	2.7e-05	00:44:00	0.0583333	7.7e-05	motif-AQI motif-QIR motif-AQIR	CASSYPPGAAQIRSIL	TRBV6-5	TRBJ2-3
AQIR	9.4e-25	5	13	2.7e-05	00:44:00	0.0583333	7.7e-05	motif-AQI motif-QIR motif-AQIR	CASSLGLAGAQIRSIL	TRBV11-3	TRBJ2-3
AQIR	9.4e-25	5	13	2.7e-05	00:44:00	0.0583333	7.7e-05	motif-AQI motif-QIR motif-AQIR	CASSYYRAQIRSIL	TRBV6-5	TRBJ2-3
AQIR	9.4e-25	5	13	2.7e-05	00:44:00	0.0583333	7.7e-05	motif-AQI motif-QIR motif-AQIR	CASSLRTGRIAQIRSIL	TRBV5-1	TRBJ2-3
AQIR	9.4e-25	5	13	2.7e-05	00:44:00	0.0583333	7.7e-05	motif-AQI motif-QIR motif-AQIR	CASSFYVDGGAAQIRSIL	TRBV5-1	TRBJ2-3
AQIR	9.4e-25	5	13	2.7e-05	00:44:00	0.0583333	7.7e-05	motif-AQI motif-QIR motif-AQIR	CASKIRLAQIRSIL	TRBV4-1	TRBJ2-3
AQIR	9.4e-25	5	13	2.7e-05	00:44:00	0.0583333	7.7e-05	motif-AQI motif-QIR motif-AQIR	CSIRGSAQIRSIL	TRBV7-2	TRBJ2-3
AQIR	9.4e-25	5	13	2.7e-05	00:44:00	0.0583333	7.7e-05	motif-AQI motif-QIR motif-AQIR	CASSETTSGGFRAQIRSIL	TRBV6-4	TRBJ2-3
RPMA	2.6e-24	7	12	4.9e-05	0.0569444	00:43:00	0.00015	motif-RPMA motif-RPM motif-PMA	CASSGDERPMATPS	TRBV28-1	TRBJ1-2
RPMA	2.6e-24	7	12	4.9e-05	0.0569444	00:43:00	0.00015	motif-RPMA motif-RPM motif-PMA	CASSLTQGERPMATPS	TRBV25-1	TRBJ1-2
RPMA	2.6e-24	7	12	4.9e-05	0.0569444	00:43:00	0.00015	motif-RPMA motif-RPM motif-PMA	CASSCTFDERPMATPS	TRBV2-1	TRBJ1-2
RPMA	2.6e-24	7	12	4.9e-05	0.0569444	00:43:00	0.00015	motif-RPMA motif-RPM motif-PMA	CASSWTVERPMATPS	TRBV5-4	TRBJ1-2
RPMA	2.6e-24	7	12	4.9e-05	0.0569444	00:43:00	0.00015	motif-RPMA motif-RPM motif-PMA	CASFLPNIERPMATPS	TRBV5	TRBJ1-2
RPMA	2.6e-24	7	12	4.9e-05	0.0569444	00:43:00	0.00015	motif-RPMA motif-RPM motif-PMA	CASSRRAERPMATPS	TRBV27-1	TRBJ1-2
RPMA	2.6e-24	7	12	4.9e-05	0.0569444	00:43:00	0.00015	motif-RPMA motif-RPM motif-PMA	CASSERERPMATPS	TRBV6-8	TRBJ1-2
RPMA	2.6e-24	7	12	4.9e-05	0.0569444	00:43:00	0.00015	motif-RPMA motif-RPM motif-PMA	CASSNLERPMATPS	TRBV7-6	TRBJ1-2
RPMA	2.6e-24	7	12	4.9e-05	0.0569444	00:43:00	0.00015	motif-RPMA motif-RPM motif-PMA	CASSELGKAGRPMATPS	TRBV11-1	TRBJ1-2
RPMA	2.6e-24	7	12	4.9e-05	0.0569444	00:43:00	0.00015	motif-RPMA motif-RPM motif-PMA	CASRTVEGLSERPMATPS	TRBV13-1	TRBJ1-2
RPMA	2.6e-24	7	12	4.9e-05	0.0569444	00:43:00	0.00015	motif-RPMA motif-RPM motif-PMA	CASRMFARCLSERPMATPS	TRBV13-1	TRBJ1-2
RPMA	2.6e-24	7	12	4.9e-05	0.0569444	00:43:00	0.00015	motif-RPMA motif-RPM motif-PMA	CASKKVYTCLSERPMATPS	TRBV13-1	TRBJ1-2
KTYG	7e-24	8	13	8.8e-07	0.05625	0.015	7.7e-05	motif-KTY motif-KTYG	CASNVERERKTYGYTF	TRBV5-2	TRBJ1-2
KTYG	7e-24	8	13	8.8e-07	0.05625	0.015	7.7e-05	motif-KTY motif-KTYG	CASSLCNHGKTYGYTF	TRBV7-9	TRBJ1-2
KTYG	7e-24	8	13	8.8e-07	0.05625	0.015	7.7e-05	motif-KTY motif-KTYG	CATSIWCGKTYGYTF	TRBV15-1	TRBJ1-2
KTYG	7e-24	8	13	8.8e-07	0.05625	0.015	7.7e-05	motif-KTY motif-KTYG	CASSERQYGKTYGYTF	TRBV7-9	TRBJ1-2
KTYG	7e-24	8	13	8.8e-07	0.05625	0.015	7.7e-05	motif-KTY motif-KTYG	CASSIVSRKTYGYTF	TRBV7-6	TRBJ1-2
KTYG	7e-24	8	13	8.8e-07	0.05625	0.015	7.7e-05	motif-KTY motif-KTYG	CASRFFPRKTYGYTF	TRBV12-2	TRBJ1-2
KTYG	7e-24	8	13	8.8e-07	0.05625	0.015	7.7e-05	motif-KTY motif-KTYG	CASSRQNRKTYGYTF	TRBV4-1	TRBJ1-2
KTYG	7e-24	8	13	8.8e-07	0.05625	0.015	7.7e-05	motif-KTY motif-KTYG	CASSVQPSRKTYGYTF	TRBV11-2	TRBJ1-2
KTYG	7e-24	8	13	8.8e-07	0.05625	0.015	7.7e-05	motif-KTY motif-KTYG	CASSTMRKTYGYTF	TRBV6-1	TRBJ1-2
KTYG	7e-24	8	13	8.8e-07	0.05625	0.015	7.7e-05	motif-KTY motif-KTYG	CASSTMRKTYGYTF	TRBV6-1	TRBJ1-2
KTYG	7e-24	8	13	8.8e-07	0.05625	0.015	7.7e-05	motif-KTY motif-KTYG	CASSVESLRKTYGYTF	TRBV3	TRBJ1-2
KTYG	7e-24	8	13	8.8e-07	0.05625	0.015	7.7e-05	motif-KTY motif-KTYG	YASSCSIDGKTYGYTF	TRBV26-1	TRBJ1-2
KTYG	7e-24	8	13	8.8e-07	0.05625	0.015	7.7e-05	motif-KTY motif-KTYG	CASKPGKTYGYTF	TRBV5-4	TRBJ1-2
KTYG	7e-24	8	13	8.8e-07	0.05625	0.015	7.7e-05	motif-KTY motif-KTYG	CASSSLKTYGYTF	TRBV10-1	TRBJ1-2
PTM	6.2e-23	9	14	4.1e-07	0.034	00:41:00	7.4e-05	motif-PTM	CASSIITPISPTMSSSS	TRBV3	TRBJ2-1
PTM	6.2e-23	9	14	4.1e-07	0.034	00:41:00	7.4e-05	motif-PTM	CASSGYTIPTMSSSS	TRBV21-1	TRBJ2-1
PTM	6.2e-23	9	14	4.1e-07	0.034	00:41:00	7.4e-05	motif-PTM	CASSAGGPSIPTMSSSS	TRBV3	TRBJ2-1
PTM	6.2e-23	9	14	4.1e-07	0.034	00:41:00	7.4e-05	motif-PTM	CASSLWGLAGSPTMSSSS	TRBV27-1	TRBJ2-1
PTM	6.2e-23	9	14	4.1e-07	0.034	00:41:00	7.4e-05	motif-PTM	CASSQVGPIPTMSSSS	TRBV3	TRBJ2-1
PTM	6.2e-23	9	14	4.1e-07	0.034	00:41:00	7.4e-05	motif-PTM	CASRFSHGTGAPTMSSSS	TRBV12-2	TRBJ2-1
PTM	6.2e-23	9	14	4.1e-07	0.034	00:41:00	7.4e-05	motif-PTM	CARSLRQQSPTMSSSS	TRBV5-3	TRBJ2-1
PTM	6.2e-23	9	14	4.1e-07	0.034	00:41:00	7.4e-05	motif-PTM	CASNRLAATPTMSSSS	TRBV27-1	TRBJ2-1
PTM	6.2e-23	9	14	4.1e-07	0.034	00:41:00	7.4e-05	motif-PTM	CASNRLAATPTMSSSS	TRBV27-1	TRBJ2-1
PTM	6.2e-23	9	14	4.1e-07	0.034	00:41:00	7.4e-05	motif-PTM	CASNRLAATPTMSSSS	TRBV27-1	TRBJ2-1
PTM	6.2e-23	9	14	4.1e-07	0.034	00:41:00	7.4e-05	motif-PTM	CASRCTSGGPAPTMSSSS	TRBV5-1	TRBJ2-1
PTM	6.2e-23	9	14	4.1e-07	0.034	00:41:00	7.4e-05	motif-PTM	CSVRYTGGPTMSSSS	TRBV29-1	TRBJ2-1
PTM	6.2e-23	9	14	4.1e-07	0.034	00:41:00	7.4e-05	motif-PTM	CASIPRVEGPSPTMSSSS	TRBV3	TRBJ2-1
PTM	6.2e-23	9	14	4.1e-07	0.034	00:41:00	7.4e-05	motif-PTM	CASSQAGPIPTMSSSS	TRBV3	TRBJ2-1
PTM	6.2e-23	9	14	4.1e-07	0.034	00:41:00	7.4e-05	motif-PTM	CASSRIPTMSSSS	TRBV3	TRBJ2-1
PTM	6.2e-23	9	14	4.1e-07	0.034	00:41:00	7.4e-05	motif-PTM	CASSQGGPTMATPS	TRBV6-4	TRBJ1-2
ERPM	2.7e-22	7	11	2e-05	0.0479167	00:14:00	0.00024	motif-RPMA motif-ERPM motif-RPM motif-PMA	CASSGDERPMATPS	TRBV28-1	TRBJ1-2
ERPM	2.7e-22	7	11	2e-05	0.0479167	00:14:00	0.00024	motif-RPMA motif-ERPM motif-RPM motif-PMA	CASSLTQGERPMATPS	TRBV25-1	TRBJ1-2
ERPM	2.7e-22	7	11	2e-05	0.0479167	00:14:00	0.00024	motif-RPMA motif-ERPM motif-RPM motif-PMA	CASSCTFDERPMATPS	TRBV2-1	TRBJ1-2
ERPM	2.7e-22	7	11	2e-05	0.0479167	00:14:00	0.00024	motif-RPMA motif-ERPM motif-RPM motif-PMA	CASSWTVERPMATPS	TRBV5-4	TRBJ1-2
ERPM	2.7e-22	7	11	2e-05	0.0479167	00:14:00	0.00024	motif-RPMA motif-ERPM motif-RPM motif-PMA	CASFLPNIERPMATPS	TRBV5	TRBJ1-2
ERPM	2.7e-22	7	11	2e-05	0.0479167	00:14:00	0.00024	motif-RPMA motif-ERPM motif-RPM motif-PMA	CASSRRAERPMATPS	TRBV27-1	TRBJ1-2
ERPM	2.7e-22	7	11	2e-05	0.0479167	00:14:00	0.00024	motif-RPMA motif-ERPM motif-RPM motif-PMA	CASSERERPMATPS	TRBV6-8	TRBJ1-2
ERPM	2.7e-22	7	11	2e-05	0.0479167	00:14:00	0.00024	motif-RPMA motif-ERPM motif-RPM motif-PMA	CASSNLERPMATPS	TRBV7-6	TRBJ1-2
ERPM	2.7e-22	7	11	2e-05	0.0479167	00:14:00	0.00024	motif-RPMA motif-ERPM motif-RPM motif-PMA	CASRTVEGLSERPMATPS	TRBV13-1	TRBJ1-2
ERPM	2.7e-22	7	11	2e-05	0.0479167	00:14:00	0.00024	motif-RPMA motif-ERPM motif-RPM motif-PMA	CASRMFARCLSERPMATPS	TRBV13-1	TRBJ1-2
ERPM	2.7e-22	7	11	2e-05	0.0479167	00:14:00	0.00024	motif-RPMA motif-ERPM motif-RPM motif-PMA	CASKKVYTCLSERPMATPS	TRBV13-1	TRBJ1-2
TKS	2.8e-22	11	18	1.1e-06	1	0.014	8.6e-05	motif-TKSG motif-KSGQ motif-SGQR motif-TKS	CASSTCRDTKSGQRPDF	TRBV18-1	TRBJ2-6
TKS	2.8e-22	11	18	1.1e-06	1	0.014	8.6e-05	motif-TKSG motif-KSGQ motif-SGQR motif-TKS	CASGHCSRTKSGQRPDF	TRBV12-5	TRBJ2-6
TKS	2.8e-22	11	18	1.1e-06	1	0.014	8.6e-05	motif-TKSG motif-KSGQ motif-SGQR motif-TKS	YASSNGQTTKSGQRPDF	TRBV26-1	TRBJ2-6
TKS	2.8e-22	11	18	1.1e-06	1	0.014	8.6e-05	motif-TKSG motif-KSGQ motif-SGQR motif-TKS	WQSSGIATKSGQRPDFR	TRBV8-2	TRBJ2-6
TKS	2.8e-22	11	18	1.1e-06	1	0.014	8.6e-05	motif-TKSG motif-KSGQ motif-SGQR motif-TKS	YSSDIFWTKSGQRPDFR	TRBV17-1	TRBJ2-6
TKS	2.8e-22	11	18	1.1e-06	1	0.014	8.6e-05	motif-TKSG motif-KSGQ motif-SGQR motif-TKS	CASFELRFTKSGQRLTF	TRBV5-1	TRBJ2-6
TKS	2.8e-22	11	18	1.1e-06	1	0.014	8.6e-05	motif-TKSG motif-KSGQ motif-SGQR motif-TKS	CASSQGKATKSGQRPDF	TRBV27-1	TRBJ2-6
TKS	2.8e-22	11	18	1.1e-06	1	0.014	8.6e-05	motif-TKSG motif-KSGQ motif-SGQR motif-TKS	CASKYRRYTKSGQRPDF	TRBV5-2	TRBJ2-6
TKS	2.8e-22	11	18	1.1e-06	1	0.014	8.6e-05	motif-TKSG motif-KSGQ motif-SGQR motif-TKS	CASSRGGTTKSGQRPDF	TRBV4-1	TRBJ2-6
TKS	2.8e-22	11	18	1.1e-06	1	0.014	8.6e-05	motif-TKSG motif-KSGQ motif-SGQR motif-TKS	CASSWGATKSGQRPDFR	TRBV7-6	TRBJ2-6
TKS	2.8e-22	11	18	1.1e-06	1	0.014	8.6e-05	motif-TKSG motif-KSGQ motif-SGQR motif-TKS	CAWDQFITKSGQRPDFR	TRBV30-1	TRBJ2-6
TKS	2.8e-22	11	18	1.1e-06	1	0.014	8.6e-05	motif-TKSG motif-KSGQ motif-SGQR motif-TKS	CASSGRTKSGQRPDF	TRBV10-1	TRBJ2-6
TKS	2.8e-22	11	18	1.1e-06	1	0.014	8.6e-05	motif-TKSG motif-KSGQ motif-SGQR motif-TKS	CASSKHLDTKSGQRPDF	TRBV28-1	TRBJ2-6
TKS	2.8e-22	11	18	1.1e-06	1	0.014	8.6e-05	motif-TKSG motif-KSGQ motif-SGQR motif-TKS	CASSVSLGGTKSGQRPDF	TRBV6-1	TRBJ2-6
TKS	2.8e-22	11	18	1.1e-06	1	0.014	8.6e-05	motif-TKSG motif-KSGQ motif-SGQR motif-TKS	CASSPTSSATKSGQRPDFR	TRBV7-7	TRBJ2-6
TKS	2.8e-22	11	18	1.1e-06	1	0.014	8.6e-05	motif-TKSG motif-KSGQ motif-SGQR motif-TKS	CASSRPYYRTKSGQRPYFR	TRBV2-1	TRBJ2-6
TKS	2.8e-22	11	18	1.1e-06	1	0.014	8.6e-05	motif-TKSG motif-KSGQ motif-SGQR motif-TKS	CASHQSARTKSGQRLTF	TRBV5-5	TRBJ2-6
TKS	2.8e-22	11	18	1.1e-06	1	0.014	8.6e-05	motif-TKSG motif-KSGQ motif-SGQR motif-TKS	CASSKTPTKSGQRPDFR	TRBV7-4	TRBJ2-6
MKN	2.9e-22	6	12	1.8e-06	00:14:00	0.093	0.00015	motif-MKN	CASSVYVGFLMKNCFL	TRBV6-6	TRBJ1-4
MKN	2.9e-22	6	12	1.8e-06	00:14:00	0.093	0.00015	motif-MKN	CASSVYVGFLMKNCFL	TRBV6-6	TRBJ1-4
MKN	2.9e-22	6	12	1.8e-06	00:14:00	0.093	0.00015	motif-MKN	CASSKGASMKNCFL	TRBV21-1	TRBJ1-4
MKN	2.9e-22	6	12	1.8e-06	00:14:00	0.093	0.00015	motif-MKN	CASTLNRELMKNCFL	TRBV5-8	TRBJ1-4
MKN	2.9e-22	6	12	1.8e-06	00:14:00	0.093	0.00015	motif-MKN	CASTLNRELMKNCFW	TRBV5-8	TRBJ1-4
MKN	2.9e-22	6	12	1.8e-06	00:14:00	0.093	0.00015	motif-MKN	CASNDQDSEMKNCFL	TRBV27-1	TRBJ1-4
MKN	2.9e-22	6	12	1.8e-06	00:14:00	0.093	0.00015	motif-MKN	CASSKNPAGPLMKNCFL	TRBV21-1	TRBJ1-4
MKN	2.9e-22	6	12	1.8e-06	00:14:00	0.093	0.00015	motif-MKN	CASSKNPAGPLMKNCFL	TRBV21-1	TRBJ1-4
MKN	2.9e-22	6	12	1.8e-06	00:14:00	0.093	0.00015	motif-MKN	CATSPYGGAKMKNCFL	TRBV15-1	TRBJ1-4
MKN	2.9e-22	6	12	1.8e-06	00:14:00	0.093	0.00015	motif-MKN	CASSLVIGGELMKNCFL	TRBV7-8	TRBJ1-4
MKN	2.9e-22	6	12	1.8e-06	00:14:00	0.093	0.00015	motif-MKN	CASSRRWGWQLMKNCFL	TRBV11-3	TRBJ1-4
MKN	2.9e-22	6	12	1.8e-06	00:14:00	0.093	0.00015	motif-MKN	CAWRRDPLMKNCFL	TRBV30-1	TRBJ1-4
MKN	2.9e-22	6	12	1.8e-06	00:14:00	0.093	0.00015	motif-MKN	CAWRNGELQLMKNCFL	TRBV30-1	TRBJ1-4
MKN	2.9e-22	6	12	1.8e-06	00:14:00	0.093	0.00015	motif-MKN	CSAKHQLMKNCFL	TRBV29-1	TRBJ1-4
DLW	5.3e-22	7	17	3.2e-07	00:45:00	00:01:00	9.5e-05	motif-DLW	CAIAKDLWLHL	TRBV10-1	TRBJ1-2
DLW	5.3e-22	7	17	3.2e-07	00:45:00	00:01:00	9.5e-05	motif-DLW	CASSRLKDLWLHL	TRBV4-2	TRBJ1-2
DLW	5.3e-22	7	17	3.2e-07	00:45:00	00:01:00	9.5e-05	motif-DLW	CASTKDLWLHL	TRBV7-6	TRBJ1-2
DLW	5.3e-22	7	17	3.2e-07	00:45:00	00:01:00	9.5e-05	motif-DLW	CASGPGKDLWLHL	TRBV12-5	TRBJ1-2
DLW	5.3e-22	7	17	3.2e-07	00:45:00	00:01:00	9.5e-05	motif-DLW	CASSPGTDLWLHL	TRBV18-1	TRBJ1-2
DLW	5.3e-22	7	17	3.2e-07	00:45:00	00:01:00	9.5e-05	motif-DLW	CASSLQVPGKDLWLHLR	TRBV27-1	TRBJ1-2
DLW	5.3e-22	7	17	3.2e-07	00:45:00	00:01:00	9.5e-05	motif-DLW	CARQLRVVKDLWLYL	TRBV5-3	TRBJ1-2
DLW	5.3e-22	7	17	3.2e-07	00:45:00	00:01:00	9.5e-05	motif-DLW	CASKRATKDLWLHLR	TRBV5-2	TRBJ1-2
DLW	5.3e-22	7	17	3.2e-07	00:45:00	00:01:00	9.5e-05	motif-DLW	CASNPNVPGDLWLHL	TRBV5-4	TRBJ1-2
DLW	5.3e-22	7	17	3.2e-07	00:45:00	00:01:00	9.5e-05	motif-DLW	CASGNQPAGKDLWLHLR	TRBV12-5	TRBJ1-2
DLW	5.3e-22	7	17	3.2e-07	00:45:00	00:01:00	9.5e-05	motif-DLW	CASSAMSREDLWLHL	TRBV7-2	TRBJ1-2
DLW	5.3e-22	7	17	3.2e-07	00:45:00	00:01:00	9.5e-05	motif-DLW	CASSRLRRKDLWLHL	TRBV7-2	TRBJ1-2
DLW	5.3e-22	7	17	3.2e-07	00:45:00	00:01:00	9.5e-05	motif-DLW	CASSLIMYPKDLWLHLR	TRBV7-8	TRBJ1-2
DLW	5.3e-22	7	17	3.2e-07	00:45:00	00:01:00	9.5e-05	motif-DLW	CASSQTCESQDLWLHLR	TRBV7-6	TRBJ1-2
DLW	5.3e-22	7	17	3.2e-07	00:45:00	00:01:00	9.5e-05	motif-DLW	CASSFMCESKDLWLHLR	TRBV7-6	TRBJ1-2
DLW	5.3e-22	7	17	3.2e-07	00:45:00	00:01:00	9.5e-05	motif-DLW	CASSGRLIAKDLWLHLR	TRBV10-1	TRBJ1-2
DLW	5.3e-22	7	17	3.2e-07	00:45:00	00:01:00	9.5e-05	motif-DLW	CASSVWAKQKDLWLHLR	TRBV11-2	TRBJ1-2
TMA	7.7e-22	7	14	5.4e-06	0.0458333	00:15:00	7.4e-05	motif-TMA	CASHGRQPLTMATPS	TRBV10-1	TRBJ1-2
TMA	7.7e-22	7	14	5.4e-06	0.0458333	00:15:00	7.4e-05	motif-TMA	CASSQDGTGGITMATPS	TRBV3	TRBJ1-2
TMA	7.7e-22	7	14	5.4e-06	0.0458333	00:15:00	7.4e-05	motif-TMA	CAWGRVLVTMATPS	TRBV30-1	TRBJ1-2
TMA	7.7e-22	7	14	5.4e-06	0.0458333	00:15:00	7.4e-05	motif-TMA	CAAAHRQGQTMATPS	TRBV6-5	TRBJ1-2
TMA	7.7e-22	7	14	5.4e-06	0.0458333	00:15:00	7.4e-05	motif-TMA	CASISKVGQTMATPS	TRBV21-1	TRBJ1-2
TMA	7.7e-22	7	14	5.4e-06	0.0458333	00:15:00	7.4e-05	motif-TMA	CASISKVGQTMATPS	TRBV21-1	TRBJ1-2
TMA	7.7e-22	7	14	5.4e-06	0.0458333	00:15:00	7.4e-05	motif-TMA	CASSRQGFITMATPS	TRBV21-1	TRBJ1-2
TMA	7.7e-22	7	14	5.4e-06	0.0458333	00:15:00	7.4e-05	motif-TMA	CASSRGWFPLTMATPS	TRBV27-1	TRBJ1-2
TMA	7.7e-22	7	14	5.4e-06	0.0458333	00:15:00	7.4e-05	motif-TMA	CASSSNRGLTMATPS	TRBV11-2	TRBJ1-2
TMA	7.7e-22	7	14	5.4e-06	0.0458333	00:15:00	7.4e-05	motif-TMA	CASSPRDTMATPS	TRBV18-1	TRBJ1-2
TMA	7.7e-22	7	14	5.4e-06	0.0458333	00:15:00	7.4e-05	motif-TMA	CASSIVKTGTMATPS	TRBV19-1	TRBJ1-2
TMA	7.7e-22	7	14	5.4e-06	0.0458333	00:15:00	7.4e-05	motif-TMA	RASSPHNRGTTMATPS	TRBV7-3	TRBJ1-2
TMA	7.7e-22	7	14	5.4e-06	0.0458333	00:15:00	7.4e-05	motif-TMA	RASSPHNRGTTMATPS	TRBV7-3	TRBJ1-2
TMA	7.7e-22	7	14	5.4e-06	0.0458333	00:15:00	7.4e-05	motif-TMA	CASSMNRLGTMATPS	TRBV19-1	TRBJ1-2
TMA	7.7e-22	7	14	5.4e-06	0.0458333	00:15:00	7.4e-05	motif-TMA	CSANPRQTPRLTMATPS	TRBV20	TRBJ1-2
TMA	7.7e-22	7	14	5.4e-06	0.0458333	00:15:00	7.4e-05	motif-TMA	CASSQGGPTMATPS	TRBV6-4	TRBJ1-2
IHP	8.6e-22	7	14	4.6e-06	0.0451389	00:18:00	7.4e-05	motif-IHP	CASSPRDIHPSTL	TRBV28-1	TRBJ1-6
IHP	8.6e-22	7	14	4.6e-06	0.0451389	00:18:00	7.4e-05	motif-IHP	CASSLWRIHPSTL	TRBV11-1	TRBJ1-6
IHP	8.6e-22	7	14	4.6e-06	0.0451389	00:18:00	7.4e-05	motif-IHP	CASSLEGSIIHPSTL	TRBV27-1	TRBJ1-6
IHP	8.6e-22	7	14	4.6e-06	0.0451389	00:18:00	7.4e-05	motif-IHP	CAITDELIIHPSTL	TRBV6-1	TRBJ1-6
IHP	8.6e-22	7	14	4.6e-06	0.0451389	00:18:00	7.4e-05	motif-IHP	CASRWDSTIHPSTL	TRBV7-6	TRBJ1-6
IHP	8.6e-22	7	14	4.6e-06	0.0451389	00:18:00	7.4e-05	motif-IHP	CAAQPHVKIHPSTL	TRBV19-1	TRBJ1-6
IHP	8.6e-22	7	14	4.6e-06	0.0451389	00:18:00	7.4e-05	motif-IHP	CATLAVGIHPSTL	TRBV6-4	TRBJ1-6
IHP	8.6e-22	7	14	4.6e-06	0.0451389	00:18:00	7.4e-05	motif-IHP	CASSLRRSGQGPIHPSTL	TRBV28-1	TRBJ1-6
IHP	8.6e-22	7	14	4.6e-06	0.0451389	00:18:00	7.4e-05	motif-IHP	RASSLTRQGREVIHPSTL	TRBV7-3	TRBJ1-6
IHP	8.6e-22	7	14	4.6e-06	0.0451389	00:18:00	7.4e-05	motif-IHP	CTSSHSPSAIIHPSTL	TRBV1-1	TRBJ1-6
IHP	8.6e-22	7	14	4.6e-06	0.0451389	00:18:00	7.4e-05	motif-IHP	CTSSQGTGWAPIIHPSTL	TRBV1-1	TRBJ1-6
IHP	8.6e-22	7	14	4.6e-06	0.0451389	00:18:00	7.4e-05	motif-IHP	CASSKAWWTVPIIHPSTL	TRBV21-1	TRBJ1-6
IHP	8.6e-22	7	14	4.6e-06	0.0451389	00:18:00	7.4e-05	motif-IHP	CTSSQGTGRAPIIHPSTL	TRBV1-1	TRBJ1-6
IHP	8.6e-22	7	14	4.6e-06	0.0451389	00:18:00	7.4e-05	motif-IHP	CTSSQGTGRAPIIHPSTL	TRBV1-1	TRBJ1-6
IHP	8.6e-22	7	14	4.6e-06	0.0451389	00:18:00	7.4e-05	motif-IHP	CASSRDDPIYIIIHPSTL	TRBV3	TRBJ1-6
AIS	1.4e-21	5	20	3.2e-05	0.0590278	0.0548611	8.1e-05	motif-AIS	CASSLLPGRAISPSIL	TRBV27-1	TRBJ1-5
AIS	1.4e-21	5	20	3.2e-05	0.0590278	0.0548611	8.1e-05	motif-AIS	CSARNRRRHLAISPSIL	TRBV20	TRBJ1-5
AIS	1.4e-21	5	20	3.2e-05	0.0590278	0.0548611	8.1e-05	motif-AIS	CSARNRRRHLAISPSIL	TRBV20	TRBJ1-5
AIS	1.4e-21	5	20	3.2e-05	0.0590278	0.0548611	8.1e-05	motif-AIS	CASEGGVIAISPSIL	TRBV6-1	TRBJ1-5
AIS	1.4e-21	5	20	3.2e-05	0.0590278	0.0548611	8.1e-05	motif-AIS	CASSEPGAPIAISPSIL	TRBV9-1	TRBJ1-5
AIS	1.4e-21	5	20	3.2e-05	0.0590278	0.0548611	8.1e-05	motif-AIS	CASSEPGAPIAISPSIL	TRBV9-1	TRBJ1-5
AIS	1.4e-21	5	20	3.2e-05	0.0590278	0.0548611	8.1e-05	motif-AIS	CASSEPGAPIAISPSIL	TRBV9-1	TRBJ1-5
AIS	1.4e-21	5	20	3.2e-05	0.0590278	0.0548611	8.1e-05	motif-AIS	CASSYTGGAISPSIL	TRBV6-5	TRBJ1-5
AIS	1.4e-21	5	20	3.2e-05	0.0590278	0.0548611	8.1e-05	motif-AIS	CASSFKGHPIAISPSIL	TRBV7-9	TRBJ1-5
AIS	1.4e-21	5	20	3.2e-05	0.0590278	0.0548611	8.1e-05	motif-AIS	CASSQGRFALAISPSIL	TRBV3	TRBJ1-5
AIS	1.4e-21	5	20	3.2e-05	0.0590278	0.0548611	8.1e-05	motif-AIS	CASTKTGGILIAISPSIL	TRBV6	TRBJ1-5
AIS	1.4e-21	5	20	3.2e-05	0.0590278	0.0548611	8.1e-05	motif-AIS	CASSEGRAISPSI	TRBV10-1	TRBJ1-5
AIS	1.4e-21	5	20	3.2e-05	0.0590278	0.0548611	8.1e-05	motif-AIS	CASSEGRAISPSIL	TRBV10-1	TRBJ1-5
AIS	1.4e-21	5	20	3.2e-05	0.0590278	0.0548611	8.1e-05	motif-AIS	CASSEGRAISPSIL	TRBV10-1	TRBJ1-5
AIS	1.4e-21	5	20	3.2e-05	0.0590278	0.0548611	8.1e-05	motif-AIS	CASSFPGIKAISPSIL	TRBV5-5	TRBJ1-5
AIS	1.4e-21	5	20	3.2e-05	0.0590278	0.0548611	8.1e-05	motif-AIS	CASSQTVTETIAISPSIL	TRBV25-1	TRBJ1-5
AIS	1.4e-21	5	20	3.2e-05	0.0590278	0.0548611	8.1e-05	motif-AIS	CASSQSPRALAISPSIL	TRBV5-1	TRBJ1-5
AIS	1.4e-21	5	20	3.2e-05	0.0590278	0.0548611	8.1e-05	motif-AIS	CASSQEHEGELAISPSIL	TRBV4-2	TRBJ1-5
AIS	1.4e-21	5	20	3.2e-05	0.0590278	0.0548611	8.1e-05	motif-AIS	CASSAGSAISPSIL	TRBV6-1	TRBJ1-5
AIS	1.4e-21	5	20	3.2e-05	0.0590278	0.0548611	8.1e-05	motif-AIS	CASSGARTRLAISPSIL	TRBV5-6	TRBJ1-5
AIS	1.4e-21	5	20	3.2e-05	0.0590278	0.0548611	8.1e-05	motif-AIS	CASSGARTRLAISPSIL	TRBV5	TRBJ1-5
AIS	1.4e-21	5	20	3.2e-05	0.0590278	0.0548611	8.1e-05	motif-AIS	CASSWGEAISPSIL	TRBV27-1	TRBJ1-5
AIS	1.4e-21	5	20	3.2e-05	0.0590278	0.0548611	8.1e-05	motif-AIS	CASNQAETIAISPSIL	TRBV19-1	TRBJ1-5
AIS	1.4e-21	5	20	3.2e-05	0.0590278	0.0548611	8.1e-05	motif-AIS	CSARDRAISLHF	TRBV20	TRBJ1-6
AIS	1.4e-21	5	20	3.2e-05	0.0590278	0.0548611	8.1e-05	motif-AIS	CASSYVQRGADYIAISPSIL	TRBV7-2	TRBJ1-5
GQRP	1.5e-20	10	13	3.9e-06	00:09:00	0.056	7.7e-05	motif-QRP motif-GQRP	CASSPRGRGQRPRMWAFS	TRBV7-8	TRBJ1-6
GQRP	1.5e-20	10	13	3.9e-06	00:09:00	0.056	7.7e-05	motif-QRP motif-GQRP	WQSSGIATKSGQRPDFR	TRBV8-2	TRBJ2-6
GQRP	1.5e-20	10	13	3.9e-06	00:09:00	0.056	7.7e-05	motif-QRP motif-GQRP	YSSDIFWTKSGQRPDFR	TRBV17-1	TRBJ2-6
GQRP	1.5e-20	10	13	3.9e-06	00:09:00	0.056	7.7e-05	motif-QRP motif-GQRP	CSARDQSLGQRPDFR	TRBV20	TRBJ2-6
GQRP	1.5e-20	10	13	3.9e-06	00:09:00	0.056	7.7e-05	motif-QRP motif-GQRP	CASSWGATKSGQRPDFR	TRBV7-6	TRBJ2-6
GQRP	1.5e-20	10	13	3.9e-06	00:09:00	0.056	7.7e-05	motif-QRP motif-GQRP	CASPRGSWGQRPDFR	TRBV21-1	TRBJ2-6
GQRP	1.5e-20	10	13	3.9e-06	00:09:00	0.056	7.7e-05	motif-QRP motif-GQRP	CAWDQFITKSGQRPDFR	TRBV30-1	TRBJ2-6
GQRP	1.5e-20	10	13	3.9e-06	00:09:00	0.056	7.7e-05	motif-QRP motif-GQRP	CASSKTPTKSGQRPDFR	TRBV7-4	TRBJ2-6
GQRP	1.5e-20	10	13	3.9e-06	00:09:00	0.056	7.7e-05	motif-QRP motif-GQRP	CASSHSISDGVWGQRPDFR	TRBV3	TRBJ2-6
GQRP	1.5e-20	10	13	3.9e-06	00:09:00	0.056	7.7e-05	motif-QRP motif-GQRP	CSARVAASGAREGQRPDFR	TRBV20	TRBJ2-6
GQRP	1.5e-20	10	13	3.9e-06	00:09:00	0.056	7.7e-05	motif-QRP motif-GQRP	CASSPTSSATKSGQRPDFR	TRBV7-7	TRBJ2-6
GQRP	1.5e-20	10	13	3.9e-06	00:09:00	0.056	7.7e-05	motif-QRP motif-GQRP	CASSRPYYRTKSGQRPYFR	TRBV2-1	TRBJ2-6
GQRP	1.5e-20	10	13	3.9e-06	00:09:00	0.056	7.7e-05	motif-QRP motif-GQRP	CASSVGVASNKVGQRPDFR	TRBV11-2	TRBJ2-6
LWL	4.4e-20	8	18	5.3e-09	0.0597222	0.001	8.6e-05	motif-LWL	CASSLQVPGKDLWLHLR	TRBV27-1	TRBJ1-2
LWL	4.4e-20	8	18	5.3e-09	0.0597222	0.001	8.6e-05	motif-LWL	CASSQGGSGARLWLHLR	TRBV3	TRBJ1-2
LWL	4.4e-20	8	18	5.3e-09	0.0597222	0.001	8.6e-05	motif-LWL	CASKRATKDLWLHLR	TRBV5-2	TRBJ1-2
LWL	4.4e-20	8	18	5.3e-09	0.0597222	0.001	8.6e-05	motif-LWL	CASSSSRIDRGLGLWLHLR	TRBV21-1	TRBJ1-2
LWL	4.4e-20	8	18	5.3e-09	0.0597222	0.001	8.6e-05	motif-LWL	CASGNQPAGKDLWLHLR	TRBV12-5	TRBJ1-2
LWL	4.4e-20	8	18	5.3e-09	0.0597222	0.001	8.6e-05	motif-LWL	CATSGTGSLLWLHLR	TRBV24	TRBJ1-2
LWL	4.4e-20	8	18	5.3e-09	0.0597222	0.001	8.6e-05	motif-LWL	CARSGPPVKLWLHLR	TRBV5-3	TRBJ1-2
LWL	4.4e-20	8	18	5.3e-09	0.0597222	0.001	8.6e-05	motif-LWL	CARSGPPVKLWLHLR	TRBV5-4	TRBJ1-2
LWL	4.4e-20	8	18	5.3e-09	0.0597222	0.001	8.6e-05	motif-LWL	CARSGPPVKLWLHLR	TRBV5-5	TRBJ1-2
LWL	4.4e-20	8	18	5.3e-09	0.0597222	0.001	8.6e-05	motif-LWL	CARSGPPVKLWLHLR	TRBV5-3	TRBJ1-2
LWL	4.4e-20	8	18	5.3e-09	0.0597222	0.001	8.6e-05	motif-LWL	CARSGPPVKLWLHLR	TRBV5-3	TRBJ1-2
LWL	4.4e-20	8	18	5.3e-09	0.0597222	0.001	8.6e-05	motif-LWL	CAWSPRGGRLWLHLR	TRBV30-1	TRBJ1-2
LWL	4.4e-20	8	18	5.3e-09	0.0597222	0.001	8.6e-05	motif-LWL	CASSLIMYPKDLWLHLR	TRBV7-8	TRBJ1-2
LWL	4.4e-20	8	18	5.3e-09	0.0597222	0.001	8.6e-05	motif-LWL	CASSQTCESQDLWLHLR	TRBV7-6	TRBJ1-2
LWL	4.4e-20	8	18	5.3e-09	0.0597222	0.001	8.6e-05	motif-LWL	CASSVIGGRRNLWLHLR	TRBV4-3	TRBJ1-2
LWL	4.4e-20	8	18	5.3e-09	0.0597222	0.001	8.6e-05	motif-LWL	CASSIMGEGLWLHLR	TRBV11-2	TRBJ1-2
LWL	4.4e-20	8	18	5.3e-09	0.0597222	0.001	8.6e-05	motif-LWL	CATSVLLSPAPLWLHLR	TRBV24	TRBJ1-2
LWL	4.4e-20	8	18	5.3e-09	0.0597222	0.001	8.6e-05	motif-LWL	CASSFMCESKDLWLHLR	TRBV7-6	TRBJ1-2
LWL	4.4e-20	8	18	5.3e-09	0.0597222	0.001	8.6e-05	motif-LWL	CASSGRLIAKDLWLHLR	TRBV10-1	TRBJ1-2
LWL	4.4e-20	8	18	5.3e-09	0.0597222	0.001	8.6e-05	motif-LWL	CASSVWAKQKDLWLHLR	TRBV11-2	TRBJ1-2
LWL	4.4e-20	8	18	5.3e-09	0.0597222	0.001	8.6e-05	motif-LWL	CASSLGDGIKELWLHLR	TRBV7-3	TRBJ1-2
LWL	4.4e-20	8	18	5.3e-09	0.0597222	0.001	8.6e-05	motif-LWL	CASSQVYPLWLAPFKRPSTS	TRBV3	TRBJ2-5
LMKN	7.5e-20	3	9	6.3e-06	00:05:00	00:26:00	0.00048	motif-MKN motif-LMKN motif-LMK	CASSVYVGFLMKNCFL	TRBV6-6	TRBJ1-4
LMKN	7.5e-20	3	9	6.3e-06	00:05:00	00:26:00	0.00048	motif-MKN motif-LMKN motif-LMK	CASSVYVGFLMKNCFL	TRBV6-6	TRBJ1-4
LMKN	7.5e-20	3	9	6.3e-06	00:05:00	00:26:00	0.00048	motif-MKN motif-LMKN motif-LMK	CASTLNRELMKNCFL	TRBV5-8	TRBJ1-4
LMKN	7.5e-20	3	9	6.3e-06	00:05:00	00:26:00	0.00048	motif-MKN motif-LMKN motif-LMK	CASTLNRELMKNCFW	TRBV5-8	TRBJ1-4
LMKN	7.5e-20	3	9	6.3e-06	00:05:00	00:26:00	0.00048	motif-MKN motif-LMKN motif-LMK	CASSKNPAGPLMKNCFL	TRBV21-1	TRBJ1-4
LMKN	7.5e-20	3	9	6.3e-06	00:05:00	00:26:00	0.00048	motif-MKN motif-LMKN motif-LMK	CASSKNPAGPLMKNCFL	TRBV21-1	TRBJ1-4
LMKN	7.5e-20	3	9	6.3e-06	00:05:00	00:26:00	0.00048	motif-MKN motif-LMKN motif-LMK	CASSLVIGGELMKNCFL	TRBV7-8	TRBJ1-4
LMKN	7.5e-20	3	9	6.3e-06	00:05:00	00:26:00	0.00048	motif-MKN motif-LMKN motif-LMK	CASSRRWGWQLMKNCFL	TRBV11-3	TRBJ1-4
LMKN	7.5e-20	3	9	6.3e-06	00:05:00	00:26:00	0.00048	motif-MKN motif-LMKN motif-LMK	CAWRRDPLMKNCFL	TRBV30-1	TRBJ1-4
LMKN	7.5e-20	3	9	6.3e-06	00:05:00	00:26:00	0.00048	motif-MKN motif-LMKN motif-LMK	CAWRNGELQLMKNCFL	TRBV30-1	TRBJ1-4
LMKN	7.5e-20	3	9	6.3e-06	00:05:00	00:26:00	0.00048	motif-MKN motif-LMKN motif-LMK	CSAKHQLMKNCFL	TRBV29-1	TRBJ1-4
HRYA	7.5e-20	4	9	6.4e-06	00:19:00	00:08:00	0.00048	motif-HRY motif-HRYA motif-RYA	CASSPPSGTEHRYAVFW	TRBV6	TRBJ2-3
HRYA	7.5e-20	4	9	6.4e-06	00:19:00	00:08:00	0.00048	motif-HRY motif-HRYA motif-RYA	CASSKNGSKRHRYAVFW	TRBV21-1	TRBJ2-3
HRYA	7.5e-20	4	9	6.4e-06	00:19:00	00:08:00	0.00048	motif-HRY motif-HRYA motif-RYA	CASSPHRRHRYAVFW	TRBV3	TRBJ2-3
HRYA	7.5e-20	4	9	6.4e-06	00:19:00	00:08:00	0.00048	motif-HRY motif-HRYA motif-RYA	CAWGTTGTPSPNHRYAVFW	TRBV30-1	TRBJ2-3
HRYA	7.5e-20	4	9	6.4e-06	00:19:00	00:08:00	0.00048	motif-HRY motif-HRYA motif-RYA	CAWGTTGTPSPNHRYAVFW	TRBV30-1	TRBJ2-3
HRYA	7.5e-20	4	9	6.4e-06	00:19:00	00:08:00	0.00048	motif-HRY motif-HRYA motif-RYA	CASSLDGQESGGHRYAVFW	TRBV7-9	TRBJ2-3
HRYA	7.5e-20	4	9	6.4e-06	00:19:00	00:08:00	0.00048	motif-HRY motif-HRYA motif-RYA	CASSGPPQRGGEHRYAVFW	TRBV2-1	TRBJ2-3
HRYA	7.5e-20	4	9	6.4e-06	00:19:00	00:08:00	0.00048	motif-HRY motif-HRYA motif-RYA	CASGASGRGWHRYAVFW	TRBV7-9	TRBJ2-3
HRYA	7.5e-20	4	9	6.4e-06	00:19:00	00:08:00	0.00048	motif-HRY motif-HRYA motif-RYA	CATSDLPRDSHGHRYAVFW	TRBV24	TRBJ2-3
HRYA	7.5e-20	4	9	6.4e-06	00:19:00	00:08:00	0.00048	motif-HRY motif-HRYA motif-RYA	CLGDKGHRYAVFW	TRBV6-5	TRBJ2-3
HRYA	7.5e-20	4	9	6.4e-06	00:19:00	00:08:00	0.00048	motif-HRY motif-HRYA motif-RYA	CLGDKGHRYAVFW	TRBV6-5	TRBJ2-3
RYA	3.3e-19	8	18	1.1e-07	0.042	0.045	8.6e-05	motif-RYA	CASSPPSGTEHRYAVFW	TRBV6	TRBJ2-3
RYA	3.3e-19	8	18	1.1e-07	0.042	0.045	8.6e-05	motif-RYA	CAISESKRGTPRYAVFW	TRBV10-3	TRBJ2-3
RYA	3.3e-19	8	18	1.1e-07	0.042	0.045	8.6e-05	motif-RYA	CASSKNGSKRHRYAVFW	TRBV21-1	TRBJ2-3
RYA	3.3e-19	8	18	1.1e-07	0.042	0.045	8.6e-05	motif-RYA	CASSPHRRHRYAVFW	TRBV3	TRBJ2-3
RYA	3.3e-19	8	18	1.1e-07	0.042	0.045	8.6e-05	motif-RYA	CAWGTTGTPSPNHRYAVFW	TRBV30-1	TRBJ2-3
RYA	3.3e-19	8	18	1.1e-07	0.042	0.045	8.6e-05	motif-RYA	CAWGTTGTPSPNHRYAVFW	TRBV30-1	TRBJ2-3
RYA	3.3e-19	8	18	1.1e-07	0.042	0.045	8.6e-05	motif-RYA	CASRRDIATHARYAVFW	TRBV21-1	TRBJ2-3
RYA	3.3e-19	8	18	1.1e-07	0.042	0.045	8.6e-05	motif-RYA	CASSLDGQESGGHRYAVFW	TRBV7-9	TRBJ2-3
RYA	3.3e-19	8	18	1.1e-07	0.042	0.045	8.6e-05	motif-RYA	CATSDLRRGFRRYAVFW	TRBV24	TRBJ2-3
RYA	3.3e-19	8	18	1.1e-07	0.042	0.045	8.6e-05	motif-RYA	CASSNVLAGGRRYAVFW	TRBV21-1	TRBJ2-3
RYA	3.3e-19	8	18	1.1e-07	0.042	0.045	8.6e-05	motif-RYA	CASSNVLAGGRRYAVFW	TRBV21-1	TRBJ2-3
RYA	3.3e-19	8	18	1.1e-07	0.042	0.045	8.6e-05	motif-RYA	CASSLGLAGVLRYAVFW	TRBV12	TRBJ2-3
RYA	3.3e-19	8	18	1.1e-07	0.042	0.045	8.6e-05	motif-RYA	CASSGPPQRGGEHRYAVFW	TRBV2-1	TRBJ2-3
RYA	3.3e-19	8	18	1.1e-07	0.042	0.045	8.6e-05	motif-RYA	CASSLAGTGSRYAGELFF	TRBV28-1	TRBJ2-2
RYA	3.3e-19	8	18	1.1e-07	0.042	0.045	8.6e-05	motif-RYA	CASSLAGTGSRYAGELFF	TRBV28-1	TRBJ2-2
RYA	3.3e-19	8	18	1.1e-07	0.042	0.045	8.6e-05	motif-RYA	CASSLAFPARYAVFW	TRBV3	TRBJ2-3
RYA	3.3e-19	8	18	1.1e-07	0.042	0.045	8.6e-05	motif-RYA	CATRTPGQGGPRYAVFW	TRBV24	TRBJ2-3
RYA	3.3e-19	8	18	1.1e-07	0.042	0.045	8.6e-05	motif-RYA	CASGASGRGWHRYAVFW	TRBV7-9	TRBJ2-3
RYA	3.3e-19	8	18	1.1e-07	0.042	0.045	8.6e-05	motif-RYA	CATSDLPRDSHGHRYAVFW	TRBV24	TRBJ2-3
RYA	3.3e-19	8	18	1.1e-07	0.042	0.045	8.6e-05	motif-RYA	CASSYQNPIHARYAVFW	TRBV3	TRBJ2-3
RYA	3.3e-19	8	18	1.1e-07	0.042	0.045	8.6e-05	motif-RYA	CLGDKGHRYAVFW	TRBV6-5	TRBJ2-3
RYA	3.3e-19	8	18	1.1e-07	0.042	0.045	8.6e-05	motif-RYA	CLGDKGHRYAVFW	TRBV6-5	TRBJ2-3
LMK	3.8e-19	3	11	3.3e-06	00:06:00	00:23:00	0.00024	motif-LMK	CASSVYVGFLMKNCFL	TRBV6-6	TRBJ1-4
LMK	3.8e-19	3	11	3.3e-06	00:06:00	00:23:00	0.00024	motif-LMK	CASSVYVGFLMKNCFL	TRBV6-6	TRBJ1-4
LMK	3.8e-19	3	11	3.3e-06	00:06:00	00:23:00	0.00024	motif-LMK	CASTLNRELMKNCFL	TRBV5-8	TRBJ1-4
LMK	3.8e-19	3	11	3.3e-06	00:06:00	00:23:00	0.00024	motif-LMK	CASTLNRELMKNCFW	TRBV5-8	TRBJ1-4
LMK	3.8e-19	3	11	3.3e-06	00:06:00	00:23:00	0.00024	motif-LMK	CASSKNPAGPLMKNCFL	TRBV21-1	TRBJ1-4
LMK	3.8e-19	3	11	3.3e-06	00:06:00	00:23:00	0.00024	motif-LMK	CASSKNPAGPLMKNCFL	TRBV21-1	TRBJ1-4
LMK	3.8e-19	3	11	3.3e-06	00:06:00	00:23:00	0.00024	motif-LMK	CASSVYVGFLMKNCF	TRBV6-6	TRBJ1-4
LMK	3.8e-19	3	11	3.3e-06	00:06:00	00:23:00	0.00024	motif-LMK	CASSLVIGGELMKNCFL	TRBV7-8	TRBJ1-4
LMK	3.8e-19	3	11	3.3e-06	00:06:00	00:23:00	0.00024	motif-LMK	CASSRRWGWQLMKNCFL	TRBV11-3	TRBJ1-4
LMK	3.8e-19	3	11	3.3e-06	00:06:00	00:23:00	0.00024	motif-LMK	CAWRRDPLMKNCFL	TRBV30-1	TRBJ1-4
LMK	3.8e-19	3	11	3.3e-06	00:06:00	00:23:00	0.00024	motif-LMK	CAWRNGELQLMKNCFL	TRBV30-1	TRBJ1-4
LMK	3.8e-19	3	11	3.3e-06	00:06:00	00:23:00	0.00024	motif-LMK	CASRLMKRATGSDEQFF	TRBV12-2	TRBJ2-1
LMK	3.8e-19	3	11	3.3e-06	00:06:00	00:23:00	0.00024	motif-LMK	CSAKHQLMKNCFL	TRBV29-1	TRBJ1-4
RPM	2.2e-18	8	14	3.2e-05	00:07:00	0.0458333	7.4e-05	motif-RPM	CASSGDERPMATPS	TRBV28-1	TRBJ1-2
RPM	2.2e-18	8	14	3.2e-05	00:07:00	0.0458333	7.4e-05	motif-RPM	CASSLTQGERPMATPS	TRBV25-1	TRBJ1-2
RPM	2.2e-18	8	14	3.2e-05	00:07:00	0.0458333	7.4e-05	motif-RPM	CASSCTFDERPMATPS	TRBV2-1	TRBJ1-2
RPM	2.2e-18	8	14	3.2e-05	00:07:00	0.0458333	7.4e-05	motif-RPM	CASSWTVERPMATPS	TRBV5-4	TRBJ1-2
RPM	2.2e-18	8	14	3.2e-05	00:07:00	0.0458333	7.4e-05	motif-RPM	CASFLPNIERPMATPS	TRBV5	TRBJ1-2
RPM	2.2e-18	8	14	3.2e-05	00:07:00	0.0458333	7.4e-05	motif-RPM	CASSRRAERPMATPS	TRBV27-1	TRBJ1-2
RPM	2.2e-18	8	14	3.2e-05	00:07:00	0.0458333	7.4e-05	motif-RPM	CASSERERPMATPS	TRBV6-8	TRBJ1-2
RPM	2.2e-18	8	14	3.2e-05	00:07:00	0.0458333	7.4e-05	motif-RPM	CASSNLERPMATPS	TRBV7-6	TRBJ1-2
RPM	2.2e-18	8	14	3.2e-05	00:07:00	0.0458333	7.4e-05	motif-RPM	CASSELGKAGRPMATPS	TRBV11-1	TRBJ1-2
RPM	2.2e-18	8	14	3.2e-05	00:07:00	0.0458333	7.4e-05	motif-RPM	CASSELCSMRRPMTTPS	TRBV6-1	TRBJ1-2
RPM	2.2e-18	8	14	3.2e-05	00:07:00	0.0458333	7.4e-05	motif-RPM	CASRTVEGLSERPMATPS	TRBV13-1	TRBJ1-2
RPM	2.2e-18	8	14	3.2e-05	00:07:00	0.0458333	7.4e-05	motif-RPM	CASRMFARCLSERPMATPS	TRBV13-1	TRBJ1-2
RPM	2.2e-18	8	14	3.2e-05	00:07:00	0.0458333	7.4e-05	motif-RPM	CASKKVYTCLSERPMATPS	TRBV13-1	TRBJ1-2
RPM	2.2e-18	8	14	3.2e-05	00:07:00	0.0458333	7.4e-05	motif-RPM	CASSFPLPRQGGYRPMSSSS	TRBV28-1	TRBJ2-1
QRP	1.9e-16	10	13	2.8e-06	00:09:00	00:04:00	7.7e-05	motif-QRP motif-GQRP	CASSPRGRGQRPRMWAFS	TRBV7-8	TRBJ1-6
QRP	1.9e-16	10	13	2.8e-06	00:09:00	00:04:00	7.7e-05	motif-QRP motif-GQRP	WQSSGIATKSGQRPDFR	TRBV8-2	TRBJ2-6
QRP	1.9e-16	10	13	2.8e-06	00:09:00	00:04:00	7.7e-05	motif-QRP motif-GQRP	YSSDIFWTKSGQRPDFR	TRBV17-1	TRBJ2-6
QRP	1.9e-16	10	13	2.8e-06	00:09:00	00:04:00	7.7e-05	motif-QRP motif-GQRP	CSARDQSLGQRPDFR	TRBV20	TRBJ2-6
QRP	1.9e-16	10	13	2.8e-06	00:09:00	00:04:00	7.7e-05	motif-QRP motif-GQRP	CASSWGATKSGQRPDFR	TRBV7-6	TRBJ2-6
QRP	1.9e-16	10	13	2.8e-06	00:09:00	00:04:00	7.7e-05	motif-QRP motif-GQRP	CASPRGSWGQRPDFR	TRBV21-1	TRBJ2-6
QRP	1.9e-16	10	13	2.8e-06	00:09:00	00:04:00	7.7e-05	motif-QRP motif-GQRP	CAWDQFITKSGQRPDFR	TRBV30-1	TRBJ2-6
QRP	1.9e-16	10	13	2.8e-06	00:09:00	00:04:00	7.7e-05	motif-QRP motif-GQRP	CASSKTPTKSGQRPDFR	TRBV7-4	TRBJ2-6
QRP	1.9e-16	10	13	2.8e-06	00:09:00	00:04:00	7.7e-05	motif-QRP motif-GQRP	CASSHSISDGVWGQRPDFR	TRBV3	TRBJ2-6
QRP	1.9e-16	10	13	2.8e-06	00:09:00	00:04:00	7.7e-05	motif-QRP motif-GQRP	CSARVAASGAREGQRPDFR	TRBV20	TRBJ2-6
QRP	1.9e-16	10	13	2.8e-06	00:09:00	00:04:00	7.7e-05	motif-QRP motif-GQRP	CASSPTSSATKSGQRPDFR	TRBV7-7	TRBJ2-6
QRP	1.9e-16	10	13	2.8e-06	00:09:00	00:04:00	7.7e-05	motif-QRP motif-GQRP	CASSRPYYRTKSGQRPYFR	TRBV2-1	TRBJ2-6
QRP	1.9e-16	10	13	2.8e-06	00:09:00	00:04:00	7.7e-05	motif-QRP motif-GQRP	CASSVGVASNKVGQRPDFR	TRBV11-2	TRBJ2-6
IIHP	2e-15	5	7	2.9e-05	0.097	00:35:00	0.00086	motif-IHP motif-IIH motif-IIHP	CTSSHSPSAIIHPSTL	TRBV1-1	TRBJ1-6
IIHP	2e-15	5	7	2.9e-05	0.097	00:35:00	0.00086	motif-IHP motif-IIH motif-IIHP	CASSLEGSIIHPSTL	TRBV27-1	TRBJ1-6
IIHP	2e-15	5	7	2.9e-05	0.097	00:35:00	0.00086	motif-IHP motif-IIH motif-IIHP	CTSSQGTGWAPIIHPSTL	TRBV1-1	TRBJ1-6
IIHP	2e-15	5	7	2.9e-05	0.097	00:35:00	0.00086	motif-IHP motif-IIH motif-IIHP	CAITDELIIHPSTL	TRBV6-1	TRBJ1-6
IIHP	2e-15	5	7	2.9e-05	0.097	00:35:00	0.00086	motif-IHP motif-IIH motif-IIHP	CASSKAWWTVPIIHPSTL	TRBV21-1	TRBJ1-6
IIHP	2e-15	5	7	2.9e-05	0.097	00:35:00	0.00086	motif-IHP motif-IIH motif-IIHP	CTSSQGTGRAPIIHPSTL	TRBV1-1	TRBJ1-6
IIHP	2e-15	5	7	2.9e-05	0.097	00:35:00	0.00086	motif-IHP motif-IIH motif-IIHP	CTSSQGTGRAPIIHPSTL	TRBV1-1	TRBJ1-6
IIHP	2e-15	5	7	2.9e-05	0.097	00:35:00	0.00086	motif-IHP motif-IIH motif-IIHP	CASSRDDPIYIIIHPSTL	TRBV3	TRBJ1-6
IIH	2e-15	5	7	3.3e-05	00:01:00	00:36:00	0.00086	motif-IHP motif-IIH motif-IIHP	CTSSHSPSAIIHPSTL	TRBV1-1	TRBJ1-6
IIH	2e-15	5	7	3.3e-05	00:01:00	00:36:00	0.00086	motif-IHP motif-IIH motif-IIHP	CASSLEGSIIHPSTL	TRBV27-1	TRBJ1-6
IIH	2e-15	5	7	3.3e-05	00:01:00	00:36:00	0.00086	motif-IHP motif-IIH motif-IIHP	CTSSQGTGWAPIIHPSTL	TRBV1-1	TRBJ1-6
IIH	2e-15	5	7	3.3e-05	00:01:00	00:36:00	0.00086	motif-IHP motif-IIH motif-IIHP	CAITDELIIHPSTL	TRBV6-1	TRBJ1-6
IIH	2e-15	5	7	3.3e-05	00:01:00	00:36:00	0.00086	motif-IHP motif-IIH motif-IIHP	CASSKAWWTVPIIHPSTL	TRBV21-1	TRBJ1-6
IIH	2e-15	5	7	3.3e-05	00:01:00	00:36:00	0.00086	motif-IHP motif-IIH motif-IIHP	CTSSQGTGRAPIIHPSTL	TRBV1-1	TRBJ1-6
IIH	2e-15	5	7	3.3e-05	00:01:00	00:36:00	0.00086	motif-IHP motif-IIH motif-IIHP	CTSSQGTGRAPIIHPSTL	TRBV1-1	TRBJ1-6
IIH	2e-15	5	7	3.3e-05	00:01:00	00:36:00	0.00086	motif-IHP motif-IIH motif-IIHP	CASSRDDPIYIIIHPSTL	TRBV3	TRBJ1-6
WKH	2e-15	4	7	3.8e-06	00:11:00	0.051	0.00086	motif-WKH	CASSHLGRKLWKHHIFW	TRBV3	TRBJ1-3
WKH	2e-15	4	7	3.8e-06	00:11:00	0.051	0.00086	motif-WKH	CASSLVPRDSLWKHHIF	TRBV11-2	TRBJ1-3
WKH	2e-15	4	7	3.8e-06	00:11:00	0.051	0.00086	motif-WKH	CASRLRDGETWKHHIFW	TRBV12-2	TRBJ1-3
WKH	2e-15	4	7	3.8e-06	00:11:00	0.051	0.00086	motif-WKH	CASRLRDGETWKHHIFW	TRBV12-2	TRBJ1-3
WKH	2e-15	4	7	3.8e-06	00:11:00	0.051	0.00086	motif-WKH	CAWKAVLSWKHHIFW	TRBV30-1	TRBJ1-3
WKH	2e-15	4	7	3.8e-06	00:11:00	0.051	0.00086	motif-WKH	CASRGRDRVLWKHHIFW	TRBV5-6	TRBJ1-3
WKH	2e-15	4	7	3.8e-06	00:11:00	0.051	0.00086	motif-WKH	CASSLEDWKHHIF	TRBV5-6	TRBJ1-3
WKH	2e-15	4	7	3.8e-06	00:11:00	0.051	0.00086	motif-WKH	CASSFPLWKHHIF	TRBV27-1	TRBJ1-3
KDL	5.3e-15	5	13	5.2e-07	00:42:00	0.021	7.7e-05	motif-KDL motif-KDLW motif-DLW	CAIAKDLWLHL	TRBV10-1	TRBJ1-2
KDL	5.3e-15	5	13	5.2e-07	00:42:00	0.021	7.7e-05	motif-KDL motif-KDLW motif-DLW	CASSRLKDLWLHL	TRBV4-2	TRBJ1-2
KDL	5.3e-15	5	13	5.2e-07	00:42:00	0.021	7.7e-05	motif-KDL motif-KDLW motif-DLW	CASTKDLWLHL	TRBV7-6	TRBJ1-2
KDL	5.3e-15	5	13	5.2e-07	00:42:00	0.021	7.7e-05	motif-KDL motif-KDLW motif-DLW	CASGPGKDLWLHL	TRBV12-5	TRBJ1-2
KDL	5.3e-15	5	13	5.2e-07	00:42:00	0.021	7.7e-05	motif-KDL motif-KDLW motif-DLW	CASSLQVPGKDLWLHLR	TRBV27-1	TRBJ1-2
KDL	5.3e-15	5	13	5.2e-07	00:42:00	0.021	7.7e-05	motif-KDL motif-KDLW motif-DLW	CARQLRVVKDLWLYL	TRBV5-3	TRBJ1-2
KDL	5.3e-15	5	13	5.2e-07	00:42:00	0.021	7.7e-05	motif-KDL motif-KDLW motif-DLW	CASKRATKDLWLHLR	TRBV5-2	TRBJ1-2
KDL	5.3e-15	5	13	5.2e-07	00:42:00	0.021	7.7e-05	motif-KDL motif-KDLW motif-DLW	CASGNQPAGKDLWLHLR	TRBV12-5	TRBJ1-2
KDL	5.3e-15	5	13	5.2e-07	00:42:00	0.021	7.7e-05	motif-KDL motif-KDLW motif-DLW	CASSRLRRKDLWLHL	TRBV7-2	TRBJ1-2
KDL	5.3e-15	5	13	5.2e-07	00:42:00	0.021	7.7e-05	motif-KDL motif-KDLW motif-DLW	CASSLIMYPKDLWLHLR	TRBV7-8	TRBJ1-2
KDL	5.3e-15	5	13	5.2e-07	00:42:00	0.021	7.7e-05	motif-KDL motif-KDLW motif-DLW	CASSFMCESKDLWLHLR	TRBV7-6	TRBJ1-2
KDL	5.3e-15	5	13	5.2e-07	00:42:00	0.021	7.7e-05	motif-KDL motif-KDLW motif-DLW	CASSGRLIAKDLWLHLR	TRBV10-1	TRBJ1-2
KDL	5.3e-15	5	13	5.2e-07	00:42:00	0.021	7.7e-05	motif-KDL motif-KDLW motif-DLW	CASSVWAKQKDLWLHLR	TRBV11-2	TRBJ1-2
IAIS	7.8e-15	4	7	6e-05	00:45:00	00:54:00	0.00086	motif-AIS motif-IAI motif-IAIS motif-ISP motif-AISP	CASEGGVIAISPSIL	TRBV6-1	TRBJ1-5
IAIS	7.8e-15	4	7	6e-05	00:45:00	00:54:00	0.00086	motif-AIS motif-IAI motif-IAIS motif-ISP motif-AISP	CASSEPGAPIAISPSIL	TRBV9-1	TRBJ1-5
IAIS	7.8e-15	4	7	6e-05	00:45:00	00:54:00	0.00086	motif-AIS motif-IAI motif-IAIS motif-ISP motif-AISP	CASSEPGAPIAISPSIL	TRBV9-1	TRBJ1-5
IAIS	7.8e-15	4	7	6e-05	00:45:00	00:54:00	0.00086	motif-AIS motif-IAI motif-IAIS motif-ISP motif-AISP	CASSEPGAPIAISPSIL	TRBV9-1	TRBJ1-5
IAIS	7.8e-15	4	7	6e-05	00:45:00	00:54:00	0.00086	motif-AIS motif-IAI motif-IAIS motif-ISP motif-AISP	CASSFKGHPIAISPSIL	TRBV7-9	TRBJ1-5
IAIS	7.8e-15	4	7	6e-05	00:45:00	00:54:00	0.00086	motif-AIS motif-IAI motif-IAIS motif-ISP motif-AISP	CASNQAETIAISPSIL	TRBV19-1	TRBJ1-5
IAIS	7.8e-15	4	7	6e-05	00:45:00	00:54:00	0.00086	motif-AIS motif-IAI motif-IAIS motif-ISP motif-AISP	CASTKTGGILIAISPSIL	TRBV6	TRBJ1-5
IAIS	7.8e-15	4	7	6e-05	00:45:00	00:54:00	0.00086	motif-AIS motif-IAI motif-IAIS motif-ISP motif-AISP	CASSQTVTETIAISPSIL	TRBV25-1	TRBJ1-5
IAIS	7.8e-15	4	7	6e-05	00:45:00	00:54:00	0.00086	motif-AIS motif-IAI motif-IAIS motif-ISP motif-AISP	CASSYVQRGADYIAISPSIL	TRBV7-2	TRBJ1-5
GKRP	1.6e-14	4	8	0.0001	00:41:00	00:04:00	0.00083	motif-GKRP motif-KRP	CASSNSQGWGGKRPSTS	TRBV12	TRBJ2-5
GKRP	1.6e-14	4	8	0.0001	00:41:00	00:04:00	0.00083	motif-GKRP motif-KRP	CASSSVSGGKRPSTS	TRBV28-1	TRBJ2-5
GKRP	1.6e-14	4	8	0.0001	00:41:00	00:04:00	0.00083	motif-GKRP motif-KRP	CASSLYGTSGGKRPSTS	TRBV27-1	TRBJ2-5
GKRP	1.6e-14	4	8	0.0001	00:41:00	00:04:00	0.00083	motif-GKRP motif-KRP	CASSLGLGGKRPSTS	TRBV5-6	TRBJ2-5
GKRP	1.6e-14	4	8	0.0001	00:41:00	00:04:00	0.00083	motif-GKRP motif-KRP	CSARECGKRPSTS	TRBV20	TRBJ2-5
GKRP	1.6e-14	4	8	0.0001	00:41:00	00:04:00	0.00083	motif-GKRP motif-KRP	CASSLSSGKRPSTS	TRBV13-1	TRBJ2-5
GKRP	1.6e-14	4	8	0.0001	00:41:00	00:04:00	0.00083	motif-GKRP motif-KRP	CASSLARGKRPSTS	TRBV13-1	TRBJ2-5
GKRP	1.6e-14	4	8	0.0001	00:41:00	00:04:00	0.00083	motif-GKRP motif-KRP	CASPGKRPSTS	TRBV9-1	TRBJ2-5
KTY	3.4e-14	8	13	1.1e-06	0.05625	0.019	7.7e-05	motif-KTY motif-KTYG	CASNVERERKTYGYTF	TRBV5-2	TRBJ1-2
KTY	3.4e-14	8	13	1.1e-06	0.05625	0.019	7.7e-05	motif-KTY motif-KTYG	CASSLCNHGKTYGYTF	TRBV7-9	TRBJ1-2
KTY	3.4e-14	8	13	1.1e-06	0.05625	0.019	7.7e-05	motif-KTY motif-KTYG	CATSIWCGKTYGYTF	TRBV15-1	TRBJ1-2
KTY	3.4e-14	8	13	1.1e-06	0.05625	0.019	7.7e-05	motif-KTY motif-KTYG	CASSERQYGKTYGYTF	TRBV7-9	TRBJ1-2
KTY	3.4e-14	8	13	1.1e-06	0.05625	0.019	7.7e-05	motif-KTY motif-KTYG	CASSIVSRKTYGYTF	TRBV7-6	TRBJ1-2
KTY	3.4e-14	8	13	1.1e-06	0.05625	0.019	7.7e-05	motif-KTY motif-KTYG	CASRFFPRKTYGYTF	TRBV12-2	TRBJ1-2
KTY	3.4e-14	8	13	1.1e-06	0.05625	0.019	7.7e-05	motif-KTY motif-KTYG	CASSRQNRKTYGYTF	TRBV4-1	TRBJ1-2
KTY	3.4e-14	8	13	1.1e-06	0.05625	0.019	7.7e-05	motif-KTY motif-KTYG	CASSVQPSRKTYGYTF	TRBV11-2	TRBJ1-2
KTY	3.4e-14	8	13	1.1e-06	0.05625	0.019	7.7e-05	motif-KTY motif-KTYG	CASSTMRKTYGYTF	TRBV6-1	TRBJ1-2
KTY	3.4e-14	8	13	1.1e-06	0.05625	0.019	7.7e-05	motif-KTY motif-KTYG	CASSTMRKTYGYTF	TRBV6-1	TRBJ1-2
KTY	3.4e-14	8	13	1.1e-06	0.05625	0.019	7.7e-05	motif-KTY motif-KTYG	CASSVESLRKTYGYTF	TRBV3	TRBJ1-2
KTY	3.4e-14	8	13	1.1e-06	0.05625	0.019	7.7e-05	motif-KTY motif-KTYG	YASSCSIDGKTYGYTF	TRBV26-1	TRBJ1-2
KTY	3.4e-14	8	13	1.1e-06	0.05625	0.019	7.7e-05	motif-KTY motif-KTYG	CASKPGKTYGYTF	TRBV5-4	TRBJ1-2
KTY	3.4e-14	8	13	1.1e-06	0.05625	0.019	7.7e-05	motif-KTY motif-KTYG	CASSSLKTYGYTF	TRBV10-1	TRBJ1-2
AQI	4e-14	5	14	3.1e-05	00:58:00	0.0520833	7.4e-05	motif-AQI	CASSLDSGKAQIRSIL	TRBV7-8	TRBJ2-3
AQI	4e-14	5	14	3.1e-05	00:58:00	0.0520833	7.4e-05	motif-AQI	CAWRTNGRAQIRSIL	TRBV30-1	TRBJ2-3
AQI	4e-14	5	14	3.1e-05	00:58:00	0.0520833	7.4e-05	motif-AQI	CASSLSLAGPLAQIRSIL	TRBV7-2	TRBJ2-3
AQI	4e-14	5	14	3.1e-05	00:58:00	0.0520833	7.4e-05	motif-AQI	CASSRPTHGAQIRSIL	TRBV21-1	TRBJ2-3
AQI	4e-14	5	14	3.1e-05	00:58:00	0.0520833	7.4e-05	motif-AQI	CASSCGAADIVAQIRSIL	TRBV27-1	TRBJ2-3
AQI	4e-14	5	14	3.1e-05	00:58:00	0.0520833	7.4e-05	motif-AQI	CASSYPPGAAQIRSIL	TRBV6-5	TRBJ2-3
AQI	4e-14	5	14	3.1e-05	00:58:00	0.0520833	7.4e-05	motif-AQI	CASSLGLAGAQIRSIL	TRBV11-3	TRBJ2-3
AQI	4e-14	5	14	3.1e-05	00:58:00	0.0520833	7.4e-05	motif-AQI	CASSYYRAQIRSIL	TRBV6-5	TRBJ2-3
AQI	4e-14	5	14	3.1e-05	00:58:00	0.0520833	7.4e-05	motif-AQI	CASSLRTGRIAQIRSIL	TRBV5-1	TRBJ2-3
AQI	4e-14	5	14	3.1e-05	00:58:00	0.0520833	7.4e-05	motif-AQI	CASSFYVDGGAAQIRSIL	TRBV5-1	TRBJ2-3
AQI	4e-14	5	14	3.1e-05	00:58:00	0.0520833	7.4e-05	motif-AQI	CASSQGLWAQIPPEQYF	TRBV3	TRBJ2-7
AQI	4e-14	5	14	3.1e-05	00:58:00	0.0520833	7.4e-05	motif-AQI	CASKIRLAQIRSIL	TRBV4-1	TRBJ2-3
AQI	4e-14	5	14	3.1e-05	00:58:00	0.0520833	7.4e-05	motif-AQI	CSIRGSAQIRSIL	TRBV7-2	TRBJ2-3
AQI	4e-14	5	14	3.1e-05	00:58:00	0.0520833	7.4e-05	motif-AQI	CASSETTSGGFRAQIRSIL	TRBV6-4	TRBJ2-3
TLK	4.5e-14	6	11	0.00012	0.0527778	0.0451389	0.00024	motif-TLK	CASSLDFRDRTLKLSL	TRBV5-6	TRBJ1-1
TLK	4.5e-14	6	11	0.00012	0.0527778	0.0451389	0.00024	motif-TLK	CASSLGGGTLKLSL	TRBV5-5	TRBJ1-1
TLK	4.5e-14	6	11	0.00012	0.0527778	0.0451389	0.00024	motif-TLK	CASSRAGARTLKLSL	TRBV13-1	TRBJ1-1
TLK	4.5e-14	6	11	0.00012	0.0527778	0.0451389	0.00024	motif-TLK	CASSQDRGSQTLKLSL	TRBV3	TRBJ1-1
TLK	4.5e-14	6	11	0.00012	0.0527778	0.0451389	0.00024	motif-TLK	CASRPHLGILKTLKLSL	TRBV19-1	TRBJ1-1
TLK	4.5e-14	6	11	0.00012	0.0527778	0.0451389	0.00024	motif-TLK	CARGGQGAFRTLKLSL	TRBV7-2	TRBJ1-1
TLK	4.5e-14	6	11	0.00012	0.0527778	0.0451389	0.00024	motif-TLK	CASSYRRDGRTLKLSL	TRBV6-5	TRBJ1-1
TLK	4.5e-14	6	11	0.00012	0.0527778	0.0451389	0.00024	motif-TLK	CASSFRERTLKLSL	TRBV12	TRBJ1-1
TLK	4.5e-14	6	11	0.00012	0.0527778	0.0451389	0.00024	motif-TLK	CASSLAPRGPRTLKLSL	TRBV5-1	TRBJ1-1
TLK	4.5e-14	6	11	0.00012	0.0527778	0.0451389	0.00024	motif-TLK	CASSQESWGGRGTLKLSL	TRBV3	TRBJ1-1
TLK	4.5e-14	6	11	0.00012	0.0527778	0.0451389	0.00024	motif-TLK	CATSRNPDRGGSLTLKLSL	TRBV15-1	TRBJ1-1
DLWL	7.3e-13	5	8	5.6e-07	00:42:00	0.003	0.00083	motif-LWL motif-DLWL motif-DLW	CASSLQVPGKDLWLHLR	TRBV27-1	TRBJ1-2
DLWL	7.3e-13	5	8	5.6e-07	00:42:00	0.003	0.00083	motif-LWL motif-DLWL motif-DLW	CASKRATKDLWLHLR	TRBV5-2	TRBJ1-2
DLWL	7.3e-13	5	8	5.6e-07	00:42:00	0.003	0.00083	motif-LWL motif-DLWL motif-DLW	CASGNQPAGKDLWLHLR	TRBV12-5	TRBJ1-2
DLWL	7.3e-13	5	8	5.6e-07	00:42:00	0.003	0.00083	motif-LWL motif-DLWL motif-DLW	CASSLIMYPKDLWLHLR	TRBV7-8	TRBJ1-2
DLWL	7.3e-13	5	8	5.6e-07	00:42:00	0.003	0.00083	motif-LWL motif-DLWL motif-DLW	CASSQTCESQDLWLHLR	TRBV7-6	TRBJ1-2
DLWL	7.3e-13	5	8	5.6e-07	00:42:00	0.003	0.00083	motif-LWL motif-DLWL motif-DLW	CASSFMCESKDLWLHLR	TRBV7-6	TRBJ1-2
DLWL	7.3e-13	5	8	5.6e-07	00:42:00	0.003	0.00083	motif-LWL motif-DLWL motif-DLW	CASSGRLIAKDLWLHLR	TRBV10-1	TRBJ1-2
DLWL	7.3e-13	5	8	5.6e-07	00:42:00	0.003	0.00083	motif-LWL motif-DLWL motif-DLW	CASSVWAKQKDLWLHLR	TRBV11-2	TRBJ1-2
SQDS	2.2e-12	5	12	6.9e-08	0.001	00:49:00	0.00015	motif-SQDS	CASSQDSVSNQPQHF	TRBV4-3	TRBJ1-5
SQDS	2.2e-12	5	12	6.9e-08	0.001	00:49:00	0.00015	motif-SQDS	CASSQDSYEQYF	TRBV4-3	TRBJ2-7
SQDS	2.2e-12	5	12	6.9e-08	0.001	00:49:00	0.00015	motif-SQDS	CASSQDSGGGFNEQFF	TRBV14-1	TRBJ2-1
SQDS	2.2e-12	5	12	6.9e-08	0.001	00:49:00	0.00015	motif-SQDS	CASSQDSQPQHF	TRBV3	TRBJ1-5
SQDS	2.2e-12	5	12	6.9e-08	0.001	00:49:00	0.00015	motif-SQDS	CASSQDSPIHSYEQYF	TRBV3	TRBJ2-7
SQDS	2.2e-12	5	12	6.9e-08	0.001	00:49:00	0.00015	motif-SQDS	CASSQDSGGTPSTDTQYF	TRBV4-2	TRBJ2-3
SQDS	2.2e-12	5	12	6.9e-08	0.001	00:49:00	0.00015	motif-SQDS	CASSQDSTGTGYGYTF	TRBV4-1	TRBJ1-2
SQDS	2.2e-12	5	12	6.9e-08	0.001	00:49:00	0.00015	motif-SQDS	CASSQDSGGQALRGQYV	TRBV3	TRBJ2-7
SQDS	2.2e-12	5	12	6.9e-08	0.001	00:49:00	0.00015	motif-SQDS	CASSQDSSSSYEQYF	TRBV4-1	TRBJ2-7
SQDS	2.2e-12	5	12	6.9e-08	0.001	00:49:00	0.00015	motif-SQDS	CASSQDSGGAYNEQFF	TRBV4-2	TRBJ2-1
SQDS	2.2e-12	5	12	6.9e-08	0.001	00:49:00	0.00015	motif-SQDS	CASSQDSGNTIYF	TRBV4-1	TRBJ1-3
SQDS	2.2e-12	5	12	6.9e-08	0.001	00:49:00	0.00015	motif-SQDS	CASSQDSGNTIYL	TRBV4-1	TRBJ1-3
RKTY	3.1e-12	5	7	7.4e-07	00:43:00	0.002	0.00086	motif-KTY motif-KTYG motif-RKTY	CASNVERERKTYGYTF	TRBV5-2	TRBJ1-2
RKTY	3.1e-12	5	7	7.4e-07	00:43:00	0.002	0.00086	motif-KTY motif-KTYG motif-RKTY	CASSIVSRKTYGYTF	TRBV7-6	TRBJ1-2
RKTY	3.1e-12	5	7	7.4e-07	00:43:00	0.002	0.00086	motif-KTY motif-KTYG motif-RKTY	CASRFFPRKTYGYTF	TRBV12-2	TRBJ1-2
RKTY	3.1e-12	5	7	7.4e-07	00:43:00	0.002	0.00086	motif-KTY motif-KTYG motif-RKTY	CASSRQNRKTYGYTF	TRBV4-1	TRBJ1-2
RKTY	3.1e-12	5	7	7.4e-07	00:43:00	0.002	0.00086	motif-KTY motif-KTYG motif-RKTY	CASSVQPSRKTYGYTF	TRBV11-2	TRBJ1-2
RKTY	3.1e-12	5	7	7.4e-07	00:43:00	0.002	0.00086	motif-KTY motif-KTYG motif-RKTY	CASSTMRKTYGYTF	TRBV6-1	TRBJ1-2
RKTY	3.1e-12	5	7	7.4e-07	00:43:00	0.002	0.00086	motif-KTY motif-KTYG motif-RKTY	CASSTMRKTYGYTF	TRBV6-1	TRBJ1-2
RKTY	3.1e-12	5	7	7.4e-07	00:43:00	0.002	0.00086	motif-KTY motif-KTYG motif-RKTY	CASSVESLRKTYGYTF	TRBV3	TRBJ1-2
RTLK	3.1e-12	4	6	0.00036	00:58:00	00:52:00	0.0012	motif-RTLK motif-TLK	CASSLDFRDRTLKLSL	TRBV5-6	TRBJ1-1
RTLK	3.1e-12	4	6	0.00036	00:58:00	00:52:00	0.0012	motif-RTLK motif-TLK	CASSRAGARTLKLSL	TRBV13-1	TRBJ1-1
RTLK	3.1e-12	4	6	0.00036	00:58:00	00:52:00	0.0012	motif-RTLK motif-TLK	CARGGQGAFRTLKLSL	TRBV7-2	TRBJ1-1
RTLK	3.1e-12	4	6	0.00036	00:58:00	00:52:00	0.0012	motif-RTLK motif-TLK	CASSYRRDGRTLKLSL	TRBV6-5	TRBJ1-1
RTLK	3.1e-12	4	6	0.00036	00:58:00	00:52:00	0.0012	motif-RTLK motif-TLK	CASSFRERTLKLSL	TRBV12	TRBJ1-1
RTLK	3.1e-12	4	6	0.00036	00:58:00	00:52:00	0.0012	motif-RTLK motif-TLK	CASSLAPRGPRTLKLSL	TRBV5-1	TRBJ1-1
IAI	5.6e-12	4	7	6.1e-05	00:45:00	00:51:00	0.00086	motif-AIS motif-IAI motif-IAIS motif-ISP motif-AISP	CASEGGVIAISPSIL	TRBV6-1	TRBJ1-5
IAI	5.6e-12	4	7	6.1e-05	00:45:00	00:51:00	0.00086	motif-AIS motif-IAI motif-IAIS motif-ISP motif-AISP	CASSEPGAPIAISPSIL	TRBV9-1	TRBJ1-5
IAI	5.6e-12	4	7	6.1e-05	00:45:00	00:51:00	0.00086	motif-AIS motif-IAI motif-IAIS motif-ISP motif-AISP	CASSEPGAPIAISPSIL	TRBV9-1	TRBJ1-5
IAI	5.6e-12	4	7	6.1e-05	00:45:00	00:51:00	0.00086	motif-AIS motif-IAI motif-IAIS motif-ISP motif-AISP	CASSEPGAPIAISPSIL	TRBV9-1	TRBJ1-5
IAI	5.6e-12	4	7	6.1e-05	00:45:00	00:51:00	0.00086	motif-AIS motif-IAI motif-IAIS motif-ISP motif-AISP	CASSFKGHPIAISPSIL	TRBV7-9	TRBJ1-5
IAI	5.6e-12	4	7	6.1e-05	00:45:00	00:51:00	0.00086	motif-AIS motif-IAI motif-IAIS motif-ISP motif-AISP	CASNQAETIAISPSIL	TRBV19-1	TRBJ1-5
IAI	5.6e-12	4	7	6.1e-05	00:45:00	00:51:00	0.00086	motif-AIS motif-IAI motif-IAIS motif-ISP motif-AISP	CASTKTGGILIAISPSIL	TRBV6	TRBJ1-5
IAI	5.6e-12	4	7	6.1e-05	00:45:00	00:51:00	0.00086	motif-AIS motif-IAI motif-IAIS motif-ISP motif-AISP	CASSQTVTETIAISPSIL	TRBV25-1	TRBJ1-5
IAI	5.6e-12	4	7	6.1e-05	00:45:00	00:51:00	0.00086	motif-AIS motif-IAI motif-IAIS motif-ISP motif-AISP	CASSYVQRGADYIAISPSIL	TRBV7-2	TRBJ1-5
KHH	1.3e-11	3	5	4.4e-08	0.057	0.001	0.0015	motif-KHH	CASSHLGRKLWKHHIFW	TRBV3	TRBJ1-3
KHH	1.3e-11	3	5	4.4e-08	0.057	0.001	0.0015	motif-KHH	CASRLRDGETWKHHIFW	TRBV12-2	TRBJ1-3
KHH	1.3e-11	3	5	4.4e-08	0.057	0.001	0.0015	motif-KHH	CASRLRDGETWKHHIFW	TRBV12-2	TRBJ1-3
KHH	1.3e-11	3	5	4.4e-08	0.057	0.001	0.0015	motif-KHH	CAWKAVLSWKHHIFW	TRBV30-1	TRBJ1-3
KHH	1.3e-11	3	5	4.4e-08	0.057	0.001	0.0015	motif-KHH	CASRGRDRVLWKHHIFW	TRBV5-6	TRBJ1-3
KHH	1.3e-11	3	5	4.4e-08	0.057	0.001	0.0015	motif-KHH	CASSLGPWRKHHIFW	TRBV7-9	TRBJ1-3
KHH	1.3e-11	3	5	4.4e-08	0.057	0.001	0.0015	motif-KHH	CASSLGPWRKHHIFW	TRBV7-9	TRBJ1-3
CKIR	5.2e-11	2	5	2.3e-07	0.001	00:26:00	0.0015	motif-CKIR motif-KIR motif-CKI	CASSLIDPLSCKIRSIL	TRBV3	TRBJ2-3
CKIR	5.2e-11	2	5	2.3e-07	0.001	00:26:00	0.0015	motif-CKIR motif-KIR motif-CKI	CASSLIDPLSCKIRSIW	TRBV3	TRBJ2-3
CKIR	5.2e-11	2	5	2.3e-07	0.001	00:26:00	0.0015	motif-CKIR motif-KIR motif-CKI	CASSVGFPICCKIRSIL	TRBV3	TRBJ2-3
CKIR	5.2e-11	2	5	2.3e-07	0.001	00:26:00	0.0015	motif-CKIR motif-KIR motif-CKI	CASSCLNPCKIRSIL	TRBV3	TRBJ2-3
CKIR	5.2e-11	2	5	2.3e-07	0.001	00:26:00	0.0015	motif-CKIR motif-KIR motif-CKI	CASSGGHPSCKIRSIL	TRBV3	TRBJ2-3
IPTM	5.2e-11	3	5	2.4e-06	0.004	00:41:00	0.0015	motif-PTMS motif-PTM motif-IPTM motif-TMS	CASSGYTIPTMSSSS	TRBV21-1	TRBJ2-1
IPTM	5.2e-11	3	5	2.4e-06	0.004	00:41:00	0.0015	motif-PTMS motif-PTM motif-IPTM motif-TMS	CASSAGGPSIPTMSSSS	TRBV3	TRBJ2-1
IPTM	5.2e-11	3	5	2.4e-06	0.004	00:41:00	0.0015	motif-PTMS motif-PTM motif-IPTM motif-TMS	CASSQVGPIPTMSSSS	TRBV3	TRBJ2-1
IPTM	5.2e-11	3	5	2.4e-06	0.004	00:41:00	0.0015	motif-PTMS motif-PTM motif-IPTM motif-TMS	CASSRIPTMSSSS	TRBV3	TRBJ2-1
IPTM	5.2e-11	3	5	2.4e-06	0.004	00:41:00	0.0015	motif-PTMS motif-PTM motif-IPTM motif-TMS	CASSQAGPIPTMSSSS	TRBV3	TRBJ2-1
SQEI	9.4e-11	6	7	8.2e-10	0.001	0.022	0.00086	motif-SQEI	CASSQEIGTAGTTSSTS	TRBV4-2	TRBJ2-7
SQEI	9.4e-11	6	7	8.2e-10	0.001	0.022	0.00086	motif-SQEI	CASSQEINRLSPLHF	TRBV4-3	TRBJ1-6
SQEI	9.4e-11	6	7	8.2e-10	0.001	0.022	0.00086	motif-SQEI	CASSQEIGTAGDYEQYF	TRBV4-2	TRBJ2-7
SQEI	9.4e-11	6	7	8.2e-10	0.001	0.022	0.00086	motif-SQEI	CASSQEIGTAGDYEQYF	TRBV4-2	TRBJ2-7
SQEI	9.4e-11	6	7	8.2e-10	0.001	0.022	0.00086	motif-SQEI	CASSQEIGTAGDYEQYF	TRBV4-2	TRBJ2-7
SQEI	9.4e-11	6	7	8.2e-10	0.001	0.022	0.00086	motif-SQEI	CASSQEIGTAGDYEQYF	TRBV4-2	TRBJ2-7
SQEI	9.4e-11	6	7	8.2e-10	0.001	0.022	0.00086	motif-SQEI	CASSQEIGVLSSYEQYF	TRBV3	TRBJ2-7
SQEI	9.4e-11	6	7	8.2e-10	0.001	0.022	0.00086	motif-SQEI	CASSQEIIRLAASNEQFF	TRBV4-2	TRBJ2-1
SQEI	9.4e-11	6	7	8.2e-10	0.001	0.022	0.00086	motif-SQEI	CASSQEILAGGPRDTQYF	TRBV4-2	TRBJ2-3
SQEI	9.4e-11	6	7	8.2e-10	0.001	0.022	0.00086	motif-SQEI	CASSQEIWQEKPRDPVL	TRBV4-3	TRBJ2-5
CKI	3e-10	2	5	2.2e-07	0.001	00:24:00	0.0015	motif-CKIR motif-KIR motif-CKI	CASSLIDPLSCKIRSIL	TRBV3	TRBJ2-3
CKI	3e-10	2	5	2.2e-07	0.001	00:24:00	0.0015	motif-CKIR motif-KIR motif-CKI	CASSLIDPLSCKIRSIW	TRBV3	TRBJ2-3
CKI	3e-10	2	5	2.2e-07	0.001	00:24:00	0.0015	motif-CKIR motif-KIR motif-CKI	CASSVGFPICCKIRSIL	TRBV3	TRBJ2-3
CKI	3e-10	2	5	2.2e-07	0.001	00:24:00	0.0015	motif-CKIR motif-KIR motif-CKI	CASSCLNPCKIRSIL	TRBV3	TRBJ2-3
CKI	3e-10	2	5	2.2e-07	0.001	00:24:00	0.0015	motif-CKIR motif-KIR motif-CKI	CASSGGHPSCKIRSIL	TRBV3	TRBJ2-3
FVLD	3e-10	4	5	2.9e-09	0.001	0.002	0.0015	motif-FVLD	CASSLLLFVLDEQYF	TRBV3	TRBJ2-7
FVLD	3e-10	4	5	2.9e-09	0.001	0.002	0.0015	motif-FVLD	CASSQWDPFVLDEQYF	TRBV3	TRBJ2-7
FVLD	3e-10	4	5	2.9e-09	0.001	0.002	0.0015	motif-FVLD	CASSRSAHFVLDEQYF	TRBV3	TRBJ2-7
FVLD	3e-10	4	5	2.9e-09	0.001	0.002	0.0015	motif-FVLD	CASSKAYFVLDEQYF	TRBV3	TRBJ2-7
FVLD	3e-10	4	5	2.9e-09	0.001	0.002	0.0015	motif-FVLD	CASSAEPFVLDEQYF	TRBV3	TRBJ2-7
WKHH	2.9e-09	3	4	5.9e-06	0.077	0.053	0.0023	motif-KHH motif-WKHH motif-WKH	CASSHLGRKLWKHHIFW	TRBV3	TRBJ1-3
WKHH	2.9e-09	3	4	5.9e-06	0.077	0.053	0.0023	motif-KHH motif-WKHH motif-WKH	CASRLRDGETWKHHIFW	TRBV12-2	TRBJ1-3
WKHH	2.9e-09	3	4	5.9e-06	0.077	0.053	0.0023	motif-KHH motif-WKHH motif-WKH	CASRLRDGETWKHHIFW	TRBV12-2	TRBJ1-3
WKHH	2.9e-09	3	4	5.9e-06	0.077	0.053	0.0023	motif-KHH motif-WKHH motif-WKH	CAWKAVLSWKHHIFW	TRBV30-1	TRBJ1-3
WKHH	2.9e-09	3	4	5.9e-06	0.077	0.053	0.0023	motif-KHH motif-WKHH motif-WKH	CASRGRDRVLWKHHIFW	TRBV5-6	TRBJ1-3
NRL	3.3e-09	9	7	1e-08	0.006	00:12:00	0.00086	motif-NRL	CASSQEINRLSPLHF	TRBV4-3	TRBJ1-6
NRL	3.3e-09	9	7	1e-08	0.006	00:12:00	0.00086	motif-NRL	CATSDFKGRNRLHLR	TRBV24	TRBJ1-2
NRL	3.3e-09	9	7	1e-08	0.006	00:12:00	0.00086	motif-NRL	CATSDNRLGETQYF	TRBV24	TRBJ2-5
NRL	3.3e-09	9	7	1e-08	0.006	00:12:00	0.00086	motif-NRL	CASSMNRLGDYGYTF	TRBV19-1	TRBJ1-2
NRL	3.3e-09	9	7	1e-08	0.006	00:12:00	0.00086	motif-NRL	CASSMNRLGDYGYTF	TRBV19-1	TRBJ1-2
NRL	3.3e-09	9	7	1e-08	0.006	00:12:00	0.00086	motif-NRL	CASSMNRLGDYGYTF	TRBV19-1	TRBJ1-2
NRL	3.3e-09	9	7	1e-08	0.006	00:12:00	0.00086	motif-NRL	CASSMNRLGTMATPS	TRBV19-1	TRBJ1-2
NRL	3.3e-09	9	7	1e-08	0.006	00:12:00	0.00086	motif-NRL	CASSNRLTYEQYF	TRBV12	TRBJ2-7
NRL	3.3e-09	9	7	1e-08	0.006	00:12:00	0.00086	motif-NRL	CASNRLAATPTMSSSS	TRBV27-1	TRBJ2-1
NRL	3.3e-09	9	7	1e-08	0.006	00:12:00	0.00086	motif-NRL	CASNRLAATPTMSSSS	TRBV27-1	TRBJ2-1
NRL	3.3e-09	9	7	1e-08	0.006	00:12:00	0.00086	motif-NRL	CASNRLAATPTMSSSS	TRBV27-1	TRBJ2-1
LTMA	5.9e-09	4	4	0.00013	00:29:00	00:19:00	0.0023	motif-LTMA motif-LTM motif-TMA	CASHGRQPLTMATPS	TRBV10-1	TRBJ1-2
LTMA	5.9e-09	4	4	0.00013	00:29:00	00:19:00	0.0023	motif-LTMA motif-LTM motif-TMA	CASSRGWFPLTMATPS	TRBV27-1	TRBJ1-2
LTMA	5.9e-09	4	4	0.00013	00:29:00	00:19:00	0.0023	motif-LTMA motif-LTM motif-TMA	CASSSNRGLTMATPS	TRBV11-2	TRBJ1-2
LTMA	5.9e-09	4	4	0.00013	00:29:00	00:19:00	0.0023	motif-LTMA motif-LTM motif-TMA	CSANPRQTPRLTMATPS	TRBV20	TRBJ1-2
ATKS	2.9e-08	4	4	4e-05	00:03:00	0.057	0.0023	motif-TKSG motif-KSGQ motif-SGQR motif-TKS motif-ATKS	WQSSGIATKSGQRPDFR	TRBV8-2	TRBJ2-6
ATKS	2.9e-08	4	4	4e-05	00:03:00	0.057	0.0023	motif-TKSG motif-KSGQ motif-SGQR motif-TKS motif-ATKS	CASSQGKATKSGQRPDF	TRBV27-1	TRBJ2-6
ATKS	2.9e-08	4	4	4e-05	00:03:00	0.057	0.0023	motif-TKSG motif-KSGQ motif-SGQR motif-TKS motif-ATKS	CASSWGATKSGQRPDFR	TRBV7-6	TRBJ2-6
ATKS	2.9e-08	4	4	4e-05	00:03:00	0.057	0.0023	motif-TKSG motif-KSGQ motif-SGQR motif-TKS motif-ATKS	CASSPTSSATKSGQRPDFR	TRBV7-7	TRBJ2-6
QSAP	2.9e-08	3	4	3.2e-05	00:28:00	00:18:00	0.0023	motif-QSAP	RASSLWPRAGRQQSAPAFW	TRBV7-3	TRBJ1-5
QSAP	2.9e-08	3	4	3.2e-05	00:28:00	00:18:00	0.0023	motif-QSAP	CASSPTGEGRQSAPAFW	TRBV6	TRBJ1-5
QSAP	2.9e-08	3	4	3.2e-05	00:28:00	00:18:00	0.0023	motif-QSAP	CASSWGGKQSAPAFW	TRBV27-1	TRBJ1-5
QSAP	2.9e-08	3	4	3.2e-05	00:28:00	00:18:00	0.0023	motif-QSAP	CASSLNIRQSAPAFW	TRBV7-7	TRBJ1-5
NPDR	3.7e-08	3	5	2.1e-05	0.034	00:43:00	0.0015	motif-NPDR	CATSRNPDRGGFFNTEAFF	TRBV15-1	TRBJ1-1
NPDR	3.7e-08	3	5	2.1e-05	0.034	00:43:00	0.0015	motif-NPDR	CASSNPDRGQGLNTEAFF	TRBV21-1	TRBJ1-1
NPDR	3.7e-08	3	5	2.1e-05	0.034	00:43:00	0.0015	motif-NPDR	CATSRNPDRGGSLTLKLSL	TRBV15-1	TRBJ1-1
NPDR	3.7e-08	3	5	2.1e-05	0.034	00:43:00	0.0015	motif-NPDR	CASINPDRQPKTFSTS	TRBV6	TRBJ2-4
NPDR	3.7e-08	3	5	2.1e-05	0.034	00:43:00	0.0015	motif-NPDR	CATNPDRGIYGYTF	TRBV15-1	TRBJ1-2
QDSG	5.3e-08	4	7	1.3e-05	0.067	00:23:00	0.00086	motif-QDSG	CASSLLQDSGYTF	TRBV27-1	TRBJ1-2
QDSG	5.3e-08	4	7	1.3e-05	0.067	00:23:00	0.00086	motif-QDSG	CASSQDSGGGFNEQFF	TRBV14-1	TRBJ2-1
QDSG	5.3e-08	4	7	1.3e-05	0.067	00:23:00	0.00086	motif-QDSG	CASSQDSGGTPSTDTQYF	TRBV4-2	TRBJ2-3
QDSG	5.3e-08	4	7	1.3e-05	0.067	00:23:00	0.00086	motif-QDSG	CASSQDSGGQALRGQYV	TRBV3	TRBJ2-7
QDSG	5.3e-08	4	7	1.3e-05	0.067	00:23:00	0.00086	motif-QDSG	CASSQDSGGAYNEQFF	TRBV4-2	TRBJ2-1
QDSG	5.3e-08	4	7	1.3e-05	0.067	00:23:00	0.00086	motif-QDSG	CASSQDSGNTIYF	TRBV4-1	TRBJ1-3
QDSG	5.3e-08	4	7	1.3e-05	0.067	00:23:00	0.00086	motif-QDSG	CASSQDSGNTIYL	TRBV4-1	TRBJ1-3
EQSR	8.6e-08	2	4	2.3e-09	0.001	0.001	0.0023	motif-EQSR motif-RANV motif-QSR motif-SRAN motif-QSRA	CPCTGAQGEQSRANVLTF	TRBVA-or9_2	TRBJ2-6
EQSR	8.6e-08	2	4	2.3e-09	0.001	0.001	0.0023	motif-EQSR motif-RANV motif-QSR motif-SRAN motif-QSRA	CASSKHEWEQSRANVLTF	TRBV6	TRBJ2-6
EQSR	8.6e-08	2	4	2.3e-09	0.001	0.001	0.0023	motif-EQSR motif-RANV motif-QSR motif-SRAN motif-QSRA	CASSTDMWEQSRANVLTF	TRBV6	TRBJ2-6
EQSR	8.6e-08	2	4	2.3e-09	0.001	0.001	0.0023	motif-EQSR motif-RANV motif-QSR motif-SRAN motif-QSRA	CPCTRFADEQSRANVLTF	TRBVA-or9_2	TRBJ2-6
RTKS	8.6e-08	2	4	9.9e-05	00:27:00	00:16:00	0.0023	motif-TKSG motif-RTKS motif-KSGQ motif-SGQR motif-TKS	CASGHCSRTKSGQRPDF	TRBV12-5	TRBJ2-6
RTKS	8.6e-08	2	4	9.9e-05	00:27:00	00:16:00	0.0023	motif-TKSG motif-RTKS motif-KSGQ motif-SGQR motif-TKS	CASSGRTKSGQRPDF	TRBV10-1	TRBJ2-6
RTKS	8.6e-08	2	4	9.9e-05	00:27:00	00:16:00	0.0023	motif-TKSG motif-RTKS motif-KSGQ motif-SGQR motif-TKS	CASSRPYYRTKSGQRPYFR	TRBV2-1	TRBJ2-6
RTKS	8.6e-08	2	4	9.9e-05	00:27:00	00:16:00	0.0023	motif-TKSG motif-RTKS motif-KSGQ motif-SGQR motif-TKS	CASHQSARTKSGQRLTF	TRBV5-5	TRBJ2-6
LQSR	8.6e-08	4	4	1.8e-07	0.001	0.076	0.0023	motif-RANV motif-QSR motif-LQSR motif-SRAN motif-QSRA	CASSGSCWLQSRANVLTF	TRBV27-1	TRBJ2-6
LQSR	8.6e-08	4	4	1.8e-07	0.001	0.076	0.0023	motif-RANV motif-QSR motif-LQSR motif-SRAN motif-QSRA	CASSKFRLQSRANVLTF	TRBV7-3	TRBJ2-6
LQSR	8.6e-08	4	4	1.8e-07	0.001	0.076	0.0023	motif-RANV motif-QSR motif-LQSR motif-SRAN motif-QSRA	CASSHGERLQSRANVLTF	TRBV7-3	TRBJ2-6
LQSR	8.6e-08	4	4	1.8e-07	0.001	0.076	0.0023	motif-RANV motif-QSR motif-LQSR motif-SRAN motif-QSRA	CASSNGDRLQSRANVLTF	TRBV27-1	TRBJ2-6
SEAP	8.6e-08	5	7	5.1e-08	0.003	00:14:00	0.00086	motif-SEAP	CASSEAPGLSSYNEQFF	TRBV2-1	TRBJ2-1
SEAP	8.6e-08	5	7	5.1e-08	0.003	00:14:00	0.00086	motif-SEAP	CATSEAPSTDTQYF	TRBV24	TRBJ2-3
SEAP	8.6e-08	5	7	5.1e-08	0.003	00:14:00	0.00086	motif-SEAP	CASSEAPGQGADTQYF	TRBV6-1	TRBJ2-3
SEAP	8.6e-08	5	7	5.1e-08	0.003	00:14:00	0.00086	motif-SEAP	CASSEAPGLSNQPQHF	TRBV6-1	TRBJ1-5
SEAP	8.6e-08	5	7	5.1e-08	0.003	00:14:00	0.00086	motif-SEAP	CASSEAPLKDRGPVGTEAFF	TRBV2-1	TRBJ1-1
SEAP	8.6e-08	5	7	5.1e-08	0.003	00:14:00	0.00086	motif-SEAP	CASSEAPRGRPGNEQFF	TRBV6-1	TRBJ2-1
SEAP	8.6e-08	5	7	5.1e-08	0.003	00:14:00	0.00086	motif-SEAP	CASSEAPENTEAFF	TRBV6-1	TRBJ1-1
ASSA	9.7e-08	5	6	8.1e-10	0.001	0.001	0.0012	motif-ASSA	CASSMAGPILASSAPAF	TRBV3	TRBJ1-5
ASSA	9.7e-08	5	6	8.1e-10	0.001	0.001	0.0012	motif-ASSA	CASSIMAPMASSAPAFW	TRBV3	TRBJ1-5
ASSA	9.7e-08	5	6	8.1e-10	0.001	0.001	0.0012	motif-ASSA	CASSNDPFLASSAPAFW	TRBV3	TRBJ1-5
ASSA	9.7e-08	5	6	8.1e-10	0.001	0.001	0.0012	motif-ASSA	CASSVLNLLASSAPAFW	TRBV3	TRBJ1-5
ASSA	9.7e-08	5	6	8.1e-10	0.001	0.001	0.0012	motif-ASSA	CASSGPCLLASSAPAFW	TRBV3	TRBJ1-5
ASSA	9.7e-08	5	6	8.1e-10	0.001	0.001	0.0012	motif-ASSA	CASSASTFLASSAPAFW	TRBV3	TRBJ1-5
LAIS	1.2e-07	3	5	3.1e-06	00:31:00	0.009	0.0015	motif-AIS motif-LAIS motif-ISP motif-AISP	CSARNRRRHLAISPSIL	TRBV20	TRBJ1-5
LAIS	1.2e-07	3	5	3.1e-06	00:31:00	0.009	0.0015	motif-AIS motif-LAIS motif-ISP motif-AISP	CSARNRRRHLAISPSIL	TRBV20	TRBJ1-5
LAIS	1.2e-07	3	5	3.1e-06	00:31:00	0.009	0.0015	motif-AIS motif-LAIS motif-ISP motif-AISP	CASSQGRFALAISPSIL	TRBV3	TRBJ1-5
LAIS	1.2e-07	3	5	3.1e-06	00:31:00	0.009	0.0015	motif-AIS motif-LAIS motif-ISP motif-AISP	CASSQSPRALAISPSIL	TRBV5-1	TRBJ1-5
LAIS	1.2e-07	3	5	3.1e-06	00:31:00	0.009	0.0015	motif-AIS motif-LAIS motif-ISP motif-AISP	CASSQEHEGELAISPSIL	TRBV4-2	TRBJ1-5
LAIS	1.2e-07	3	5	3.1e-06	00:31:00	0.009	0.0015	motif-AIS motif-LAIS motif-ISP motif-AISP	CASSGARTRLAISPSIL	TRBV5-6	TRBJ1-5
LAIS	1.2e-07	3	5	3.1e-06	00:31:00	0.009	0.0015	motif-AIS motif-LAIS motif-ISP motif-AISP	CASSGARTRLAISPSIL	TRBV5	TRBJ1-5
NRLG	1.7e-07	4	3	4.3e-09	0.001	00:05:00	0.0062	motif-NRL motif-NRLG	CATSDNRLGETQYF	TRBV24	TRBJ2-5
NRLG	1.7e-07	4	3	4.3e-09	0.001	00:05:00	0.0062	motif-NRL motif-NRLG	CASSMNRLGDYGYTF	TRBV19-1	TRBJ1-2
NRLG	1.7e-07	4	3	4.3e-09	0.001	00:05:00	0.0062	motif-NRL motif-NRLG	CASSMNRLGDYGYTF	TRBV19-1	TRBJ1-2
NRLG	1.7e-07	4	3	4.3e-09	0.001	00:05:00	0.0062	motif-NRL motif-NRLG	CASSMNRLGDYGYTF	TRBV19-1	TRBJ1-2
NRLG	1.7e-07	4	3	4.3e-09	0.001	00:05:00	0.0062	motif-NRL motif-NRLG	CASSMNRLGTMATPS	TRBV19-1	TRBJ1-2
GTMS	2e-07	2	4	0.00052	00:32:00	0.0479167	0.0023	motif-GTMS motif-TMS	CASPKHTNDGSGTMSSSS	TRBV6	TRBJ2-1
GTMS	2e-07	2	4	0.00052	00:32:00	0.0479167	0.0023	motif-GTMS motif-TMS	CASSLYGASGTMSSSS	TRBV4-2	TRBJ2-1
GTMS	2e-07	2	4	0.00052	00:32:00	0.0479167	0.0023	motif-GTMS motif-TMS	CASSQVRGQGAIGTMSSSS	TRBV3	TRBJ2-1
GTMS	2e-07	2	4	0.00052	00:32:00	0.0479167	0.0023	motif-GTMS motif-TMS	CASSRTGEGTMSSSS	TRBV27-1	TRBJ2-1
SPTM	2e-07	4	4	1.5e-05	0.036	00:18:00	0.0023	motif-SPTM motif-PTMS motif-PTM motif-TMS	CASSIITPISPTMSSSS	TRBV3	TRBJ2-1
SPTM	2e-07	4	4	1.5e-05	0.036	00:18:00	0.0023	motif-SPTM motif-PTMS motif-PTM motif-TMS	CASSLWGLAGSPTMSSSS	TRBV27-1	TRBJ2-1
SPTM	2e-07	4	4	1.5e-05	0.036	00:18:00	0.0023	motif-SPTM motif-PTMS motif-PTM motif-TMS	CARSLRQQSPTMSSSS	TRBV5-3	TRBJ2-1
SPTM	2e-07	4	4	1.5e-05	0.036	00:18:00	0.0023	motif-SPTM motif-PTMS motif-PTM motif-TMS	CASIPRVEGPSPTMSSSS	TRBV3	TRBJ2-1
WGQR	2e-07	3	4	6.1e-07	0.022	00:16:00	0.0023	motif-WGQR	CASSQDRFWGQRPDF	TRBV11-3	TRBJ2-6
WGQR	2e-07	3	4	6.1e-07	0.022	00:16:00	0.0023	motif-WGQR	CASPRGSWGQRPDFR	TRBV21-1	TRBJ2-6
WGQR	2e-07	3	4	6.1e-07	0.022	00:16:00	0.0023	motif-WGQR	CASSQGPGNLWGQRPDF	TRBV3	TRBJ2-6
WGQR	2e-07	3	4	6.1e-07	0.022	00:16:00	0.0023	motif-WGQR	CASSHSISDGVWGQRPDFR	TRBV3	TRBJ2-6
GVTP	2e-07	2	4	0.00046	00:28:00	0.0479167	0.0023	motif-GVTP	CSANGVTPAYEQYF	TRBV20	TRBJ2-7
GVTP	2e-07	2	4	0.00046	00:28:00	0.0479167	0.0023	motif-GVTP	CASSLGVTPNEKLFF	TRBV7-7	TRBJ1-4
GVTP	2e-07	2	4	0.00046	00:28:00	0.0479167	0.0023	motif-GVTP	CASTGTGVTPNRF	TRBV6-4	TRBJ2-3
GVTP	2e-07	2	4	0.00046	00:28:00	0.0479167	0.0023	motif-GVTP	CASSYGMGVTPGSCFL	TRBV6-5	TRBJ2-2
SHF	3.3e-07	5	6	4e-05	0.064	00:52:00	0.0012	motif-SHF	CASSLSHFTEAFF	TRBV27-1	TRBJ1-1
SHF	3.3e-07	5	6	4e-05	0.064	00:52:00	0.0012	motif-SHF	CASSLSHFTEAFF	TRBV27-1	TRBJ1-1
SHF	3.3e-07	5	6	4e-05	0.064	00:52:00	0.0012	motif-SHF	CASSLASHFIHHNSPLHF	TRBV3	TRBJ1-6
SHF	3.3e-07	5	6	4e-05	0.064	00:52:00	0.0012	motif-SHF	CASSHFFTHETPYIL	TRBV21-1	TRBJ1-3
SHF	3.3e-07	5	6	4e-05	0.064	00:52:00	0.0012	motif-SHF	CASSHFSRRLLGNDRGLGTMATPS	TRBV10-1	TRBJ1-2
SHF	3.3e-07	5	6	4e-05	0.064	00:52:00	0.0012	motif-SHF	CASSISGSHFGNTIYF	TRBV21-1	TRBJ1-3
SHF	3.3e-07	5	6	4e-05	0.064	00:52:00	0.0012	motif-SHF	CASSHFGDTFLWLHL	TRBV23-1	TRBJ1-2
QGAW	3.3e-07	4	6	0.00024	00:55:00	00:53:00	0.0012	motif-QGAW	CASSSPPGQGAWYEQYF	TRBV6-8	TRBJ2-7
QGAW	3.3e-07	4	6	0.00024	00:55:00	00:53:00	0.0012	motif-QGAW	CASSVRGQGAWNEQFF	TRBV7-8	TRBJ2-1
QGAW	3.3e-07	4	6	0.00024	00:55:00	00:53:00	0.0012	motif-QGAW	CASSQDPGQGAWNEQFF	TRBV4-1	TRBJ2-1
QGAW	3.3e-07	4	6	0.00024	00:55:00	00:53:00	0.0012	motif-QGAW	CASSQDQGAWQPQHF	TRBV4-3	TRBJ1-5
QGAW	3.3e-07	4	6	0.00024	00:55:00	00:53:00	0.0012	motif-QGAW	CASSDPGQGAWGFTPPL	TRBV6	TRBJ1-6
QGAW	3.3e-07	4	6	0.00024	00:55:00	00:53:00	0.0012	motif-QGAW	CASSFQGAWTEAFF	TRBV5-6	TRBJ1-1
EFGY	3.4e-07	2	3	2.5e-06	0.007	0.057	0.0062	motif-EFGY	CASRIKGEFGYGYTF	TRBV13-1	TRBJ1-2
EFGY	3.4e-07	2	3	2.5e-06	0.007	0.057	0.0062	motif-EFGY	CASSFEFGYSNRPQHF	TRBV7-2	TRBJ1-5
EFGY	3.4e-07	2	3	2.5e-06	0.007	0.057	0.0062	motif-EFGY	CASSFEFGYSNQPQHF	TRBV7-2	TRBJ1-5
EFGY	3.4e-07	2	3	2.5e-06	0.007	0.057	0.0062	motif-EFGY	CASSFEFGYSNQPQHF	TRBV7-2	TRBJ1-5
PIIH	3.4e-07	2	3	1.2e-08	0.002	0.001	0.0062	motif-IHP motif-IIH motif-IIHP motif-PII motif-PIIH	CTSSQGTGRAPIIHPSTL	TRBV1-1	TRBJ1-6
PIIH	3.4e-07	2	3	1.2e-08	0.002	0.001	0.0062	motif-IHP motif-IIH motif-IIHP motif-PII motif-PIIH	CTSSQGTGRAPIIHPSTL	TRBV1-1	TRBJ1-6
PIIH	3.4e-07	2	3	1.2e-08	0.002	0.001	0.0062	motif-IHP motif-IIH motif-IIHP motif-PII motif-PIIH	CTSSQGTGWAPIIHPSTL	TRBV1-1	TRBJ1-6
PIIH	3.4e-07	2	3	1.2e-08	0.002	0.001	0.0062	motif-IHP motif-IIH motif-IIHP motif-PII motif-PIIH	CASSKAWWTVPIIHPSTL	TRBV21-1	TRBJ1-6
GISP	3.6e-07	4	5	4.3e-05	0.053	0.0604167	0.0015	motif-ISP motif-GISP	CASSLLSGGGISPSIL	TRBV28-1	TRBJ1-5
GISP	3.6e-07	4	5	4.3e-05	0.053	0.0604167	0.0015	motif-ISP motif-GISP	CADPQGRGISPSIL	TRBV24	TRBJ1-5
GISP	3.6e-07	4	5	4.3e-05	0.053	0.0604167	0.0015	motif-ISP motif-GISP	CASSNREGGISPSIL	TRBV21-1	TRBJ1-5
GISP	3.6e-07	4	5	4.3e-05	0.053	0.0604167	0.0015	motif-ISP motif-GISP	CASSSGISPPSEETQYF	TRBV28-1	TRBJ2-5
GISP	3.6e-07	4	5	4.3e-05	0.053	0.0604167	0.0015	motif-ISP motif-GISP	CASSRGISPQHF	TRBV2-1	TRBJ1-5
RQSR	3.9e-07	4	4	0.00012	00:03:00	00:17:00	0.0023	motif-RANV motif-QSR motif-SRAN motif-QSRA motif-RQSR	CASSRSTRQSRANVLTF	TRBV6-4	TRBJ2-6
RQSR	3.9e-07	4	4	0.00012	00:03:00	00:17:00	0.0023	motif-RANV motif-QSR motif-SRAN motif-QSRA motif-RQSR	CTSSERQSRANVLTF	TRBV1-1	TRBJ2-6
RQSR	3.9e-07	4	4	0.00012	00:03:00	00:17:00	0.0023	motif-RANV motif-QSR motif-SRAN motif-QSRA motif-RQSR	CASSAVHLRQSRANVLTF	TRBV6-9	TRBJ2-6
RQSR	3.9e-07	4	4	0.00012	00:03:00	00:17:00	0.0023	motif-RANV motif-QSR motif-SRAN motif-QSRA motif-RQSR	CASSYYTRRQSRANVLTF	TRBV7-2	TRBJ2-6
SLN%NTE	4.6e-07	2	4	4.7e-08	0.037	0.001	0.0023	global-SLN%NTE	CASSLNWNTEAFF	TRBV5-6	TRBJ1-1
SLN%NTE	4.6e-07	2	4	4.7e-08	0.037	0.001	0.0023	global-SLN%NTE	CASSLNVNTEAFF	TRBV7-7	TRBJ1-1
SLN%NTE	4.6e-07	2	4	4.7e-08	0.037	0.001	0.0023	global-SLN%NTE	CASSLNANTEAFF	TRBV7-6	TRBJ1-1
SLN%NTE	4.6e-07	2	4	4.7e-08	0.037	0.001	0.0023	global-SLN%NTE	CASSLNVNTEVFF	TRBV7-7	TRBJ1-1
KIR	6.4e-07	2	5	2.4e-07	0.001	00:27:00	0.0015	motif-CKIR motif-KIR motif-CKI	CASSLIDPLSCKIRSIL	TRBV3	TRBJ2-3
KIR	6.4e-07	2	5	2.4e-07	0.001	00:27:00	0.0015	motif-CKIR motif-KIR motif-CKI	CASSLIDPLSCKIRSIW	TRBV3	TRBJ2-3
KIR	6.4e-07	2	5	2.4e-07	0.001	00:27:00	0.0015	motif-CKIR motif-KIR motif-CKI	CASSVGFPICCKIRSIL	TRBV3	TRBJ2-3
KIR	6.4e-07	2	5	2.4e-07	0.001	00:27:00	0.0015	motif-CKIR motif-KIR motif-CKI	CASSCLNPCKIRSIL	TRBV3	TRBJ2-3
KIR	6.4e-07	2	5	2.4e-07	0.001	00:27:00	0.0015	motif-CKIR motif-KIR motif-CKI	CASSGGHPSCKIRSIL	TRBV3	TRBJ2-3
FWHH	6.7e-07	2	3	6.2e-09	0.001	0.001	0.0062	motif-HHQP motif-HHQ motif-FWHH motif-WHH motif-WHHQ motif-FWH	CASSKFRPFWHHQPQHF	TRBV3	TRBJ1-5
FWHH	6.7e-07	2	3	6.2e-09	0.001	0.001	0.0062	motif-HHQP motif-HHQ motif-FWHH motif-WHH motif-WHHQ motif-FWH	CASSYIAHFWHHQPQHF	TRBV3	TRBJ1-5
FWHH	6.7e-07	2	3	6.2e-09	0.001	0.001	0.0062	motif-HHQP motif-HHQ motif-FWHH motif-WHH motif-WHHQ motif-FWH	CASSKFHPFWHHQPQHF	TRBV3	TRBJ1-5
QFAL	6.7e-07	3	3	3.6e-07	0.005	0.026	0.0062	motif-QFAL motif-FALK	CASSDITFQFALKLSL	TRBV3	TRBJ1-1
QFAL	6.7e-07	3	3	3.6e-07	0.005	0.026	0.0062	motif-QFAL motif-FALK	CASSVYIPIQFALKLSL	TRBV3	TRBJ1-1
QFAL	6.7e-07	3	3	3.6e-07	0.005	0.026	0.0062	motif-QFAL motif-FALK	CASSSVVTQFALKLSL	TRBV21-1	TRBJ1-1
LWKH	6.7e-07	2	3	9.5e-07	00:15:00	0.001	0.0062	motif-LWK motif-LWKH motif-WKH	CASSHLGRKLWKHHIFW	TRBV3	TRBJ1-3
LWKH	6.7e-07	2	3	9.5e-07	00:15:00	0.001	0.0062	motif-LWK motif-LWKH motif-WKH	CASSLVPRDSLWKHHIF	TRBV11-2	TRBJ1-3
LWKH	6.7e-07	2	3	9.5e-07	00:15:00	0.001	0.0062	motif-LWK motif-LWKH motif-WKH	CASRGRDRVLWKHHIFW	TRBV5-6	TRBJ1-3
SCKI	6.7e-07	2	3	6.7e-07	0.001	00:25:00	0.0062	motif-CKIR motif-SCKI motif-KIR motif-CKI	CASSLIDPLSCKIRSIL	TRBV3	TRBJ2-3
SCKI	6.7e-07	2	3	6.7e-07	0.001	00:25:00	0.0062	motif-CKIR motif-SCKI motif-KIR motif-CKI	CASSLIDPLSCKIRSIW	TRBV3	TRBJ2-3
SCKI	6.7e-07	2	3	6.7e-07	0.001	00:25:00	0.0062	motif-CKIR motif-SCKI motif-KIR motif-CKI	CASSGGHPSCKIRSIL	TRBV3	TRBJ2-3
HARY	6.7e-07	3	3	1.6e-05	00:07:00	0.036	0.0062	motif-HARY	CASRRDIATHARYAVFW	TRBV21-1	TRBJ2-3
HARY	6.7e-07	3	3	1.6e-05	00:07:00	0.036	0.0062	motif-HARY	CASSNLGPHARYAVF	TRBV3	TRBJ2-3
HARY	6.7e-07	3	3	1.6e-05	00:07:00	0.036	0.0062	motif-HARY	CASSYQNPIHARYAVFW	TRBV3	TRBJ2-3
WTLQ	6.7e-07	1	3	8e-11	0.001	0.001	0.0062	motif-WTLQ motif-AWTL motif-TLQP motif-PAWT global-SPAWTLQP	CASSPAWTLQPQHF	TRBV27-1	TRBJ1-5
WTLQ	6.7e-07	1	3	8e-11	0.001	0.001	0.0062	motif-WTLQ motif-AWTL motif-TLQP motif-PAWT global-SPAWTLQP	CASSPAWTLQPQHL	TRBV27-1	TRBJ1-5
WTLQ	6.7e-07	1	3	8e-11	0.001	0.001	0.0062	motif-WTLQ motif-AWTL motif-TLQP motif-PAWT global-SPAWTLQP	CASSPAWTLQPSIL	TRBV27-1	TRBJ1-5
AWTL	6.7e-07	1	3	7.4e-11	0.001	0.001	0.0062	motif-WTLQ motif-AWTL motif-TLQP motif-PAWT global-SPAWTLQP	CASSPAWTLQPQHF	TRBV27-1	TRBJ1-5
AWTL	6.7e-07	1	3	7.4e-11	0.001	0.001	0.0062	motif-WTLQ motif-AWTL motif-TLQP motif-PAWT global-SPAWTLQP	CASSPAWTLQPQHL	TRBV27-1	TRBJ1-5
AWTL	6.7e-07	1	3	7.4e-11	0.001	0.001	0.0062	motif-WTLQ motif-AWTL motif-TLQP motif-PAWT global-SPAWTLQP	CASSPAWTLQPSIL	TRBV27-1	TRBJ1-5
HYEK	6.7e-07	1	3	7.5e-08	0.001	0.026	0.0062	motif-HYEK	CALGPTGHYEKLFFW	TRBV30-1	TRBJ1-4
HYEK	6.7e-07	1	3	7.5e-08	0.001	0.026	0.0062	motif-HYEK	CALGPTGHYEKLFF	TRBV30-1	TRBJ1-4
HYEK	6.7e-07	1	3	7.5e-08	0.001	0.026	0.0062	motif-HYEK	CALGPTGHYEKLFL	TRBV30-1	TRBJ1-4
QDLA	8.3e-07	4	5	8.6e-06	0.043	00:39:00	0.0015	motif-QDLA	CASSQDLAGAYNEQFF	TRBV3	TRBJ2-1
QDLA	8.3e-07	4	5	8.6e-06	0.043	00:39:00	0.0015	motif-QDLA	CASSQDLAGKNIQYF	TRBV4-2	TRBJ2-4
QDLA	8.3e-07	4	5	8.6e-06	0.043	00:39:00	0.0015	motif-QDLA	CASSQDLAKYTHQPQHF	TRBV14-1	TRBJ1-5
QDLA	8.3e-07	4	5	8.6e-06	0.043	00:39:00	0.0015	motif-QDLA	CASSQDLALGAGELSDQPQHF	TRBV4-2	TRBJ1-5
QDLA	8.3e-07	4	5	8.6e-06	0.043	00:39:00	0.0015	motif-QDLA	CASSQDLAAALNQPQHF	TRBV4-2	TRBJ1-5
RAIS	1.3e-06	3	4	2.4e-05	00:04:00	00:04:00	0.0023	motif-AIS motif-RAIS	CASSLLPGRAISPSIL	TRBV27-1	TRBJ1-5
RAIS	1.3e-06	3	4	2.4e-05	00:04:00	00:04:00	0.0023	motif-AIS motif-RAIS	CASSEGRAISPSI	TRBV10-1	TRBJ1-5
RAIS	1.3e-06	3	4	2.4e-05	00:04:00	00:04:00	0.0023	motif-AIS motif-RAIS	CASSEGRAISPSIL	TRBV10-1	TRBJ1-5
RAIS	1.3e-06	3	4	2.4e-05	00:04:00	00:04:00	0.0023	motif-AIS motif-RAIS	CASSEGRAISPSIL	TRBV10-1	TRBJ1-5
RAIS	1.3e-06	3	4	2.4e-05	00:04:00	00:04:00	0.0023	motif-AIS motif-RAIS	CSARDRAISLHF	TRBV20	TRBJ1-6
APTS	1.3e-06	4	5	0.00016	00:43:00	00:43:00	0.0015	motif-APTS	CASSSTGGIRAPTSSTS	TRBV7-9	TRBJ2-7
APTS	1.3e-06	4	5	0.00016	00:43:00	00:43:00	0.0015	motif-APTS	CASPADAVTLAPTSSTS	TRBV10-1	TRBJ2-7
APTS	1.3e-06	4	5	0.00016	00:43:00	00:43:00	0.0015	motif-APTS	CASSKEREAPTSSTS	TRBV6-1	TRBJ2-7
APTS	1.3e-06	4	5	0.00016	00:43:00	00:43:00	0.0015	motif-APTS	CASISDPGIAPTSSTS	TRBV6-4	TRBJ2-7
APTS	1.3e-06	4	5	0.00016	00:43:00	00:43:00	0.0015	motif-APTS	CASSWGAPTSSTS	TRBV6-5	TRBJ2-7
LTM	2e-06	4	5	8.4e-05	00:43:00	00:14:00	0.0015	motif-LTM	CAISEGGGLLTMSSSS	TRBV10-3	TRBJ2-1
LTM	2e-06	4	5	8.4e-05	00:43:00	00:14:00	0.0015	motif-LTM	CASHGRQPLTMATPS	TRBV10-1	TRBJ1-2
LTM	2e-06	4	5	8.4e-05	00:43:00	00:14:00	0.0015	motif-LTM	CASSRGWFPLTMATPS	TRBV27-1	TRBJ1-2
LTM	2e-06	4	5	8.4e-05	00:43:00	00:14:00	0.0015	motif-LTM	CASSSNRGLTMATPS	TRBV11-2	TRBJ1-2
LTM	2e-06	4	5	8.4e-05	00:43:00	00:14:00	0.0015	motif-LTM	CSANPRQTPRLTMATPS	TRBV20	TRBJ1-2
KLW	2.2e-06	3	3	1.9e-07	00:17:00	0.011	0.0062	motif-KLW	CASSHLGRKLWKHHIFW	TRBV3	TRBJ1-3
KLW	2.2e-06	3	3	1.9e-07	00:17:00	0.011	0.0062	motif-KLW	CARSGPPVKLWLHLR	TRBV5-3	TRBJ1-2
KLW	2.2e-06	3	3	1.9e-07	00:17:00	0.011	0.0062	motif-KLW	CARSGPPVKLWLHLR	TRBV5-4	TRBJ1-2
KLW	2.2e-06	3	3	1.9e-07	00:17:00	0.011	0.0062	motif-KLW	CARSGPPVKLWLHLR	TRBV5-5	TRBJ1-2
KLW	2.2e-06	3	3	1.9e-07	00:17:00	0.011	0.0062	motif-KLW	CARSGPPVKLWLHLR	TRBV5-3	TRBJ1-2
KLW	2.2e-06	3	3	1.9e-07	00:17:00	0.011	0.0062	motif-KLW	CARSGPPVKLWLHLR	TRBV5-3	TRBJ1-2
KLW	2.2e-06	3	3	1.9e-07	00:17:00	0.011	0.0062	motif-KLW	CASSLNPRPKLWLHL	TRBV7-9	TRBJ1-2
PITS	2.7e-06	2	3	0.00011	0.085	00:02:00	0.0062	motif-PITS	CAWSPITSGGGTLWRPSTS	TRBV30-1	TRBJ2-5
PITS	2.7e-06	2	3	0.00011	0.085	00:02:00	0.0062	motif-PITS	CAWSPITSGGGNPVETQYF	TRBV30-1	TRBJ2-5
PITS	2.7e-06	2	3	0.00011	0.085	00:02:00	0.0062	motif-PITS	CASSPITSQGGETQYF	TRBV12	TRBJ2-5
ITM	2.7e-06	3	3	0.00018	00:16:00	00:04:00	0.0062	motif-ITM	CASSQDGTGGITMATPS	TRBV3	TRBJ1-2
ITM	2.7e-06	3	3	0.00018	00:16:00	00:04:00	0.0062	motif-ITM	CASSRQGFITMATPS	TRBV21-1	TRBJ1-2
ITM	2.7e-06	3	3	0.00018	00:16:00	00:04:00	0.0062	motif-ITM	CASSQLGQPITMSSSS	TRBV14-1	TRBJ2-1
SSYF	2.7e-06	2	3	7.3e-06	0.005	00:24:00	0.0062	motif-SSYF	CARSSYFTDTQYF	TRBV5-3	TRBJ2-3
SSYF	2.7e-06	2	3	7.3e-06	0.005	00:24:00	0.0062	motif-SSYF	CASSYSSYFNEKLFF	TRBV6-5	TRBJ1-4
SSYF	2.7e-06	2	3	7.3e-06	0.005	00:24:00	0.0062	motif-SSYF	CASSYSSYFNEKLFL	TRBV6-5	TRBJ1-4
WHHQ	2.7e-06	2	3	6.2e-09	0.001	0.001	0.0062	motif-HHQP motif-HHQ motif-FWHH motif-WHH motif-WHHQ motif-FWH	CASSKFRPFWHHQPQHF	TRBV3	TRBJ1-5
WHHQ	2.7e-06	2	3	6.2e-09	0.001	0.001	0.0062	motif-HHQP motif-HHQ motif-FWHH motif-WHH motif-WHHQ motif-FWH	CASSYIAHFWHHQPQHF	TRBV3	TRBJ1-5
WHHQ	2.7e-06	2	3	6.2e-09	0.001	0.001	0.0062	motif-HHQP motif-HHQ motif-FWHH motif-WHH motif-WHHQ motif-FWH	CASSKFHPFWHHQPQHF	TRBV3	TRBJ1-5
DFDS	2.7e-06	2	3	1.9e-07	0.001	00:03:00	0.0062	motif-DFDS motif-SDFD	CATSDFDSGELFF	TRBV24	TRBJ2-2
DFDS	2.7e-06	2	3	1.9e-07	0.001	00:03:00	0.0062	motif-DFDS motif-SDFD	CATSDFDSGELFL	TRBV24	TRBJ2-2
DFDS	2.7e-06	2	3	1.9e-07	0.001	00:03:00	0.0062	motif-DFDS motif-SDFD	CATSDFDSYNEQFF	TRBV24	TRBJ2-1
RHRY	2.7e-06	2	3	2.6e-05	00:14:00	00:03:00	0.0062	motif-HRY motif-RHRY	CASSKNGSKRHRYAVFW	TRBV21-1	TRBJ2-3
RHRY	2.7e-06	2	3	2.6e-05	00:14:00	00:03:00	0.0062	motif-HRY motif-RHRY	CASSFYVDGERHRYAVF	TRBV5-1	TRBJ2-3
RHRY	2.7e-06	2	3	2.6e-05	00:14:00	00:03:00	0.0062	motif-HRY motif-RHRY	CASSPHRRHRYAVFW	TRBV3	TRBJ2-3
KTF	3.2e-06	3	4	0.00013	00:32:00	00:18:00	0.0023	motif-KTF	CASSVAQKTFSTS	TRBV6-1	TRBJ2-4
KTF	3.2e-06	3	4	0.00013	00:32:00	00:18:00	0.0023	motif-KTF	CASRLGVWPKTFSTS	TRBV12	TRBJ2-4
KTF	3.2e-06	3	4	0.00013	00:32:00	00:18:00	0.0023	motif-KTF	CASGKGRGPKTFSTS	TRBV28-1	TRBJ2-4
KTF	3.2e-06	3	4	0.00013	00:32:00	00:18:00	0.0023	motif-KTF	CASINPDRQPKTFSTS	TRBV6	TRBJ2-4
PQIR	3.2e-06	3	3	8.9e-06	0.035	0.041	0.0062	motif-QIR motif-PQI motif-PQIR	CASSLVGGGGPQIRSIL	TRBV7-2	TRBJ2-3
PQIR	3.2e-06	3	3	8.9e-06	0.035	0.041	0.0062	motif-QIR motif-PQI motif-PQIR	CASSYSNRVPQIRSIL	TRBV6-5	TRBJ2-3
PQIR	3.2e-06	3	3	8.9e-06	0.035	0.041	0.0062	motif-QIR motif-PQI motif-PQIR	CASSQRGLAPQIRSIL	TRBV27-1	TRBJ2-3
PQIR	3.2e-06	3	3	8.9e-06	0.035	0.041	0.0062	motif-QIR motif-PQI motif-PQIR	CASSQRGLAPQIRSIL	TRBV27-1	TRBJ2-3
PQIR	3.2e-06	3	3	8.9e-06	0.035	0.041	0.0062	motif-QIR motif-PQI motif-PQIR	CASSQRGLAPQIRSIL	TRBV27-1	TRBJ2-3
HRGA	4.3e-06	4	5	8.1e-08	0.031	0.003	0.0015	motif-HRGA	CASSQEVLDEHRGAVFW	TRBV4-1	TRBJ2-2
HRGA	4.3e-06	4	5	8.1e-08	0.031	0.003	0.0015	motif-HRGA	CASSDRRYRTGGHRGAVFW	TRBV4-1	TRBJ2-2
HRGA	4.3e-06	4	5	8.1e-08	0.031	0.003	0.0015	motif-HRGA	CASSQDPRNREGHRGAVFW	TRBV4-1	TRBJ2-2
HRGA	4.3e-06	4	5	8.1e-08	0.031	0.003	0.0015	motif-HRGA	CASSFYRDIQHRGAVFW	TRBV5-4	TRBJ2-2
HRGA	4.3e-06	4	5	8.1e-08	0.031	0.003	0.0015	motif-HRGA	CARPLTPLRGPEHRGAVFW	TRBV11-3	TRBJ2-2
SEED	5.1e-06	2	4	3.4e-10	0.005	0.001	0.0023	motif-SEED	CASSEEDRENEKLFF	TRBV2-1	TRBJ1-4
SEED	5.1e-06	2	4	3.4e-10	0.005	0.001	0.0023	motif-SEED	CASSEEDGNTGELFF	TRBV6-1	TRBJ2-2
SEED	5.1e-06	2	4	3.4e-10	0.005	0.001	0.0023	motif-SEED	CASSEEDGNTGELFL	TRBV6-1	TRBJ2-2
SEED	5.1e-06	2	4	3.4e-10	0.005	0.001	0.0023	motif-SEED	CASSEEDGNTGELSF	TRBV6-1	TRBJ2-2
VPI	5.1e-06	3	4	9.1e-06	0.023	00:17:00	0.0023	motif-VPI	CASSVQVPILHHQPQHF	TRBV3	TRBJ1-5
VPI	5.1e-06	3	4	9.1e-06	0.023	00:17:00	0.0023	motif-VPI	CASSLKVPICVKRAVLR	TRBV3	TRBJ2-7
VPI	5.1e-06	3	4	9.1e-06	0.023	00:17:00	0.0023	motif-VPI	CAWSEDGVPIYGYTF	TRBV30-1	TRBJ1-2
VPI	5.1e-06	3	4	9.1e-06	0.023	00:17:00	0.0023	motif-VPI	CASSKAWWTVPIIHPSTL	TRBV21-1	TRBJ1-6
PKTF	5.4e-06	2	3	0.0002	00:16:00	00:21:00	0.0062	motif-PKTF motif-KTF	CASRLGVWPKTFSTS	TRBV12	TRBJ2-4
PKTF	5.4e-06	2	3	0.0002	00:16:00	00:21:00	0.0062	motif-PKTF motif-KTF	CASINPDRQPKTFSTS	TRBV6	TRBJ2-4
PKTF	5.4e-06	2	3	0.0002	00:16:00	00:21:00	0.0062	motif-PKTF motif-KTF	CASGKGRGPKTFSTS	TRBV28-1	TRBJ2-4
SWGQ%NTE	5.4e-06	1	3	5.6e-08	0.009	0.001	0.0062	global-SWGQ%NTE	CASSWGQGNTEAFF	TRBV6-5	TRBJ1-1
SWGQ%NTE	5.4e-06	1	3	5.6e-08	0.009	0.001	0.0062	global-SWGQ%NTE	CASSWGQLNTEAFF	TRBV5-6	TRBJ1-1
SWGQ%NTE	5.4e-06	1	3	5.6e-08	0.009	0.001	0.0062	global-SWGQ%NTE	CASSWGQGNTEAFL	TRBV6-5	TRBJ1-1
SY%NTGE	5.4e-06	2	3	8.1e-09	0.003	0.001	0.0062	global-SY%NTGE	CASSYSNTGELFF	TRBV6-5	TRBJ2-2
SY%NTGE	5.4e-06	2	3	8.1e-09	0.003	0.001	0.0062	global-SY%NTGE	CASSYKNTGELFF	TRBV6-6	TRBJ2-2
SY%NTGE	5.4e-06	2	3	8.1e-09	0.003	0.001	0.0062	global-SY%NTGE	CASSYSNTGELFL	TRBV6-5	TRBJ2-2
SD%NTGE	5.4e-06	1	3	2.1e-10	0.001	0.001	0.0062	global-SD%NTGE	CASSDTNTGELFL	TRBV6-4	TRBJ2-2
SD%NTGE	5.4e-06	1	3	2.1e-10	0.001	0.001	0.0062	global-SD%NTGE	CASSDSNTGELFF	TRBV6-4	TRBJ2-2
SD%NTGE	5.4e-06	1	3	2.1e-10	0.001	0.001	0.0062	global-SD%NTGE	CASSDTNTGELFF	TRBV6-4	TRBJ2-2
%WGQGNTE	5.4e-06	2	3	1.9e-08	0.003	0.001	0.0062	global-%WGQGNTE	CASSWGQGNTEAFL	TRBV6-5	TRBJ1-1
%WGQGNTE	5.4e-06	2	3	1.9e-08	0.003	0.001	0.0062	global-%WGQGNTE	CASSWGQGNTEAFF	TRBV6-5	TRBJ1-1
%WGQGNTE	5.4e-06	2	3	1.9e-08	0.003	0.001	0.0062	global-%WGQGNTE	CASRWGQGNTEAFF	TRBV2-1	TRBJ1-1
TPTS	5.8e-06	3	4	4.4e-06	0.064	00:41:00	0.0023	motif-TPTS	CASSSPGTPTSSTS	TRBV5-1	TRBJ2-7
TPTS	5.8e-06	3	4	4.4e-06	0.064	00:41:00	0.0023	motif-TPTS	CASSPDTPTSSTS	TRBV28-1	TRBJ2-7
TPTS	5.8e-06	3	4	4.4e-06	0.064	00:41:00	0.0023	motif-TPTS	CASSQVSRRTPTSSTS	TRBV3	TRBJ2-7
TPTS	5.8e-06	3	4	4.4e-06	0.064	00:41:00	0.0023	motif-TPTS	CASSLTQGHFLTPTSSTS	TRBV5-5	TRBJ2-7
TPTS	5.8e-06	3	4	4.4e-06	0.064	00:41:00	0.0023	motif-TPTS	CASSLTQGHFLTPTSSTS	TRBV5-5	TRBJ2-7
FALK	6.5e-06	3	3	4.9e-07	0.006	0.031	0.0062	motif-QFAL motif-FALK	CASSDITFQFALKLSL	TRBV3	TRBJ1-1
FALK	6.5e-06	3	3	4.9e-07	0.006	0.031	0.0062	motif-QFAL motif-FALK	CASSVYIPIQFALKLSL	TRBV3	TRBJ1-1
FALK	6.5e-06	3	3	4.9e-07	0.006	0.031	0.0062	motif-QFAL motif-FALK	CASSSVVTQFALKLSL	TRBV21-1	TRBJ1-1
SQIR	6.5e-06	2	3	0.00038	00:15:00	00:41:00	0.0062	motif-SQIR motif-QIR	CASSERNPRNSQIRSIL	TRBV6-1	TRBJ2-3
SQIR	6.5e-06	2	3	0.00038	00:15:00	00:41:00	0.0062	motif-SQIR motif-QIR	CASSGGLGSQIRSIL	TRBV6-4	TRBJ2-3
SQIR	6.5e-06	2	3	0.00038	00:15:00	00:41:00	0.0062	motif-SQIR motif-QIR	CAKLAVPSQIRSIL	TRBV10-2	TRBJ2-3
TLQP	6.5e-06	1	3	4.3e-11	0.001	0.001	0.0062	motif-WTLQ motif-AWTL motif-TLQP motif-PAWT global-SPAWTLQP	CASSPAWTLQPQHF	TRBV27-1	TRBJ1-5
TLQP	6.5e-06	1	3	4.3e-11	0.001	0.001	0.0062	motif-WTLQ motif-AWTL motif-TLQP motif-PAWT global-SPAWTLQP	CASSPAWTLQPQHL	TRBV27-1	TRBJ1-5
TLQP	6.5e-06	1	3	4.3e-11	0.001	0.001	0.0062	motif-WTLQ motif-AWTL motif-TLQP motif-PAWT global-SPAWTLQP	CASSPAWTLQPSIL	TRBV27-1	TRBJ1-5
IISP	6.5e-06	3	3	2e-05	0.007	00:45:00	0.0062	motif-ISP motif-IISP	CASSGRFLGIISPSIL	TRBV3	TRBJ1-5
IISP	6.5e-06	3	3	2e-05	0.007	00:45:00	0.0062	motif-ISP motif-IISP	CASSTSLYIGIISPSIL	TRBV21-1	TRBJ1-5
IISP	6.5e-06	3	3	2e-05	0.007	00:45:00	0.0062	motif-ISP motif-IISP	CASSGFGRIISPSIL	TRBV3	TRBJ1-5
EIEE	6.5e-06	2	3	3.5e-06	0.089	00:22:00	0.0062	motif-EIEE	CAISTEIEETQYF	TRBV10-3	TRBJ2-5
EIEE	6.5e-06	2	3	3.5e-06	0.089	00:22:00	0.0062	motif-EIEE	CAISTEIEETSTS	TRBV10-3	TRBJ2-5
EIEE	6.5e-06	2	3	3.5e-06	0.089	00:22:00	0.0062	motif-EIEE	CASSLEIEEAFF	TRBV5-4	TRBJ1-1
NREL	6.5e-06	1	3	0.00016	0.098	00:26:00	0.0062	motif-NREL	CASTLNRELMKNCFL	TRBV5-8	TRBJ1-4
NREL	6.5e-06	1	3	0.00016	0.098	00:26:00	0.0062	motif-NREL	CASTLNRELMKNCFW	TRBV5-8	TRBJ1-4
NREL	6.5e-06	1	3	0.00016	0.098	00:26:00	0.0062	motif-NREL	CASSYNRELQPQHF	TRBV6-6	TRBJ1-5
ELMK	6.5e-06	2	3	0.00012	0.092	00:22:00	0.0062	motif-MKN motif-ELMK motif-LMKN motif-LMK	CASTLNRELMKNCFL	TRBV5-8	TRBJ1-4
ELMK	6.5e-06	2	3	0.00012	0.092	00:22:00	0.0062	motif-MKN motif-ELMK motif-LMKN motif-LMK	CASTLNRELMKNCFW	TRBV5-8	TRBJ1-4
ELMK	6.5e-06	2	3	0.00012	0.092	00:22:00	0.0062	motif-MKN motif-ELMK motif-LMKN motif-LMK	CASSLVIGGELMKNCFL	TRBV7-8	TRBJ1-4
WHH	6.5e-06	2	3	6.2e-09	0.001	0.001	0.0062	motif-HHQP motif-HHQ motif-FWHH motif-WHH motif-WHHQ motif-FWH	CASSKFRPFWHHQPQHF	TRBV3	TRBJ1-5
WHH	6.5e-06	2	3	6.2e-09	0.001	0.001	0.0062	motif-HHQP motif-HHQ motif-FWHH motif-WHH motif-WHHQ motif-FWH	CASSYIAHFWHHQPQHF	TRBV3	TRBJ1-5
WHH	6.5e-06	2	3	6.2e-09	0.001	0.001	0.0062	motif-HHQP motif-HHQ motif-FWHH motif-WHH motif-WHHQ motif-FWH	CASSKFHPFWHHQPQHF	TRBV3	TRBJ1-5
HHQP	6.9e-06	3	4	2.3e-09	0.001	0.001	0.0023	motif-HHQP motif-HHQ	CASSVQVPILHHQPQHF	TRBV3	TRBJ1-5
HHQP	6.9e-06	3	4	2.3e-09	0.001	0.001	0.0023	motif-HHQP motif-HHQ	CASSKFRPFWHHQPQHF	TRBV3	TRBJ1-5
HHQP	6.9e-06	3	4	2.3e-09	0.001	0.001	0.0023	motif-HHQP motif-HHQ	CASSYIAHFWHHQPQHF	TRBV3	TRBJ1-5
HHQP	6.9e-06	3	4	2.3e-09	0.001	0.001	0.0023	motif-HHQP motif-HHQ	CASSKFHPFWHHQPQHF	TRBV3	TRBJ1-5
GALR	7e-06	2	5	3.2e-08	0.035	0.001	0.0015	motif-GALR	CASRRGGTGALRAVR	TRBV4-3	TRBJ2-7
GALR	7e-06	2	5	3.2e-08	0.035	0.001	0.0015	motif-GALR	CASSETRGGALRAVL	TRBV6-1	TRBJ2-7
GALR	7e-06	2	5	3.2e-08	0.035	0.001	0.0015	motif-GALR	CASSPSGGALRAVRR	TRBV5-1	TRBJ2-7
GALR	7e-06	2	5	3.2e-08	0.035	0.001	0.0015	motif-GALR	CASSLGALRGEKLFF	TRBV5-1	TRBJ1-4
GALR	7e-06	2	5	3.2e-08	0.035	0.001	0.0015	motif-GALR	CASSLGALRGEKLFL	TRBV5-1	TRBJ1-4
QDSY	9e-06	2	4	0.00027	00:31:00	0.0479167	0.0023	motif-QDSY	CASSPRQDSYNEQFF	TRBV7-9	TRBJ2-1
QDSY	9e-06	2	4	0.00027	00:31:00	0.0479167	0.0023	motif-QDSY	CASSQDSYEQYF	TRBV4-3	TRBJ2-7
QDSY	9e-06	2	4	0.00027	00:31:00	0.0479167	0.0023	motif-QDSY	CATSDPGQDSYNEQFF	TRBV24	TRBJ2-1
QDSY	9e-06	2	4	0.00027	00:31:00	0.0479167	0.0023	motif-QDSY	CASSPQDSYEQYF	TRBV19-1	TRBJ2-7
FWH	1.3e-05	2	3	6.2e-09	0.001	0.001	0.0062	motif-HHQP motif-HHQ motif-FWHH motif-WHH motif-WHHQ motif-FWH	CASSKFRPFWHHQPQHF	TRBV3	TRBJ1-5
FWH	1.3e-05	2	3	6.2e-09	0.001	0.001	0.0062	motif-HHQP motif-HHQ motif-FWHH motif-WHH motif-WHHQ motif-FWH	CASSYIAHFWHHQPQHF	TRBV3	TRBJ1-5
FWH	1.3e-05	2	3	6.2e-09	0.001	0.001	0.0062	motif-HHQP motif-HHQ motif-FWHH motif-WHH motif-WHHQ motif-FWH	CASSKFHPFWHHQPQHF	TRBV3	TRBJ1-5
ARYA	1.3e-05	3	3	1.5e-05	0.082	0.029	0.0062	motif-RYA motif-ARYA	CASRRDIATHARYAVFW	TRBV21-1	TRBJ2-3
ARYA	1.3e-05	3	3	1.5e-05	0.082	0.029	0.0062	motif-RYA motif-ARYA	CASSLAFPARYAVFW	TRBV3	TRBJ2-3
ARYA	1.3e-05	3	3	1.5e-05	0.082	0.029	0.0062	motif-RYA motif-ARYA	CASSYQNPIHARYAVFW	TRBV3	TRBJ2-3
SDTN	1.3e-05	2	3	5.6e-07	0.074	0.034	0.0062	motif-SDTN	CASSYSDTNTGELFF	TRBV6-5	TRBJ2-2
SDTN	1.3e-05	2	3	5.6e-07	0.074	0.034	0.0062	motif-SDTN	CASSDTNTGELFF	TRBV6-4	TRBJ2-2
SDTN	1.3e-05	2	3	5.6e-07	0.074	0.034	0.0062	motif-SDTN	CASSDTNTGELFL	TRBV6-4	TRBJ2-2
AGPI	1.3e-05	3	3	2.7e-06	0.001	00:43:00	0.0062	motif-AGPI	CASSMAGPILASSAPAF	TRBV3	TRBJ1-5
AGPI	1.3e-05	3	3	2.7e-06	0.001	00:43:00	0.0062	motif-AGPI	CASSYAGPISYHNSPLHF	TRBV3	TRBJ1-6
AGPI	1.3e-05	3	3	2.7e-06	0.001	00:43:00	0.0062	motif-AGPI	CASSQAGPIPTMSSSS	TRBV3	TRBJ2-1
YLRA	1.3e-05	3	3	2.3e-05	00:16:00	0.024	0.0062	motif-YLRA	CATSDFWTRPGRYLRAVLR	TRBV24	TRBJ2-7
YLRA	1.3e-05	3	3	2.3e-05	00:16:00	0.024	0.0062	motif-YLRA	CASSQTPGQGYLRAVRR	TRBV23-1	TRBJ2-7
YLRA	1.3e-05	3	3	2.3e-05	00:16:00	0.024	0.0062	motif-YLRA	CASNWVNFGCYLRAVLR	TRBV2-1	TRBJ2-7
RKNI	1.3e-05	2	3	1.7e-07	0.001	0.028	0.0062	motif-RKNI	CASSVRFPIRKNIQYF	TRBV3	TRBJ2-4
RKNI	1.3e-05	2	3	1.7e-07	0.001	0.028	0.0062	motif-RKNI	CASSGHHPMQRKNIQYF	TRBV3	TRBJ2-4
RKNI	1.3e-05	2	3	1.7e-07	0.001	0.028	0.0062	motif-RKNI	CASSESGPIRKNIQYF	TRBV3	TRBJ2-4
NSQG	1.3e-05	2	3	7.3e-06	0.005	00:23:00	0.0062	motif-NSQG	CASSNSQGWGGKRPSTS	TRBV12	TRBJ2-5
NSQG	1.3e-05	2	3	7.3e-06	0.005	00:23:00	0.0062	motif-NSQG	CASRNSQGLGGELFF	TRBV6-1	TRBJ1-4
NSQG	1.3e-05	2	3	7.3e-06	0.005	00:23:00	0.0062	motif-NSQG	CASRNSQGLGGELFL	TRBV6-1	TRBJ1-4
SDLS	1.5e-05	1	4	3.5e-07	0.001	00:15:00	0.0023	motif-SDLS	CASSDLSNQPSIL	TRBV6-1	TRBJ1-5
SDLS	1.5e-05	1	4	3.5e-07	0.001	00:15:00	0.0023	motif-SDLS	CATSDLSRDTDTQYF	TRBV24	TRBJ2-3
SDLS	1.5e-05	1	4	3.5e-07	0.001	00:15:00	0.0023	motif-SDLS	CATSDLSSYNEQFF	TRBV24	TRBJ2-1
SDLS	1.5e-05	1	4	3.5e-07	0.001	00:15:00	0.0023	motif-SDLS	CASSDLSNQPQHF	TRBV6-1	TRBJ1-5
S%SNTGE	2.1e-05	1	3	1.6e-08	0.006	0.001	0.0062	global-S%SNTGE	CASSYSNTGELFL	TRBV6-5	TRBJ2-2
S%SNTGE	2.1e-05	1	3	1.6e-08	0.006	0.001	0.0062	global-S%SNTGE	CASSYSNTGELFF	TRBV6-5	TRBJ2-2
S%SNTGE	2.1e-05	1	3	1.6e-08	0.006	0.001	0.0062	global-S%SNTGE	CASSDSNTGELFF	TRBV6-4	TRBJ2-2
KLQG	2.2e-05	2	3	7.4e-07	0.003	00:04:00	0.0062	motif-KLQG	CATSEGKLQGDGTGELFF	TRBV24	TRBJ2-2
KLQG	2.2e-05	2	3	7.4e-07	0.003	00:04:00	0.0062	motif-KLQG	CATSEGKLQGDGTGELFL	TRBV24	TRBJ2-2
KLQG	2.2e-05	2	3	7.4e-07	0.003	00:04:00	0.0062	motif-KLQG	CASTKLQGAGEQYF	TRBV6-5	TRBJ2-7
SDFD	2.2e-05	2	3	2e-07	0.001	0.032	0.0062	motif-DFDS motif-SDFD	CATSDFDSGELFF	TRBV24	TRBJ2-2
SDFD	2.2e-05	2	3	2e-07	0.001	0.032	0.0062	motif-DFDS motif-SDFD	CATSDFDSGELFL	TRBV24	TRBJ2-2
SDFD	2.2e-05	2	3	2e-07	0.001	0.032	0.0062	motif-DFDS motif-SDFD	CATSDFDSYNEQFF	TRBV24	TRBJ2-1
RLQS	2.2e-05	3	3	0.00012	0.088	00:22:00	0.0062	motif-RANV motif-QSR motif-LQSR motif-SRAN motif-QSRA motif-RLQS	CASSKFRLQSRANVLTF	TRBV7-3	TRBJ2-6
RLQS	2.2e-05	3	3	0.00012	0.088	00:22:00	0.0062	motif-RANV motif-QSR motif-LQSR motif-SRAN motif-QSRA motif-RLQS	CASSHGERLQSRANVLTF	TRBV7-3	TRBJ2-6
RLQS	2.2e-05	3	3	0.00012	0.088	00:22:00	0.0062	motif-RANV motif-QSR motif-LQSR motif-SRAN motif-QSRA motif-RLQS	CASSNGDRLQSRANVLTF	TRBV27-1	TRBJ2-6
SEVS	2.3e-05	4	4	2.6e-07	0.028	0.004	0.0023	motif-SEVS	CASSEVSFTGELFF	TRBV2-1	TRBJ2-2
SEVS	2.3e-05	4	4	2.6e-07	0.028	0.004	0.0023	motif-SEVS	CASSEVSGGATDTQYF	TRBV6-1	TRBJ2-3
SEVS	2.3e-05	4	4	2.6e-07	0.028	0.004	0.0023	motif-SEVS	CASSEVSSYNEQFF	TRBV6-1	TRBJ2-1
SEVS	2.3e-05	4	4	2.6e-07	0.028	0.004	0.0023	motif-SEVS	CAISEVSGGARETQYF	TRBV10-3	TRBJ2-5
LLRA	2.3e-05	4	4	4.9e-06	0.026	00:15:00	0.0023	motif-LLRA	CASSLDRELLRAVRR	TRBV19-1	TRBJ2-7
LLRA	2.3e-05	4	4	4.9e-06	0.026	00:15:00	0.0023	motif-LLRA	CASSSLGGALLLRAVLR	TRBV27-1	TRBJ2-7
LLRA	2.3e-05	4	4	4.9e-06	0.026	00:15:00	0.0023	motif-LLRA	CASSRDRELLRAVLR	TRBV7	TRBJ2-7
LLRA	2.3e-05	4	4	4.9e-06	0.026	00:15:00	0.0023	motif-LLRA	CASGIHEGRGQRLLRAVRR	TRBV27-1	TRBJ2-7
QQS	2.8e-05	4	4	9.3e-06	0.026	00:15:00	0.0023	motif-QQS	CASSQQSNRQETQYF	TRBV3	TRBJ2-5
QQS	2.8e-05	4	4	9.3e-06	0.026	00:15:00	0.0023	motif-QQS	CARSLRQQSPTMSSSS	TRBV5-3	TRBJ2-1
QQS	2.8e-05	4	4	9.3e-06	0.026	00:15:00	0.0023	motif-QQS	CASSTQQSRANVLTF	TRBV23-1	TRBJ2-6
QQS	2.8e-05	4	4	9.3e-06	0.026	00:15:00	0.0023	motif-QQS	CASSCDSTQQSRANVLTF	TRBV23-1	TRBJ2-6
SPQE	2.8e-05	2	4	0.00047	00:29:00	0.0472222	0.0023	motif-SPQE	CASSPQEGLWNTEAFF	TRBV28-1	TRBJ1-1
SPQE	2.8e-05	2	4	0.00047	00:29:00	0.0472222	0.0023	motif-SPQE	CASSSPQETQYF	TRBV12	TRBJ2-5
SPQE	2.8e-05	2	4	0.00047	00:29:00	0.0472222	0.0023	motif-SPQE	CASSISPQETQYF	TRBV19-1	TRBJ2-5
SPQE	2.8e-05	2	4	0.00047	00:29:00	0.0472222	0.0023	motif-SPQE	CATSRDSPQETQYF	TRBV15-1	TRBJ2-5
HHQ	2.8e-05	3	4	2.3e-09	0.001	0.001	0.0023	motif-HHQP motif-HHQ	CASSVQVPILHHQPQHF	TRBV3	TRBJ1-5
HHQ	2.8e-05	3	4	2.3e-09	0.001	0.001	0.0023	motif-HHQP motif-HHQ	CASSKFRPFWHHQPQHF	TRBV3	TRBJ1-5
HHQ	2.8e-05	3	4	2.3e-09	0.001	0.001	0.0023	motif-HHQP motif-HHQ	CASSYIAHFWHHQPQHF	TRBV3	TRBJ1-5
HHQ	2.8e-05	3	4	2.3e-09	0.001	0.001	0.0023	motif-HHQP motif-HHQ	CASSKFHPFWHHQPQHF	TRBV3	TRBJ1-5
YTI	3.5e-05	3	3	2.5e-06	0.001	00:41:00	0.0062	motif-YTI	CASSGYTIPTMSSSS	TRBV21-1	TRBJ2-1
YTI	3.5e-05	3	3	2.5e-06	0.001	00:41:00	0.0062	motif-YTI	CASRCYTIRTEAFF	TRBV21-1	TRBJ1-1
YTI	3.5e-05	3	3	2.5e-06	0.001	00:41:00	0.0062	motif-YTI	CASSWVIYTIRTEAFF	TRBV21-1	TRBJ1-1
SFYV	3.5e-05	2	3	0.0001	00:01:00	00:38:00	0.0062	motif-SFYV	CASSFYVDGERHRYAVF	TRBV5-1	TRBJ2-3
SFYV	3.5e-05	2	3	0.0001	00:01:00	00:38:00	0.0062	motif-SFYV	CASSFYVSYEQYF	TRBV11-2	TRBJ2-7
SFYV	3.5e-05	2	3	0.0001	00:01:00	00:38:00	0.0062	motif-SFYV	CASSFYVDGGAAQIRSIL	TRBV5-1	TRBJ2-3
AHI	3.8e-05	1	2	8.7e-05	00:16:00	00:04:00	0.029	motif-AHI	CASRSHPGAHIEAFF	TRBV19-1	TRBJ1-1
AHI	3.8e-05	1	2	8.7e-05	00:16:00	00:04:00	0.029	motif-AHI	CASSYSTGAHIYGYTF	TRBV6-5	TRBJ1-2
AHI	3.8e-05	1	2	8.7e-05	00:16:00	00:04:00	0.029	motif-AHI	CASSYSTGAHIYGYTF	TRBV6	TRBJ1-2
GGKR	4e-05	4	4	4.3e-06	00:31:00	0.006	0.0023	motif-GKRP motif-GGKR motif-KRP	CASSNSQGWGGKRPSTS	TRBV12	TRBJ2-5
GGKR	4e-05	4	4	4.3e-06	00:31:00	0.006	0.0023	motif-GKRP motif-GGKR motif-KRP	CASSSVSGGKRPSTS	TRBV28-1	TRBJ2-5
GGKR	4e-05	4	4	4.3e-06	00:31:00	0.006	0.0023	motif-GKRP motif-GGKR motif-KRP	CASSLYGTSGGKRPSTS	TRBV27-1	TRBJ2-5
GGKR	4e-05	4	4	4.3e-06	00:31:00	0.006	0.0023	motif-GKRP motif-GGKR motif-KRP	CASSLGLGGKRPSTS	TRBV5-6	TRBJ2-5
PLK	4e-05	3	4	4.4e-06	00:02:00	00:17:00	0.0023	motif-PLK	CASSDSSCRPLKLSL	TRBV6-4	TRBJ1-1
PLK	4e-05	3	4	4.4e-06	00:02:00	00:17:00	0.0023	motif-PLK	CASSGTGPLKAHQPQHF	TRBV10-2	TRBJ1-5
PLK	4e-05	3	4	4.4e-06	00:02:00	00:17:00	0.0023	motif-PLK	CASSGTGPLKAHQPSIL	TRBV10-2	TRBJ1-5
PLK	4e-05	3	4	4.4e-06	00:02:00	00:17:00	0.0023	motif-PLK	CASSEAPLKDRGPVGTEAFF	TRBV2-1	TRBJ1-1
PII	5e-05	2	3	4.3e-08	0.007	0.001	0.0062	motif-IHP motif-IIH motif-IIHP motif-PII motif-PIIH	CTSSQGTGRAPIIHPSTL	TRBV1-1	TRBJ1-6
PII	5e-05	2	3	4.3e-08	0.007	0.001	0.0062	motif-IHP motif-IIH motif-IIHP motif-PII motif-PIIH	CTSSQGTGRAPIIHPSTL	TRBV1-1	TRBJ1-6
PII	5e-05	2	3	4.3e-08	0.007	0.001	0.0062	motif-IHP motif-IIH motif-IIHP motif-PII motif-PIIH	CTSSQGTGWAPIIHPSTL	TRBV1-1	TRBJ1-6
PII	5e-05	2	3	4.3e-08	0.007	0.001	0.0062	motif-IHP motif-IIH motif-IIHP motif-PII motif-PIIH	CASSKAWWTVPIIHPSTL	TRBV21-1	TRBJ1-6
WQL	5.2e-05	3	3	0.0004	00:15:00	00:41:00	0.0062	motif-WQL	CASSISPWQLNYGYTF	TRBV19-1	TRBJ1-2
WQL	5.2e-05	3	3	0.0004	00:15:00	00:41:00	0.0062	motif-WQL	CASSLWQLVDTEAFF	TRBV5-6	TRBJ1-1
WQL	5.2e-05	3	3	0.0004	00:15:00	00:41:00	0.0062	motif-WQL	CASSRRWGWQLMKNCFL	TRBV11-3	TRBJ1-4
SYR%YNE	5.2e-05	3	3	9.3e-07	00:15:00	0.001	0.0062	global-SYR%YNE	CASSYRSYNEQFF	TRBV14-1	TRBJ2-1
SYR%YNE	5.2e-05	3	3	9.3e-07	00:15:00	0.001	0.0062	global-SYR%YNE	CASSYRDYNEQFF	TRBV6	TRBJ2-1
SYR%YNE	5.2e-05	3	3	9.3e-07	00:15:00	0.001	0.0062	global-SYR%YNE	CASSYRPYNEQFF	TRBV27-1	TRBJ2-1
SFIG	5.2e-05	2	3	0.00011	00:19:00	00:22:00	0.0062	motif-SFIG	CASSFIGGDGELFF	TRBV27-1	TRBJ2-2
SFIG	5.2e-05	2	3	0.00011	00:19:00	00:22:00	0.0062	motif-SFIG	CASSFIGGVNTEAFF	TRBV5-8	TRBJ1-1
SFIG	5.2e-05	2	3	0.00011	00:19:00	00:22:00	0.0062	motif-SFIG	CASSFIGGMNTEAFF	TRBV28-1	TRBJ1-1
LELE	5.2e-05	1	3	3.4e-08	0.001	00:23:00	0.0062	motif-LELE	CASSLELEGTHLRTPGSCFL	TRBV5-1	TRBJ2-2
LELE	5.2e-05	1	3	3.4e-08	0.001	00:23:00	0.0062	motif-LELE	CASSLELEGPTYEHRGAVF	TRBV5-1	TRBJ2-2
LELE	5.2e-05	1	3	3.4e-08	0.001	00:23:00	0.0062	motif-LELE	CASSLELEGTHLRTPGSCF	TRBV5-1	TRBJ2-2
PAWT	7.4e-05	1	3	7.4e-11	0.001	0.001	0.0062	motif-WTLQ motif-AWTL motif-TLQP motif-PAWT global-SPAWTLQP	CASSPAWTLQPQHF	TRBV27-1	TRBJ1-5
PAWT	7.4e-05	1	3	7.4e-11	0.001	0.001	0.0062	motif-WTLQ motif-AWTL motif-TLQP motif-PAWT global-SPAWTLQP	CASSPAWTLQPQHL	TRBV27-1	TRBJ1-5
PAWT	7.4e-05	1	3	7.4e-11	0.001	0.001	0.0062	motif-WTLQ motif-AWTL motif-TLQP motif-PAWT global-SPAWTLQP	CASSPAWTLQPSIL	TRBV27-1	TRBJ1-5
TDLT	7.4e-05	2	3	0.00011	0.079	00:22:00	0.0062	motif-TDLT	CSATDLTGNRNIQYF	TRBV20	TRBJ2-4
TDLT	7.4e-05	2	3	0.00011	0.079	00:22:00	0.0062	motif-TDLT	CASSTDLTAYNEQFF	TRBV7-9	TRBJ2-1
TDLT	7.4e-05	2	3	0.00011	0.079	00:22:00	0.0062	motif-TDLT	CASSTDLTGRNGELFF	TRBV7-9	TRBJ2-2
EEDG	7.4e-05	1	3	9.9e-11	0.001	0.001	0.0062	motif-EEDG motif-SEED global-SEEDGNTGE	CASSEEDGNTGELFF	TRBV6-1	TRBJ2-2
EEDG	7.4e-05	1	3	9.9e-11	0.001	0.001	0.0062	motif-EEDG motif-SEED global-SEEDGNTGE	CASSEEDGNTGELFL	TRBV6-1	TRBJ2-2
EEDG	7.4e-05	1	3	9.9e-11	0.001	0.001	0.0062	motif-EEDG motif-SEED global-SEEDGNTGE	CASSEEDGNTGELSF	TRBV6-1	TRBJ2-2
MQD	7.4e-05	2	3	2.5e-08	0.004	0.001	0.0062	motif-MQD	CASRLPTVMQDTQYF	TRBV21-1	TRBJ2-3
MQD	7.4e-05	2	3	2.5e-08	0.004	0.001	0.0062	motif-MQD	CASSPSTVMQDTQYF	TRBV21-1	TRBJ2-3
MQD	7.4e-05	2	3	2.5e-08	0.004	0.001	0.0062	motif-MQD	CASSSWMQDNYGYTF	TRBV11-2	TRBJ1-2
STIS	7.4e-05	2	3	7.4e-08	0.001	0.027	0.0062	motif-STIS	CASSTISGLEETQYF	TRBV27-1	TRBJ2-5
STIS	7.4e-05	2	3	7.4e-08	0.001	0.027	0.0062	motif-STIS	CASSSTISTSGVYNEQFF	TRBV5-6	TRBJ2-1
STIS	7.4e-05	2	3	7.4e-08	0.001	0.027	0.0062	motif-STIS	CASSSTISTSGVYNGQFF	TRBV5-6	TRBJ2-1
QLMK	7.7e-05	2	2	0.00024	0.054	00:15:00	0.029	motif-MKN motif-QLM motif-LMKN motif-LMK motif-QLMK	CASSRRWGWQLMKNCFL	TRBV11-3	TRBJ1-4
QLMK	7.7e-05	2	2	0.00024	0.054	00:15:00	0.029	motif-MKN motif-QLM motif-LMKN motif-LMK motif-QLMK	CAWRNGELQLMKNCFL	TRBV30-1	TRBJ1-4
HHNS	7.7e-05	2	2	2.9e-08	0.001	0.001	0.029	motif-FIHH motif-IHH motif-IHHN motif-HHNS motif-FIH	CASSDRRPFIHHNSPLHF	TRBV3	TRBJ1-6
HHNS	7.7e-05	2	2	2.9e-08	0.001	0.001	0.029	motif-FIHH motif-IHH motif-IHHN motif-HHNS motif-FIH	CASSLASHFIHHNSPLHF	TRBV3	TRBJ1-6
IIH	7.7e-05	1	2	0.00032	0.066	00:17:00	0.029	motif-IHP motif-IIH motif-IIHP motif-PII motif-APII motif-PIIH	CASSQAIKIGQRAPIIHPSTL	TRBV4-2	TRBJ1-6
IIH	7.7e-05	1	2	0.00032	0.066	00:17:00	0.029	motif-IHP motif-IIH motif-IIHP motif-PII motif-APII motif-PIIH	CASSQDCKGQGAQAPIIHPSTL	TRBV3	TRBJ1-6
PIIH	7.7e-05	1	2	0.00032	0.065	00:17:00	0.029	motif-IHP motif-IIH motif-IIHP motif-PII motif-APII motif-PIIH	CASSQAIKIGQRAPIIHPSTL	TRBV4-2	TRBJ1-6
PIIH	7.7e-05	1	2	0.00032	0.065	00:17:00	0.029	motif-IHP motif-IIH motif-IIHP motif-PII motif-APII motif-PIIH	CASSQDCKGQGAQAPIIHPSTL	TRBV3	TRBJ1-6
IIHP	7.7e-05	1	2	0.00019	0.041	00:16:00	0.029	motif-IHP motif-IIH motif-IIHP motif-PII motif-APII motif-PIIH	CASSQAIKIGQRAPIIHPSTL	TRBV4-2	TRBJ1-6
IIHP	7.7e-05	1	2	0.00019	0.041	00:16:00	0.029	motif-IHP motif-IIH motif-IIHP motif-PII motif-APII motif-PIIH	CASSQDCKGQGAQAPIIHPSTL	TRBV3	TRBJ1-6
FIHH	7.7e-05	2	2	2.9e-08	0.001	0.001	0.029	motif-FIHH motif-IHH motif-IHHN motif-HHNS motif-FIH	CASSDRRPFIHHNSPLHF	TRBV3	TRBJ1-6
FIHH	7.7e-05	2	2	2.9e-08	0.001	0.001	0.029	motif-FIHH motif-IHH motif-IHHN motif-HHNS motif-FIH	CASSLASHFIHHNSPLHF	TRBV3	TRBJ1-6
IHHN	7.7e-05	2	2	2.9e-08	0.001	0.001	0.029	motif-FIHH motif-IHH motif-IHHN motif-HHNS motif-FIH	CASSDRRPFIHHNSPLHF	TRBV3	TRBJ1-6
IHHN	7.7e-05	2	2	2.9e-08	0.001	0.001	0.029	motif-FIHH motif-IHH motif-IHHN motif-HHNS motif-FIH	CASSLASHFIHHNSPLHF	TRBV3	TRBJ1-6
SQ%TDT	0.0001	2	3	1.2e-07	00:16:00	0.001	0.0062	global-SQ%TDT	CSVSQETDTQYF	TRBV29-1	TRBJ2-3
SQ%TDT	0.0001	2	3	1.2e-07	00:16:00	0.001	0.0062	global-SQ%TDT	CASSQSTDTQYF	TRBV16-1	TRBJ2-3
SQ%TDT	0.0001	2	3	1.2e-07	00:16:00	0.001	0.0062	global-SQ%TDT	CASSQETDTQYF	TRBV4-1	TRBJ2-3
FPI	0.0001	3	3	1.7e-07	0.001	0.028	0.0062	motif-FPI	CASSVGFPICCKIRSIL	TRBV3	TRBJ2-3
FPI	0.0001	3	3	1.7e-07	0.001	0.028	0.0062	motif-FPI	CASSVRFPIRKNIQYF	TRBV3	TRBJ2-4
FPI	0.0001	3	3	1.7e-07	0.001	0.028	0.0062	motif-FPI	CASSACFPISFDEQYF	TRBV3	TRBJ2-7
TKRP	0.00011	1	2	1.4e-05	0.002	00:23:00	0.029	motif-KRP motif-TKRP	CASSQTSTKRPSTS	TRBV6-5	TRBJ2-5
TKRP	0.00011	1	2	1.4e-05	0.002	00:23:00	0.029	motif-KRP motif-TKRP	CASSQTSTKRPSTS	TRBV6-5	TRBJ2-5
TKRP	0.00011	1	2	1.4e-05	0.002	00:23:00	0.029	motif-KRP motif-TKRP	CASRCTKRPSTS	TRBV6	TRBJ2-5
APII	0.00011	2	2	2.9e-08	0.001	0.001	0.029	motif-IHP motif-IIH motif-IIHP motif-PII motif-APII motif-PIIH global-SQGTG%APIIHP	CTSSQGTGWAPIIHPSTL	TRBV1-1	TRBJ1-6
APII	0.00011	2	2	2.9e-08	0.001	0.001	0.029	motif-IHP motif-IIH motif-IIHP motif-PII motif-APII motif-PIIH global-SQGTG%APIIHP	CTSSQGTGRAPIIHPSTL	TRBV1-1	TRBJ1-6
APII	0.00011	2	2	2.9e-08	0.001	0.001	0.029	motif-IHP motif-IIH motif-IIHP motif-PII motif-APII motif-PIIH global-SQGTG%APIIHP	CTSSQGTGRAPIIHPSTL	TRBV1-1	TRBJ1-6
LWK	0.00013	2	3	9.7e-07	00:16:00	0.001	0.0062	motif-LWK motif-LWKH motif-WKH	CASSHLGRKLWKHHIFW	TRBV3	TRBJ1-3
LWK	0.00013	2	3	9.7e-07	00:16:00	0.001	0.0062	motif-LWK motif-LWKH motif-WKH	CASSLVPRDSLWKHHIF	TRBV11-2	TRBJ1-3
LWK	0.00013	2	3	9.7e-07	00:16:00	0.001	0.0062	motif-LWK motif-LWKH motif-WKH	CASRGRDRVLWKHHIFW	TRBV5-6	TRBJ1-3
PQI	0.0002	3	3	6.2e-06	0.024	0.042	0.0062	motif-QIR motif-PQI motif-PQIR	CASSLVGGGGPQIRSIL	TRBV7-2	TRBJ2-3
PQI	0.0002	3	3	6.2e-06	0.024	0.042	0.0062	motif-QIR motif-PQI motif-PQIR	CASSYSNRVPQIRSIL	TRBV6-5	TRBJ2-3
PQI	0.0002	3	3	6.2e-06	0.024	0.042	0.0062	motif-QIR motif-PQI motif-PQIR	CASSQRGLAPQIRSIL	TRBV27-1	TRBJ2-3
PQI	0.0002	3	3	6.2e-06	0.024	0.042	0.0062	motif-QIR motif-PQI motif-PQIR	CASSQRGLAPQIRSIL	TRBV27-1	TRBJ2-3
PQI	0.0002	3	3	6.2e-06	0.024	0.042	0.0062	motif-QIR motif-PQI motif-PQIR	CASSQRGLAPQIRSIL	TRBV27-1	TRBJ2-3
EHRG	0.00021	3	3	0.0002	00:16:00	00:21:00	0.0062	motif-EHRG	CASSQEVLDEHRGAVFW	TRBV4-1	TRBJ2-2
EHRG	0.00021	3	3	0.0002	00:16:00	00:21:00	0.0062	motif-EHRG	CARPLTPLRGPEHRGAVFW	TRBV11-3	TRBJ2-2
EHRG	0.00021	3	3	0.0002	00:16:00	00:21:00	0.0062	motif-EHRG	CASSLELEGPTYEHRGAVF	TRBV5-1	TRBJ2-2
APII	0.00023	1	2	0.00021	0.044	00:17:00	0.029	motif-IHP motif-IIH motif-IIHP motif-PII motif-APII motif-PIIH	CASSQAIKIGQRAPIIHPSTL	TRBV4-2	TRBJ1-6
APII	0.00023	1	2	0.00021	0.044	00:17:00	0.029	motif-IHP motif-IIH motif-IIHP motif-PII motif-APII motif-PIIH	CASSQDCKGQGAQAPIIHPSTL	TRBV3	TRBJ1-6
SG%GATDT	0.00031	1	2	4.6e-07	00:05:00	0.001	0.029	global-SG%GATDT	CASSGGGATDTQYF	TRBV6-4	TRBJ2-3
SG%GATDT	0.00031	1	2	4.6e-07	00:05:00	0.001	0.029	global-SG%GATDT	CASSGQGATDTQYF	TRBV6	TRBJ2-3
SYRG%YQET	0.00031	1	2	2.9e-08	0.001	0.001	0.029	global-SYRG%YQET	CASSYRGPYQETQYF	TRBV5-1	TRBJ2-5
SYRG%YQET	0.00031	1	2	2.9e-08	0.001	0.001	0.029	global-SYRG%YQET	CASSYRGLYQETQYF	TRBV5-1	TRBJ2-5
SENPGQEN%P	0.00031	1	2	2.9e-08	0.001	0.001	0.029	global-SENPGQEN%P	CASSENPGQENQPQHF	TRBV6-1	TRBJ1-5
SENPGQEN%P	0.00031	1	2	2.9e-08	0.001	0.001	0.029	global-SENPGQEN%P	CASSENPGQENRPQHF	TRBV6-1	TRBJ1-5
SSNRDR%VA	0.00031	1	2	2.9e-08	0.001	0.001	0.029	global-SSNRDR%VA	CASSSNRDRKVATPS	TRBV7-3	TRBJ1-2
SSNRDR%VA	0.00031	1	2	2.9e-08	0.001	0.001	0.029	global-SSNRDR%VA	CASSSNRDREVATPS	TRBV7-3	TRBJ1-2
SELAGD%GE	0.00031	1	2	2.9e-08	0.001	0.001	0.029	global-SELAGD%GE	CASSELAGDAGELFF	TRBV25-1	TRBJ2-2
SELAGD%GE	0.00031	1	2	2.9e-08	0.001	0.001	0.029	global-SELAGD%GE	CASSELAGDTGELFF	TRBV25-1	TRBJ2-2
S%QGATDT	0.00031	2	2	1.8e-06	0.061	0.001	0.029	global-S%QGATDT	CASSGQGATDTQYF	TRBV6	TRBJ2-3
S%QGATDT	0.00031	2	2	1.8e-06	0.061	0.001	0.029	global-S%QGATDT	CASSRQGATDTQYF	TRBV10-1	TRBJ2-3
STTGG%PRP	0.00031	1	2	9.4e-09	0.001	0.001	0.029	global-STTGG%PRP	CSASTTGGLPRPSTS	TRBV20	TRBJ2-5
STTGG%PRP	0.00031	1	2	9.4e-09	0.001	0.001	0.029	global-STTGG%PRP	CSASTTGGAPRPSTS	TRBV20	TRBJ2-5
SL%SSGYNE	0.00031	2	2	1.7e-06	0.058	0.001	0.029	global-SL%SSGYNE	CASSLSSSGYNEQFF	TRBV27-1	TRBJ2-1
SL%SSGYNE	0.00031	2	2	1.7e-06	0.058	0.001	0.029	global-SL%SSGYNE	CASSLWSSGYNEQFF	TRBV7-8	TRBJ2-1
SAPPRGWG%	0.00031	1	2	2.9e-08	0.001	0.001	0.029	global-SAPPRGWG%	CASSAPPRGWGTQYF	TRBV5-6	TRBJ2-5
SAPPRGWG%	0.00031	1	2	2.9e-08	0.001	0.001	0.029	global-SAPPRGWG%	CASSAPPRGWGDPVL	TRBV5-6	TRBJ2-5
%FRGTE	0.00031	2	2	1.5e-06	00:05:00	0.001	0.029	global-%FRGTE	CASGFRGTEAFF	TRBV4-2	TRBJ1-1
%FRGTE	0.00031	2	2	1.5e-06	00:05:00	0.001	0.029	global-%FRGTE	CASSFRGTEAFF	TRBV27-1	TRBJ1-1
%PGPNTE	0.00031	2	2	1.9e-06	0.065	0.001	0.029	global-%PGPNTE	CASSPGPNTEAFF	TRBV6-5	TRBJ1-1
%PGPNTE	0.00031	2	2	1.9e-06	0.065	0.001	0.029	global-%PGPNTE	CASLPGPNTELFF	TRBV25-1	TRBJ2-2
SL%SGELYE	0.00031	1	2	2.9e-08	0.001	0.001	0.029	global-SL%SGELYE	CASSLTSGELYEQFF	TRBV7-2	TRBJ2-1
SL%SGELYE	0.00031	1	2	2.9e-08	0.001	0.001	0.029	global-SL%SGELYE	CASSLISGELYEQFF	TRBV7-2	TRBJ2-1
SQAG%TDT	0.00031	1	2	1.5e-06	0.051	0.001	0.029	global-SQAG%TDT	CASSQAGYTDTQYF	TRBV7-9	TRBJ2-3
SQAG%TDT	0.00031	1	2	1.5e-06	0.051	0.001	0.029	global-SQAG%TDT	CASSQAGSTDTQYF	TRBV6-5	TRBJ2-3
SY%ASTDT	0.00031	2	2	1.7e-06	0.057	0.001	0.029	global-SY%ASTDT	CASSYTASTDTQYF	TRBV6-5	TRBJ2-3
SY%ASTDT	0.00031	2	2	1.7e-06	0.057	0.001	0.029	global-SY%ASTDT	CASSYRASTDTQYF	TRBV9-1	TRBJ2-3
S%FSYE	0.00031	2	2	1.8e-06	0.063	0.001	0.029	global-S%FSYE	CASSYFSYEQYF	TRBV6	TRBJ2-7
S%FSYE	0.00031	2	2	1.8e-06	0.063	0.001	0.029	global-S%FSYE	CASSPFSYEQYF	TRBV11-2	TRBJ2-7
S%LAGSDT	0.00031	2	2	1.5e-06	00:05:00	0.001	0.029	global-S%LAGSDT	CASSALAGSDTQYF	TRBV6-4	TRBJ2-3
S%LAGSDT	0.00031	2	2	1.5e-06	00:05:00	0.001	0.029	global-S%LAGSDT	CASSLLAGSDTQYF	TRBV12	TRBJ2-3
SQGQ%NQP	0.00031	2	2	1.3e-06	0.046	0.001	0.029	global-SQGQ%NQP	CASSQGQGNQPQHF	TRBV4-1	TRBJ1-5
SQGQ%NQP	0.00031	2	2	1.3e-06	0.046	0.001	0.029	global-SQGQ%NQP	CASSQGQVNQPQHF	TRBV28-1	TRBJ1-5
SFEFGYSN%P	0.00031	2	2	2.9e-08	0.001	0.001	0.029	motif-EFGY global-SFEFGYSN%P	CASSFEFGYSNRPQHF	TRBV7-2	TRBJ1-5
SFEFGYSN%P	0.00031	2	2	2.9e-08	0.001	0.001	0.029	motif-EFGY global-SFEFGYSN%P	CASSFEFGYSNQPQHF	TRBV7-2	TRBJ1-5
SFEFGYSN%P	0.00031	2	2	2.9e-08	0.001	0.001	0.029	motif-EFGY global-SFEFGYSN%P	CASSFEFGYSNQPQHF	TRBV7-2	TRBJ1-5
SQGTG%APIIHP	0.00031	2	2	2.9e-08	0.001	0.001	0.029	motif-IHP motif-IIH motif-IIHP motif-PII motif-APII motif-PIIH global-SQGTG%APIIHP	CTSSQGTGWAPIIHPSTL	TRBV1-1	TRBJ1-6
SQGTG%APIIHP	0.00031	2	2	2.9e-08	0.001	0.001	0.029	motif-IHP motif-IIH motif-IIHP motif-PII motif-APII motif-PIIH global-SQGTG%APIIHP	CTSSQGTGRAPIIHPSTL	TRBV1-1	TRBJ1-6
SQGTG%APIIHP	0.00031	2	2	2.9e-08	0.001	0.001	0.029	motif-IHP motif-IIH motif-IIHP motif-PII motif-APII motif-PIIH global-SQGTG%APIIHP	CTSSQGTGRAPIIHPSTL	TRBV1-1	TRBJ1-6
SSTISTSGVYN%	0.00031	1	2	8.9e-09	0.001	0.001	0.029	motif-STIS global-SSTISTSGVYN%	CASSSTISTSGVYNEQFF	TRBV5-6	TRBJ2-1
SSTISTSGVYN%	0.00031	1	2	8.9e-09	0.001	0.001	0.029	motif-STIS global-SSTISTSGVYN%	CASSSTISTSGVYNGQFF	TRBV5-6	TRBJ2-1
MPS%DTGE	0.00031	1	2	2.9e-08	0.001	0.001	0.029	global-MPS%DTGE	CATMPSGDTGELFF	TRBV24	TRBJ2-2
MPS%DTGE	0.00031	1	2	2.9e-08	0.001	0.001	0.029	global-MPS%DTGE	CATMPSEDTGELFF	TRBV24	TRBJ2-2
SPGTV%E	0.00031	2	2	3.7e-08	0.003	0.001	0.029	global-SPGTV%E	CASSPGTVSEQFF	TRBV7-3	TRBJ2-1
SPGTV%E	0.00031	2	2	3.7e-08	0.003	0.001	0.029	global-SPGTV%E	CASSPGTVTEAFF	TRBV6-6	TRBJ1-1
SPGTV%E	0.00031	2	2	3.7e-08	0.003	0.001	0.029	global-SPGTV%E	CASSPGTVTEAFF	TRBV6-6	TRBJ1-1
SP%GQDYG	0.00031	2	2	4.3e-07	0.048	0.001	0.029	global-SP%GQDYG	CASSPIGQDYGYTF	TRBV4-3	TRBJ1-2
SP%GQDYG	0.00031	2	2	4.3e-07	0.048	0.001	0.029	global-SP%GQDYG	CASSPVGQDYGYTF	TRBV5-4	TRBJ1-2
S%DRELLRA	0.00031	2	2	1.5e-06	0.052	0.001	0.029	motif-LLRA global-S%DRELLRA	CASSLDRELLRAVRR	TRBV19-1	TRBJ2-7
S%DRELLRA	0.00031	2	2	1.5e-06	0.052	0.001	0.029	motif-LLRA global-S%DRELLRA	CASSRDRELLRAVLR	TRBV7	TRBJ2-7
SLA%QET	0.00031	2	2	1.3e-06	0.045	0.001	0.029	global-SLA%QET	CASSLASQETQYF	TRBV5-4	TRBJ2-5
SLA%QET	0.00031	2	2	1.3e-06	0.045	0.001	0.029	global-SLA%QET	CASSLAVQETQYF	TRBV12	TRBJ2-5
S%SGQET	0.00031	1	2	1.7e-06	0.057	0.001	0.029	global-S%SGQET	CASSFSGQETQYF	TRBV7-9	TRBJ2-5
S%SGQET	0.00031	1	2	1.7e-06	0.057	0.001	0.029	global-S%SGQET	CASSLSGQETQYF	TRBV5-1	TRBJ2-5
LGKRGG%	0.00031	1	2	9.2e-09	0.001	0.001	0.029	motif-LGKR global-LGKRGG%	CASLGKRGGEQYF	TRBV3	TRBJ2-7
LGKRGG%	0.00031	1	2	9.2e-09	0.001	0.001	0.029	motif-LGKR global-LGKRGG%	CASLGKRGGSSTS	TRBV3	TRBJ2-7
SPSGGP%E	0.00031	1	2	2.9e-08	0.001	0.001	0.029	global-SPSGGP%E	CASSPSGGPYEQYV	TRBV5-1	TRBJ2-7
SPSGGP%E	0.00031	1	2	2.9e-08	0.001	0.001	0.029	global-SPSGGP%E	CASSPSGGPGELFF	TRBV5-1	TRBJ2-2
S%FSGFDE	0.00031	2	2	1.7e-06	0.059	0.001	0.029	motif-SGFD global-S%FSGFDE	CASSFFSGFDEQFF	TRBV7-2	TRBJ2-1
S%FSGFDE	0.00031	2	2	1.7e-06	0.059	0.001	0.029	motif-SGFD global-S%FSGFDE	CASSLFSGFDEQFF	TRBV7-3	TRBJ2-1
S%RDYNE	0.00031	2	2	1.7e-06	0.057	0.001	0.029	global-S%RDYNE	CASSLRDYNEQFF	TRBV27-1	TRBJ2-1
S%RDYNE	0.00031	2	2	1.7e-06	0.057	0.001	0.029	global-S%RDYNE	CASSYRDYNEQFF	TRBV6	TRBJ2-1
%TSGSTDT	0.00031	1	2	2.9e-08	0.001	0.001	0.029	global-%TSGSTDT	CASGTSGSTDTQYF	TRBV6-4	TRBJ2-3
%TSGSTDT	0.00031	1	2	2.9e-08	0.001	0.001	0.029	global-%TSGSTDT	CASSTSGSTDTQYF	TRBV6-4	TRBJ2-3
SPGAGGLT%T	0.00031	1	2	1.3e-09	0.001	0.001	0.029	global-SPGAGGLT%T	CASSPGAGGLTDTQYF	TRBV6-4	TRBJ2-3
SPGAGGLT%T	0.00031	1	2	1.3e-09	0.001	0.001	0.029	global-SPGAGGLT%T	CASSPGAGGLTGTQYF	TRBV6-4	TRBJ2-3
RD%TGNG	0.00031	2	2	1.6e-08	0.001	0.001	0.029	global-RD%TGNG	CSARDGTGNGYTF	TRBV20	TRBJ1-2
RD%TGNG	0.00031	2	2	1.6e-08	0.001	0.001	0.029	global-RD%TGNG	CSARDGTGNGYTF	TRBV20	TRBJ1-2
RD%TGNG	0.00031	2	2	1.6e-08	0.001	0.001	0.029	global-RD%TGNG	CSARDRTGNGYTF	TRBV20	TRBJ1-2
RD%TGNG	0.00031	2	2	1.6e-08	0.001	0.001	0.029	global-RD%TGNG	CSARDRTGNGYTF	TRBV20	TRBJ1-2
TPLSG%	0.00031	1	2	2.9e-08	0.001	0.001	0.029	global-TPLSG%	CASTPLSGEQYF	TRBV6-5	TRBJ2-7
TPLSG%	0.00031	1	2	2.9e-08	0.001	0.001	0.029	global-TPLSG%	CASTPLSGSSTS	TRBV6-5	TRBJ2-7
S%GTGFYG	0.00031	3	2	1.2e-09	0.001	0.001	0.029	global-S%GTGFYG	CASSPGTGFYGYTF	TRBV6-1	TRBJ1-2
S%GTGFYG	0.00031	3	2	1.2e-09	0.001	0.001	0.029	global-S%GTGFYG	CASSEGTGFYGYTF	TRBV6-1	TRBJ1-2
S%GTGFYG	0.00031	3	2	1.2e-09	0.001	0.001	0.029	global-S%GTGFYG	CASSEGTGFYGYTF	TRBV6-1	TRBJ1-2
S%GTGFYG	0.00031	3	2	1.2e-09	0.001	0.001	0.029	global-S%GTGFYG	CASSEGTGFYGYTF	TRBV6-1	TRBJ1-2
S%LSRDTDT	0.00031	1	2	2.9e-08	0.001	0.001	0.029	global-S%LSRDTDT	CATSNLSRDTDTQYF	TRBV24	TRBJ2-3
S%LSRDTDT	0.00031	1	2	2.9e-08	0.001	0.001	0.029	global-S%LSRDTDT	CATSDLSRDTDTQYF	TRBV24	TRBJ2-3
SQ%QNTE	0.00031	2	2	5.2e-07	0.054	0.001	0.029	global-SQ%QNTE	CASSQDQNTEAFF	TRBV4-1	TRBJ1-1
SQ%QNTE	0.00031	2	2	5.2e-07	0.054	0.001	0.029	global-SQ%QNTE	CASSQGQNTEAFF	TRBV4-3	TRBJ1-1
SFQGA%TE	0.00031	2	2	1.5e-06	00:05:00	0.001	0.029	global-SFQGA%TE	CASSFQGAWTEAFF	TRBV5-6	TRBJ1-1
SFQGA%TE	0.00031	2	2	1.5e-06	00:05:00	0.001	0.029	global-SFQGA%TE	CASSFQGANTEAFF	TRBV6-5	TRBJ1-1
SPRQ%SYNE	0.00031	2	2	5e-07	00:05:00	0.001	0.029	global-SPRQ%SYNE	CASSPRQDSYNEQFF	TRBV7-9	TRBJ2-1
SPRQ%SYNE	0.00031	2	2	5e-07	00:05:00	0.001	0.029	global-SPRQ%SYNE	CASSPRQSSYNEQFF	TRBV4-3	TRBJ2-1
SEALTG%NTE	0.00031	2	2	2.9e-08	0.001	0.001	0.029	global-SEALTG%NTE	CASSEALTGANTEAFF	TRBV2-1	TRBJ1-1
SEALTG%NTE	0.00031	2	2	2.9e-08	0.001	0.001	0.029	global-SEALTG%NTE	CASSEALTGKNTEAFF	TRBV2-1	TRBJ1-1
SLGTAGTG%	0.00031	1	2	2.9e-08	0.001	0.001	0.029	global-SLGTAGTG%	CASSLGTAGTGSCFL	TRBV5-4	TRBJ2-2
SLGTAGTG%	0.00031	1	2	2.9e-08	0.001	0.001	0.029	global-SLGTAGTG%	CASSLGTAGTGELFF	TRBV5-4	TRBJ2-2
GLAGGNTG%	0.00031	1	2	2.9e-08	0.001	0.001	0.029	global-GLAGGNTG%	CAIGLAGGNTGELFF	TRBV10-3	TRBJ2-2
GLAGGNTG%	0.00031	1	2	2.9e-08	0.001	0.001	0.029	global-GLAGGNTG%	CAIGLAGGNTGGLFF	TRBV10-3	TRBJ2-2
%KDLW	0.00031	2	2	6.7e-07	0.071	0.001	0.029	motif-KDL motif-KDLW motif-DLW global-%KDLW	CAIAKDLWLHL	TRBV10-1	TRBJ1-2
%KDLW	0.00031	2	2	6.7e-07	0.071	0.001	0.029	motif-KDL motif-KDLW motif-DLW global-%KDLW	CASTKDLWLHL	TRBV7-6	TRBJ1-2
SL%GGISYE	0.00031	4	2	1e-08	0.005	0.001	0.029	global-SL%GGISYE	CASSLAGGISYEQYF	TRBV6	TRBJ2-7
SL%GGISYE	0.00031	4	2	1e-08	0.005	0.001	0.029	global-SL%GGISYE	CASSLGGGISYEQYF	TRBV7-2	TRBJ2-7
SL%GGISYE	0.00031	4	2	1e-08	0.005	0.001	0.029	global-SL%GGISYE	CASSLGGGISYEQYF	TRBV7-2	TRBJ2-7
SL%GGISYE	0.00031	4	2	1e-08	0.005	0.001	0.029	global-SL%GGISYE	CASSLGGGISYEQYF	TRBV7-2	TRBJ2-7
SL%GGISYE	0.00031	4	2	1e-08	0.005	0.001	0.029	global-SL%GGISYE	CASSLGGGISYEQYF	TRBV7-2	TRBJ2-5
RGG%SQET	0.00031	1	2	2.9e-08	0.001	0.001	0.029	global-RGG%SQET	CSARGGTSQETQYF	TRBV20	TRBJ2-5
RGG%SQET	0.00031	1	2	2.9e-08	0.001	0.001	0.029	global-RGG%SQET	CSARGGASQETQYF	TRBV20	TRBJ2-5
SSSQEGRLF%ET	0.00031	1	2	2.9e-08	0.001	0.001	0.029	global-SSSQEGRLF%ET	CASSSSQEGRLFQETQYF	TRBV11-2	TRBJ2-5
SSSQEGRLF%ET	0.00031	1	2	2.9e-08	0.001	0.001	0.029	global-SSSQEGRLF%ET	CASSSSQEGRLFHETQYF	TRBV11-2	TRBJ2-5
SQ%GPIPTMS	0.00031	1	2	2.9e-08	0.001	0.001	0.029	motif-PTMS motif-PTM motif-IPTM motif-TMS global-SQ%GPIPTMS	CASSQVGPIPTMSSSS	TRBV3	TRBJ2-1
SQ%GPIPTMS	0.00031	1	2	2.9e-08	0.001	0.001	0.029	motif-PTMS motif-PTM motif-IPTM motif-TMS global-SQ%GPIPTMS	CASSQAGPIPTMSSSS	TRBV3	TRBJ2-1
SSS%T	0.00031	2	2	4.4e-07	0.046	0.001	0.029	global-SSS%T	CASSSSDTQYF	TRBV6	TRBJ2-3
SSS%T	0.00031	2	2	4.4e-07	0.046	0.001	0.029	global-SSS%T	CASSSSNTIYF	TRBV12	TRBJ1-3
SWG%DE	0.00031	2	2	2.9e-08	0.001	0.001	0.029	global-SWG%DE	CASSWGLDEQFF	TRBV6	TRBJ2-1
SWG%DE	0.00031	2	2	2.9e-08	0.001	0.001	0.029	global-SWG%DE	CASSWGADEQFF	TRBV6	TRBJ2-1
SIGQG%YG	0.00031	2	2	4.5e-07	0.049	0.001	0.029	global-SIGQG%YG	CASSIGQGFYGYTF	TRBV28-1	TRBJ1-2
SIGQG%YG	0.00031	2	2	4.5e-07	0.049	0.001	0.029	global-SIGQG%YG	CASSIGQGNYGYTF	TRBV19-1	TRBJ1-2
SL%SATGE	0.00031	2	2	7.6e-09	0.001	0.001	0.029	global-SL%SATGE	CASSLSSATGELFF	TRBV28-1	TRBJ2-2
SL%SATGE	0.00031	2	2	7.6e-09	0.001	0.001	0.029	global-SL%SATGE	CASSLSSATGELFF	TRBV28-1	TRBJ2-2
SL%SATGE	0.00031	2	2	7.6e-09	0.001	0.001	0.029	global-SL%SATGE	CASSLSSATGELFF	TRBV28-1	TRBJ2-2
SL%SATGE	0.00031	2	2	7.6e-09	0.001	0.001	0.029	global-SL%SATGE	CASSLSSATGELFF	TRBV28-1	TRBJ2-2
SL%SATGE	0.00031	2	2	7.6e-09	0.001	0.001	0.029	global-SL%SATGE	CASSLTSATGELFF	TRBV28-1	TRBJ2-2
SL%SATGE	0.00031	2	2	7.6e-09	0.001	0.001	0.029	global-SL%SATGE	CASSLTSATGELFF	TRBV28-1	TRBJ2-2
RDQSLG%RP	0.00031	1	2	2.9e-08	0.001	0.001	0.029	global-RDQSLG%RP	CSARDQSLGQRPDFR	TRBV20	TRBJ2-6
RDQSLG%RP	0.00031	1	2	2.9e-08	0.001	0.001	0.029	global-RDQSLG%RP	CSARDQSLGPRPDFR	TRBV20	TRBJ2-6
SLND%INQP	0.00031	1	2	2.9e-08	0.001	0.001	0.029	global-SLND%INQP	CASSLNDSINQPQHF	TRBV11-2	TRBJ1-5
SLND%INQP	0.00031	1	2	2.9e-08	0.001	0.001	0.029	global-SLND%INQP	CASSLNDGINQPQHF	TRBV11-2	TRBJ1-5
RGAGGP%	0.00031	1	2	9.1e-09	0.001	0.001	0.029	global-RGAGGP%	CASRGAGGPTQYF	TRBV5-1	TRBJ2-5
RGAGGP%	0.00031	1	2	9.1e-09	0.001	0.001	0.029	global-RGAGGP%	CASRGAGGPHPVL	TRBV5-1	TRBJ2-5
SWG%DRIHE	0.00031	1	2	8.8e-09	0.001	0.001	0.029	global-SWG%DRIHE	CASSWGRDRIHEQYF	TRBV5-1	TRBJ2-7
SWG%DRIHE	0.00031	1	2	8.8e-09	0.001	0.001	0.029	global-SWG%DRIHE	CASSWGQDRIHEQYF	TRBV5-1	TRBJ2-7
SLGGGTG%T	0.00031	2	2	2e-06	00:07:00	0.001	0.029	global-SLGGGTG%T	CASSLGGGTGETQYF	TRBV7-3	TRBJ2-5
SLGGGTG%T	0.00031	2	2	2e-06	00:07:00	0.001	0.029	global-SLGGGTG%T	CASSLGGGTGDTQYF	TRBV5-6	TRBJ2-3
SRD%SSYNE	0.00031	2	2	2.7e-06	0.093	0.001	0.029	global-SRD%SSYNE	CASSRDTSSYNEQFF	TRBV28-1	TRBJ2-1
SRD%SSYNE	0.00031	2	2	2.7e-06	0.093	0.001	0.029	global-SRD%SSYNE	CATSRDLSSYNEQFF	TRBV15-1	TRBJ2-1
SRD%SSYNE	0.00031	2	2	2.7e-06	0.093	0.001	0.029	global-SRD%SSYNE	CATSRDLSSYNEQFF	TRBV15-1	TRBJ2-1
SID%TDT	0.00031	2	2	1.3e-07	0.086	0.001	0.029	global-SID%TDT	CASSIDETDTQYF	TRBV28-1	TRBJ2-3
SID%TDT	0.00031	2	2	1.3e-07	0.086	0.001	0.029	global-SID%TDT	CASSIDGTDTQYF	TRBV19-1	TRBJ2-3
SID%TDT	0.00031	2	2	1.3e-07	0.086	0.001	0.029	global-SID%TDT	CASSIDGTDTQYF	TRBV19-1	TRBJ2-3
SL%GGARDT	0.00031	1	2	3.3e-06	00:11:00	0.001	0.029	global-SL%GGARDT	CASSLSGGARDTQYF	TRBV2-1	TRBJ2-3
SL%GGARDT	0.00031	1	2	3.3e-06	00:11:00	0.001	0.029	global-SL%GGARDT	CASSLLGGARDTQYF	TRBV4-2	TRBJ2-3
SL%GGARDT	0.00031	1	2	3.3e-06	00:11:00	0.001	0.029	global-SL%GGARDT	CASSLLGGARDTQYF	TRBV4-2	TRBJ2-3
RDQ%GSYNSP	0.00031	1	2	2.9e-08	0.001	0.001	0.029	global-RDQ%GSYNSP	CASRDQAGSYNSPLHF	TRBV2-1	TRBJ1-6
RDQ%GSYNSP	0.00031	1	2	2.9e-08	0.001	0.001	0.029	global-RDQ%GSYNSP	CASRDQVGSYNSPLHF	TRBV2-1	TRBJ1-6
SKF%PFWHHQP	0.00031	1	2	2.9e-08	0.001	0.001	0.029	motif-HHQP motif-PFW motif-HHQ motif-FWHH motif-WHH motif-WHHQ motif-FWH global-SKF%PFWHHQP	CASSKFRPFWHHQPQHF	TRBV3	TRBJ1-5
SKF%PFWHHQP	0.00031	1	2	2.9e-08	0.001	0.001	0.029	motif-HHQP motif-PFW motif-HHQ motif-FWHH motif-WHH motif-WHHQ motif-FWH global-SKF%PFWHHQP	CASSKFHPFWHHQPQHF	TRBV3	TRBJ1-5
SPGAGS%ET	0.00031	2	2	1.4e-06	0.049	0.001	0.029	global-SPGAGS%ET	CASSPGAGSRETQYF	TRBV3	TRBJ2-5
SPGAGS%ET	0.00031	2	2	1.4e-06	0.049	0.001	0.029	global-SPGAGS%ET	CASSPGAGSQETQYF	TRBV9-1	TRBJ2-5
S%SGGLQET	0.00031	2	2	1.1e-06	0.039	0.001	0.029	global-S%SGGLQET	CASSPSGGLQETQYF	TRBV7-9	TRBJ2-5
S%SGGLQET	0.00031	2	2	1.1e-06	0.039	0.001	0.029	global-S%SGGLQET	CASSQSGGLQETQYF	TRBV12	TRBJ2-5
SFSGTG%TE	0.00031	2	2	1.7e-06	00:06:00	0.001	0.029	global-SFSGTG%TE	CASSFSGTGYTEAFF	TRBV11-2	TRBJ1-1
SFSGTG%TE	0.00031	2	2	1.7e-06	00:06:00	0.001	0.029	global-SFSGTG%TE	CASSFSGTGGTEAFF	TRBV27-1	TRBJ1-1
SPSGG%QET	0.00031	2	2	2e-06	0.069	0.001	0.029	global-SPSGG%QET	CASSPSGGLQETQYF	TRBV7-9	TRBJ2-5
SPSGG%QET	0.00031	2	2	2e-06	0.069	0.001	0.029	global-SPSGG%QET	CASSPSGGSQETQYF	TRBV7-3	TRBJ2-5
SPSGG%QET	0.00031	2	2	2e-06	0.069	0.001	0.029	global-SPSGG%QET	CASSPSGGSQETQYF	TRBV7-3	TRBJ2-5
SQ%IDG	0.00031	1	2	9.3e-09	0.001	0.001	0.029	global-SQ%IDG	CASSQGIDGYTF	TRBV2-1	TRBJ1-2
SQ%IDG	0.00031	1	2	9.3e-09	0.001	0.001	0.029	global-SQ%IDG	CASSQRIDGYTF	TRBV2-1	TRBJ1-2
SQEGGP%IYRG	0.00031	1	2	2.9e-08	0.001	0.001	0.029	motif-IYRG global-SQEGGP%IYRG	CASSQEGGPRIYRGYTF	TRBV4-1	TRBJ1-2
SQEGGP%IYRG	0.00031	1	2	2.9e-08	0.001	0.001	0.029	motif-IYRG global-SQEGGP%IYRG	CASSQEGGPGIYRGYTF	TRBV4-1	TRBJ1-2
SFIGG%NTE	0.00031	2	2	6.5e-07	0.062	0.001	0.029	motif-SFIG global-SFIGG%NTE	CASSFIGGVNTEAFF	TRBV5-8	TRBJ1-1
SFIGG%NTE	0.00031	2	2	6.5e-07	0.062	0.001	0.029	motif-SFIG global-SFIGG%NTE	CASSFIGGMNTEAFF	TRBV28-1	TRBJ1-1
SLRA%AIPDT	0.00031	1	2	2.9e-08	0.001	0.001	0.029	global-SLRA%AIPDT	CASSLRAMAIPDTQYF	TRBV13-1	TRBJ2-3
SLRA%AIPDT	0.00031	1	2	2.9e-08	0.001	0.001	0.029	global-SLRA%AIPDT	CASSLRAVAIPDTQYF	TRBV13-1	TRBJ2-3
LLTM	0.00045	2	2	4.5e-07	0.048	0.001	0.029	motif-LTM motif-LLTM	CASSLTGGWTGELLTMATPS	TRBV7-3	TRBJ1-2
LLTM	0.00045	2	2	4.5e-07	0.048	0.001	0.029	motif-LTM motif-LLTM	CASSQSGQGPRKLLTMSSSS	TRBV23-1	TRBJ2-1
FIH	0.00045	2	2	2.9e-08	0.001	0.001	0.029	motif-FIHH motif-IHH motif-IHHN motif-HHNS motif-FIH	CASSDRRPFIHHNSPLHF	TRBV3	TRBJ1-6
FIH	0.00045	2	2	2.9e-08	0.001	0.001	0.029	motif-FIHH motif-IHH motif-IHHN motif-HHNS motif-FIH	CASSLASHFIHHNSPLHF	TRBV3	TRBJ1-6
IMA	0.00045	2	3	0.00017	00:14:00	00:43:00	0.0062	motif-IMA	CASSIMAPMASSAPAFW	TRBV3	TRBJ1-5
IMA	0.00045	2	3	0.00017	00:14:00	00:43:00	0.0062	motif-IMA	CASRPIMATPS	TRBV7-6	TRBJ1-2
IMA	0.00045	2	3	0.00017	00:14:00	00:43:00	0.0062	motif-IMA	CASSIMADQYNSPLHF	TRBV19-1	TRBJ1-6
IHP	0.00053	2	3	0.00046	00:17:00	00:44:00	0.0062	motif-IHP	CASSQDCKGQGAQAPIIHPSTL	TRBV3	TRBJ1-6
IHP	0.00053	2	3	0.00046	00:17:00	00:44:00	0.0062	motif-IHP	CASSSVRITGTTTGIGVIHPSTL	TRBV7	TRBJ1-6
IHP	0.00053	2	3	0.00046	00:17:00	00:44:00	0.0062	motif-IHP	CASSQAIKIGQRAPIIHPSTL	TRBV4-2	TRBJ1-6
GHRY	0.00055	2	2	4.4e-07	0.003	0.027	0.029	motif-HRY motif-GHRY	CASSLGHRYQETQYF	TRBV5-4	TRBJ2-5
GHRY	0.00055	2	2	4.4e-07	0.003	0.027	0.029	motif-HRY motif-GHRY	CLGDKGHRYAVFW	TRBV6-5	TRBJ2-3
GHRY	0.00055	2	2	4.4e-07	0.003	0.027	0.029	motif-HRY motif-GHRY	CLGDKGHRYAVFW	TRBV6-5	TRBJ2-3
SY%EGQP	0.00059	1	3	2.5e-08	0.004	0.001	0.0062	global-SY%EGQP	CASSYSEGQPQHF	TRBV6	TRBJ1-5
SY%EGQP	0.00059	1	3	2.5e-08	0.004	0.001	0.0062	global-SY%EGQP	CASSYSEGQPSIL	TRBV6	TRBJ1-5
SY%EGQP	0.00059	1	3	2.5e-08	0.004	0.001	0.0062	global-SY%EGQP	CASSYAEGQPQHF	TRBV6-5	TRBJ1-5
IYRG	0.00074	1	2	2.9e-08	0.001	0.001	0.029	motif-IYRG global-SQEGGP%IYRG	CASSQEGGPRIYRGYTF	TRBV4-1	TRBJ1-2
IYRG	0.00074	1	2	2.9e-08	0.001	0.001	0.029	motif-IYRG global-SQEGGP%IYRG	CASSQEGGPGIYRGYTF	TRBV4-1	TRBJ1-2
GKDL	0.00074	2	2	4.9e-07	0.051	0.001	0.029	motif-KDL motif-LWL motif-DLWL motif-GKDL motif-KDLW motif-DLW	CASSLQVPGKDLWLHLR	TRBV27-1	TRBJ1-2
GKDL	0.00074	2	2	4.9e-07	0.051	0.001	0.029	motif-KDL motif-LWL motif-DLWL motif-GKDL motif-KDLW motif-DLW	CASGNQPAGKDLWLHLR	TRBV12-5	TRBJ1-2
IHH	0.00074	2	2	2.9e-08	0.001	0.001	0.029	motif-FIHH motif-IHH motif-IHHN motif-HHNS motif-FIH	CASSDRRPFIHHNSPLHF	TRBV3	TRBJ1-6
IHH	0.00074	2	2	2.9e-08	0.001	0.001	0.029	motif-FIHH motif-IHH motif-IHHN motif-HHNS motif-FIH	CASSLASHFIHHNSPLHF	TRBV3	TRBJ1-6
GTMA	0.00074	2	2	2.9e-08	0.001	0.001	0.029	motif-GTMA motif-TMA	CASSIVKTGTMATPS	TRBV19-1	TRBJ1-2
GTMA	0.00074	2	2	2.9e-08	0.001	0.001	0.029	motif-GTMA motif-TMA	CASSMNRLGTMATPS	TRBV19-1	TRBJ1-2
RNSQ	0.00074	1	2	2.9e-08	0.001	0.001	0.029	motif-NSQG motif-RNSQ global-RNSQGLGGE	CASRNSQGLGGELFF	TRBV6-1	TRBJ1-4
RNSQ	0.00074	1	2	2.9e-08	0.001	0.001	0.029	motif-NSQG motif-RNSQ global-RNSQGLGGE	CASRNSQGLGGELFL	TRBV6-1	TRBJ1-4
S%LDNE	0.00091	2	2	1.4e-06	0.048	0.001	0.029	global-S%LDNE	CASSLLDNEQFF	TRBV5-6	TRBJ2-1
S%LDNE	0.00091	2	2	1.4e-06	0.048	0.001	0.029	global-S%LDNE	CASSRLDNEQFF	TRBV11-2	TRBJ2-1
SI%NE	0.00091	2	2	2.9e-06	0.098	0.001	0.029	global-SI%NE	CASSISNEQFF	TRBV6-5	TRBJ2-1
SI%NE	0.00091	2	2	2.9e-06	0.098	0.001	0.029	global-SI%NE	CAISIGNEQFF	TRBV10-3	TRBJ2-1
SI%NE	0.00091	2	2	2.9e-06	0.098	0.001	0.029	global-SI%NE	CAISIGNEQFF	TRBV10-3	TRBJ2-1
SIG%YNE	0.00091	2	2	2.2e-06	0.077	0.001	0.029	global-SIG%YNE	CASSIGSYNEQFF	TRBV11-2	TRBJ2-1
SIG%YNE	0.00091	2	2	2.2e-06	0.077	0.001	0.029	global-SIG%YNE	CASSIGRYNEQFF	TRBV19-1	TRBJ2-1
SLA%GADT	0.00091	2	2	1.6e-06	0.054	0.001	0.029	global-SLA%GADT	CASSLAGGADTQYF	TRBV12	TRBJ2-3
SLA%GADT	0.00091	2	2	1.6e-06	0.054	0.001	0.029	global-SLA%GADT	CASSLAVGADTQYF	TRBV13-1	TRBJ2-3
SLGQGG%S	0.00091	2	2	1.5e-06	0.052	0.001	0.029	global-SLGQGG%S	CASSLGQGGTSSTS	TRBV5-6	TRBJ2-7
SLGQGG%S	0.00091	2	2	1.5e-06	0.052	0.001	0.029	global-SLGQGG%S	CASSLGQGGPSSTS	TRBV7-8	TRBJ2-7
SLAGG%QET	0.00091	2	2	1.7e-06	0.057	0.001	0.029	global-SLAGG%QET	CASSLAGGDQETQYF	TRBV7-3	TRBJ2-5
SLAGG%QET	0.00091	2	2	1.7e-06	0.057	0.001	0.029	global-SLAGG%QET	CASSLAGGSQETQYF	TRBV7-2	TRBJ2-5
RT%YNE	0.00091	2	2	1.6e-06	0.056	0.001	0.029	global-RT%YNE	CASRTPYNEQFF	TRBV2-1	TRBJ2-1
RT%YNE	0.00091	2	2	1.6e-06	0.056	0.001	0.029	global-RT%YNE	CATRTDYNEQFF	TRBV6	TRBJ2-1
S%DGMNTE	0.00091	2	2	1.5e-06	0.053	0.001	0.029	global-S%DGMNTE	CASSLDGMNTEAFF	TRBV9-1	TRBJ1-1
S%DGMNTE	0.00091	2	2	1.5e-06	0.053	0.001	0.029	global-S%DGMNTE	CASSDDGMNTEAFF	TRBV10-2	TRBJ1-1
SLA%GNQP	0.00091	2	2	1.6e-06	0.055	0.001	0.029	global-SLA%GNQP	CASSLAGGNQPQHF	TRBV5-6	TRBJ1-5
SLA%GNQP	0.00091	2	2	1.6e-06	0.055	0.001	0.029	global-SLA%GNQP	CASSLAPGNQPQHF	TRBV5-1	TRBJ1-5
S%DGSSYNE	0.00091	2	2	1.5e-06	00:05:00	0.001	0.029	global-S%DGSSYNE	CASSMDGSSYNEQFF	TRBV7-8	TRBJ2-1
S%DGSSYNE	0.00091	2	2	1.5e-06	00:05:00	0.001	0.029	global-S%DGSSYNE	CASSLDGSSYNEQFF	TRBV11-2	TRBJ2-1
SYK%TGE	0.00091	2	2	1.3e-06	0.046	0.001	0.029	global-SYK%TGE	CASSYKETGELFF	TRBV6	TRBJ2-2
SYK%TGE	0.00091	2	2	1.3e-06	0.046	0.001	0.029	global-SYK%TGE	CASSYKNTGELFF	TRBV6-6	TRBJ2-2
SLG%GGT	0.00091	2	2	1.4e-06	0.047	0.001	0.029	global-SLG%GGT	CASSLGQGGTQYF	TRBV7-6	TRBJ2-5
SLG%GGT	0.00091	2	2	1.4e-06	0.047	0.001	0.029	global-SLG%GGT	CASSLGEGGTQYF	TRBV13-1	TRBJ2-5
SATGG%	0.00091	2	2	1.6e-08	0.001	0.001	0.029	global-SATGG%	CASSATGGGYTF	TRBV3	TRBJ1-2
SATGG%	0.00091	2	2	1.6e-08	0.001	0.001	0.029	global-SATGG%	CASSATGGGYTF	TRBV3	TRBJ1-2
SATGG%	0.00091	2	2	1.6e-08	0.001	0.001	0.029	global-SATGG%	CASSATGGATPS	TRBV3	TRBJ1-2
SATGG%	0.00091	2	2	1.6e-08	0.001	0.001	0.029	global-SATGG%	CASSATGGATPS	TRBV3	TRBJ1-2
SQG%NTE	0.00091	2	2	1.7e-06	0.058	0.001	0.029	global-SQG%NTE	CASSQGGNTEAFF	TRBV4-1	TRBJ1-1
SQG%NTE	0.00091	2	2	1.7e-06	0.058	0.001	0.029	global-SQG%NTE	CASSQGQNTEAFF	TRBV4-3	TRBJ1-1
S%GLAET	0.00091	2	2	1.5e-06	0.053	0.001	0.029	global-S%GLAET	CASSPGLAETQYF	TRBV27-1	TRBJ2-5
S%GLAET	0.00091	2	2	1.5e-06	0.053	0.001	0.029	global-S%GLAET	CASSSGLAETQYF	TRBV12	TRBJ2-5
SPG%GTE	0.00091	2	2	1.7e-06	00:06:00	0.001	0.029	global-SPG%GTE	CASSPGEGTEAFF	TRBV7-7	TRBJ1-1
SPG%GTE	0.00091	2	2	1.7e-06	00:06:00	0.001	0.029	global-SPG%GTE	CASSPGRGTEAFF	TRBV7-2	TRBJ1-1
S%QENTE	0.00091	2	2	3.7e-08	0.063	0.001	0.029	global-S%QENTE	CASSEQENTEAFF	TRBV6-1	TRBJ1-1
S%QENTE	0.00091	2	2	3.7e-08	0.063	0.001	0.029	global-S%QENTE	CASSRQENTEAFF	TRBV27-1	TRBJ1-1
R%LAGSTDT	0.00091	2	2	2.9e-08	0.001	0.001	0.029	global-R%LAGSTDT	CSARELAGSTDTQYF	TRBV20	TRBJ2-3
R%LAGSTDT	0.00091	2	2	2.9e-08	0.001	0.001	0.029	global-R%LAGSTDT	CSARSLAGSTDTQYF	TRBV20	TRBJ2-3
SV%RNTGE	0.00091	3	2	1.2e-07	0.004	0.001	0.029	global-SV%RNTGE	CATSVWRNTGELFF	TRBV15-1	TRBJ2-2
SV%RNTGE	0.00091	3	2	1.2e-07	0.004	0.001	0.029	global-SV%RNTGE	CATSVWRNTGELFF	TRBV15-1	TRBJ2-2
SV%RNTGE	0.00091	3	2	1.2e-07	0.004	0.001	0.029	global-SV%RNTGE	CASSVGRNTGELFF	TRBV9-1	TRBJ2-2
SSGLAG%TDT	0.00091	2	2	1.6e-06	0.055	0.001	0.029	global-SSGLAG%TDT	CASSSGLAGITDTQYF	TRBV9-1	TRBJ2-3
SSGLAG%TDT	0.00091	2	2	1.6e-06	0.055	0.001	0.029	global-SSGLAG%TDT	CASSSGLAGGTDTQYF	TRBV27-1	TRBJ2-3
GHRY	0.0011	2	2	1.8e-06	0.061	0.001	0.029	motif-HRY motif-HRYA motif-RYA motif-GHRY	CASSLDGQESGGHRYAVFW	TRBV7-9	TRBJ2-3
GHRY	0.0011	2	2	1.8e-06	0.061	0.001	0.029	motif-HRY motif-HRYA motif-RYA motif-GHRY	CATSDLPRDSHGHRYAVFW	TRBV24	TRBJ2-3
SL%VNTE	0.0011	2	3	9.7e-08	0.028	0.001	0.0062	global-SL%VNTE	CASSLGVNTEAFF	TRBV7-8	TRBJ1-1
SL%VNTE	0.0011	2	3	9.7e-08	0.028	0.001	0.0062	global-SL%VNTE	CASSLGVNTEAFF	TRBV27-1	TRBJ1-1
SL%VNTE	0.0011	2	3	9.7e-08	0.028	0.001	0.0062	global-SL%VNTE	CASSLNVNTEVFF	TRBV7-7	TRBJ1-1
SL%VNTE	0.0011	2	3	9.7e-08	0.028	0.001	0.0062	global-SL%VNTE	CASSLNVNTEAFF	TRBV7-7	TRBJ1-1
PFW	0.0011	1	2	2.9e-08	0.001	0.001	0.029	motif-HHQP motif-PFW motif-HHQ motif-FWHH motif-WHH motif-WHHQ motif-FWH global-SKF%PFWHHQP	CASSKFRPFWHHQPQHF	TRBV3	TRBJ1-5
PFW	0.0011	1	2	2.9e-08	0.001	0.001	0.029	motif-HHQP motif-PFW motif-HHQ motif-FWHH motif-WHH motif-WHHQ motif-FWH global-SKF%PFWHHQP	CASSKFHPFWHHQPQHF	TRBV3	TRBJ1-5
YSNT	0.0011	1	2	1e-08	0.001	0.001	0.029	motif-YSNT global-SYSNTGE	CASSYSNTGELFF	TRBV6-5	TRBJ2-2
YSNT	0.0011	1	2	1e-08	0.001	0.001	0.029	motif-YSNT global-SYSNTGE	CASSYSNTGELFL	TRBV6-5	TRBJ2-2
YSNT	0.0011	1	2	9.1e-09	0.001	0.001	0.029	motif-PYSN motif-YSNT global-SDPTRPSGPYSNTGE	CASSDPTRPSGPYSNTGELFF	TRBV2-1	TRBJ2-2
YSNT	0.0011	1	2	9.1e-09	0.001	0.001	0.029	motif-PYSN motif-YSNT global-SDPTRPSGPYSNTGE	CASSDPTRPSGPYSNTGELFL	TRBV2-1	TRBJ2-2
S%GQGNTE	0.0013	2	3	1.9e-08	0.003	0.001	0.0062	global-S%GQGNTE	CASSWGQGNTEAFL	TRBV6-5	TRBJ1-1
S%GQGNTE	0.0013	2	3	1.9e-08	0.003	0.001	0.0062	global-S%GQGNTE	CASSHGQGNTEAFF	TRBV4-3	TRBJ1-1
S%GQGNTE	0.0013	2	3	1.9e-08	0.003	0.001	0.0062	global-S%GQGNTE	CASSWGQGNTEAFF	TRBV6-5	TRBJ1-1
SGFD	0.0015	2	2	1.4e-06	0.049	0.001	0.029	motif-SGFD global-S%FSGFDE	CASSFFSGFDEQFF	TRBV7-2	TRBJ2-1
SGFD	0.0015	2	2	1.4e-06	0.049	0.001	0.029	motif-SGFD global-S%FSGFDE	CASSLFSGFDEQFF	TRBV7-3	TRBJ2-1
RAQI	0.0015	2	2	0.00018	0.038	00:16:00	0.029	motif-AQI motif-QIR motif-AQIR motif-RAQI	CAWRTNGRAQIRSIL	TRBV30-1	TRBJ2-3
RAQI	0.0015	2	2	0.00018	0.038	00:16:00	0.029	motif-AQI motif-QIR motif-AQIR motif-RAQI	CASSYYRAQIRSIL	TRBV6-5	TRBJ2-3
LGKR	0.0015	1	2	9.6e-09	0.001	0.001	0.029	motif-LGKR global-LGKRGG%	CASLGKRGGEQYF	TRBV3	TRBJ2-7
LGKR	0.0015	1	2	9.6e-09	0.001	0.001	0.029	motif-LGKR global-LGKRGG%	CASLGKRGGSSTS	TRBV3	TRBJ2-7
SDS%TGE	0.0018	1	2	2.9e-08	0.001	0.001	0.029	global-SDS%TGE	CASSDSNTGELFF	TRBV6-4	TRBJ2-2
SDS%TGE	0.0018	1	2	2.9e-08	0.001	0.001	0.029	global-SDS%TGE	CASSDSSTGELFF	TRBV6-4	TRBJ2-2
SPTGD%	0.0018	3	2	2.9e-08	0.001	0.001	0.029	global-SPTGD%	CAWSPTGDTQYF	TRBV30-1	TRBJ2-3
SPTGD%	0.0018	3	2	2.9e-08	0.001	0.001	0.029	global-SPTGD%	CAWSPTGDEQYF	TRBV30-1	TRBJ2-7
SPTGD%	0.0018	3	2	2.9e-08	0.001	0.001	0.029	global-SPTGD%	CAWSPTGDEQYF	TRBV30-1	TRBJ2-7
SQD%GYE	0.0018	2	2	2.6e-06	0.091	0.001	0.029	global-SQD%GYE	CASSQDGGYEQFF	TRBV4-3	TRBJ2-1
SQD%GYE	0.0018	2	2	2.6e-06	0.091	0.001	0.029	global-SQD%GYE	CASSQDPGYEQYF	TRBV4-1	TRBJ2-7
SQD%GYE	0.0018	2	2	2.6e-06	0.091	0.001	0.029	global-SQD%GYE	CASSQDPGYEQYF	TRBV4-1	TRBJ2-5
SG%GGET	0.0018	2	2	1.5e-06	0.051	0.001	0.029	global-SG%GGET	CASSGPGGETQYF	TRBV6-5	TRBJ2-5
SG%GGET	0.0018	2	2	1.5e-06	0.051	0.001	0.029	global-SG%GGET	CASSGTGGETQYF	TRBV25-1	TRBJ2-5
RGD%	0.0018	2	2	5.2e-07	0.061	0.001	0.029	global-RGD%	CAWRGDGYTF	TRBV30-1	TRBJ1-2
RGD%	0.0018	2	2	5.2e-07	0.061	0.001	0.029	global-RGD%	CASRGDEQYF	TRBV6-5	TRBJ2-7
SVGQG%YG	0.0018	2	2	4.8e-07	0.054	0.001	0.029	global-SVGQG%YG	CASSVGQGGYGYTF	TRBV5-8	TRBJ1-2
SVGQG%YG	0.0018	2	2	4.8e-07	0.054	0.001	0.029	global-SVGQG%YG	CASSVGQGIYGYTF	TRBV11-2	TRBJ1-2
EDRY	0.002	2	2	0.00021	0.049	00:14:00	0.029	motif-EDRY	CASEDRYTFLW	TRBV6-4	TRBJ1-1
EDRY	0.002	2	2	0.00021	0.049	00:14:00	0.029	motif-EDRY	CASTEDRYNEQFF	TRBV6-1	TRBJ2-1
S%GNE	0.0022	2	5	7.5e-10	0.001	0.001	0.0015	global-S%GNE	CAISIGNEQFF	TRBV10-3	TRBJ2-1
S%GNE	0.0022	2	5	7.5e-10	0.001	0.001	0.0015	global-S%GNE	CAISIGNEQFF	TRBV10-3	TRBJ2-1
S%GNE	0.0022	2	5	7.5e-10	0.001	0.001	0.0015	global-S%GNE	CAISVGNEQFF	TRBV10-3	TRBJ2-1
S%GNE	0.0022	2	5	7.5e-10	0.001	0.001	0.0015	global-S%GNE	CAISAGNEQFF	TRBV10-3	TRBJ2-1
S%GNE	0.0022	2	5	7.5e-10	0.001	0.001	0.0015	global-S%GNE	CAISGGNEQFF	TRBV10-3	TRBJ2-1
S%GNE	0.0022	2	5	7.5e-10	0.001	0.001	0.0015	global-S%GNE	CAISGGNEQFF	TRBV10-3	TRBJ2-1
S%GNE	0.0022	2	5	7.5e-10	0.001	0.001	0.0015	global-S%GNE	CASSLGNEQYF	TRBV5-1	TRBJ2-7
S%GNE	0.0022	2	5	7.5e-10	0.001	0.001	0.0015	global-S%GNE	CASSLGNEQYF	TRBV5-1	TRBJ2-7
SS%YE	0.0023	3	4	3.8e-07	00:29:00	0.001	0.0023	global-SS%YE	CASSSSYEQYV	TRBV10-2	TRBJ2-7
SS%YE	0.0023	3	4	3.8e-07	00:29:00	0.001	0.0023	global-SS%YE	CASSSNYEQYF	TRBV6	TRBJ2-7
SS%YE	0.0023	3	4	3.8e-07	00:29:00	0.001	0.0023	global-SS%YE	CASSSPYEQYF	TRBV7-6	TRBJ2-7
SS%YE	0.0023	3	4	3.8e-07	00:29:00	0.001	0.0023	global-SS%YE	CASSSTYEQYF	TRBV13-1	TRBJ2-7
KDYG	0.0025	2	2	9.8e-08	0.051	0.001	0.029	motif-KDYG	CAISESTGKDYGYTF	TRBV10-3	TRBJ1-2
KDYG	0.0025	2	2	9.8e-08	0.051	0.001	0.029	motif-KDYG	CASSARGQKDYGYTF	TRBV12	TRBJ1-2
EDEK	0.0025	2	2	0.00028	0.059	00:17:00	0.029	motif-EDEK	CASSLAQEDEKLFF	TRBV12	TRBJ1-4
EDEK	0.0025	2	2	0.00028	0.059	00:17:00	0.029	motif-EDEK	CASSQDAGEDEKLFF	TRBV4-3	TRBJ1-4
SLR%YNE	0.003	1	2	2.9e-08	0.001	0.001	0.029	global-SLR%YNE	CASSLRPYNEQFF	TRBV27-1	TRBJ2-1
SLR%YNE	0.003	1	2	2.9e-08	0.001	0.001	0.029	global-SLR%YNE	CASSLRDYNEQFF	TRBV27-1	TRBJ2-1
SQG%GNQP	0.003	2	2	1.7e-06	0.058	0.001	0.029	global-SQG%GNQP	CATSQGWGNQPQHF	TRBV6-6	TRBJ1-5
SQG%GNQP	0.003	2	2	1.7e-06	0.058	0.001	0.029	global-SQG%GNQP	CASSQGQGNQPQHF	TRBV4-1	TRBJ1-5
SSSN%	0.003	2	2	4.6e-07	0.051	0.001	0.029	global-SSSN%	CASSSSNTIYF	TRBV12	TRBJ1-3
SSSN%	0.003	2	2	4.6e-07	0.051	0.001	0.029	global-SSSN%	CASSSSNEQFF	TRBV7-6	TRBJ2-1
S%GGLNTE	0.003	2	2	1.6e-06	0.056	0.001	0.029	global-S%GGLNTE	CASSLGGLNTEAFF	TRBV7-9	TRBJ1-1
S%GGLNTE	0.003	2	2	1.6e-06	0.056	0.001	0.029	global-S%GGLNTE	CASSFGGLNTEAFF	TRBV28-1	TRBJ1-1
STS%E	0.003	2	2	1.1e-06	0.039	0.001	0.029	global-STS%E	CASSTSYEQYV	TRBV7-9	TRBJ2-7
STS%E	0.003	2	2	1.1e-06	0.039	0.001	0.029	global-STS%E	CASSTSPEAFF	TRBV28-1	TRBJ1-1
SL%PNE	0.003	2	2	1.2e-07	0.004	0.001	0.029	global-SL%PNE	CASSLSPNEQFF	TRBV12	TRBJ2-1
SL%PNE	0.003	2	2	1.2e-07	0.004	0.001	0.029	global-SL%PNE	CASSLFPNEAFF	TRBV5-6	TRBJ1-1
SL%PNE	0.003	2	2	1.2e-07	0.004	0.001	0.029	global-SL%PNE	CASSLFPNEAFF	TRBV5-6	TRBJ1-1
SLSP%E	0.003	2	2	1.7e-07	0.056	0.001	0.029	global-SLSP%E	CASSLSPNEQFF	TRBV12	TRBJ2-1
SLSP%E	0.003	2	2	1.7e-07	0.056	0.001	0.029	global-SLSP%E	CASSLSPYEQYF	TRBV5-1	TRBJ2-7
SLGGG%GDT	0.003	2	2	1.3e-06	0.043	0.001	0.029	global-SLGGG%GDT	CASSLGGGAGDTQYF	TRBV6-5	TRBJ2-3
SLGGG%GDT	0.003	2	2	1.3e-06	0.043	0.001	0.029	global-SLGGG%GDT	CASSLGGGTGDTQYF	TRBV5-6	TRBJ2-3
SE%NE	0.003	2	2	1.7e-06	0.057	0.001	0.029	global-SE%NE	CASSEYNEQFF	TRBV6	TRBJ2-1
SE%NE	0.003	2	2	1.7e-06	0.057	0.001	0.029	global-SE%NE	CASSEFNEQFF	TRBV25-1	TRBJ2-1
S%AGVSYNE	0.003	2	2	1.7e-06	0.059	0.001	0.029	global-S%AGVSYNE	CASSVAGVSYNEQFF	TRBV9-1	TRBJ2-1
S%AGVSYNE	0.003	2	2	1.7e-06	0.059	0.001	0.029	global-S%AGVSYNE	CASSWAGVSYNEQFF	TRBV12	TRBJ2-1
ALGP	0.0031	2	2	7.7e-05	0.056	00:15:00	0.029	motif-ALGP	CASSSALGPNTEAFF	TRBV11-2	TRBJ1-1
ALGP	0.0031	2	2	7.7e-05	0.056	00:15:00	0.029	motif-ALGP	CASSALGPQETQYF	TRBV28-1	TRBJ2-5
PII	0.0031	1	2	0.00023	0.048	00:16:00	0.029	motif-IHP motif-IIH motif-IIHP motif-PII motif-APII motif-PIIH	CASSQAIKIGQRAPIIHPSTL	TRBV4-2	TRBJ1-6
PII	0.0031	1	2	0.00023	0.048	00:16:00	0.029	motif-IHP motif-IIH motif-IIHP motif-PII motif-APII motif-PIIH	CASSQDCKGQGAQAPIIHPSTL	TRBV3	TRBJ1-6
AHQP	0.0031	2	2	1.8e-06	0.061	0.001	0.029	motif-AHQP	CSAPAGEAHQPQHF	TRBV20	TRBJ1-5
AHQP	0.0031	2	2	1.8e-06	0.061	0.001	0.029	motif-AHQP	CASSGGTAHQPQHF	TRBV6-1	TRBJ1-5
AHQP	0.0031	1	2	2.9e-08	0.001	0.001	0.029	motif-PLK motif-AHQP global-SGTGPLKAHQP	CASSGTGPLKAHQPQHF	TRBV10-2	TRBJ1-5
AHQP	0.0031	1	2	2.9e-08	0.001	0.001	0.029	motif-PLK motif-AHQP global-SGTGPLKAHQP	CASSGTGPLKAHQPSIL	TRBV10-2	TRBJ1-5
S%GGNTE	0.0042	2	3	4e-07	00:15:00	0.001	0.0062	global-S%GGNTE	CASSTGGNTEAFF	TRBV11-3	TRBJ1-1
S%GGNTE	0.0042	2	3	4e-07	00:15:00	0.001	0.0062	global-S%GGNTE	CASSPGGNTEAFF	TRBV28-1	TRBJ1-1
S%GGNTE	0.0042	2	3	4e-07	00:15:00	0.001	0.0062	global-S%GGNTE	CASSQGGNTEAFF	TRBV4-1	TRBJ1-1
S%SNE	0.0042	2	3	4.5e-07	00:16:00	0.001	0.0062	global-S%SNE	CASSSSNEQFF	TRBV7-6	TRBJ2-1
S%SNE	0.0042	2	3	4.5e-07	00:16:00	0.001	0.0062	global-S%SNE	CASSISNEQFF	TRBV6-5	TRBJ2-1
S%SNE	0.0042	2	3	4.5e-07	00:16:00	0.001	0.0062	global-S%SNE	CASSFSNEQYF	TRBV28-1	TRBJ2-7
S%YNE	0.0042	3	3	5.6e-07	00:09:00	0.001	0.0062	global-S%YNE	CASSEYNEQFF	TRBV6	TRBJ2-1
S%YNE	0.0042	3	3	5.6e-07	00:09:00	0.001	0.0062	global-S%YNE	CASSYYNEQFF	TRBV28-1	TRBJ2-1
S%YNE	0.0042	3	3	5.6e-07	00:09:00	0.001	0.0062	global-S%YNE	CASSSYNEQFF	TRBV28-1	TRBJ2-1
SW%GSYE	0.0042	2	3	2.2e-07	0.081	0.001	0.0062	global-SW%GSYE	CASSWTGSYEQYF	TRBV5-6	TRBJ2-7
SW%GSYE	0.0042	2	3	2.2e-07	0.081	0.001	0.0062	global-SW%GSYE	RASSWGGSYEQYF	TRBV6-5	TRBJ2-5
SW%GSYE	0.0042	2	3	2.2e-07	0.081	0.001	0.0062	global-SW%GSYE	CASSWGGSYEQYF	TRBV6-5	TRBJ2-7
SPGT%	0.0044	2	2	6.2e-09	0.053	0.001	0.029	global-SPGT%	CASSPGTEQFF	TRBV5-4	TRBJ2-1
SPGT%	0.0044	2	2	6.2e-09	0.053	0.001	0.029	global-SPGT%	CASSPGTGPSL	TRBV28-1	TRBJ1-1
SPSGG%	0.0044	1	2	2.9e-08	0.001	0.001	0.029	global-SPSGG%	CASSPSGGEQFF	TRBV6-4	TRBJ2-1
SPSGG%	0.0044	1	2	2.9e-08	0.001	0.001	0.029	global-SPSGG%	CASSPSGGSSSS	TRBV6-4	TRBJ2-1
SVT%NTE	0.0044	2	2	1.7e-06	00:06:00	0.001	0.029	global-SVT%NTE	CASSVTANTEAFF	TRBV11-3	TRBJ1-1
SVT%NTE	0.0044	2	2	1.7e-06	00:06:00	0.001	0.029	global-SVT%NTE	CASSVTVNTEAFF	TRBV2-1	TRBJ1-1
SPSGG%YE	0.0044	1	2	1.2e-06	0.092	0.001	0.029	global-SPSGG%YE	CASSPSGGHYEQYF	TRBV27-1	TRBJ2-7
SPSGG%YE	0.0044	1	2	1.2e-06	0.092	0.001	0.029	global-SPSGG%YE	CASSPSGGHYEQYF	TRBV27-1	TRBJ2-5
SPSGG%YE	0.0044	1	2	1.2e-06	0.092	0.001	0.029	global-SPSGG%YE	CASSPSGGPYEQYV	TRBV5-1	TRBJ2-7
SLA%MNTE	0.0044	1	2	5.3e-07	0.063	0.001	0.029	global-SLA%MNTE	CASSLAAMNTEAFF	TRBV28-1	TRBJ1-1
SLA%MNTE	0.0044	1	2	5.3e-07	0.063	0.001	0.029	global-SLA%MNTE	CASSLAGMNTEAFF	TRBV27-1	TRBJ1-1
SLGRG%TE	0.0044	2	2	1.8e-06	0.062	0.001	0.029	global-SLGRG%TE	CASSLGRGNTEAFF	TRBV6-5	TRBJ1-1
SLGRG%TE	0.0044	2	2	1.8e-06	0.062	0.001	0.029	global-SLGRG%TE	CASSLGRGRTEAFF	TRBV7-8	TRBJ1-1
SLGVN%E	0.0044	2	2	2.3e-06	00:17:00	0.001	0.029	global-SLGVN%E	CASSLGVNYEQYF	TRBV5-1	TRBJ2-7
SLGVN%E	0.0044	2	2	2.3e-06	00:17:00	0.001	0.029	global-SLGVN%E	CASSLGVNTEAFF	TRBV7-8	TRBJ1-1
SLGVN%E	0.0044	2	2	2.3e-06	00:17:00	0.001	0.029	global-SLGVN%E	CASSLGVNTEAFF	TRBV27-1	TRBJ1-1
SYSG%E	0.0061	2	2	1.7e-06	0.058	0.001	0.029	global-SYSG%E	CASSYSGTEAFF	TRBV6-5	TRBJ1-1
SYSG%E	0.0061	2	2	1.7e-06	0.058	0.001	0.029	global-SYSG%E	CASSYSGDEAFF	TRBV28-1	TRBJ1-1
SGGTGG%YE	0.0061	2	2	1.7e-09	0.001	0.001	0.029	global-SGGTGG%YE	CASSGGTGGLYEQYF	TRBV5-1	TRBJ2-7
SGGTGG%YE	0.0061	2	2	1.7e-09	0.001	0.001	0.029	global-SGGTGG%YE	CASSGGTGGSYEQYF	TRBV5-1	TRBJ2-7
SP%GDT	0.0061	1	2	2.2e-06	0.076	0.001	0.029	global-SP%GDT	CASSPGGDTQYF	TRBV9-1	TRBJ2-3
SP%GDT	0.0061	1	2	2.2e-06	0.076	0.001	0.029	global-SP%GDT	CAWSPTGDTQYF	TRBV30-1	TRBJ2-3
SL%NTGE	0.0061	2	2	1.8e-06	0.063	0.001	0.029	global-SL%NTGE	CASSLGNTGELFF	TRBV7-9	TRBJ2-2
SL%NTGE	0.0061	2	2	1.8e-06	0.063	0.001	0.029	global-SL%NTGE	CASSLYNTGELFF	TRBV12	TRBJ2-2
SPG%NTE	0.0061	2	2	4.3e-07	0.048	0.001	0.029	global-SPG%NTE	CASSPGPNTEAFF	TRBV6-5	TRBJ1-1
SPG%NTE	0.0061	2	2	4.3e-07	0.048	0.001	0.029	global-SPG%NTE	CASSPGGNTEAFF	TRBV28-1	TRBJ1-1
S%GLAGYE	0.0061	2	2	1.5e-06	0.052	0.001	0.029	global-S%GLAGYE	CASSEGLAGYEQYF	TRBV10-2	TRBJ2-7
S%GLAGYE	0.0061	2	2	1.5e-06	0.052	0.001	0.029	global-S%GLAGYE	CASSPGLAGYEQYV	TRBV9-1	TRBJ2-7
PYSN	0.0061	1	2	9.8e-09	0.001	0.001	0.029	motif-PYSN motif-YSNT global-SDPTRPSGPYSNTGE	CASSDPTRPSGPYSNTGELFF	TRBV2-1	TRBJ2-2
PYSN	0.0061	1	2	9.8e-09	0.001	0.001	0.029	motif-PYSN motif-YSNT global-SDPTRPSGPYSNTGE	CASSDPTRPSGPYSNTGELFL	TRBV2-1	TRBJ2-2
S%SSYNE	0.0065	4	3	3.3e-09	0.001	0.001	0.0062	global-S%SSYNE	CASSLSSYNEQFF	TRBV27-1	TRBJ2-1
S%SSYNE	0.0065	4	3	3.3e-09	0.001	0.001	0.0062	global-S%SSYNE	CASSFSSYNEQFF	TRBV27-1	TRBJ2-1
S%SSYNE	0.0065	4	3	3.3e-09	0.001	0.001	0.0062	global-S%SSYNE	CAISVSSYNEQFF	TRBV10-3	TRBJ2-1
S%SSYNE	0.0065	4	3	3.3e-09	0.001	0.001	0.0062	global-S%SSYNE	CAISVSSYNEQFF	TRBV10-3	TRBJ2-1
S%RPYNE	0.008	2	2	2.9e-08	0.001	0.001	0.029	global-S%RPYNE	CASSLRPYNEQFF	TRBV27-1	TRBJ2-1
S%RPYNE	0.008	2	2	2.9e-08	0.001	0.001	0.029	global-S%RPYNE	CASSYRPYNEQFF	TRBV27-1	TRBJ2-1
SL%YSNQP	0.008	2	2	8.5e-09	0.001	0.001	0.029	global-SL%YSNQP	CASSLGYSNQPQHF	TRBV28-1	TRBJ1-5
SL%YSNQP	0.008	2	2	8.5e-09	0.001	0.001	0.029	global-SL%YSNQP	CASSLVYSNQPQHF	TRBV28-1	TRBJ1-5
SL%GMNTE	0.008	2	2	5.2e-07	0.058	0.001	0.029	global-SL%GMNTE	CASSLDGMNTEAFF	TRBV9-1	TRBJ1-1
SL%GMNTE	0.008	2	2	5.2e-07	0.058	0.001	0.029	global-SL%GMNTE	CASSLAGMNTEAFF	TRBV27-1	TRBJ1-1
SP%GE	0.008	1	2	1.5e-06	0.052	0.001	0.029	global-SP%GE	CASSPDGELFF	TRBV9-1	TRBJ2-2
SP%GE	0.008	1	2	1.5e-06	0.052	0.001	0.029	global-SP%GE	CASSPQGEAFF	TRBV10-2	TRBJ1-1
SM%TE	0.008	2	2	9.6e-09	0.001	0.001	0.029	global-SM%TE	CASSMNTEAFF	TRBV19-1	TRBJ1-1
SM%TE	0.008	2	2	9.6e-09	0.001	0.001	0.029	global-SM%TE	CASSMRTEAFF	TRBV19-1	TRBJ1-1
SQ%GGE	0.008	1	2	1.7e-06	00:06:00	0.001	0.029	global-SQ%GGE	CASSQDGGELFF	TRBV4-2	TRBJ2-2
SQ%GGE	0.008	1	2	1.7e-06	00:06:00	0.001	0.029	global-SQ%GGE	CASSQRGGELFF	TRBV4-1	TRBJ2-2
SLGLS%P	0.008	2	2	5.5e-07	0.057	0.001	0.029	global-SLGLS%P	CASSLGLSSPLHF	TRBV12	TRBJ1-6
SLGLS%P	0.008	2	2	5.5e-07	0.057	0.001	0.029	global-SLGLS%P	CASSLGLSQPQHF	TRBV11-2	TRBJ1-5
SLAGG%DT	0.008	1	2	1.9e-06	0.064	0.001	0.029	global-SLAGG%DT	CASSLAGGADTQYF	TRBV12	TRBJ2-3
SLAGG%DT	0.008	1	2	1.9e-06	0.064	0.001	0.029	global-SLAGG%DT	CATSLAGGVDTQYF	TRBV24	TRBJ2-3
S%TRSYE	0.008	1	2	2.9e-08	0.001	0.001	0.029	global-S%TRSYE	CASSFTRSYEQYF	TRBV6	TRBJ2-7
S%TRSYE	0.008	1	2	2.9e-08	0.001	0.001	0.029	global-S%TRSYE	CASSSTRSYEQYF	TRBV6	TRBJ2-7
S%TDT	0.0083	4	3	2.5e-08	0.016	0.001	0.0062	global-S%TDT	CASSYTDTQYF	TRBV4-1	TRBJ2-3
S%TDT	0.0083	4	3	2.5e-08	0.016	0.001	0.0062	global-S%TDT	CASSDTDTQYF	TRBV10-2	TRBJ2-3
S%TDT	0.0083	4	3	2.5e-08	0.016	0.001	0.0062	global-S%TDT	CASSFTDTQYF	TRBV5-4	TRBJ2-3
S%TDT	0.0083	4	3	2.5e-08	0.016	0.001	0.0062	global-S%TDT	CASSFTDTQYF	TRBV5-4	TRBJ2-3
S%GRDE	00:01:00	2	2	2e-06	00:07:00	0.001	0.029	global-S%GRDE	CASSSGRDEQYF	TRBV13-1	TRBJ2-7
S%GRDE	00:01:00	2	2	2e-06	00:07:00	0.001	0.029	global-S%GRDE	CASSLGRDEQYF	TRBV11-2	TRBJ2-7
SPTG%E	00:01:00	2	2	2.9e-06	0.098	0.001	0.029	global-SPTG%E	CAWSPTGDEQYF	TRBV30-1	TRBJ2-7
SPTG%E	00:01:00	2	2	2.9e-06	0.098	0.001	0.029	global-SPTG%E	CAWSPTGDEQYF	TRBV30-1	TRBJ2-7
SPTG%E	00:01:00	2	2	2.9e-06	0.098	0.001	0.029	global-SPTG%E	CASSPTGVEQYF	TRBV27-1	TRBJ2-7
SLA%NYG	00:01:00	2	2	1.4e-06	0.049	0.001	0.029	global-SLA%NYG	CASSLANNYGYTF	TRBV7-6	TRBJ1-2
SLA%NYG	00:01:00	2	2	1.4e-06	0.049	0.001	0.029	global-SLA%NYG	CASSLAGNYGYTF	TRBV5-6	TRBJ1-2
S%GLAGGNE	00:01:00	1	2	4.1e-07	0.052	0.001	0.029	global-S%GLAGGNE	CASSEGLAGGNEQFF	TRBV9-1	TRBJ2-1
S%GLAGGNE	00:01:00	1	2	4.1e-07	0.052	0.001	0.029	global-S%GLAGGNE	CASSDGLAGGNEQFF	TRBV6-4	TRBJ2-1
SL%SGE	00:01:00	2	3	9.6e-07	00:16:00	0.001	0.0062	global-SL%SGE	CASSLESGELFF	TRBV5-5	TRBJ2-2
SL%SGE	00:01:00	2	3	9.6e-07	00:16:00	0.001	0.0062	global-SL%SGE	CASSLWSGEAFF	TRBV7-8	TRBJ1-1
SL%SGE	00:01:00	2	3	9.6e-07	00:16:00	0.001	0.0062	global-SL%SGE	CATSLGSGELFF	TRBV24	TRBJ2-2
SIGG%NE	00:01:00	3	2	2.9e-08	0.001	0.001	0.029	global-SIGG%NE	CASSIGGENEQFF	TRBV19-1	TRBJ2-1
SIGG%NE	00:01:00	3	2	2.9e-08	0.001	0.001	0.029	global-SIGG%NE	CASSIGGVNEQFF	TRBV19-1	TRBJ2-1
SIGG%NE	00:01:00	3	2	2.9e-08	0.001	0.001	0.029	global-SIGG%NE	CASSIGGVNEQFF	TRBV19-1	TRBJ2-1
S%RGTE	00:01:00	2	2	1.6e-06	0.055	0.001	0.029	global-S%RGTE	CASSVRGTEAFF	TRBV12	TRBJ1-1
S%RGTE	00:01:00	2	2	1.6e-06	0.055	0.001	0.029	global-S%RGTE	CASSFRGTEAFF	TRBV27-1	TRBJ1-1
S%GQGSYE	00:01:00	2	2	1.5e-06	0.052	0.001	0.029	global-S%GQGSYE	CASSPGQGSYEQYF	TRBV6-5	TRBJ2-7
S%GQGSYE	00:01:00	2	2	1.5e-06	0.052	0.001	0.029	global-S%GQGSYE	CASSTGQGSYEQYF	TRBV28-1	TRBJ2-7
SLSGGA%DT	00:01:00	2	2	1.5e-06	0.053	0.001	0.029	global-SLSGGA%DT	CASSLSGGAADTQYF	TRBV19-1	TRBJ2-3
SLSGGA%DT	00:01:00	2	2	1.5e-06	0.053	0.001	0.029	global-SLSGGA%DT	CASSLSGGARDTQYF	TRBV2-1	TRBJ2-3
QLM	0.011	2	2	0.0002	0.046	00:15:00	0.029	motif-MKN motif-QLM motif-LMKN motif-LMK motif-QLMK	CASSRRWGWQLMKNCFL	TRBV11-3	TRBJ1-4
QLM	0.011	2	2	0.0002	0.046	00:15:00	0.029	motif-MKN motif-QLM motif-LMKN motif-LMK motif-QLMK	CAWRNGELQLMKNCFL	TRBV30-1	TRBJ1-4
S%GQE	0.013	2	2	1.6e-07	0.046	0.001	0.029	global-S%GQE	CASSPGQEAFF	TRBV4-1	TRBJ1-1
S%GQE	0.013	2	2	1.6e-07	0.046	0.001	0.029	global-S%GQE	CASSFGQEQYF	TRBV6	TRBJ2-7
S%TVNTE	0.013	2	2	5.3e-07	0.088	0.001	0.029	global-S%TVNTE	CASSVTVNTEAFF	TRBV2-1	TRBJ1-1
S%TVNTE	0.013	2	2	5.3e-07	0.088	0.001	0.029	global-S%TVNTE	CAWSKTVNTEAFF	TRBV30-1	TRBJ1-1
S%TVNTE	0.013	2	2	5.3e-07	0.088	0.001	0.029	global-S%TVNTE	CAWSKTVNTEAFF	TRBV30-1	TRBJ1-1
S%GNTE	0.013	4	3	2.3e-08	0.029	0.001	0.0062	global-S%GNTE	CASSQGNTEAFF	TRBV10-2	TRBJ1-1
S%GNTE	0.013	4	3	2.3e-08	0.029	0.001	0.0062	global-S%GNTE	CASSQGNTEAFF	TRBV10-2	TRBJ1-1
S%GNTE	0.013	4	3	2.3e-08	0.029	0.001	0.0062	global-S%GNTE	CASSQGNTEAFF	TRBV10-2	TRBJ1-1
S%GNTE	0.013	4	3	2.3e-08	0.029	0.001	0.0062	global-S%GNTE	CASSTGNTEAFF	TRBV19-1	TRBJ1-1
S%GNTE	0.013	4	3	2.3e-08	0.029	0.001	0.0062	global-S%GNTE	CAWSQGNTEAFF	TRBV30-1	TRBJ1-1
S%GGGYG	0.013	2	2	1.5e-06	0.051	0.001	0.029	global-S%GGGYG	CASSRGGGYGYTF	TRBV27-1	TRBJ1-2
S%GGGYG	0.013	2	2	1.5e-06	0.051	0.001	0.029	global-S%GGGYG	CASSVGGGYGYTF	TRBV9-1	TRBJ1-2
S%GVNTE	0.013	3	2	2.2e-06	00:17:00	0.001	0.029	global-S%GVNTE	CASSYGVNTEAFF	TRBV25-1	TRBJ1-1
S%GVNTE	0.013	3	2	2.2e-06	00:17:00	0.001	0.029	global-S%GVNTE	CASSLGVNTEAFF	TRBV7-8	TRBJ1-1
S%GVNTE	0.013	3	2	2.2e-06	00:17:00	0.001	0.029	global-S%GVNTE	CASSLGVNTEAFF	TRBV27-1	TRBJ1-1
S%GLDE	0.013	2	2	1.1e-06	0.039	0.001	0.029	global-S%GLDE	CASSWGLDEQFF	TRBV6	TRBJ2-1
S%GLDE	0.013	2	2	1.1e-06	0.039	0.001	0.029	global-S%GLDE	CASSLGLDEQFF	TRBV7-9	TRBJ2-1
SP%SYE	0.013	2	2	1.5e-06	0.051	0.001	0.029	global-SP%SYE	CASSPFSYEQYF	TRBV11-2	TRBJ2-7
SP%SYE	0.013	2	2	1.5e-06	0.051	0.001	0.029	global-SP%SYE	CASSPPSYEQYV	TRBV27-1	TRBJ2-7
SL%TGE	0.014	3	3	1.2e-07	00:02:00	0.001	0.0062	global-SL%TGE	CASSLGTGELFF	TRBV27-1	TRBJ2-2
SL%TGE	0.014	3	3	1.2e-07	00:02:00	0.001	0.0062	global-SL%TGE	CASSLGTGELFF	TRBV27-1	TRBJ2-2
SL%TGE	0.014	3	3	1.2e-07	00:02:00	0.001	0.0062	global-SL%TGE	CASSLDTGEQFF	TRBV5-1	TRBJ2-1
SL%TGE	0.014	3	3	1.2e-07	00:02:00	0.001	0.0062	global-SL%TGE	CASSLVTGELFF	TRBV7-6	TRBJ2-2
LTM	0.014	2	2	5.3e-07	0.057	0.001	0.029	motif-LTM motif-LLTM	CASSLTGGWTGELLTMATPS	TRBV7-3	TRBJ1-2
LTM	0.014	2	2	5.3e-07	0.057	0.001	0.029	motif-LTM motif-LLTM	CASSQSGQGPRKLLTMSSSS	TRBV23-1	TRBJ2-1
%YNE	0.015	2	2	3.8e-09	0.003	0.001	0.029	global-%YNE	CSSGYNEQFF	TRBV29-1	TRBJ2-1
%YNE	0.015	2	2	3.8e-09	0.003	0.001	0.029	global-%YNE	CSSLYNEQFF	TRBV20-1	TRBJ2-1
%YNE	0.015	2	2	3.8e-09	0.003	0.001	0.029	global-%YNE	CSSLYNEQFF	TRBV20-1	TRBJ2-1
SLT%NTE	0.015	3	2	5.8e-07	00:02:00	0.001	0.029	global-SLT%NTE	CASSLTGNTEAFF	TRBV5-1	TRBJ1-1
SLT%NTE	0.015	3	2	5.8e-07	00:02:00	0.001	0.029	global-SLT%NTE	CASSLTGNTEAFF	TRBV4-1	TRBJ1-1
SLT%NTE	0.015	3	2	5.8e-07	00:02:00	0.001	0.029	global-SLT%NTE	CASSLTLNTEAFF	TRBV12	TRBJ1-1
SLT%NTE	0.015	3	2	5.8e-07	00:02:00	0.001	0.029	global-SLT%NTE	CASSLTLNTEAFF	TRBV12	TRBJ1-1
S%AGGTDT	0.015	2	2	1.4e-06	0.049	0.001	0.029	global-S%AGGTDT	CASSDAGGTDTQYF	TRBV6-4	TRBJ2-3
S%AGGTDT	0.015	2	2	1.4e-06	0.049	0.001	0.029	global-S%AGGTDT	CASSYAGGTDTQYF	TRBV6	TRBJ2-3
SLG%DYE	0.015	2	2	1.8e-06	0.061	0.001	0.029	global-SLG%DYE	CASSLGGDYEQYF	TRBV5-1	TRBJ2-7
SLG%DYE	0.015	2	2	1.8e-06	0.061	0.001	0.029	global-SLG%DYE	CASSLGTDYEQYF	TRBV7-3	TRBJ2-7
SL%ET	0.015	4	3	9.3e-08	0.015	0.001	0.0062	global-SL%ET	CASSLSETQYF	TRBV5-6	TRBJ2-5
SL%ET	0.015	4	3	9.3e-08	0.015	0.001	0.0062	global-SL%ET	CASSLGETQYF	TRBV7-6	TRBJ2-5
SL%ET	0.015	4	3	9.3e-08	0.015	0.001	0.0062	global-SL%ET	CASSLGETQYF	TRBV7-6	TRBJ2-5
SL%ET	0.015	4	3	9.3e-08	0.015	0.001	0.0062	global-SL%ET	CASSLGETQYF	TRBV5-6	TRBJ2-5
SL%ET	0.015	4	3	9.3e-08	0.015	0.001	0.0062	global-SL%ET	CASSLGETQYF	TRBV27-1	TRBJ2-5
SL%ET	0.015	4	3	9.3e-08	0.015	0.001	0.0062	global-SL%ET	CASSLTETQYF	TRBV28-1	TRBJ2-5
SY%SYNE	0.015	2	2	1.3e-06	0.046	0.001	0.029	global-SY%SYNE	CASSYRSYNEQFF	TRBV14-1	TRBJ2-1
SY%SYNE	0.015	2	2	1.3e-06	0.046	0.001	0.029	global-SY%SYNE	CASSYESYNEQFF	TRBV6-6	TRBJ2-1
SL%GLNTE	0.015	2	2	1.7e-06	0.059	0.001	0.029	global-SL%GLNTE	CASSLGGLNTEAFF	TRBV7-9	TRBJ1-1
SL%GLNTE	0.015	2	2	1.7e-06	0.059	0.001	0.029	global-SL%GLNTE	CASSLAGLNTEAFF	TRBV5-4	TRBJ1-1
SLA%GSYNE	0.015	2	2	1.8e-06	0.063	0.001	0.029	global-SLA%GSYNE	CASSLAGGSYNEQFF	TRBV5-1	TRBJ2-1
SLA%GSYNE	0.015	2	2	1.8e-06	0.063	0.001	0.029	global-SLA%GSYNE	CASSLAHGSYNEQFF	TRBV7	TRBJ2-1
SPTG%YG	0.018	2	2	1.6e-07	00:05:00	0.001	0.029	global-SPTG%YG	CASSPTGPYGYTF	TRBV10-1	TRBJ1-2
SPTG%YG	0.018	2	2	1.6e-07	00:05:00	0.001	0.029	global-SPTG%YG	CASSPTGVYGYTF	TRBV27-1	TRBJ1-2
G%GTE	0.018	2	2	5.3e-07	0.055	0.001	0.029	global-G%GTE	CAGGVGTEAFF	TRBV6	TRBJ1-1
G%GTE	0.018	2	2	5.3e-07	0.055	0.001	0.029	global-G%GTE	CASGRGTEAFF	TRBV11-2	TRBJ1-1
SF%GNE	0.018	3	2	2.9e-08	0.001	0.001	0.029	global-SF%GNE	CASSFFGNEQFF	TRBV27-1	TRBJ2-1
SF%GNE	0.018	3	2	2.9e-08	0.001	0.001	0.029	global-SF%GNE	CASSFFGNEQFF	TRBV27-1	TRBJ2-1
SF%GNE	0.018	3	2	2.9e-08	0.001	0.001	0.029	global-SF%GNE	CASSFFGNEQFF	TRBV27-1	TRBJ2-1
SF%GNE	0.018	3	2	2.9e-08	0.001	0.001	0.029	global-SF%GNE	CASSFPGNEQFF	TRBV27-1	TRBJ2-1
SQG%E	00:02:00	3	3	3.8e-07	00:14:00	0.001	0.0062	global-SQG%E	CASSQGYEQFF	TRBV4-3	TRBJ2-1
SQG%E	00:02:00	3	3	3.8e-07	00:14:00	0.001	0.0062	global-SQG%E	CASSQGPEQYF	TRBV3	TRBJ2-7
SQG%E	00:02:00	3	3	3.8e-07	00:14:00	0.001	0.0062	global-SQG%E	CASSQGGEAFF	TRBV4-1	TRBJ1-1
S%GYE	0.021	4	4	6.9e-07	00:29:00	0.001	0.0023	global-S%GYE	CASSQGYEQFF	TRBV4-3	TRBJ2-1
S%GYE	0.021	4	4	6.9e-07	00:29:00	0.001	0.0023	global-S%GYE	CAWSVGYEQYF	TRBV30-1	TRBJ2-7
S%GYE	0.021	4	4	6.9e-07	00:29:00	0.001	0.0023	global-S%GYE	CASSEGYEQYF	TRBV9-1	TRBJ2-7
S%GYE	0.021	4	4	6.9e-07	00:29:00	0.001	0.0023	global-S%GYE	CASSYGYEQYF	TRBV6	TRBJ2-7
SL%GQET	0.021	1	2	2.9e-08	0.001	0.001	0.029	global-SL%GQET	CASSLPGQETQYF	TRBV5-1	TRBJ2-5
SL%GQET	0.021	1	2	2.9e-08	0.001	0.001	0.029	global-SL%GQET	CASSLSGQETQYF	TRBV5-1	TRBJ2-5
SRG%	0.021	1	2	2.9e-08	0.001	0.001	0.029	global-SRG%	CASSRGGLFF	TRBV19-1	TRBJ1-4
SRG%	0.021	1	2	2.9e-08	0.001	0.001	0.029	global-SRG%	CASSRGDCFL	TRBV19-1	TRBJ1-4
%GGSSYNE	0.021	2	2	1.3e-06	0.044	0.001	0.029	global-%GGSSYNE	CASAGGSSYNEQFF	TRBV6	TRBJ2-1
%GGSSYNE	0.021	2	2	1.3e-06	0.044	0.001	0.029	global-%GGSSYNE	CASGGGSSYNEQFF	TRBV19-1	TRBJ2-1
S%GSSYE	0.023	3	3	1.1e-06	00:17:00	0.001	0.0062	global-S%GSSYE	CASSRGSSYEQYV	TRBV6	TRBJ2-7
S%GSSYE	0.023	3	3	1.1e-06	00:17:00	0.001	0.0062	global-S%GSSYE	CASSRGSSYEQYF	TRBV7-8	TRBJ2-7
S%GSSYE	0.023	3	3	1.1e-06	00:17:00	0.001	0.0062	global-S%GSSYE	CASSLGSSYEQYF	TRBV12	TRBJ2-7
%GDE	0.024	2	2	6e-07	0.064	0.001	0.029	global-%GDE	CASSGDEQFF	TRBV6-1	TRBJ2-1
%GDE	0.024	2	2	6e-07	0.064	0.001	0.029	global-%GDE	CASRGDEQYF	TRBV6-5	TRBJ2-7
SLS%NE	0.024	1	2	1.4e-06	0.048	0.001	0.029	global-SLS%NE	CASSLSPNEQFF	TRBV12	TRBJ2-1
SLS%NE	0.024	1	2	1.4e-06	0.048	0.001	0.029	global-SLS%NE	CASSLSGNEQFF	TRBV27-1	TRBJ2-1
STGG%TE	0.024	2	2	5.7e-07	0.064	0.001	0.029	global-STGG%TE	CASSTGGNTEAFF	TRBV11-3	TRBJ1-1
STGG%TE	0.024	2	2	5.7e-07	0.064	0.001	0.029	global-STGG%TE	CASSTGGRTEAFF	TRBV19-1	TRBJ1-1
S%SET	0.028	1	2	1.5e-06	0.051	0.001	0.029	global-S%SET	CASSYSETQYF	TRBV6	TRBJ2-5
S%SET	0.028	1	2	1.5e-06	0.051	0.001	0.029	global-S%SET	CASSLSETQYF	TRBV5-6	TRBJ2-5
SE%GTGE	0.028	1	2	1.7e-06	0.058	0.001	0.029	global-SE%GTGE	CASSERGTGELFF	TRBV6-4	TRBJ2-2
SE%GTGE	0.028	1	2	1.7e-06	0.058	0.001	0.029	global-SE%GTGE	CASSEWGTGELFF	TRBV2-1	TRBJ2-2
SLGLAGA%E	0.028	1	2	2.9e-08	0.001	0.001	0.029	global-SLGLAGA%E	CASSLGLAGAGEQFF	TRBV7-2	TRBJ2-1
SLGLAGA%E	0.028	1	2	2.9e-08	0.001	0.001	0.029	global-SLGLAGA%E	CASSLGLAGAYEQYF	TRBV7-2	TRBJ2-7
SQ%YE	0.031	2	2	1.8e-06	0.061	0.001	0.029	global-SQ%YE	CASSQGYEQFF	TRBV4-3	TRBJ2-1
SQ%YE	0.031	2	2	1.8e-06	0.061	0.001	0.029	global-SQ%YE	CASSQAYEQYF	TRBV3	TRBJ2-7
SLWG%E	0.031	2	2	1.5e-06	0.053	0.001	0.029	global-SLWG%E	CASSLWGTEAFF	TRBV13-1	TRBJ1-1
SLWG%E	0.031	2	2	1.5e-06	0.053	0.001	0.029	global-SLWG%E	CASSLWGDEAFF	TRBV28-1	TRBJ1-1
SL%SYNE	0.031	2	2	1.8e-06	0.062	0.001	0.029	global-SL%SYNE	CASSLSSYNEQFF	TRBV27-1	TRBJ2-1
SL%SYNE	0.031	2	2	1.8e-06	0.062	0.001	0.029	global-SL%SYNE	CASSLNSYNEQFF	TRBV6-4	TRBJ2-1
SLAG%NTE	0.031	2	2	4.5e-07	0.049	0.001	0.029	global-SLAG%NTE	CASSLAGMNTEAFF	TRBV27-1	TRBJ1-1
SLAG%NTE	0.031	2	2	4.5e-07	0.049	0.001	0.029	global-SLAG%NTE	CASSLAGLNTEAFF	TRBV5-4	TRBJ1-1
SL%GGGADT	0.031	2	2	2.5e-06	0.085	0.001	0.029	global-SL%GGGADT	CASSLYGGGADTQYF	TRBV5-1	TRBJ2-3
SL%GGGADT	0.031	2	2	2.5e-06	0.085	0.001	0.029	global-SL%GGGADT	CASSLYGGGADTQYF	TRBV5-1	TRBJ2-3
SL%GGGADT	0.031	2	2	2.5e-06	0.085	0.001	0.029	global-SL%GGGADT	CASSLLGGGADTQYF	TRBV7-2	TRBJ2-3
QRP	0.034	2	2	0.00025	0.051	00:17:00	0.029	motif-QRP	CLGGQRPQIRSIL	TRBV6-5	TRBJ2-3
QRP	0.034	2	2	0.00025	0.051	00:17:00	0.029	motif-QRP	CASSPPQRPGYTEAFF	TRBV12	TRBJ1-1
S%SYNE	0.035	1	2	1.8e-06	0.063	0.001	0.029	global-S%SYNE	CASSFSYNEQFF	TRBV28-1	TRBJ2-1
S%SYNE	0.035	1	2	1.8e-06	0.063	0.001	0.029	global-S%SYNE	CATSASYNEQFF	TRBV24	TRBJ2-1
SLGQGG%E	0.035	2	2	5.1e-07	0.055	0.001	0.029	global-SLGQGG%E	CASSLGQGGAEQYV	TRBV7-8	TRBJ2-7
SLGQGG%E	0.035	2	2	5.1e-07	0.055	0.001	0.029	global-SLGQGG%E	CASSLGQGGYEQYF	TRBV5-6	TRBJ2-7
SV%GTE	0.039	2	2	5.6e-08	0.004	0.001	0.029	global-SV%GTE	CASSVRGTEAFF	TRBV12	TRBJ1-1
SV%GTE	0.039	2	2	5.6e-08	0.004	0.001	0.029	global-SV%GTE	CAISVGGTEAFF	TRBV10-3	TRBJ1-1
SV%GTE	0.039	2	2	5.6e-08	0.004	0.001	0.029	global-SV%GTE	CAISVGGTEAFF	TRBV10-3	TRBJ1-1
S%GADE	0.039	2	2	1.6e-06	0.054	0.001	0.029	global-S%GADE	CASSWGADEQFF	TRBV6	TRBJ2-1
S%GADE	0.039	2	2	1.6e-06	0.054	0.001	0.029	global-S%GADE	CASSFGADEQFF	TRBV27-1	TRBJ2-1
S%GG	0.039	2	2	1.5e-06	0.051	0.001	0.029	global-S%GG	CASSRGGLFF	TRBV19-1	TRBJ1-4
S%GG	0.039	2	2	1.5e-06	0.051	0.001	0.029	global-S%GG	CASSSGGYTF	TRBV12	TRBJ1-2
S%SYE	0.039	2	3	9e-07	00:14:00	0.001	0.0062	global-S%SYE	CASSTSYEQYV	TRBV7-9	TRBJ2-7
S%SYE	0.039	2	3	9e-07	00:14:00	0.001	0.0062	global-S%SYE	CASSSSYEQYV	TRBV10-2	TRBJ2-7
S%SYE	0.039	2	3	9e-07	00:14:00	0.001	0.0062	global-S%SYE	CASSLSYEQYF	TRBV28-1	TRBJ2-7
SLV%GE	0.043	1	2	1.7e-06	0.059	0.001	0.029	global-SLV%GE	CASSLVTGELFF	TRBV7-6	TRBJ2-2
SLV%GE	0.043	1	2	1.7e-06	0.059	0.001	0.029	global-SLV%GE	CASSLVNGEAFF	TRBV5-1	TRBJ1-1
S%NYE	0.043	4	2	2.4e-09	0.009	0.001	0.029	global-S%NYE	CASSSNYEQYF	TRBV6	TRBJ2-7
S%NYE	0.043	4	2	2.4e-09	0.009	0.001	0.029	global-S%NYE	CASSYNYEQYF	TRBV5-1	TRBJ2-7
S%NYE	0.043	4	2	2.4e-09	0.009	0.001	0.029	global-S%NYE	CASSYNYEQYF	TRBV5-1	TRBJ2-7
S%NYE	0.043	4	2	2.4e-09	0.009	0.001	0.029	global-S%NYE	CASSYNYEQYF	TRBV5-1	TRBJ2-7
S%GET	0.043	4	2	6.7e-07	0.023	0.001	0.029	global-S%GET	CASSFGETQYF	TRBV27-1	TRBJ2-5
S%GET	0.043	4	2	6.7e-07	0.023	0.001	0.029	global-S%GET	CASSLGETQYF	TRBV7-6	TRBJ2-5
S%GET	0.043	4	2	6.7e-07	0.023	0.001	0.029	global-S%GET	CASSLGETQYF	TRBV7-6	TRBJ2-5
S%GET	0.043	4	2	6.7e-07	0.023	0.001	0.029	global-S%GET	CASSLGETQYF	TRBV5-6	TRBJ2-5
S%GET	0.043	4	2	6.7e-07	0.023	0.001	0.029	global-S%GET	CASSLGETQYF	TRBV27-1	TRBJ2-5
S%AGSYE	0.043	2	2	5.1e-07	0.051	0.001	0.029	global-S%AGSYE	CASSPAGSYEQYF	TRBV7-9	TRBJ2-7
S%AGSYE	0.043	2	2	5.1e-07	0.051	0.001	0.029	global-S%AGSYE	CASSLAGSYEQYF	TRBV12	TRBJ2-7
SL%SSYE	0.043	2	2	4.7e-06	00:16:00	0.001	0.029	global-SL%SSYE	CASSLGSSYEQYF	TRBV12	TRBJ2-7
SL%SSYE	0.043	2	2	4.7e-06	00:16:00	0.001	0.029	global-SL%SSYE	CASSLESSYEQYF	TRBV7-9	TRBJ2-7
SL%SSYE	0.043	2	2	4.7e-06	00:16:00	0.001	0.029	global-SL%SSYE	CASSLESSYEQYF	TRBV28-1	TRBJ2-7
SLGT%YE	0.043	1	2	1.2e-06	00:04:00	0.001	0.029	global-SLGT%YE	CASSLGTGYEQYF	TRBV12	TRBJ2-7
SLGT%YE	0.043	1	2	1.2e-06	00:04:00	0.001	0.029	global-SLGT%YE	CASSLGTDYEQYF	TRBV7-3	TRBJ2-7
SGG%E	0.047	2	2	2.8e-06	0.096	0.001	0.029	global-SGG%E	CASSGGRELFF	TRBV19-1	TRBJ2-2
SGG%E	0.047	2	2	2.8e-06	0.096	0.001	0.029	global-SGG%E	CAISGGNEQFF	TRBV10-3	TRBJ2-1
SGG%E	0.047	2	2	2.8e-06	0.096	0.001	0.029	global-SGG%E	CAISGGNEQFF	TRBV10-3	TRBJ2-1
SPG%GSYE	0.047	2	2	1.7e-06	0.058	0.001	0.029	global-SPG%GSYE	CASSPGQGSYEQYF	TRBV6-5	TRBJ2-7
SPG%GSYE	0.047	2	2	1.7e-06	0.058	0.001	0.029	global-SPG%GSYE	CASSPGTGSYEQYF	TRBV27-1	TRBJ2-7
SS%NE	0.061	2	2	1.6e-06	0.056	0.001	0.029	global-SS%NE	CASSSYNEQFF	TRBV28-1	TRBJ2-1
SS%NE	0.061	2	2	1.6e-06	0.056	0.001	0.029	global-SS%NE	CASSSSNEQFF	TRBV7-6	TRBJ2-1
SPG%E	0.066	2	2	2.1e-07	0.061	0.001	0.029	global-SPG%E	CASSPGQEAFF	TRBV4-1	TRBJ1-1
SPG%E	0.066	2	2	2.1e-07	0.061	0.001	0.029	global-SPG%E	CASSPGTEQFF	TRBV5-4	TRBJ2-1
S%STDT	0.066	2	2	1.5e-07	00:05:00	0.001	0.029	global-S%STDT	CASSVSTDTQYF	TRBV5-6	TRBJ2-3
S%STDT	0.066	2	2	1.5e-07	00:05:00	0.001	0.029	global-S%STDT	CASSQSTDTQYF	TRBV16-1	TRBJ2-3
SY%YE	0.076	4	2	1.7e-09	0.006	0.001	0.029	global-SY%YE	CASSYNYEQYF	TRBV5-1	TRBJ2-7
SY%YE	0.076	4	2	1.7e-09	0.006	0.001	0.029	global-SY%YE	CASSYNYEQYF	TRBV5-1	TRBJ2-7
SY%YE	0.076	4	2	1.7e-09	0.006	0.001	0.029	global-SY%YE	CASSYNYEQYF	TRBV5-1	TRBJ2-7
SY%YE	0.076	4	2	1.7e-09	0.006	0.001	0.029	global-SY%YE	CASSYGYEQYF	TRBV6	TRBJ2-7
SSS%E	0.081	2	2	1.8e-06	0.062	0.001	0.029	global-SSS%E	CASSSSNEQFF	TRBV7-6	TRBJ2-1
SSS%E	0.081	2	2	1.8e-06	0.062	0.001	0.029	global-SSS%E	CASSSSYEQYV	TRBV10-2	TRBJ2-7
SL%GVE	0.091	1	2	1.5e-06	0.052	0.001	0.029	global-SL%GVE	CASSLGGVELFF	TRBV12	TRBJ2-2
SL%GVE	0.091	1	2	1.5e-06	0.052	0.001	0.029	global-SL%GVE	CASSLNGVEQYV	TRBV5-1	TRBJ2-7
S%GSGE	0.091	2	2	2.6e-06	0.089	0.001	0.029	global-S%GSGE	CASSPGSGEQYF	TRBV27-1	TRBJ2-7
S%GSGE	0.091	2	2	2.6e-06	0.089	0.001	0.029	global-S%GSGE	CASSPGSGEQYF	TRBV27-1	TRBJ2-5
S%GSGE	0.091	2	2	2.6e-06	0.089	0.001	0.029	global-S%GSGE	CATSLGSGELFF	TRBV24	TRBJ2-2
SLG%G	0.097	2	2	1.7e-06	00:06:00	0.001	0.029	global-SLG%G	CASSLGDGEYF	TRBV7-2	TRBJ2-4
SLG%G	0.097	2	2	1.7e-06	00:06:00	0.001	0.029	global-SLG%G	CASSLGIGRGV	TRBV7-9	TRBJ2
S%NTE	00:11:00	2	3	4.1e-07	00:16:00	0.001	0.0062	global-S%NTE	CASSTNTEAFF	TRBV6-5	TRBJ1-1
S%NTE	00:11:00	2	3	4.1e-07	00:16:00	0.001	0.0062	global-S%NTE	CASSMNTEAFF	TRBV19-1	TRBJ1-1
S%NTE	00:11:00	2	3	4.1e-07	00:16:00	0.001	0.0062	global-S%NTE	CAISENTEQFF	TRBV10-3	TRBJ2-1
SLGS%E	00:11:00	2	2	1.6e-06	0.055	0.001	0.029	global-SLGS%E	CASSLGSPEAFF	TRBV7-9	TRBJ1-1
SLGS%E	00:11:00	2	2	1.6e-06	0.055	0.001	0.029	global-SLGS%E	CATSLGSGELFF	TRBV24	TRBJ2-2
SVG%E	00:13:00	2	2	1.7e-06	0.059	0.001	0.029	global-SVG%E	CAISVGNEQFF	TRBV10-3	TRBJ2-1
SVG%E	00:13:00	2	2	1.7e-06	0.059	0.001	0.029	global-SVG%E	CAWSVGYEQYF	TRBV30-1	TRBJ2-7
SLG%DE	00:14:00	2	2	1.7e-06	00:06:00	0.001	0.029	global-SLG%DE	CASSLGRDEQYF	TRBV11-2	TRBJ2-7
SLG%DE	00:14:00	2	2	1.7e-06	00:06:00	0.001	0.029	global-SLG%DE	CASSLGLDEQFF	TRBV7-9	TRBJ2-1
SPGTG%YE	00:16:00	2	2	1.5e-06	0.053	0.001	0.029	global-SPGTG%YE	CASSPGTGSYEQYF	TRBV27-1	TRBJ2-7
SPGTG%YE	00:16:00	2	2	1.5e-06	0.053	0.001	0.029	global-SPGTG%YE	CASSPGTGRYEQYF	TRBV28-1	TRBJ2-7
SL%GNE	00:19:00	1	2	9.3e-07	0.032	0.001	0.029	global-SL%GNE	CASSLVGNEQFF	TRBV7-9	TRBJ2-1
SL%GNE	00:19:00	1	2	9.3e-07	0.032	0.001	0.029	global-SL%GNE	CASSLSGNEQFF	TRBV27-1	TRBJ2-1
SLA%SYE	00:19:00	2	2	8.9e-08	0.048	0.001	0.029	global-SLA%SYE	CASSLAVSYEQYF	TRBV7-8	TRBJ2-7
SLA%SYE	00:19:00	2	2	8.9e-08	0.048	0.001	0.029	global-SLA%SYE	CASSLAGSYEQYF	TRBV12	TRBJ2-7
SL%TDT	00:22:00	2	2	1.6e-06	0.055	0.001	0.029	global-SL%TDT	CASSLGTDTQYF	TRBV27-1	TRBJ2-3
SL%TDT	00:22:00	2	2	1.6e-06	0.055	0.001	0.029	global-SL%TDT	CASSLTTDTQYF	TRBV5-4	TRBJ2-3
SLG%GE	00:22:00	2	2	2.5e-06	0.087	0.001	0.029	global-SLG%GE	CATSLGSGELFF	TRBV24	TRBJ2-2
SLG%GE	00:22:00	2	2	2.5e-06	0.087	0.001	0.029	global-SLG%GE	CASSLGTGELFF	TRBV27-1	TRBJ2-2
SLG%GE	00:22:00	2	2	2.5e-06	0.087	0.001	0.029	global-SLG%GE	CASSLGTGELFF	TRBV27-1	TRBJ2-2
S%GGE	00:37:00	1	2	5e-07	0.051	0.001	0.029	global-S%GGE	CASSHGGEAFF	TRBV5-6	TRBJ1-1
S%GGE	00:37:00	1	2	5e-07	0.051	0.001	0.029	global-S%GGE	CASSQGGEAFF	TRBV4-1	TRBJ1-1
SLGG%E	00:37:00	1	2	2.9e-08	0.001	0.001	0.029	global-SLGG%E	CASSLGGVELFF	TRBV12	TRBJ2-2
SLGG%E	00:37:00	1	2	2.9e-08	0.001	0.001	0.029	global-SLGG%E	CASSLGGAEAFF	TRBV12	TRBJ1-1
single	1	2	1	9.5e-07	0.001	0.001	0.0659722	global-SQGSLGPTDT	CASSQGSLGPTDTQYF	TRBV4-3	TRBJ2-3
single	1	2	1	9.5e-07	0.001	0.001	0.0659722	global-SQGSLGPTDT	CASSQGSLGPTDTQYF	TRBV4-3	TRBJ2-3
single	1	2	1	9.5e-07	0.001	0.001	0.0659722	global-SLVGGGDSNQP	CASSLVGGGDSNQPQHF	TRBV7-2	TRBJ1-5
single	1	2	1	9.5e-07	0.001	0.001	0.0659722	global-SLVGGGDSNQP	CASSLVGGGDSNQPQHF	TRBV7-2	TRBJ1-5
single	1	2	1	9.5e-07	0.001	0.001	0.0659722	global-SIGDSSHYE	CASSIGDSSHYEQYF	TRBV19-1	TRBJ2-7
single	1	2	1	9.5e-07	0.001	0.001	0.0659722	global-SIGDSSHYE	CASSIGDSSHYEQYF	TRBV19-1	TRBJ2-7
single	1	2	1	3e-07	0.001	0.001	0.0659722	global-GLVPPTGFHAMA	CASGLVPPTGFHAMATPS	TRBV12-5	TRBJ1-2
single	1	2	1	3e-07	0.001	0.001	0.0659722	global-GLVPPTGFHAMA	CASGLVPPTGFHAMATPS	TRBV12-5	TRBJ1-2
single	1	2	1	3.2e-07	0.001	0.001	0.0659722	global-SEAQTNYYG	CASSEAQTNYYGYTF	TRBV9-1	TRBJ1-2
single	1	2	1	3.2e-07	0.001	0.001	0.0659722	global-SEAQTNYYG	CASSEAQTNYYGYTF	TRBV9-1	TRBJ1-2
single	1	1	1	1.3e-05	0.045	0.001	0.0659722	global-SRDSLE	CASSRDSLEQYF	TRBV5-6	TRBJ2-7
single	1	1	1	1.3e-05	0.045	0.001	0.0659722	global-SRDSLE	CASSRDSLEQYF	TRBV5	TRBJ2-7
single	1	1	1	9.5e-07	0.001	0.001	0.0659722	global-SKERADRAHPILR	CASSKERADRAHPILRAVR	TRBV21-1	TRBJ2-7
single	1	1	1	9.5e-07	0.001	0.001	0.0659722	global-SKERADRAHPILR	CASSKERADRAHPILRAVR	TRBV21-1	TRBJ2
single	1	2	1	1.2e-07	0.001	0.001	0.0659722	global-RVSIPRGLILSTDT	CSARVSIPRGLILSTDTQYF	TRBV20	TRBJ2-3
single	1	2	1	1.2e-07	0.001	0.001	0.0659722	global-RVSIPRGLILSTDT	CSARVSIPRGLILSTDTQYF	TRBV20	TRBJ2-3
single	1	2	1	3e-07	0.001	0.001	0.0659722	global-RTGDRVAPGS	CASRTGDRVAPGSCFL	TRBV12-2	TRBJ2-2
single	1	2	1	3e-07	0.001	0.001	0.0659722	global-RTGDRVAPGS	CASRTGDRVAPGSCFL	TRBV12-2	TRBJ2-2
single	1	2	1	3e-07	0.001	0.001	0.0659722	global-SSPGTGGTE	CATSSPGTGGTEAFF	TRBV15-1	TRBJ1-1
single	1	2	1	3e-07	0.001	0.001	0.0659722	global-SSPGTGGTE	CATSSPGTGGTEAFF	TRBV15-1	TRBJ1-1
single	1	1	1	9.5e-07	0.001	0.001	0.0659722	global-RPGQGITE	CASRPGQGITEAFF	TRBV19-1	TRBJ1-1
single	1	1	1	9.5e-07	0.001	0.001	0.0659722	global-RPGQGITE	CASRPGQGITEAFF	TRBV19-1	TRBJ1-1
single	1	2	1	1.3e-07	0.001	0.001	0.0659722	global-SWGTSGE	CASSWGTSGEQFF	TRBV28-1	TRBJ2-1
single	1	2	1	1.3e-07	0.001	0.001	0.0659722	global-SWGTSGE	CASSWGTSGEQFF	TRBV28-1	TRBJ2-1
single	1	2	1	9.5e-07	0.001	0.001	0.0659722	global-SSTEKT	CASSSTEKTQYF	TRBV27-1	TRBJ2-5
single	1	2	1	9.5e-07	0.001	0.001	0.0659722	global-SSTEKT	CASSSTEKTQYF	TRBV27-1	TRBJ2-5
single	1	2	1	3.1e-07	0.001	0.001	0.0659722	global-SVGWGTRET	CASSVGWGTRETQYF	TRBV9-1	TRBJ2-5
single	1	2	1	3.1e-07	0.001	0.001	0.0659722	global-SVGWGTRET	CASSVGWGTRETQYF	TRBV9-1	TRBJ2-5
single	1	2	1	3.2e-08	0.001	0.001	0.0659722	global-SWGLAGDE	CASSWGLAGDEQYF	TRBV5-1	TRBJ2-7
single	1	2	1	3.2e-08	0.001	0.001	0.0659722	global-SWGLAGDE	CASSWGLAGDEQYF	TRBV5-1	TRBJ2-7
single	1	3	1	1.7e-07	0.012	0.001	0.0659722	global-SQYSANYG	CASSQYSANYGYTF	TRBV4-3	TRBJ1-2
single	1	3	1	1.7e-07	0.012	0.001	0.0659722	global-SQYSANYG	CASSQYSANYGYTF	TRBV4-3	TRBJ1-2
single	1	3	1	1.7e-07	0.012	0.001	0.0659722	global-SQYSANYG	CASSQYSANYGYTF	TRBV4-1	TRBJ1-2
single	1	3	1	1.7e-07	0.012	0.001	0.0659722	global-SQYSANYG	CASSQYSANYGYTF	TRBV4-3	TRBJ1-2
single	1	2	1	2.1e-07	0.002	0.001	0.0659722	global-SQGELSYE	CASSQGELSYEQYF	TRBV5-6	TRBJ2-7
single	1	2	1	2.1e-07	0.002	0.001	0.0659722	global-SQGELSYE	CASSQGELSYEQYF	TRBV5-6	TRBJ2-7
single	1	2	1	2.1e-07	0.002	0.001	0.0659722	global-SQGELSYE	CASSQGELSYEQYF	TRBV5	TRBJ2-7
single	1	2	1	9.5e-07	0.001	0.001	0.0659722	global-SRGPQET	CASSRGPQETQYF	TRBV3	TRBJ2-5
single	1	2	1	9.5e-07	0.001	0.001	0.0659722	global-SRGPQET	CASSRGPQETQYF	TRBV3	TRBJ2-5
single	1	2	1	9.5e-07	0.001	0.001	0.0659722	global-DREDQATDT	CATDREDQATDTQYF	TRBV2-1	TRBJ2-3
single	1	2	1	9.5e-07	0.001	0.001	0.0659722	global-DREDQATDT	CATDREDQATDTQYF	TRBV2-1	TRBJ2-3
single	1	1	1	9.5e-07	0.001	0.001	0.0659722	global-SLGLVN	CASSLGLVNLGY	TRBV12	TRBJ2
single	1	1	1	9.5e-07	0.001	0.001	0.0659722	global-SLGLVN	CASSLGLVNLGY	TRBV12	TRBJ2
single	1	6	1	9.5e-10	0.001	0.001	0.0659722	global-SLDRVTE	CASSLDRVTEAFF	TRBV7-9	TRBJ1-1
single	1	6	1	9.5e-10	0.001	0.001	0.0659722	global-SLDRVTE	CASSLDRVTEAFF	TRBV11-1	TRBJ1-1
single	1	6	1	9.5e-10	0.001	0.001	0.0659722	global-SLDRVTE	CASSLDRVTEAFF	TRBV7	TRBJ1-1
single	1	6	1	9.5e-10	0.001	0.001	0.0659722	global-SLDRVTE	CASSLDRVTEAFF	TRBV7-9	TRBJ1-1
single	1	6	1	9.5e-10	0.001	0.001	0.0659722	global-SLDRVTE	CASSLDRVTEAFF	TRBV7-9	TRBJ1-1
single	1	6	1	9.5e-10	0.001	0.001	0.0659722	global-SLDRVTE	CASSLDRVTEAFF	TRBV7-9	TRBJ1-1
single	1	6	1	9.5e-10	0.001	0.001	0.0659722	global-SLDRVTE	CASSLDRVTEAFF	TRBV7	TRBJ1-1
single	1	6	1	9.5e-10	0.001	0.001	0.0659722	global-SLDRVTE	CASSLDRVTEAFF	TRBV7-9	TRBJ1-1
single	1	6	1	9.5e-10	0.001	0.001	0.0659722	global-SLDRVTE	CASSLDRVTEAFF	TRBV7	TRBJ1-1
single	1	6	1	9.5e-10	0.001	0.001	0.0659722	global-SLDRVTE	CASSLDRVTEAFF	TRBV7-5	TRBJ1-1
single	1	6	1	9.5e-10	0.001	0.001	0.0659722	global-SLDRVTE	CASSLDRVTEAFF	TRBV7-9	TRBJ1-1
single	1	2	1	9.5e-07	0.001	0.001	0.0659722	global-SPPREET	CASSPPREETQYF	TRBV5-1	TRBJ2-5
single	1	2	1	9.5e-07	0.001	0.001	0.0659722	global-SPPREET	CASSPPREETQYF	TRBV5-1	TRBJ2-5
single	1	2	1	9.5e-07	0.001	0.001	0.0659722	global-SLTWGDAYNE	CASSLTWGDAYNEQFF	TRBV3	TRBJ2-1
single	1	2	1	9.5e-07	0.001	0.001	0.0659722	global-SLTWGDAYNE	CASSLTWGDAYNEQFF	TRBV3	TRBJ2-1
single	1	1	1	9.5e-07	0.001	0.001	0.0659722	global-SFGPNRA	CASSFGPNRAVLR	TRBV5-1	TRBJ2-7
single	1	1	1	9.5e-07	0.001	0.001	0.0659722	global-SFGPNRA	CASSFGPNRAVLR	TRBV5-1	TRBJ2-5
single	1	1	1	9.5e-07	0.001	0.001	0.0659722	global-SDSTSGGDT	CASSDSTSGGDTQYF	TRBV6-4	TRBJ2-3
single	1	1	1	9.5e-07	0.001	0.001	0.0659722	global-SDSTSGGDT	CASSDSTSGGDTQYF	TRBV6-4	TRBJ2-3
single	1	1	1	9.5e-07	0.001	0.001	0.0659722	global-SPRGGSYE	CASSPRGGSYEQYF	TRBV5-5	TRBJ2-7
single	1	1	1	9.5e-07	0.001	0.001	0.0659722	global-SPRGGSYE	CASSPRGGSYEQYF	TRBV5-5	TRBJ2-5
single	1	2	1	9.5e-07	0.001	0.001	0.0659722	global-EGGRYSNQP	CASEGGRYSNQPQHF	TRBV6-1	TRBJ1-5
single	1	2	1	9.5e-07	0.001	0.001	0.0659722	global-EGGRYSNQP	CASEGGRYSNQPQHF	TRBV6-1	TRBJ1-5
single	1	1	1	9.5e-07	0.001	0.001	0.0659722	motif-SGFD global-SGFDTE	CATSGFDTEAFF	TRBV15-1	TRBJ1-1
single	1	1	1	9.5e-07	0.001	0.001	0.0659722	motif-SGFD global-SGFDTE	CATSGFDTEAFF	TRBV15-1	TRBJ1-1
single	1	2	1	9.5e-07	0.001	0.001	0.0659722	global-SFMGNGET	CASSFMGNGETQYF	TRBV27-1	TRBJ2-5
single	1	2	1	9.5e-07	0.001	0.001	0.0659722	global-SFMGNGET	CASSFMGNGETQYF	TRBV27-1	TRBJ2-5
single	1	2	1	9.5e-07	0.001	0.001	0.0659722	global-SYGDQET	CASSYGDQETQYF	TRBV27-1	TRBJ2-5
single	1	2	1	9.5e-07	0.001	0.001	0.0659722	global-SYGDQET	CASSYGDQETQYF	TRBV27-1	TRBJ2-5
single	1	2	1	9.5e-07	0.001	0.001	0.0659722	global-SYSFVPGGRQET	CASSYSFVPGGRQETQYF	TRBV6	TRBJ2-5
single	1	2	1	9.5e-07	0.001	0.001	0.0659722	global-SYSFVPGGRQET	CASSYSFVPGGRQETQYF	TRBV6	TRBJ2-5
single	1	2	1	3.1e-07	0.001	0.001	0.0659722	global-SSPRAGGALNTE	CASSSPRAGGALNTEAFF	TRBV7-9	TRBJ1-1
single	1	2	1	3.1e-07	0.001	0.001	0.0659722	global-SSPRAGGALNTE	CASSSPRAGGALNTEAFF	TRBV7-9	TRBJ1-1
single	1	2	1	9.5e-07	0.001	0.001	0.0659722	global-SPGWAGGPYQET	CASSPGWAGGPYQETQYF	TRBV6	TRBJ2-5
single	1	2	1	9.5e-07	0.001	0.001	0.0659722	global-SPGWAGGPYQET	CASSPGWAGGPYQETQYF	TRBV6	TRBJ2-5
single	1	3	1	1.8e-07	0.001	0.001	0.0659722	global-SSDRLRET	CASSSDRLRETQYF	TRBV7-8	TRBJ2-5
single	1	3	1	1.8e-07	0.001	0.001	0.0659722	global-SSDRLRET	CASSSDRLRETQYF	TRBV7-8	TRBJ2-5
single	1	3	1	1.8e-07	0.001	0.001	0.0659722	global-SSDRLRET	CASSSDRLRETQYF	TRBV7-8	TRBJ2-5
single	1	2	1	9.5e-07	0.001	0.001	0.0659722	global-SELGGLPY	CASSELGGLPYPSF	TRBV2-1	TRBJ2-4
single	1	2	1	9.5e-07	0.001	0.001	0.0659722	global-SELGGLPY	CASSELGGLPYPSF	TRBV2-1	TRBJ2-4
single	1	2	1	9.5e-07	0.001	0.001	0.0659722	global-GSTGTGGWGTE	CASGSTGTGGWGTEAFF	TRBV9-1	TRBJ1-1
single	1	2	1	9.5e-07	0.001	0.001	0.0659722	global-GSTGTGGWGTE	CASGSTGTGGWGTEAFF	TRBV9-1	TRBJ1-1
single	1	1	1	9.5e-07	0.001	0.001	0.0659722	global-SDRTGGPGQET	CASSDRTGGPGQETQYF	TRBV13-1	TRBJ2-5
single	1	1	1	9.5e-07	0.001	0.001	0.0659722	global-SDRTGGPGQET	CASSDRTGGPGQETQYF	TRBV13-1	TRBJ2-5
single	1	2	1	9.5e-07	0.001	0.001	0.0659722	global-RLARD	CSARLARDPVL	TRBV20	TRBJ2-5
single	1	2	1	9.5e-07	0.001	0.001	0.0659722	global-RLARD	CSARLARDPVL	TRBV20	TRBJ2-5
single	1	2	1	3.1e-07	0.001	0.001	0.0659722	global-SSVGGLRTDT	CASSSVGGLRTDTQYF	TRBV13-1	TRBJ2-3
single	1	2	1	3.1e-07	0.001	0.001	0.0659722	global-SSVGGLRTDT	CASSSVGGLRTDTQYF	TRBV13-1	TRBJ2-3
single	1	2	1	9.5e-07	0.001	0.001	0.0659722	global-SSRTSGGINE	CASSSRTSGGINEQFF	TRBV27-1	TRBJ2-1
single	1	2	1	9.5e-07	0.001	0.001	0.0659722	global-SSRTSGGINE	CASSSRTSGGINEQFF	TRBV27-1	TRBJ2-1
single	1	1	1	9.5e-07	0.001	0.001	0.0659722	global-SEPDRVGGNTE	CASSEPDRVGGNTEAFF	TRBV2-1	TRBJ1-1
single	1	1	1	9.5e-07	0.001	0.001	0.0659722	global-SEPDRVGGNTE	CASSEPDRVGGNTEAFF	TRBV2-1	TRBJ1-1
single	1	1	1	9.5e-07	0.001	0.001	0.0659722	global-KSGGAAYE	CASKSGGAAYEQYF	TRBV7-2	TRBJ2-7
single	1	1	1	9.5e-07	0.001	0.001	0.0659722	global-KSGGAAYE	CASKSGGAAYEQYF	TRBV7-2	TRBJ2-5
single	1	1	1	9.5e-07	0.001	0.001	0.0659722	global-SPLQGSE	CASSPLQGSEAFF	TRBV14-1	TRBJ1-1
single	1	1	1	9.5e-07	0.001	0.001	0.0659722	global-SPLQGSE	CASSPLQGSEAFF	TRBV14-1	TRBJ1-1
single	1	2	1	9.5e-07	0.001	0.001	0.0659722	global-SLTGYTDT	CASSLTGYTDTQYF	TRBV28-1	TRBJ2-3
single	1	2	1	9.5e-07	0.001	0.001	0.0659722	global-SLTGYTDT	CASSLTGYTDTQYF	TRBV28-1	TRBJ2-3
single	1	2	1	1e-07	0.001	0.001	0.0659722	global-SESSP	CASSESSPLHF	TRBV2-1	TRBJ1-6
single	1	2	1	1e-07	0.001	0.001	0.0659722	global-SESSP	CASSESSPLHF	TRBV2-1	TRBJ1-6
single	1	2	1	9.5e-07	0.001	0.001	0.0659722	global-SLGESSYNE	CASSLGESSYNEQFF	TRBV4-2	TRBJ2-1
single	1	2	1	9.5e-07	0.001	0.001	0.0659722	global-SLGESSYNE	CASSLGESSYNEQFF	TRBV4-2	TRBJ2-1
single	1	2	1	3.2e-07	0.001	0.001	0.0659722	global-SSWAESYG	CASSSWAESYGYTF	TRBV12	TRBJ1-2
single	1	2	1	3.2e-07	0.001	0.001	0.0659722	global-SSWAESYG	CASSSWAESYGYTF	TRBV12	TRBJ1-2
single	1	2	1	9.5e-07	0.001	0.001	0.0659722	global-SVDGVAASYE	CASSVDGVAASYEQYF	TRBV9-1	TRBJ2-7
single	1	2	1	9.5e-07	0.001	0.001	0.0659722	global-SVDGVAASYE	CASSVDGVAASYEQYF	TRBV9-1	TRBJ2-7
single	1	2	1	9.5e-07	0.001	0.001	0.0659722	global-SVDGVAASYE	CASSVDGVAASYEQYF	TRBV9-1	TRBJ2-5
single	1	2	1	3e-07	0.001	0.001	0.0659722	global-TPGTLRSP	CASTPGTLRSPLHF	TRBV12	TRBJ1-6
single	1	2	1	3e-07	0.001	0.001	0.0659722	global-TPGTLRSP	CASTPGTLRSPLHF	TRBV12	TRBJ1-6
single	1	2	1	9.5e-07	0.001	0.001	0.0659722	global-SSSDGLWYG	CASSSSDGLWYGYTF	TRBV5-4	TRBJ1-2
single	1	2	1	9.5e-07	0.001	0.001	0.0659722	global-SSSDGLWYG	CASSSSDGLWYGYTF	TRBV5-4	TRBJ1-2
single	1	2	1	2.8e-07	0.001	0.001	0.0659722	global-ATGKSGANV	CASATGKSGANVLTF	TRBV12	TRBJ2-6
single	1	2	1	2.8e-07	0.001	0.001	0.0659722	global-ATGKSGANV	CASATGKSGANVLTF	TRBV12	TRBJ2-6
single	1	2	1	9.5e-07	0.001	0.001	0.0659722	global-SLEFGPNTE	CASSLEFGPNTEAFF	TRBV11-2	TRBJ1-1
single	1	2	1	9.5e-07	0.001	0.001	0.0659722	global-SLEFGPNTE	CASSLEFGPNTEAFF	TRBV11-2	TRBJ1-1
single	1	3	1	6.3e-08	0.001	0.001	0.0659722	global-SLRGGLG	RASSLRGGLGAVR	TRBV7-3	TRBJ2-7
single	1	3	1	6.3e-08	0.001	0.001	0.0659722	global-SLRGGLG	RASSLRGGLGAVR	TRBV7-3	TRBJ2-7
single	1	3	1	6.3e-08	0.001	0.001	0.0659722	global-SLRGGLG	RASSLRGGLGAVR	TRBV7-3	TRBJ2-7
single	1	3	1	4.8e-08	0.001	0.001	0.0659722	global-SPTAYEK	CASSPTAYEKLFF	TRBV7-6	TRBJ1-4
single	1	3	1	4.8e-08	0.001	0.001	0.0659722	global-SPTAYEK	CASSPTAYEKLFF	TRBV7-6	TRBJ1-4
single	1	3	1	4.8e-08	0.001	0.001	0.0659722	global-SPTAYEK	CASSPTAYEKLFF	TRBV7-6	TRBJ1-4
single	1	2	1	3.1e-07	0.001	0.001	0.0659722	global-SLGASNPYE	CASSLGASNPYEQYF	TRBV5-5	TRBJ2-7
single	1	2	1	3.1e-07	0.001	0.001	0.0659722	global-SLGASNPYE	CASSLGASNPYEQYF	TRBV5-5	TRBJ2-7
single	1	1	1	5.5e-05	0.058	0.001	0.0659722	global-SFRPPEFTP	CASSFRPPEFTPPLW	TRBV6-5	TRBJ1-6
single	1	1	1	5.5e-05	0.058	0.001	0.0659722	global-SFRPPEFTP	CASSFRPPEFTPPLW	TRBV6	TRBJ1-6
single	1	2	1	9.5e-07	0.001	0.001	0.0659722	global-MDSGNT	CAWMDSGNTIYF	TRBV30-1	TRBJ1-3
single	1	2	1	9.5e-07	0.001	0.001	0.0659722	global-MDSGNT	CAWMDSGNTIYF	TRBV30-1	TRBJ1-3
single	1	2	1	9.5e-07	0.001	0.001	0.0659722	global-SQAGGESFHP	CASSQAGGESFHPSTL	TRBV23-1	TRBJ1-6
[truncated: 440 more rows]

## Sheet: PR1 TCRGP1
Supplementary Table 4: Predicted T-cell specificities against common viruses with TCRGP
barcode	v	cdr3aa	clonotype_name	CMV_p65_IPS	CMV_p65_NLV	CMV_p65_TPR	EBV_BMLF1_GLC	EBV_BZLF1_RAF	EBV_BRLF1_YVL	InfA_M1_GIL	InfA_HA_PKY	HSV2_VP22_RPR	pred_epitope	n_pred_epitopes	target
AAACCTGAGCATGGCA_1_1_1_1_1_1_1	TRBV7-9	CASSGRQGSTDTQYF	CASSGRQGSTDTQYF	0	0	0	0	0	4.33264	0	0	0	EBV_BRLF1_YVL	1	anti-viral
AAACCTGGTATATGGA_1_1_1_1_1_1_1	TRBV5-1	CASSRGGLRTAGELFF	CASSRGGLRTAGELFF	0	0	0	0.384722	0	0	0	0	0	EBV_BMLF1_GLC	1	anti-viral
AAACGGGCATCTATGG_1_1_1_1_1_1_1	TRBV5-4	CASSSPTGGEETQYF	CASSSPTGGEETQYF	0	0	0	0	0	4.41597	0	0	0	EBV_BRLF1_YVL	1	anti-viral
AAAGATGAGCCACGCT_1_1_1_1_1_1_1	TRBV28	CASSLTGGGPYEQYF	CASSLTGGGPYEQYF	0	4.27708	0	0	0	0	0	0	0	CMV_p65_NLV	1	anti-viral
AAAGATGCAAAGCAAT_1_1_1_1_1_1_1	TRBV7-9	CASSRGSSYEQYV	CASSRGSSYEQYV	0	0	0	0	0	0	4.88819	0	0	InfA_M1_GIL	1	anti-viral
AAAGATGGTTGGTTTG_1_1_1_1_1_1_1	TRBV15	CATSEGARDTQYF	CATSEGARDTQYF	0	0	0	0	0	0	0	0	4.01736	HSV2_VP22_RPR	1	anti-viral
AAAGATGTCACTTACT_1_1_1_1_1_1_1	TRBV7-2	CASSLAGNYGYTF	CASSLAGNYGYTF	0	0	0	0	0	0	3.95972	0	0	InfA_M1_GIL	1	anti-viral
AAAGCAACAAGTTGTC_1_1_1_1_1_1_1	TRBV20-1	CSARQGANVLTF	CSARQGANVLTF	0	0	0	4.06736	0	0	0	0	0	EBV_BMLF1_GLC	1	anti-viral
AAAGCAAGTACACCGC_1_1_1_1_1_1_1	TRBV10-3	CATRDSTDTQYF	CATRDSTDTQYF	0	0	0	0	0	0	0	0	0.486806	HSV2_VP22_RPR	1	anti-viral
AAAGCAAGTTGCGCAC_1_1_1_1_1_1_1	TRBV28	CASSLMGTDTQYF	CASSLMGTDTQYF	0	0	0	0	0	0	0	0	4.02847	HSV2_VP22_RPR	1	anti-viral
AAAGCAATCCGAAGAG_1_1_1_1_1_1_1	TRBV3-1	CASSQVFGQAYEQYF	CASSQVFGQAYEQYF	0	0	0	0	0	3.83542	0	0	0	EBV_BRLF1_YVL	1	anti-viral
AAAGCAATCGGCTTGG_1_1_1_1_1_1_1	TRBV18	CASSPLGITGGTEAFF	CASSPLGITGGTEAFF	0	4.42569	0	0	0	0	0	0	0	CMV_p65_NLV	1	anti-viral
AAAGTAGAGATCGATA_1_1_1_1_1_1_1	TRBV7-9	CASSLVHYEQYF	CASSLVHYEQYF	0	0	0	0	0	0	3.77569	0	0	InfA_M1_GIL	1	anti-viral
AAAGTAGAGTATTGGA_1_1_1_1_1_1_1	TRBV9	CASRSPGQGNSPLHF	CASRSPGQGNSPLHF	0	0	0	0	4.72847	0	0	0	0	EBV_BZLF1_RAF	1	anti-viral
AAAGTAGCAGACGCAA_1_1_1_1_1_1_1	TRBV6-1	CASSEGQPQHF	CASSEGQPQHF	0	0	0	0	0	0	4.21458	0	0	InfA_M1_GIL	1	anti-viral
AAAGTAGCATGGAATA_1_1_1_1_1_1_1	TRBV5-1	CASSSPSDTGGPYYGYTF	CASSSPSDTGGPYYGYTF	0	0	0	0	0	0	4.01736	0	0	InfA_M1_GIL	1	anti-viral
AAATGCCAGCGTTGCC_1_1_1_1_1_1_1	TRBV6-5	CASSYFGGPGAFF	CASSYFGGPGAFF	0	0	0	0	0	0	4.76042	0	0	InfA_M1_GIL	1	anti-viral
AAATGCCGTCCCTTGT_1_1_1_1_1_1_1	TRBV3-1	CASSHLPQGARTEAFF	CASSHLPQGARTEAFF	0	0	5.20417	0	0	0	0	0	0	CMV_p65_TPR	1	anti-viral
AACACGTGTCGACTAT_1_1_1_1_1_1_1	TRBV5-4	CASSLASENIQYF	CASSLASENIQYF	0	0	0	0	0	0	4.28889	0	0	InfA_M1_GIL	1	anti-viral
AACACGTGTGAAAGAG_1_1_1_1_1_1_1	TRBV2	CASTEQGSNQPQHF	CASTEQGSNQPQHF	0	0	0	0	0	3.90625	0	0	0	EBV_BRLF1_YVL	1	anti-viral
AACACGTTCACAATGC_1_1_1_1_1_1_1	TRBV5-1	CASSLTGEAEAFF	CASSLTGEAEAFF	3.92708	0	0	0	0	0	0	0	0	CMV_p65_IPS	1	anti-viral
AACACGTTCTCTTGAT_1_1_1_1_1_1_1	TRBV28	CASSLSFGGGWTQYF	CASSLSFGGGWTQYF	0	0	0	0	0	4.36528	0	0	0	EBV_BRLF1_YVL	1	anti-viral
AACCATGTCTTTCCTC_1_1_1_1_1_1_1	TRBV28	CASSLSSGGYTF	CASSLSSGGYTF	0	0	0	0	0	0	3.93264	0	0	InfA_M1_GIL	1	anti-viral
AACCGCGAGACCTAGG_1_1_1_1_1_1_1	TRBV6-1	CASSEGWGAYQPQHF	CASSEGWGAYQPQHF	0	0	0	0	0	0.4125	0	0	0	EBV_BRLF1_YVL	1	anti-viral
AACCGCGGTCTCCACT_1_1_1_1_1_1_1	TRBV19	CASSSRWGQPQHF	CASSSRWGQPQHF	0	0	0	0	0	0	0.573611	0	0	InfA_M1_GIL	1	anti-viral
AACTCAGAGAGTGAGA_1_1_1_1_1_1_1	TRBV28	CASSLGTDLGLFF	CASSLGTDLGLFF	3.98542	0	0	0	0	0	0	0	0	CMV_p65_IPS	1	anti-viral
AACTCAGCAATGGAAT_1_1_1_1_1_1_1	TRBV20-1	CSASTRSANYGYTF	CSASTRSANYGYTF	0	0	0	0	0	0	0.478472	0	0	InfA_M1_GIL	1	anti-viral
AACTCAGTCCATGCTC_1_1_1_1_1_1_1	TRBV7-2	CASSIGQVISGNTIYF	CASSIGQVISGNTIYF	0	0	0	0	0	0.382639	0	0	0	EBV_BRLF1_YVL	1	anti-viral
AACTCCCAGCTGTCTA_1_1_1_1_1_1_1	TRBV20-1	CSAQADGYNEQFF	CSAQADGYNEQFF	0	0	0	3.51597	0	0	0	0	0	EBV_BMLF1_GLC	1	anti-viral
AACTCCCCATAGACTC_1_1_1_1_1_1_1	TRBV11-2	CASSFRAGVAEQYF	CASSFRAGVAEQYF	0	0	0	0	0	0	3.84375	0	0	InfA_M1_GIL	1	anti-viral
AACTCCCTCCAGAGGA_1_1_1_1_1_1_1	TRBV27	CASSLSTRDFYNSPLHF	CASSLSTRDFYNSPLHF	0	0	0.565972	0	0	0	0	0	0	CMV_p65_TPR	1	anti-viral
AACTCTTAGCTACCGC_1_1_1_1_1_1_1	TRBV3-1	CASSQGERILGERFF	CASSQGERILGERFF	0	0	0	4.30069	0	0	0	0	0	EBV_BMLF1_GLC	1	anti-viral
AACTCTTAGGAACTGC_1_1_1_1_1_1_1	TRBV12-3	CASSRTGVGNQPQHF	CASSRTGVGNQPQHF	0	0	0	0	5.02917	0	0	0	0	EBV_BZLF1_RAF	1	anti-viral
AACTCTTTCATCTGCC_1_1_1_1_1_1_1	TRBV20-1	CSASMAGTEQFF	CSASMAGTEQFF	0	0	0	4.54931	0	0	0	0	0	EBV_BMLF1_GLC	1	anti-viral
AACTGGTGTCAAAGAT_1_1_1_1_1_1_1	TRBV5-4	CASSLDRGLGETQYF	CASSLDRGLGETQYF	0	0	0	0	0	3.92639	0	0	0	EBV_BRLF1_YVL	1	anti-viral
AACTTTCGTTCAGACT_1_1_1_1_1_1_1	TRBV3-1	CASSLGTGGQPQHF	CASSLGTGGQPQHF	4.09306	0	0	0	0	0	0	0	0	CMV_p65_IPS	1	anti-viral
AAGACCTGTAAACGCG_1_1_1_1_1_1_1	TRBV12-3	CASSKDREGEKLFF	CASSKDREGEKLFF	0.393056	0	0	0	0	0	0	0	0	CMV_p65_IPS	1	anti-viral
AAGCCGCAGAGGGCTT_1_1_1_1_1_1_1	TRBV4-1	CASSGYLDGNQETQYF	CASSGYLDGNQETQYF	0	0	0	0	0	3.89792	0	0	0	EBV_BRLF1_YVL	1	anti-viral
AAGCCGCCATAGAAAC_1_1_1_1_1_1_1	TRBV7-8	CASSLVGTGAYEQYF	CASSLVGTGAYEQYF	0	0	0	0	4.62083	0	0	0	0	EBV_BZLF1_RAF	1	anti-viral
AAGCCGCGTGCACTTA_1_1_1_1_1_1_1	TRBV11-1	CASSLPASPMNTEAFF	CASSLPASPMNTEAFF	0	0	5.64931	0	0	0	0	0	0	CMV_p65_TPR	1	anti-viral
AAGGAGCAGGGAGTAA_1_1_1_1_1_1_1	TRBV6-6	CASSYGTGNNSPLHF	CASSYGTGNNSPLHF	0	0	4.77569	0	0	0	0	0	0	CMV_p65_TPR	1	anti-viral
AAGGAGCTCAGGTTCA_1_1_1_1_1_1_1	TRBV3-1	CASSLAGGSTGELFF	CASSLAGGSTGELFF	0	4.44097	0	0	0	0	0	0	0	CMV_p65_NLV	1	anti-viral
AAGGCAGAGCGCCTCA_1_1_1_1_1_1_1	TRBV7-2	CASSLVSLVYNEQFF	CASSLVSLVYNEQFF	0	4.00139	0	0	0	0	0	0	0	CMV_p65_NLV	1	anti-viral
AAGGCAGTCATTGCCC_1_1_1_1_1_1_1	TRBV4-2	CASSLTLAGTLEQFF	CASSLTLAGTLEQFF	0	0	0	0	5.05069	0	0	0	0	EBV_BZLF1_RAF	1	anti-viral
AAGGTTCAGGCGACAT_1_1_1_1_1_1_1	TRBV6-6	CASRESATYEQYF	CASRESATYEQYF	0	0	0	0	0	0	4.01597	0	0	InfA_M1_GIL	1	anti-viral
AAGGTTCGTCCAACTA_1_1_1_1_1_1_1	TRBV5-5	CASSLRTGPPYEQYF	CASSLRTGPPYEQYF	0	0	5.44722	0	0	0	0	0	0	CMV_p65_TPR	1	anti-viral
AAGGTTCTCTGGCGTG_1_1_1_1_1_1_1	TRBV6-5	CASSYGALTGGDEQFF	CASSYGALTGGDEQFF	0	0	4.65208	0	0	0	0	0	0	CMV_p65_TPR	1	anti-viral
AAGTCTGAGAGCAATT_1_1_1_1_1_1_1	TRBV6-5	CASSLRGRNTEAFF	CASSLRGRNTEAFF	0	0	0.504167	0	0	0	0	0	0	CMV_p65_TPR	1	anti-viral
AAGTCTGAGCCCTAAT_1_1_1_1_1_1_1	TRBV11-2	CASSLGPAPQETQYF	CASSLGPAPQETQYF	0	0	0	0	0	4.03611	0	0	0	EBV_BRLF1_YVL	1	anti-viral
AAGTCTGTCACATGCA_1_1_1_1_1_1_1	TRBV6-3	CASTNANYGYTF	CASTNANYGYTF	0	4.06806	0	0	0	0	0	0	0	CMV_p65_NLV	1	anti-viral
AAGTCTGTCGCCCTTA_1_1_1_1_1_1_1	TRBV7-8	CASSLAPQGARNEQYV	CASSLAPQGARNEQYV	0	0	5.41458	0	0	0	0	0	0	CMV_p65_TPR	1	anti-viral
AATCCAGAGCCGCCTA_1_1_1_1_1_1_1	TRBV15	CATSREPARNQPQHF	CATSREPARNQPQHF	4.10833	0	0	0	0	0	0	0	0	CMV_p65_IPS	1	anti-viral
AATCCAGAGCGAAGGG_1_1_1_1_1_1_1	TRBV5-1	CASSLRLAGAATYEQYF	CASSLRLAGAATYEQYF	0	0	4.77153	0	0	0	0	0	0	CMV_p65_TPR	1	anti-viral
AATCCAGAGGACGAAA_1_1_1_1_1_1_1	TRBV20-1	CSATAGTGISPLHF	CSATAGTGISPLHF	4.02847	0	0	0	0	0	0	0	0	CMV_p65_IPS	1	anti-viral
AATCCAGAGGCATTGG_1_1_1_1_1_1_1	TRBV6-3	CASSYGQGNSPLHF	CASSYGQGNSPLHF	0	0	0	0	0.474306	0	0	0	0	EBV_BZLF1_RAF	1	anti-viral
AATCCAGAGGGCTTCC_1_1_1_1_1_1_1	TRBV6-4	CASSDGTGSTGELFF	CASSDGTGSTGELFF	0	0	0	0	0	3.82847	0	0	0	EBV_BRLF1_YVL	1	anti-viral
AATCCAGAGTGATCGG_1_1_1_1_1_1_1	TRBV9	CASSPRWEDEQFF	CASSPRWEDEQFF	0	0	0	0	0	0	3.99722	0	0	InfA_M1_GIL	1	anti-viral
AATCCAGTCACTGGGC_1_1_1_1_1_1_1	TRBV28	CASTPLEINSNQPQHF	CASTPLEINSNQPQHF	0	0	0	0	0	0.402083	0	0	0	EBV_BRLF1_YVL	1	anti-viral
ACACCAATCTACTCAT_1_1_1_1_1_1_1	TRBV11-2	CASSLTQGARETQYF	CASSLTQGARETQYF	0	0	0	0	0	4.52431	0	0	0	EBV_BRLF1_YVL	1	anti-viral
ACACCCTAGCTAGCCC_1_1_1_1_1_1_1	TRBV5-4	CASSLGGYSNQPQHF	CASSLGGYSNQPQHF	0	0	0	0	0	4.21736	0	0	0	EBV_BRLF1_YVL	1	anti-viral
ACACCCTCAAATTGCC_1_1_1_1_1_1_1	TRBV7-8	CASSLGEPGEQFF	CASSLGEPGEQFF	0	0	0	0.615972	0	0	0	0	0	EBV_BMLF1_GLC	1	anti-viral
ACACCCTCAGGGTTAG_1_1_1_1_1_1_1	TRBV11-2	CASSLNTYNSPLHF	CASSLNTYNSPLHF	4.06181	0	0	0	0	0	0	0	0	CMV_p65_IPS	1	anti-viral
ACACCCTGTCTCTCTG_1_1_1_1_1_1_1	TRBV11-2	CASSLRTERNYGYTF	CASSLRTERNYGYTF	0	0	5.10694	0	0	0	0	0	0	CMV_p65_TPR	1	anti-viral
ACACCCTGTTTGTTTC_1_1_1_1_1_1_1	TRBV5-5	CASSLADLNEKLFF	CASSLADLNEKLFF	5.20208	0	0	0	0	0	0	0	0	CMV_p65_IPS	1	anti-viral
ACACCCTTCGTAGGTT_1_1_1_1_1_1_1	TRBV20-1	CSPGTGGLGGYTF	CSPGTGGLGGYTF	0	0	0	4.86181	0	0	0	0	0	EBV_BMLF1_GLC	1	anti-viral
ACACCGGAGCACGCCT_1_1_1_1_1_1_1	TRBV7-2	CASSLGTGGEKLFF	CASSLGTGGEKLFF	4.8875	0	0	0	0	0	0	0	0	CMV_p65_IPS	1	anti-viral
ACACCGGAGGTGGGTT_1_1_1_1_1_1_1	TRBV7-9	CASSLEETQYF	CASSLEETQYF	0	0	0	0	0	3.85833	0	0	0	EBV_BRLF1_YVL	1	anti-viral
ACACCGGCAACTTGAC_1_1_1_1_1_1_1	TRBV5-4	CASSLEWVGGETQYF	CASSLEWVGGETQYF	0	0	0	0	0	0.404861	0	0	0	EBV_BRLF1_YVL	1	anti-viral
ACACCGGCATGACATC_1_1_1_1_1_1_1	TRBV3-1	CASSQDGGQGNQPQHF	CASSQDGGQGNQPQHF	0	0	0	0	0	0.4	0	0	0	EBV_BRLF1_YVL	1	anti-viral
ACACCGGGTGCCTGCA_1_1_1_1_1_1_1	TRBV5-1	CASSLRLAGAATYEQYF	CASSLRLAGAATYEQYF	0	0	4.77153	0	0	0	0	0	0	CMV_p65_TPR	1	anti-viral
ACACCGGTCCAGTAGT_1_1_1_1_1_1_1	TRBV29-1	CSLSRSTDTQYF	CSLSRSTDTQYF	0	0	0	4.07986	0	0	0	0	0	EBV_BMLF1_GLC	1	anti-viral
ACACCGGTCTCTGTCG_1_1_1_1_1_1_1	TRBV3-1	CASTPSVMNTEAFF	CASTPSVMNTEAFF	4.19097	0	0	0	0	0	0	0	0	CMV_p65_IPS	1	anti-viral
ACACTGAAGAAACGAG_1_1_1_1_1_1_1	TRBV29-1	CSVLPSGGLINGYTF	CSVLPSGGLINGYTF	0	0	0	4.66458	0	0	0	0	0	EBV_BMLF1_GLC	1	anti-viral
ACACTGACAACTGCTA_1_1_1_1_1_1_1	TRBV11-2	CASSLNTYNSPLHF	CASSLNTYNSPLHF	4.06181	0	0	0	0	0	0	0	0	CMV_p65_IPS	1	anti-viral
ACACTGAGTAGCGATG_1_1_1_1_1_1_1	TRBV6-1	CASSQGAGQTGPQHF	CASSQGAGQTGPQHF	0	0	0	0	0	4.05208	0	0	0	EBV_BRLF1_YVL	1	anti-viral
ACACTGATCTTACCGC_1_1_1_1_1_1_1	TRBV6-5	CASTSQGAQDGYTF	CASTSQGAQDGYTF	0	0	0	0	0	0	0	0	4.08681	HSV2_VP22_RPR	1	anti-viral
ACAGCCGTCACTGGGC_1_1_1_1_1_1_1	TRBV20-1	CSARNGNYNSPLHF	CSARNGNYNSPLHF	0	0	0	0	0	0	0	0	3.79653	HSV2_VP22_RPR	1	anti-viral
ACAGCCGTCATCTGCC_1_1_1_1_1_1_1	TRBV29-1	CSVLAGGPGTQYF	CSVLAGGPGTQYF	0	0	0	4.59306	0	0	0	0	0	EBV_BMLF1_GLC	1	anti-viral
ACAGCCGTCGAATCCA_1_1_1_1_1_1_1	TRBV6-1	CASILRLAGGGGELFF	CASILRLAGGGGELFF	0	0	5.33611	0	0	0	0	0	0	CMV_p65_TPR	1	anti-viral
ACAGCTACACGGTAAG_1_1_1_1_1_1_1	TRBV9	CASSVGVGTGFDEAFF	CASSVGVGTGFDEAFF	0	4.38611	0	0	0	0	0	0	0	CMV_p65_NLV	1	anti-viral
ACAGCTAGTGTCTGAT_1_1_1_1_1_1_1	TRBV7-9	CASSLRAGNYGYTF	CASSLRAGNYGYTF	0	0	4.87361	0	0	0	0	0	0	CMV_p65_TPR	1	anti-viral
ACAGCTAGTTTACTCT_1_1_1_1_1_1_1	TRBV6-1	CASSETGTDTQYF	CASSETGTDTQYF	0	0	0	0	0	0	0	0	4.81319	HSV2_VP22_RPR	1	anti-viral
ACAGCTATCATAGCAC_1_1_1_1_1_1_1	TRBV6-6	CASSYGTGGSYGYTF	CASSYGTGGSYGYTF	0	6.30139	0	0	0	0	0	0	0	CMV_p65_NLV	1	anti-viral
ACAGCTATCCATGCTC_1_1_1_1_1_1_1	TRBV20-1	CSALQGAGGELFF	CSALQGAGGELFF	0	0	0	4.38611	0	0	0	0	0	EBV_BMLF1_GLC	1	anti-viral
ACAGCTATCTAACCGA_1_1_1_1_1_1_1	TRBV7-6	CASSLGSDTQYF	CASSLGSDTQYF	0	0	0	0	0	4.72153	0	0	0	EBV_BRLF1_YVL	1	anti-viral
ACAGCTATCTACCTGC_1_1_1_1_1_1_1	TRBV2	CASTSDRVNQPQHF	CASTSDRVNQPQHF	4.12014	0	0	0	0	0	0	0	0	CMV_p65_IPS	1	anti-viral
ACATACGAGCCAACAG_1_1_1_1_1_1_1	TRBV3-1	CASSQQSTNYGYTF	CASSQQSTNYGYTF	0	0	0	0	0	0	5.09792	0	0	InfA_M1_GIL	1	anti-viral
ACATACGCACGAAAGC_1_1_1_1_1_1_1	TRBV14	CASSRSGVQPQHF	CASSRSGVQPQHF	0	0	0	0	0	0	4.33958	0	0	InfA_M1_GIL	1	anti-viral
ACATACGCACTACAGT_1_1_1_1_1_1_1	TRBV19	CASSMTGTDYEQYF	CASSMTGTDYEQYF	0	0	0	0	0	0	0	3.63681	0	InfA_HA_PKY	1	anti-viral
ACATACGCACTGCCAG_1_1_1_1_1_1_1	TRBV5-4	CASSLGGRETQYF	CASSLGGRETQYF	0	0	0	0	0	3.98958	0	0	0	EBV_BRLF1_YVL	1	anti-viral
ACATACGTCGTTACGA_1_1_1_1_1_1_1	TRBV12-3	CASGGGARKSYNEQFF	CASGGGARKSYNEQFF	0	0	0	0	0	3.87361	0	0	0	EBV_BRLF1_YVL	1	anti-viral
ACATCAGAGTGTTAGA_1_1_1_1_1_1_1	TRBV15	CATSEGARDTQYF	CATSEGARDTQYF	0	0	0	0	0	0	0	0	4.01736	HSV2_VP22_RPR	1	anti-viral
ACATCAGTCAACGAAA_1_1_1_1_1_1_1	TRBV6-5	CASMGVAEKLFF	CASMGVAEKLFF	4.41319	0	0	0	0	0	0	0	0	CMV_p65_IPS	1	anti-viral
ACATGGTAGGACCACA_1_1_1_1_1_1_1	TRBV19	CASRGYPTDTQYF	CASRGYPTDTQYF	0	0	0	0	0	0	0	0	4.26111	HSV2_VP22_RPR	1	anti-viral
ACATGGTTCTTGTATC_1_1_1_1_1_1_1	TRBV27	CASSSLRDRAALTQHF	CASSSLRDRAALTQHF	0	0	0	0	0	3.84097	0	0	0	EBV_BRLF1_YVL	1	anti-viral
ACCAGTAAGAAGATTC_1_1_1_1_1_1_1	TRBV7-8	CASSLGEPGEQFF	CASSLGEPGEQFF	0	0	0	0.615972	0	0	0	0	0	EBV_BMLF1_GLC	1	anti-viral
ACCAGTAAGAGGTAGA_1_1_1_1_1_1_1	TRBV6-5	CASRGTELKREKLFF	CASRGTELKREKLFF	4.45972	0	0	0	0	0	0	0	0	CMV_p65_IPS	1	anti-viral
ACCAGTAAGATATGCA_1_1_1_1_1_1_1	TRBV6-5	CASQVLGTDTQYF	CASQVLGTDTQYF	0	0	0	0	0	0	0	0	4.89792	HSV2_VP22_RPR	1	anti-viral
ACCAGTAGTTAAGACA_1_1_1_1_1_1_1	TRBV5-8	CASSLVSAGGQFF	CASSLVSAGGQFF	0	0	0	0	0	0	5.82292	0	0	InfA_M1_GIL	1	anti-viral
ACCAGTATCCTTGACC_1_1_1_1_1_1_1	TRBV7-8	CASSLGRGGFADTQYF	CASSLGRGGFADTQYF	0	0	0	0	0	4.43472	0	0	0	EBV_BRLF1_YVL	1	anti-viral
ACCGTAAGTCCGACGT_1_1_1_1_1_1_1	TRBV12-3	CASSLGPGQETQYF	CASSLGPGQETQYF	0	0	0	0	0	3.93472	0	0	0	EBV_BRLF1_YVL	1	anti-viral
ACCGTAATCCGTCAAA_1_1_1_1_1_1_1	TRBV3-1	CASSQEGGRGYGYTF	CASSQEGGRGYGYTF	0	4.29028	0	0	0	0	0	0	0	CMV_p65_NLV	1	anti-viral
ACCTTTAAGGCGACAT_1_1_1_1_1_1_1	TRBV20-1	CSARDFGGLETQYF	CSARDFGGLETQYF	0	0	0	0	0	0	0	0	3.95347	HSV2_VP22_RPR	1	anti-viral
ACCTTTATCTTCTGGC_1_1_1_1_1_1_1	TRBV6-6	CASSTGYTSGRTDTQYF	CASSTGYTSGRTDTQYF	0	0	0	0	0	3.80972	0	0	0	EBV_BRLF1_YVL	1	anti-viral
ACGAGCCAGTGAACAT_1_1_1_1_1_1_1	TRBV3-1	CASSRGQLGEAFF	CASSRGQLGEAFF	0	0	0	3.73264	0	0	0	0	0	EBV_BMLF1_GLC	1	anti-viral
ACGAGCCCAATGTAAG_1_1_1_1_1_1_1	TRBV27	CASSSGSRGLGNEQFF	CASSSGSRGLGNEQFF	0	0	4.87917	0	0	0	0	0	0	CMV_p65_TPR	1	anti-viral
ACGAGCCGTCTAAAGA_1_1_1_1_1_1_1	TRBV28	CASSLIGPMNTEAFF	CASSLIGPMNTEAFF	0	0	4.63264	0	0	0	0	0	0	CMV_p65_TPR	1	anti-viral
ACGAGGAGTGCACGAA_1_1_1_1_1_1_1	TRBV29-1	CSVDGESGELFF	CSVDGESGELFF	0	0	0	5.28403	0	0	0	0	0	EBV_BMLF1_GLC	1	anti-viral
ACGATACCACATTTCT_1_1_1_1_1_1_1	TRBV7-2	CASSEKLFF	CASSEKLFF	0	4.26319	0	0	0	0	0	0	0	CMV_p65_NLV	1	anti-viral
ACGATACGTGCTGTAT_1_1_1_1_1_1_1	TRBV9	CASSTRLGTEAFF	CASSTRLGTEAFF	0	0	0	0	0	0	4.79375	0	0	InfA_M1_GIL	1	anti-viral
ACGATGTAGTCACGCC_1_1_1_1_1_1_1	TRBV7-6	CASSLGVGDTEAFF	CASSLGVGDTEAFF	0	0	5.54931	0	0	0	0	0	0	CMV_p65_TPR	1	anti-viral
ACGATGTCAGACAAGC_1_1_1_1_1_1_1	TRBV18	CASSPWGARGNEKLFF	CASSPWGARGNEKLFF	4.25764	0	0	0	0	0	0	0	0	CMV_p65_IPS	1	anti-viral
ACGATGTCATAGTAAG_1_1_1_1_1_1_1	TRBV20-1	CSASMAGTEQFF	CSASMAGTEQFF	0	0	0	4.54931	0	0	0	0	0	EBV_BMLF1_GLC	1	anti-viral
ACGATGTGTGCAGTAG_1_1_1_1_1_1_1	TRBV14	CASSQEAGTGGAFF	CASSQEAGTGGAFF	0	0	0	0	0	0	3.88681	0	0	InfA_M1_GIL	1	anti-viral
ACGATGTTCCTTTACA_1_1_1_1_1_1_1	TRBV19	CASSWASGRADTQYF	CASSWASGRADTQYF	0	0	0	0	0	4.17014	0	0	0	EBV_BRLF1_YVL	1	anti-viral
ACGATGTTCTGCGGCA_1_1_1_1_1_1_1	TRBV5-1	CASSLARGVTDTQYF	CASSLARGVTDTQYF	0	0	0	0	0	3.91528	0	0	0	EBV_BRLF1_YVL	1	anti-viral
ACGATGTTCTTGTATC_1_1_1_1_1_1_1	TRBV14	CASSPPGFSGANVLTF	CASSPPGFSGANVLTF	0	0	0	0	0	0.392361	0	0	0	EBV_BRLF1_YVL	1	anti-viral
ACGCAGCAGACGCACA_1_1_1_1_1_1_1	TRBV29-1	CSVEDGYEQYF	CSVEDGYEQYF	0	0	0	3.65139	0	0	0	0	0	EBV_BMLF1_GLC	1	anti-viral
ACGCAGCGTGTTGGGA_1_1_1_1_1_1_1	TRBV6-3	CASRAGAGFSQPQHF	CASRAGAGFSQPQHF	0	0	0	0	0	3.90903	0	0	0	EBV_BRLF1_YVL	1	anti-viral
ACGCAGCTCCTTAATC_1_1_1_1_1_1_1	TRBV5-6	CASSLMGNYGYTF	CASSLMGNYGYTF	0	0	0	0	0	0	4.23333	0	0	InfA_M1_GIL	1	anti-viral
ACGCCAGAGAGAACAG_1_1_1_1_1_1_1	TRBV9	CASSVVRTDTQYF	CASSVVRTDTQYF	0	0	0	0	0	0	0	0	3.90486	HSV2_VP22_RPR	1	anti-viral
ACGCCAGGTCGGCACT_1_1_1_1_1_1_1	TRBV12-3	CASSLSGGGGDTQYF	CASSLSGGGGDTQYF	0	0	0	0	0	4.11458	0	0	0	EBV_BRLF1_YVL	1	anti-viral
ACGCCAGGTGACTCAT_1_1_1_1_1_1_1	TRBV9	CASSVAAGSTDTQYF	CASSVAAGSTDTQYF	0	0	0	0	0	4.10486	0	0	0	EBV_BRLF1_YVL	1	anti-viral
ACGCCGAAGCGTGAAC_1_1_1_1_1_1_1	TRBV9	CASSRDSNYGYTF	CASSRDSNYGYTF	0	0	0	0	0	0	5.14097	0	0	InfA_M1_GIL	1	anti-viral
ACGCCGAGTCAAGCGA_1_1_1_1_1_1_1	TRBV7-8	CASSSDFNYGYTF	CASSSDFNYGYTF	0	0	0	0	0	0	0.424306	0	0	InfA_M1_GIL	1	anti-viral
ACGCCGATCCAGTATG_1_1_1_1_1_1_1	TRBV3-1	CASSRPGVEAFF	CASSRPGVEAFF	4.05903	0	0	0	0	0	0	0	0	CMV_p65_IPS	1	anti-viral
ACGCCGATCCCTCAGT_1_1_1_1_1_1_1	TRBV24-1	CATSDLGREGTDTQYF	CATSDLGREGTDTQYF	0	0	0	0	0	0	0	3.65069	0	InfA_HA_PKY	1	anti-viral
ACGGAGAAGGGCACTA_1_1_1_1_1_1_1	TRBV10-3	CAISARGIEAFF	CAISARGIEAFF	4.42708	0	0	0	0	0	0	0	0	CMV_p65_IPS	1	anti-viral
ACGGAGACACCATGTA_1_1_1_1_1_1_1	TRBV10-2	CASSPGQGREKLFF	CASSPGQGREKLFF	4.55903	0	0	0	0	0	0	0	0	CMV_p65_IPS	1	anti-viral
ACGGAGAGTTGCTCCT_1_1_1_1_1_1_1	TRBV3-1	CASSLGTGAYEQYF	CASSLGTGAYEQYF	0	0	5.06736	0	0	0	0	0	0	CMV_p65_TPR	1	anti-viral
ACGGCCAAGTGTCTCA_1_1_1_1_1_1_1	TRBV7-6	CASSLFGTDTQYF	CASSLFGTDTQYF	0	0	0	0	0	0	0	0	0.396528	HSV2_VP22_RPR	1	anti-viral
ACGGGTCAGATGGGTC_1_1_1_1_1_1_1	TRBV2	CASSEGSPNQPQHF	CASSEGSPNQPQHF	0	0	0	0	0	0	5.20208	0	0	InfA_M1_GIL	1	anti-viral
ACGGGTCAGGCTAGAC_1_1_1_1_1_1_1	TRBV20-1	CSARETGRETQYF	CSARETGRETQYF	0	0	0	0	0	0	0	0	4.06736	HSV2_VP22_RPR	1	anti-viral
ACGGGTCAGTGTCCAT_1_1_1_1_1_1_1	TRBV4-2	CASSLRETGELFF	CASSLRETGELFF	0	0	0	0	0	0	4.35556	0	0	InfA_M1_GIL	1	anti-viral
ACGGGTCTCAATAAGG_1_1_1_1_1_1_1	TRBV20-1	CSAYYGPQDTQYF	CSAYYGPQDTQYF	0	0	0	3.57222	0	0	0	0	0	EBV_BMLF1_GLC	1	anti-viral
ACGGGTCTCCGCAAGC_1_1_1_1_1_1_1	TRBV7-2	CASSPEYGIQRQPQHF	CASSPEYGIQRQPQHF	0	0	0	0	0	3.95625	0	0	0	EBV_BRLF1_YVL	1	anti-viral
ACGTCAAAGCTAGTGG_1_1_1_1_1_1_1	TRBV6-6	CASSYERGSLEETQYF	CASSYERGSLEETQYF	0	0	0	0	0	3.82153	0	0	0	EBV_BRLF1_YVL	1	anti-viral
ACGTCAAAGGGAAACA_1_1_1_1_1_1_1	TRBV29-1	CSVKAGEPEAFF	CSVKAGEPEAFF	0	0	0	0.470139	0	0	0	0	0	EBV_BMLF1_GLC	1	anti-viral
ACGTCAACAACACCTA_1_1_1_1_1_1_1	TRBV6-5	CASSSRTGDGYTF	CASSSRTGDGYTF	0	0	0	0	0	0	4.80139	0	0	InfA_M1_GIL	1	anti-viral
ACGTCAAGTTTGTTTC_1_1_1_1_1_1_1	TRBV6-1	CASSEETAQYF	CASSEETAQYF	0	4.10764	0	0	0	0	0	0	0	CMV_p65_NLV	1	anti-viral
ACGTCAATCAGTCCCT_1_1_1_1_1_1_1	TRBV11-1	CASSSYRGPTDTQYF	CASSSYRGPTDTQYF	0	0	0	0	0	3.93264	0	0	0	EBV_BRLF1_YVL	1	anti-viral
ACTGAACCACACAGAG_1_1_1_1_1_1_1	TRBV7-9	CASSLEGSQETQYF	CASSLEGSQETQYF	0	0	0	0	0	4.01181	0	0	0	EBV_BRLF1_YVL	1	anti-viral
ACTGAACGTCAGATAA_1_1_1_1_1_1_1	TRBV7-6	CASSLFGTDTQYF	CASSLFGTDTQYF	0	0	0	0	0	0	0	0	0.396528	HSV2_VP22_RPR	1	anti-viral
ACTGAGTCATGTTCCC_1_1_1_1_1_1_1	TRBV20-1	CSARDRGTSGANVLTF	CSARDRGTSGANVLTF	0	0	0	0	0	3.99167	0	0	0	EBV_BRLF1_YVL	1	anti-viral
ACTGAGTGTCTTCGTC_1_1_1_1_1_1_1	TRBV11-2	CASSLNTYNSPLHF	CASSLNTYNSPLHF	4.06181	0	0	0	0	0	0	0	0	CMV_p65_IPS	1	anti-viral
ACTGAGTTCAAAGTAG_1_1_1_1_1_1_1	TRBV9	CASSVGGVGYTF	CASSVGGVGYTF	0	0	0	0	0	0	4.10903	0	0	InfA_M1_GIL	1	anti-viral
ACTGATGAGGCATGGT_1_1_1_1_1_1_1	TRBV4-1	CASRDSTGKGNYGYTF	CASRDSTGKGNYGYTF	0	4.54653	0	0	0	0	0	0	0	CMV_p65_NLV	1	anti-viral
ACTGATGCAAAGCAAT_1_1_1_1_1_1_1	TRBV20-1	CSASDQRDSQFF	CSASDQRDSQFF	0	0	0	3.75139	0	0	0	0	0	EBV_BMLF1_GLC	1	anti-viral
ACTGATGCACTGCCAG_1_1_1_1_1_1_1	TRBV28	CASSSAGAQYF	CASSSAGAQYF	0	0	0	0	0	0	4.39236	0	0	InfA_M1_GIL	1	anti-viral
ACTGCTCAGTGCCAGA_1_1_1_1_1_1_1	TRBV3-1	CASRETSGRRVDEQFF	CASRETSGRRVDEQFF	0	0	0	0	0	0	0	0	0.420139	HSV2_VP22_RPR	1	anti-viral
ACTTACTAGGATGGAA_1_1_1_1_1_1_1	TRBV20-1	CSASDQRDSQFF	CSASDQRDSQFF	0	0	0	3.75139	0	0	0	0	0	EBV_BMLF1_GLC	1	anti-viral
ACTTACTCAGATAATG_1_1_1_1_1_1_1	TRBV6-5	CASTDVYEQYF	CASTDVYEQYF	0	0	0	0	0	0	3.78681	0	0	InfA_M1_GIL	1	anti-viral
ACTTACTGTACTCGCG_1_1_1_1_1_1_1	TRBV20-1	CSALGPVTDTQYF	CSALGPVTDTQYF	0	0	0	0	0	0	0	0	3.62847	HSV2_VP22_RPR	1	anti-viral
ACTTACTGTCAGAAGC_1_1_1_1_1_1_1	TRBV7-3	CASSLMGQGGETQYF	CASSLMGQGGETQYF	0	0	0	0	0	3.94375	0	0	0	EBV_BRLF1_YVL	1	anti-viral
ACTTACTGTGCGCTTG_1_1_1_1_1_1_1	TRBV19	CASSLRTSSYEQYF	CASSLRTSSYEQYF	0	0	4.58194	0	0	0	0	0	0	CMV_p65_TPR	1	anti-viral
ACTTACTGTGGTTTCA_1_1_1_1_1_1_1	TRBV19	CASSMRLGGPSNQPQHF	CASSMRLGGPSNQPQHF	0	0	0	0	0	4.06458	0	0	0	EBV_BRLF1_YVL	1	anti-viral
ACTTACTGTTAAGGGC_1_1_1_1_1_1_1	TRBV11-2	CASSLNTYNSPLHF	CASSLNTYNSPLHF	4.06181	0	0	0	0	0	0	0	0	CMV_p65_IPS	1	anti-viral
ACTTACTTCAATACCG_1_1_1_1_1_1_1	TRBV10-3	CAISDSGPDTQYF	CAISDSGPDTQYF	0	0	0	0	0	0	0	0	3.89028	HSV2_VP22_RPR	1	anti-viral
ACTTGTTCATTCGACA_1_1_1_1_1_1_1	TRBV3-1	CASSRGQGGEQYF	CASSRGQGGEQYF	0	0	0	3.79931	0	0	0	0	0	EBV_BMLF1_GLC	1	anti-viral
ACTTGTTGTCCGACGT_1_1_1_1_1_1_1	TRBV28	CASSSAGAQYF	CASSSAGAQYF	0	0	0	0	0	0	4.39236	0	0	InfA_M1_GIL	1	anti-viral
ACTTTCACAATAACGA_1_1_1_1_1_1_1	TRBV20-1	CSASGQNNEQFF	CSASGQNNEQFF	0	0	0	4.41736	0	0	0	0	0	EBV_BMLF1_GLC	1	anti-viral
ACTTTCAGTCTCGTTC_1_1_1_1_1_1_1	TRBV3-1	CASSHNRVYEQYF	CASSHNRVYEQYF	0	0	0	0	0	0	4.32014	0	0	InfA_M1_GIL	1	anti-viral
AGAATAGCAATCCAAC_1_1_1_1_1_1_1	TRBV3-1	CASSQTWGGGTDTQYF	CASSQTWGGGTDTQYF	0	0	0	0	0	4.38403	0	0	0	EBV_BRLF1_YVL	1	anti-viral
AGAATAGCAGGGTTAG_1_1_1_1_1_1_1	TRBV6-1	CASSYGTGSNYGYTF	CASSYGTGSNYGYTF	0	5.75417	0	0	0	0	0	0	0	CMV_p65_NLV	1	anti-viral
AGAATAGTCATGCATG_1_1_1_1_1_1_1	TRBV11-1	CASSLQGARERHEQYF	CASSLQGARERHEQYF	0	0	4.66111	0	0	0	0	0	0	CMV_p65_TPR	1	anti-viral
AGAATAGTCTTGACGA_1_1_1_1_1_1_1	TRBV7-9	CASSLGVAGAFF	CASSLGVAGAFF	0	0	0	0	0	0	4.80486	0	0	InfA_M1_GIL	1	anti-viral
AGAATAGTCTTGAGGT_1_1_1_1_1_1_1	TRBV25-1	CASSALEGAGETQYF	CASSALEGAGETQYF	0	0	0	0	0	4.30278	0	0	0	EBV_BRLF1_YVL	1	anti-viral
AGAGCGAGTGTGGCTC_1_1_1_1_1_1_1	TRBV2	CASSGMEGSGANVLTF	CASSGMEGSGANVLTF	0	0	0	0	0	4.20347	0	0	0	EBV_BRLF1_YVL	1	anti-viral
AGAGCTTAGTACGCCC_1_1_1_1_1_1_1	TRBV27	CASSVGYGGGETQYF	CASSVGYGGGETQYF	0	0	0	0	0	4.75486	0	0	0	EBV_BRLF1_YVL	1	anti-viral
AGAGCTTGTCTTGTCC_1_1_1_1_1_1_1	TRBV7-3	CASSLIAGVSTGELFF	CASSLIAGVSTGELFF	0	0	5.09236	0	0	0	0	0	0	CMV_p65_TPR	1	anti-viral
AGAGCTTGTGAGGGTT_1_1_1_1_1_1_1	TRBV11-2	CASSLNTYNSPLHF	CASSLNTYNSPLHF	4.06181	0	0	0	0	0	0	0	0	CMV_p65_IPS	1	anti-viral
AGAGTGGGTCCTGCTT_1_1_1_1_1_1_1	TRBV5-1	CASSLGGMNTEAFF	CASSLGGMNTEAFF	0	0	5.21944	0	0	0	0	0	0	CMV_p65_TPR	1	anti-viral
AGAGTGGGTCGGCACT_1_1_1_1_1_1_1	TRBV5-5	CASSLGWESADTQYF	CASSLGWESADTQYF	0	0	0	0	0	4.57986	0	0	0	EBV_BRLF1_YVL	1	anti-viral
AGAGTGGTCCAATGGT_1_1_1_1_1_1_1	TRBV29-1	CSVEAGGDYGYTF	CSVEAGGDYGYTF	0	0	0	0.526389	0	0	0	0	0	EBV_BMLF1_GLC	1	anti-viral
AGAGTGGTCCGATATG_1_1_1_1_1_1_1	TRBV6-3	CASGGTLAFVTEAFF	CASGGTLAFVTEAFF	4.09236	0	0	0	0	0	0	0	0	CMV_p65_IPS	1	anti-viral
AGAGTGGTCCTCTAGC_1_1_1_1_1_1_1	TRBV6-1	CASSELVSPLHF	CASSELVSPLHF	0	0	0	0	5.88819	0	0	0	0	EBV_BZLF1_RAF	1	anti-viral
AGAGTGGTCGAGAACG_1_1_1_1_1_1_1	TRBV7-2	CASSTRDLRRGYTF	CASSTRDLRRGYTF	0	0	0	0	0	0	3.81042	0	0	InfA_M1_GIL	1	anti-viral
AGATCTGAGTATTGGA_1_1_1_1_1_1_1	TRBV7-2	CASSLFRDTQYF	CASSLFRDTQYF	0	0	0	0	0	4.20972	0	0	0	EBV_BRLF1_YVL	1	anti-viral
AGATCTGCATATACGC_1_1_1_1_1_1_1	TRBV7-2	CASSDYRGWVNEKLFF	CASSDYRGWVNEKLFF	4.16042	0	0	0	0	0	0	0	0	CMV_p65_IPS	1	anti-viral
AGATCTGCATCACGTA_1_1_1_1_1_1_1	TRBV25-1	CASSDLGGNTDTQYF	CASSDLGGNTDTQYF	0	0	0	0	0	4.06528	0	0	0	EBV_BRLF1_YVL	1	anti-viral
AGATCTGGTACGCTGC_1_1_1_1_1_1_1	TRBV15	CATTPTGRQETQYF	CATTPTGRQETQYF	0	0	0	0	0	0	0	0	0.470833	HSV2_VP22_RPR	1	anti-viral
AGATCTGTCGGGAGTA_1_1_1_1_1_1_1	TRBV11-2	CASSPGKAYGYTF	CASSPGKAYGYTF	0	0	0	0	0	0	4.14375	0	0	InfA_M1_GIL	1	anti-viral
AGATTGCCAACAACCT_1_1_1_1_1_1_1	TRBV7-9	CASSFGDTGELFF	CASSFGDTGELFF	0	0	0	3.67083	0	0	0	0	0	EBV_BMLF1_GLC	1	anti-viral
AGATTGCCAGTCCTTC_1_1_1_1_1_1_1	TRBV6-5	CASSLDRPGANYGYTF	CASSLDRPGANYGYTF	0	0	4.64861	0	0	0	0	0	0	CMV_p65_TPR	1	anti-viral
AGATTGCGTATAATGG_1_1_1_1_1_1_1	TRBV19	CASSPRTGSGYTEAFF	CASSPRTGSGYTEAFF	0	4.13472	0	0	0	0	0	0	0	CMV_p65_NLV	1	anti-viral
AGATTGCGTTAGTGGG_1_1_1_1_1_1_1	TRBV3-1	CASSQQVNTEAFF	CASSQQVNTEAFF	4.00972	0	0	0	0	0	0	0	0	CMV_p65_IPS	1	anti-viral
AGATTGCTCTGCCCTA_1_1_1_1_1_1_1	TRBV19	CASSEPGKLFF	CASSEPGKLFF	3.92917	0	0	0	0	0	0	0	0	CMV_p65_IPS	1	anti-viral
AGCAGCCTCTCAACTT_1_1_1_1_1_1_1	TRBV20-1	CSAREGYGYTF	CSAREGYGYTF	0	0	0	3.84931	0	0	0	0	0	EBV_BMLF1_GLC	1	anti-viral
AGCATACCAAACGTGG_1_1_1_1_1_1_1	TRBV5-1	CASSSGLRGQETQYF	CASSSGLRGQETQYF	0	0	0	0	0	3.93403	0	0	0	EBV_BRLF1_YVL	1	anti-viral
AGCATACCAGCTCGCA_1_1_1_1_1_1_1	TRBV12-3	CASRPGTGESPLHF	CASRPGTGESPLHF	3.96042	0	0	0	0	0	0	0	0	CMV_p65_IPS	1	anti-viral
AGCATACTCGGAAATA_1_1_1_1_1_1_1	TRBV19	CASSIARGREETQYF	CASSIARGREETQYF	0	0	0	0	0	3.81875	0	0	0	EBV_BRLF1_YVL	1	anti-viral
AGCATACTCTGTGCAA_1_1_1_1_1_1_1	TRBV20-1	CSASGNTGELFF	CSASGNTGELFF	0	0	0	3.54236	0	0	0	0	0	EBV_BMLF1_GLC	1	anti-viral
AGCCTAACACGAAATA_1_1_1_1_1_1_1	TRBV7-6	CASSLFGTDTQYF	CASSLFGTDTQYF	0	0	0	0	0	0	0	0	0.396528	HSV2_VP22_RPR	1	anti-viral
AGCCTAACAGACGCCT_1_1_1_1_1_1_1	TRBV5-1	CASSFNNEQFF	CASSFNNEQFF	0	4.41528	0	0	0	0	0	0	0	CMV_p65_NLV	1	anti-viral
AGCCTAACATGACGGA_1_1_1_1_1_1_1	TRBV29-1	CSVEDGYEQYF	CSVEDGYEQYF	0	0	0	3.65139	0	0	0	0	0	EBV_BMLF1_GLC	1	anti-viral
AGCCTAACATTGGCGC_1_1_1_1_1_1_1	TRBV12-3	CASSSTTGSQETQYF	CASSSTTGSQETQYF	0	0	0	0	0	4.54444	0	0	0	EBV_BRLF1_YVL	1	anti-viral
AGCCTAAGTGCGGTAA_1_1_1_1_1_1_1	TRBV11-2	CASSLNTYNSPLHF	CASSLNTYNSPLHF	4.06181	0	0	0	0	0	0	0	0	CMV_p65_IPS	1	anti-viral
AGCCTAATCAAGGTAA_1_1_1_1_1_1_1	TRBV20-1	CSVERGGLDTDTQYF	CSVERGGLDTDTQYF	0	0	0	3.70417	0	0	0	0	0	EBV_BMLF1_GLC	1	anti-viral
AGCCTAATCGCCAGCA_1_1_1_1_1_1_1	TRBV11-2	CASSLGGTDTQYF	CASSLGGTDTQYF	0	0	0	0	0	0	0	0	4.09861	HSV2_VP22_RPR	1	anti-viral
AGCGGTCAGAGATGAG_1_1_1_1_1_1_1	TRBV7-3	CASSLQPSGSSTDTQYF	CASSLQPSGSSTDTQYF	0	0	0	0	0	4.04097	0	0	0	EBV_BRLF1_YVL	1	anti-viral
AGCGGTCCAAACCTAC_1_1_1_1_1_1_1	TRBV3-1	CASSRGRSQGNEKLFF	CASSRGRSQGNEKLFF	4.27292	0	0	0	0	0	0	0	0	CMV_p65_IPS	1	anti-viral
AGCGGTCCAAAGTGCG_1_1_1_1_1_1_1	TRBV21-1	CASSYAYGGGYNEQFF	CASSYAYGGGYNEQFF	0	5.07708	0	0	0	0	0	0	0	CMV_p65_NLV	1	anti-viral
AGCGGTCCACTTAAGC_1_1_1_1_1_1_1	TRBV29-1	CSVEDGYEQYF	CSVEDGYEQYF	0	0	0	3.65139	0	0	0	0	0	EBV_BMLF1_GLC	1	anti-viral
AGCGGTCTCTCTGTCG_1_1_1_1_1_1_1	TRBV7-9	CASSLGGFNTEAFF	CASSLGGFNTEAFF	0	0	5.40208	0	0	0	0	0	0	CMV_p65_TPR	1	anti-viral
AGCGTATAGAAGGTGA_1_1_1_1_1_1_1	TRBV28	CASSLPTDTQYF	CASSLPTDTQYF	0	0	0	0	0	4.06667	0	0	0	EBV_BRLF1_YVL	1	anti-viral
AGCGTATCAAGCCTAT_1_1_1_1_1_1_1	TRBV19	CASTLSMGGELFF	CASTLSMGGELFF	0	0	0	3.66458	0	0	0	0	0	EBV_BMLF1_GLC	1	anti-viral
AGCGTATGTAAACCTC_1_1_1_1_1_1_1	TRBV11-2	CASSLGGQGRETQYF	CASSLGGQGRETQYF	0	0	0	0	0	4.11875	0	0	0	EBV_BRLF1_YVL	1	anti-viral
AGCGTATGTCAGCTAT_1_1_1_1_1_1_1	TRBV7-3	CATRETGGFTGELFF	CATRETGGFTGELFF	0	0	0	0	0	0	0	0	4.62569	HSV2_VP22_RPR	1	anti-viral
AGCGTCGCAAGGTGTG_1_1_1_1_1_1_1	TRBV5-1	CASSVLSGTSSGEQYF	CASSVLSGTSSGEQYF	0	0	0	0	0	4.06111	0	0	0	EBV_BRLF1_YVL	1	anti-viral
AGCGTCGCAGTGGGAT_1_1_1_1_1_1_1	TRBV7-9	CASSLSRMNTEAFF	CASSLSRMNTEAFF	0	0	5.97361	0	0	0	0	0	0	CMV_p65_TPR	1	anti-viral
AGCGTCGGTAGGCATG_1_1_1_1_1_1_1	TRBV11-2	CASSPGTGGMYEQYF	CASSPGTGGMYEQYF	0	0	0	0	0.484028	0	0	0	0	EBV_BZLF1_RAF	1	anti-viral
AGCGTCGTCGAATGGG_1_1_1_1_1_1_1	TRBV4-1	CASSQDWPATNEKLFF	CASSQDWPATNEKLFF	4.69931	0	0	0	0	0	0	0	0	CMV_p65_IPS	1	anti-viral
AGCTCCTAGGTACTCT_1_1_1_1_1_1_1	TRBV19	CASSHHGELNTEAFF	CASSHHGELNTEAFF	0	0	5.0875	0	0	0	0	0	0	CMV_p65_TPR	1	anti-viral
AGCTCCTAGTGGGTTG_1_1_1_1_1_1_1	TRBV3-1	CASSQGAGGNQPQHF	CASSQGAGGNQPQHF	0	0	0	0	0	4.51597	0	0	0	EBV_BRLF1_YVL	1	anti-viral
AGCTCTCCAGGCTCAC_1_1_1_1_1_1_1	TRBV20-1	CSARVWDPKTDTQYF	CSARVWDPKTDTQYF	0	0	0	0	0	0	0	0	4.36181	HSV2_VP22_RPR	1	anti-viral
AGCTCTCCATCCCACT_1_1_1_1_1_1_1	TRBV11-2	CASSFRGSYYF	CASSFRGSYYF	0	0	0	0	0	0	0.44375	0	0	InfA_M1_GIL	1	anti-viral
AGCTCTCCATCCTAGA_1_1_1_1_1_1_1	TRBV7-3	CASSQGQYGADTQYF	CASSQGQYGADTQYF	0	0	0	0	0	0.406944	0	0	0	EBV_BRLF1_YVL	1	anti-viral
AGCTCTCGTCACCTAA_1_1_1_1_1_1_1	TRBV29-1	CSVEGLAGSYNEQFF	CSVEGLAGSYNEQFF	0	0	0	0	0	3.84792	0	0	0	EBV_BRLF1_YVL	1	anti-viral
AGCTTGAAGCGCCTCA_1_1_1_1_1_1_1	TRBV28	CASSWGLAGGTDTQYF	CASSWGLAGGTDTQYF	0	0	0	0	0	3.97153	0	0	0	EBV_BRLF1_YVL	1	anti-viral
AGCTTGACACTTGGAT_1_1_1_1_1_1_1	TRBV18	CASSLRAGQGAVEQYV	CASSLRAGQGAVEQYV	0	0	4.74514	0	0	0	0	0	0	CMV_p65_TPR	1	anti-viral
AGCTTGACAGTACACT_1_1_1_1_1_1_1	TRBV6-6	CASSGLAYEQYF	CASSGLAYEQYF	0	0	0	0	0	0	4.11944	0	0	InfA_M1_GIL	1	anti-viral
AGCTTGACATCGGTTA_1_1_1_1_1_1_1	TRBV5-4	CASSSRGGIYEQYV	CASSSRGGIYEQYV	0	0	0	0	0	0	4.29236	0	0	InfA_M1_GIL	1	anti-viral
AGGCCACAGCGTAATA_1_1_1_1_1_1_1	TRBV19	CASIGTSGGDTQYF	CASIGTSGGDTQYF	0	0	0	0	0	0	0	0	3.69306	HSV2_VP22_RPR	1	anti-viral
AGGCCACCACGGTAAG_1_1_1_1_1_1_1	TRBV5-6	CASSGRDDSNQPQHF	CASSGRDDSNQPQHF	0	0	0	0	0	4.10764	0	0	0	EBV_BRLF1_YVL	1	anti-viral
AGGGAGTCAAAGCGGT_1_1_1_1_1_1_1	TRBV28	CASSSAGAQYF	CASSSAGAQYF	0	0	0	0	0	0	4.39236	0	0	InfA_M1_GIL	1	anti-viral
AGGGAGTCAATGCCAT_1_1_1_1_1_1_1	TRBV5-1	CASSSSGDYGYTF	CASSSSGDYGYTF	0	0	0	0	0	0	4.77639	0	0	InfA_M1_GIL	1	anti-viral
AGGGATGAGAAGGTTT_1_1_1_1_1_1_1	TRBV28	CASSWAPGGGDEQYF	CASSWAPGGGDEQYF	0	0	0	0	0	0.396528	0	0	0	EBV_BRLF1_YVL	1	anti-viral
AGGGATGGTATAGTAG_1_1_1_1_1_1_1	TRBV6-4	CASSGTSSGELFF	CASSGTSSGELFF	0	0	0	0	0	0	4.31875	0	0	InfA_M1_GIL	1	anti-viral
AGGGTGAAGCCAGAAC_1_1_1_1_1_1_1	TRBV19	CASGDRQGAYSNQPQHF	CASGDRQGAYSNQPQHF	0	0	0	0	0	3.85208	0	0	0	EBV_BRLF1_YVL	1	anti-viral
AGGGTGAGTCTTCAAG_1_1_1_1_1_1_1	TRBV6-1	CASRLADLYTGELFF	CASRLADLYTGELFF	0	4.35347	0	0	0	0	0	0	0	CMV_p65_NLV	1	anti-viral
AGGGTGATCAACGGGA_1_1_1_1_1_1_1	TRBV9	CASSVGGKDEQYF	CASSVGGKDEQYF	0	0	0	3.67083	0	0	0	0	0	EBV_BMLF1_GLC	1	anti-viral
AGGGTGATCTTGGGTA_1_1_1_1_1_1_1	TRBV29-1	CSVEDSGGYTF	CSVEDSGGYTF	0	0	0	4.98056	0	0	0	0	0	EBV_BMLF1_GLC	1	anti-viral
AGGTCATAGTGCCATT_1_1_1_1_1_1_1	TRBV7-2	CASSLGQGGEQYF	CASSLGQGGEQYF	0	0	0	4.26806	0	0	0	0	0	EBV_BMLF1_GLC	1	anti-viral
AGGTCATTCAATACCG_1_1_1_1_1_1_1	TRBV3-1	CASSQVETGEEKLFF	CASSQVETGEEKLFF	4.29583	0	0	0	0	0	0	0	0	CMV_p65_IPS	1	anti-viral
AGGTCCGAGCTGCGAA_1_1_1_1_1_1_1	TRBV4-2	CASSLGLAGIYEQYF	CASSLGLAGIYEQYF	0	0	5.76597	0	0	0	0	0	0	CMV_p65_TPR	1	anti-viral
AGGTCCGGTATCGCAT_1_1_1_1_1_1_1	TRBV7-2	CASSLLWNQPQHF	CASSLLWNQPQHF	0	0	0	0	0	0	0.470139	0	0	InfA_M1_GIL	1	anti-viral
AGGTCCGTCGACAGCC_1_1_1_1_1_1_1	TRBV27	CASIGLAGHNEQFF	CASIGLAGHNEQFF	0	0	0	0	0	3.83125	0	0	0	EBV_BRLF1_YVL	1	anti-viral
AGTAGTCGTAGCAAAT_1_1_1_1_1_1_1	TRBV12-3	CASRGQSGRNQPQHF	CASRGQSGRNQPQHF	0	0	0	0	0	4.1375	0	0	0	EBV_BRLF1_YVL	1	anti-viral
AGTCTTTGTAGTGAAT_1_1_1_1_1_1_1	TRBV9	CASSVGTGTGETQYF	CASSVGTGTGETQYF	0	0	0	0	0	4.25208	0	0	0	EBV_BRLF1_YVL	1	anti-viral
AGTGAGGAGGATGGAA_1_1_1_1_1_1_1	TRBV6-4	CASSDSTRQGIDTEAFF	CASSDSTRQGIDTEAFF	0	0	0.511111	0	0	0	0	0	0	CMV_p65_TPR	1	anti-viral
AGTGAGGAGTCGTACT_1_1_1_1_1_1_1	TRBV5-1	CASSLRTSDTGELFF	CASSLRTSDTGELFF	0	0	4.64861	0	0	0	0	0	0	CMV_p65_TPR	1	anti-viral
AGTGAGGCACCCTATC_1_1_1_1_1_1_1	TRBV11-2	CASSLNTYNSPLHF	CASSLNTYNSPLHF	4.06181	0	0	0	0	0	0	0	0	CMV_p65_IPS	1	anti-viral
AGTGAGGGTGGACGAT_1_1_1_1_1_1_1	TRBV29-1	CSVPHAGANTGELFF	CSVPHAGANTGELFF	0	0	0	4.44236	0	0	0	0	0	EBV_BMLF1_GLC	1	anti-viral
AGTGAGGGTTATGTGC_1_1_1_1_1_1_1	TRBV6-1	CASSADLGTNPYNEQFF	CASSADLGTNPYNEQFF	0	4.09444	0	0	0	0	0	0	0	CMV_p65_NLV	1	anti-viral
AGTGAGGTCAAAGACA_1_1_1_1_1_1_1	TRBV20-1	CSVERGGLDTDTQYF	CSVERGGLDTDTQYF	0	0	0	3.70417	0	0	0	0	0	EBV_BMLF1_GLC	1	anti-viral
AGTGAGGTCCAATGGT_1_1_1_1_1_1_1	TRBV29-1	CSVVVGHNTGELFF	CSVVVGHNTGELFF	0	0	0	4.16042	0	0	0	0	0	EBV_BMLF1_GLC	1	anti-viral
AGTGGGAAGTCGAGTG_1_1_1_1_1_1_1	TRBV5-6	CASSQGTGPRDEQYF	CASSQGTGPRDEQYF	0	0	0	0	0	3.84167	0	0	0	EBV_BRLF1_YVL	1	anti-viral
AGTGGGATCACGGTTA_1_1_1_1_1_1_1	TRBV10-1	CASSSGTFNEQFF	CASSSGTFNEQFF	0	0	0	3.92014	0	0	0	0	0	EBV_BMLF1_GLC	1	anti-viral
AGTGGGATCATCTGCC_1_1_1_1_1_1_1	TRBV6-4	CASSDGTGGTDTQYF	CASSDGTGGTDTQYF	0	0	0	0	0	4.21736	0	0	0	EBV_BRLF1_YVL	1	anti-viral
AGTGGGATCCAGGGCT_1_1_1_1_1_1_1	TRBV7-9	CASSLAGQGAGNEQFF	CASSLAGQGAGNEQFF	0	0	4.65347	0	0	0	0	0	0	CMV_p65_TPR	1	anti-viral
AGTGGGATCCGGGTGT_1_1_1_1_1_1_1	TRBV7-6	CASSLDLRGELFF	CASSLDLRGELFF	4.77431	0	0	0	0	0	0	0	0	CMV_p65_IPS	1	anti-viral
AGTGTCACAAGCTGAG_1_1_1_1_1_1_1	TRBV29-1	CSVRDSRLSDTQYF	CSVRDSRLSDTQYF	0	0	0	4.07292	0	0	0	0	0	EBV_BMLF1_GLC	1	anti-viral
AGTTGGTGTGATGTCT_1_1_1_1_1_1_1	TRBV18	CASSPPTYSTDTQYF	CASSPPTYSTDTQYF	0	0	0	0	0	3.87153	0	0	0	EBV_BRLF1_YVL	1	anti-viral
ATAACGCAGCGTTGCC_1_1_1_1_1_1_1	TRBV27	CASRVVGTRTDTQYF	CASRVVGTRTDTQYF	0	0	0	0	0	0	0	0	5.17639	HSV2_VP22_RPR	1	anti-viral
ATAACGCTCGCTTAGA_1_1_1_1_1_1_1	TRBV15	CATSRLGQGNQPQHF	CATSRLGQGNQPQHF	0	0	0	0	0	3.83056	0	0	0	EBV_BRLF1_YVL	1	anti-viral
ATAAGAGAGACAATAC_1_1_1_1_1_1_1	TRBV7-9	CASSWGQGDNQPQHF	CASSWGQGDNQPQHF	0	0	0	0	0	0.434028	0	0	0	EBV_BRLF1_YVL	1	anti-viral
ATAAGAGCAGCCAATT_1_1_1_1_1_1_1	TRBV11-2	CASSFDSYNEQFF	CASSFDSYNEQFF	0	0	0	0	0	0	0.391667	0	0	InfA_M1_GIL	1	anti-viral
ATAAGAGGTATATGAG_1_1_1_1_1_1_1	TRBV7-9	CASSLFPRGGPRDEQFF	CASSLFPRGGPRDEQFF	0	0	4.89514	0	0	0	0	0	0	CMV_p65_TPR	1	anti-viral
ATAAGAGGTGAGGGAG_1_1_1_1_1_1_1	TRBV28	CASSFSWADETNEKLFF	CASSFSWADETNEKLFF	4.59583	0	0	0	0	0	0	0	0	CMV_p65_IPS	1	anti-viral
ATAGACCCATGATCCA_1_1_1_1_1_1_1	TRBV5-1	CASSLALGGRSYGYTF	CASSLALGGRSYGYTF	0	4.94653	0	0	0	0	0	0	0	CMV_p65_NLV	1	anti-viral
ATAGACCGTATGAATG_1_1_1_1_1_1_1	TRBV5-6	CASSFRSTDTQYF	CASSFRSTDTQYF	0	0	0	0	0	0	0.640278	0	0	InfA_M1_GIL	1	anti-viral
ATCACGACATCACGTA_1_1_1_1_1_1_1	TRBV5-1	CASSRDGAYEQYF	CASSRDGAYEQYF	0	0	0	0	0	0	0	3.62778	0	InfA_HA_PKY	1	anti-viral
ATCACGATCTTGAGGT_1_1_1_1_1_1_1	TRBV7-2	CASSLRTGDDQPQHF	CASSLRTGDDQPQHF	0	0	0	0	0	4.16319	0	0	0	EBV_BRLF1_YVL	1	anti-viral
ATCATCTCATCTCCCA_1_1_1_1_1_1_1	TRBV7-8	CASSLEGGWSTDTQYF	CASSLEGGWSTDTQYF	0	0	0	0	0	4.27431	0	0	0	EBV_BRLF1_YVL	1	anti-viral
ATCATGGAGGGAGTAA_1_1_1_1_1_1_1	TRBV7-9	CASSLGGNNEQFF	CASSLGGNNEQFF	0	0	0	3.89653	0	0	0	0	0	EBV_BMLF1_GLC	1	anti-viral
ATCATGGCAAACTGCT_1_1_1_1_1_1_1	TRBV27	CASTGWDTDTQYF	CASTGWDTDTQYF	0	0	0	0	0	0	0	0	3.6625	HSV2_VP22_RPR	1	anti-viral
ATCATGGCAAGGTTCT_1_1_1_1_1_1_1	TRBV29-1	CSVEKRDTQYF	CSVEKRDTQYF	0	0	0	4.14514	0	0	0	0	0	EBV_BMLF1_GLC	1	anti-viral
ATCATGGCACAGTCGC_1_1_1_1_1_1_1	TRBV6-1	CASREGQGVVGYTF	CASREGQGVVGYTF	0	0	0	0	0	0	0	0	3.94861	HSV2_VP22_RPR	1	anti-viral
ATCATGGCACCCATTC_1_1_1_1_1_1_1	TRBV24-1	CATRPEGTDTQYF	CATRPEGTDTQYF	0	0	0	0	0	0	0	0	5.49514	HSV2_VP22_RPR	1	anti-viral
ATCCACCCAAGCCGTC_1_1_1_1_1_1_1	TRBV3-1	CASSQDSGTEQYF	CASSQDSGTEQYF	0	0	0	0	0	0	4.87361	0	0	InfA_M1_GIL	1	anti-viral
ATCCACCCACGTCTCT_1_1_1_1_1_1_1	TRBV13	CASSTPTGTEAFF	CASSTPTGTEAFF	4.34514	0	0	0	0	0	0	0	0	CMV_p65_IPS	1	anti-viral
ATCCACCCATGTCGAT_1_1_1_1_1_1_1	TRBV19	CASSDSRNYEQYF	CASSDSRNYEQYF	0	0	0	0	0	0	3.89653	0	0	InfA_M1_GIL	1	anti-viral
ATCCACCGTTATCACG_1_1_1_1_1_1_1	TRBV6-6	CASSYPGQGNSPLHF	CASSYPGQGNSPLHF	0	0	0	0	6.01806	0	0	0	0	EBV_BZLF1_RAF	1	anti-viral
ATCCACCTCCTTTCTC_1_1_1_1_1_1_1	TRBV5-1	CASSTRQEETQYF	CASSTRQEETQYF	0	0	0	0	0	0	4.17431	0	0	InfA_M1_GIL	1	anti-viral
ATCCGAACATTTGCCC_1_1_1_1_1_1_1	TRBV20-1	CSATGDWNEQFF	CSATGDWNEQFF	0	0	0	0.370833	0	0	0	0	0	EBV_BMLF1_GLC	1	anti-viral
ATCGAGTAGACTTGAA_1_1_1_1_1_1_1	TRBV20-1	CSAEGAAASHYV	CSAEGAAASHYV	0	0	0	3.65139	0	0	0	0	0	EBV_BMLF1_GLC	1	anti-viral
ATCGAGTAGAGCTTCT_1_1_1_1_1_1_1	TRBV5-6	CASSRMNTEAFF	CASSRMNTEAFF	4.51667	0	0	0	0	0	0	0	0	CMV_p65_IPS	1	anti-viral
ATCGAGTCAGCTATTG_1_1_1_1_1_1_1	TRBV7-9	CASSLGVSGNTIYF	CASSLGVSGNTIYF	0	0	0	0	0	0	0	3.65139	0	InfA_HA_PKY	1	anti-viral
ATCGAGTGTAAGCACG_1_1_1_1_1_1_1	TRBV6-1	CASSEVGRGLMNEKLFF	CASSEVGRGLMNEKLFF	3.92708	0	0	0	0	0	0	0	0	CMV_p65_IPS	1	anti-viral
ATCGAGTTCATTGCCC_1_1_1_1_1_1_1	TRBV28	CASRKQGVSNQPQHF	CASRKQGVSNQPQHF	0	0	0	0	0	3.88264	0	0	0	EBV_BRLF1_YVL	1	anti-viral
ATCTACTGTAGAGGAA_1_1_1_1_1_1_1	TRBV5-4	CASSLGRGGNTGELFF	CASSLGRGGNTGELFF	0	0	4.85347	0	0	0	0	0	0	CMV_p65_TPR	1	anti-viral
ATGAGGGAGGCAATTA_1_1_1_1_1_1_1	TRBV4-2	CASSPEGGASGANVLTF	CASSPEGGASGANVLTF	0	0	0	0	0	3.81042	0	0	0	EBV_BRLF1_YVL	1	anti-viral
ATGAGGGAGGGCACTA_1_1_1_1_1_1_1	TRBV27	CASSLGDTYYEQYF	CASSLGDTYYEQYF	0	0	4.93194	0	0	0	0	0	0	CMV_p65_TPR	1	anti-viral
ATGAGGGCAGCCTTTC_1_1_1_1_1_1_1	TRBV2	CASSERGTDTQYF	CASSERGTDTQYF	0	0	0	0	0	0	0	0	3.78611	HSV2_VP22_RPR	1	anti-viral
ATGCGATAGCCAGGAT_1_1_1_1_1_1_1	TRBV29-1	CSVVYGNTEAFF	CSVVYGNTEAFF	0	0	0	5.71667	0	0	0	0	0	EBV_BMLF1_GLC	1	anti-viral
ATGCGATCAATCACAC_1_1_1_1_1_1_1	TRBV7-9	CASSPGSHVGYTF	CASSPGSHVGYTF	0	0	0	0	0	0	5.01667	0	0	InfA_M1_GIL	1	anti-viral
ATGCGATCATTCACTT_1_1_1_1_1_1_1	TRBV29-1	CSVAAPGELFF	CSVAAPGELFF	0	0	0	4.02153	0	0	0	0	0	EBV_BMLF1_GLC	1	anti-viral
ATGCGATGTTATCACG_1_1_1_1_1_1_1	TRBV5-4	CASARGPGVHQPQHF	CASARGPGVHQPQHF	0	0	0	0	0	3.98542	0	0	0	EBV_BRLF1_YVL	1	anti-viral
ATGCGATTCCACGTGG_1_1_1_1_1_1_1	TRBV13	CASSTTGDNEKLFF	CASSTTGDNEKLFF	4.38333	0	0	0	0	0	0	0	0	CMV_p65_IPS	1	anti-viral
ATGTGTGCACACGCTG_1_1_1_1_1_1_1	TRBV20-1	CSALRVYGNTIYF	CSALRVYGNTIYF	0	0	0	4.71389	0	0	0	0	0	EBV_BMLF1_GLC	1	anti-viral
ATGTGTGCATCCCATC_1_1_1_1_1_1_1	TRBV7-9	CASSGDRSYEQYF	CASSGDRSYEQYF	0	0	0	0	0	0	0	3.66597	0	InfA_HA_PKY	1	anti-viral
ATGTGTGGTGTATGGG_1_1_1_1_1_1_1	TRBV11-2	CASSLNTYNSPLHF	CASSLNTYNSPLHF	4.06181	0	0	0	0	0	0	0	0	CMV_p65_IPS	1	anti-viral
ATTACTCAGGATCGCA_1_1_1_1_1_1_1	TRBV6-6	CASSSSFREKLFF	CASSSSFREKLFF	0.491667	0	0	0	0	0	0	0	0	CMV_p65_IPS	1	anti-viral
ATTACTCCAATGCCAT_1_1_1_1_1_1_1	TRBV11-2	CASSLNTYNSPLHF	CASSLNTYNSPLHF	4.06181	0	0	0	0	0	0	0	0	CMV_p65_IPS	1	anti-viral
ATTACTCCAGTAAGAT_1_1_1_1_1_1_1	TRBV24-1	CATSDLAGGGSEQFF	CATSDLAGGGSEQFF	0	0	0	0	0	4.33958	0	0	0	EBV_BRLF1_YVL	1	anti-viral
ATTACTCTCGGCGGTT_1_1_1_1_1_1_1	TRBV20-1	CSARDTSTDTQYF	CSARDTSTDTQYF	0	0	0	0	0	0	0	0	4.66458	HSV2_VP22_RPR	1	anti-viral
ATTATCCCAAGCCGTC_1_1_1_1_1_1_1	TRBV20-1	CSASLAGGYEQYF	CSASLAGGYEQYF	0	0	0	4.22639	0	0	0	0	0	EBV_BMLF1_GLC	1	anti-viral
ATTATCCTCTACGAGT_1_1_1_1_1_1_1	TRBV7-2	CASSLDIGQGWQPQHF	CASSLDIGQGWQPQHF	0	0	0	0	0	3.94097	0	0	0	EBV_BRLF1_YVL	1	anti-viral
ATTGGACCACGACTCG_1_1_1_1_1_1_1	TRBV14	CASSIGLEVIGELFF	CASSIGLEVIGELFF	0	0	0	3.99167	0	0	0	0	0	EBV_BMLF1_GLC	1	anti-viral
ATTGGACGTTCATGGT_1_1_1_1_1_1_1	TRBV5-1	CASSPGRSGSYEQYF	CASSPGRSGSYEQYF	0	0	0	0	4.62639	0	0	0	0	EBV_BZLF1_RAF	1	anti-viral
ATTGGTGAGAGATGAG_1_1_1_1_1_1_1	TRBV7-9	CASSLGDRLNQPQHF	CASSLGDRLNQPQHF	0	0	5.06042	0	0	0	0	0	0	CMV_p65_TPR	1	anti-viral
ATTGGTGAGCGATTCT_1_1_1_1_1_1_1	TRBV6-5	CASSYSGVREAFF	CASSYSGVREAFF	0	0	0	0	0	0	0.511806	0	0	InfA_M1_GIL	1	anti-viral
ATTGGTGAGTCTCCTC_1_1_1_1_1_1_1	TRBV7-6	CASSPTATNEKLFF	CASSPTATNEKLFF	5.61042	0	0	0	0	0	0	0	0	CMV_p65_IPS	1	anti-viral
ATTTCTGAGCCCAATT_1_1_1_1_1_1_1	TRBV12-3	CASSLIAGESYEQYF	CASSLIAGESYEQYF	0	0	0	0	5.11319	0	0	0	0	EBV_BZLF1_RAF	1	anti-viral
ATTTCTGAGCTTCGCG_1_1_1_1_1_1_1	TRBV5-1	CASSQQQNTEAFF	CASSQQQNTEAFF	3.94236	0	0	0	0	0	0	0	0	CMV_p65_IPS	1	anti-viral
ATTTCTGCAGCGATCC_1_1_1_1_1_1_1	TRBV29-1	CSVSQGGYGYTF	CSVSQGGYGYTF	0	0	0	5.72639	0	0	0	0	0	EBV_BMLF1_GLC	1	anti-viral
ATTTCTGTCGCAAGCC_1_1_1_1_1_1_1	TRBV7-3	CASSLNAGPYNEQFF	CASSLNAGPYNEQFF	0	4.38958	0	0	0	0	0	0	0	CMV_p65_NLV	1	anti-viral
ATTTCTGTCTCGATGA_1_1_1_1_1_1_1	TRBV6-4	CASSERGTDTQYF	CASSERGTDTQYF	0	0	0	0	0	0	0	0	3.78611	HSV2_VP22_RPR	1	anti-viral
CAACCTCGTTCCACTC_1_1_1_1_1_1_1	TRBV28	CASSPGTSGMADTQYF	CASSPGTSGMADTQYF	0	0	0	0	0	4.28403	0	0	0	EBV_BRLF1_YVL	1	anti-viral
CAACTAGAGCCGGTAA_1_1_1_1_1_1_1	TRBV5-6	CASSLRGGQSTDTQYF	CASSLRGGQSTDTQYF	0	0	0	0	0	4.20556	0	0	0	EBV_BRLF1_YVL	1	anti-viral
CAACTAGTCTGCTGTC_1_1_1_1_1_1_1	TRBV11-2	CASSLNTYNSPLHF	CASSLNTYNSPLHF	4.06181	0	0	0	0	0	0	0	0	CMV_p65_IPS	1	anti-viral
CAAGAAAAGTTCGCAT_1_1_1_1_1_1_1	TRBV19	CASSIGFGAVGEAFF	CASSIGFGAVGEAFF	0	0	0	0	0	0	0.4625	0	0	InfA_M1_GIL	1	anti-viral
CAAGAAACAATGACCT_1_1_1_1_1_1_1	TRBV7-9	CASSPRTGGNYGYTF	CASSPRTGGNYGYTF	0	6.05903	0	0	0	0	0	0	0	CMV_p65_NLV	1	anti-viral
CAAGAAACAGATCGGA_1_1_1_1_1_1_1	TRBV7-3	CASSLIPASSEQFF	CASSLIPASSEQFF	0	0	4.99722	0	0	0	0	0	0	CMV_p65_TPR	1	anti-viral
CAAGATCGTCCGAACC_1_1_1_1_1_1_1	TRBV7-6	CASSLFGTDTQYF	CASSLFGTDTQYF	0	0	0	0	0	0	0	0	0.396528	HSV2_VP22_RPR	1	anti-viral
CAAGATCGTTGCCTCT_1_1_1_1_1_1_1	TRBV5-1	CASSLGVSTDTQYF	CASSLGVSTDTQYF	0	0	0	0	0	4.53819	0	0	0	EBV_BRLF1_YVL	1	anti-viral
CAAGATCTCCGAGCCA_1_1_1_1_1_1_1	TRBV28	CASSTGGAGYGYTF	CASSTGGAGYGYTF	0	0	0	0	0	0	4.22431	0	0	InfA_M1_GIL	1	anti-viral
CAAGGCCGTGTAATGA_1_1_1_1_1_1_1	TRBV5-6	CASSLRGGQSTDTQYF	CASSLRGGQSTDTQYF	0	0	0	0	0	4.20556	0	0	0	EBV_BRLF1_YVL	1	anti-viral
CAAGTTGGTCTAGCCG_1_1_1_1_1_1_1	TRBV29-1	CSVSLGHLGTEAFF	CSVSLGHLGTEAFF	0	0	0	4.95278	0	0	0	0	0	EBV_BMLF1_GLC	1	anti-viral
CACAAACCAAAGGCGT_1_1_1_1_1_1_1	TRBV12-4	CASSPTGGNSPLHF	CASSPTGGNSPLHF	0	0	0	0	6.24583	0	0	0	0	EBV_BZLF1_RAF	1	anti-viral
CACAAACCACGTCTCT_1_1_1_1_1_1_1	TRBV2	CASDRGSTEAFF	CASDRGSTEAFF	3.89653	0	0	0	0	0	0	0	0	CMV_p65_IPS	1	anti-viral
CACAAACGTGTATGGG_1_1_1_1_1_1_1	TRBV7-9	CASSWANTEAFF	CASSWANTEAFF	4.43681	0	0	0	0	0	0	0	0	CMV_p65_IPS	1	anti-viral
CACAAACTCATCACCC_1_1_1_1_1_1_1	TRBV7-9	CASSLQGYYGYTF	CASSLQGYYGYTF	0	0	0	0	0	0	3.94931	0	0	InfA_M1_GIL	1	anti-viral
CACAAACTCGTACCGG_1_1_1_1_1_1_1	TRBV28	CANNRAGSPLHF	CANNRAGSPLHF	00:58:00	0	0	0	0	0	0	0	0	CMV_p65_IPS	1	anti-viral
CACAAACTCTGCCCTA_1_1_1_1_1_1_1	TRBV7-6	CASSQTDGNEKLFF	CASSQTDGNEKLFF	5.26875	0	0	0	0	0	0	0	0	CMV_p65_IPS	1	anti-viral
CACACAAAGGCTAGAC_1_1_1_1_1_1_1	TRBV2	CASSGQGAYEQYV	CASSGQGAYEQYV	0	0	0	0	0	0	3.78958	0	0	InfA_M1_GIL	1	anti-viral
CACACAAAGTCGATAA_1_1_1_1_1_1_1	TRBV7-6	CASSLFGTDTQYF	CASSLFGTDTQYF	0	0	0	0	0	0	0	0	0.396528	HSV2_VP22_RPR	1	anti-viral
CACACAACAAGGCTCC_1_1_1_1_1_1_1	TRBV5-5	CASSPRGGREETQYF	CASSPRGGREETQYF	0	0	0	0	0	3.81736	0	0	0	EBV_BRLF1_YVL	1	anti-viral
CACACAACACAAGTAA_1_1_1_1_1_1_1	TRBV5-1	CASSLTVGTDTQYF	CASSLTVGTDTQYF	0	0	0	0	0	3.92292	0	0	0	EBV_BRLF1_YVL	1	anti-viral
CACACAAGTACAGACG_1_1_1_1_1_1_1	TRBV28	CASTLNTEAFF	CASTLNTEAFF	0	4.07569	0	0	0	0	0	0	0	CMV_p65_NLV	1	anti-viral
CACACAATCAACACTG_1_1_1_1_1_1_1	TRBV5-1	CASSLGQGLQETQYF	CASSLGQGLQETQYF	0	0	0	0	0	4.62083	0	0	0	EBV_BRLF1_YVL	1	anti-viral
CACACCTCACACGCTG_1_1_1_1_1_1_1	TRBV6-1	CASSEFVGEQYV	CASSEFVGEQYV	0	0	0	0	0	0	0.417361	0	0	InfA_M1_GIL	1	anti-viral
CACACCTCATGAGCGA_1_1_1_1_1_1_1	TRBV6-1	CASSEGPGASYGYTF	CASSEGPGASYGYTF	0	4.42014	0	0	0	0	0	0	0	CMV_p65_NLV	1	anti-viral
CACACTCAGAGGTACC_1_1_1_1_1_1_1	TRBV15	CATTPTGRQETQYF	CATTPTGRQETQYF	0	0	0	0	0	0	0	0	0.470833	HSV2_VP22_RPR	1	anti-viral
CACACTCAGGGTCGAT_1_1_1_1_1_1_1	TRBV6-6	CASSSAGGGGDTQYF	CASSSAGGGGDTQYF	0	0	0	0	0	4.15139	0	0	0	EBV_BRLF1_YVL	1	anti-viral
CACACTCCAGTGACAG_1_1_1_1_1_1_1	TRBV18	CASSKVEREPQHF	CASSKVEREPQHF	0	0	0	0	0	0	4.35903	0	0	InfA_M1_GIL	1	anti-viral
CACACTCTCTAGAGTC_1_1_1_1_1_1_1	TRBV4-1	CASSLRGGSNTGELFF	CASSLRGGSNTGELFF	0	0	5.25208	0	0	0	0	0	0	CMV_p65_TPR	1	anti-viral
CACAGGCAGAGTTGGC_1_1_1_1_1_1_1	TRBV18	CASSLGEQETQYF	CASSLGEQETQYF	0	0	0	0	0	0.386806	0	0	0	EBV_BRLF1_YVL	1	anti-viral
CACAGGCCAAACCTAC_1_1_1_1_1_1_1	TRBV7-2	CASSLNRVNEKLFF	CASSLNRVNEKLFF	4.75625	0	0	0	0	0	0	0	0	CMV_p65_IPS	1	anti-viral
CACAGGCCAGTACACT_1_1_1_1_1_1_1	TRBV6-5	CASSYPGSPLHF	CASSYPGSPLHF	0	0	0	0	4.71875	0	0	0	0	EBV_BZLF1_RAF	1	anti-viral
CACAGGCTCGGTGTCG_1_1_1_1_1_1_1	TRBV7-6	CASSLLPGGRSYNEQFF	CASSLLPGGRSYNEQFF	0	4.02431	0	0	0	0	0	0	0	CMV_p65_NLV	1	anti-viral
CACAGGCTCTTGAGAC_1_1_1_1_1_1_1	TRBV20-1	CSASGNTGELFF	CSASGNTGELFF	0	0	0	3.54236	0	0	0	0	0	EBV_BMLF1_GLC	1	anti-viral
CACAGTAGTTTCCACC_1_1_1_1_1_1_1	TRBV2	CASSGQGYGYTF	CASSGQGYGYTF	0	0	0	0	0	0	4.35625	0	0	InfA_M1_GIL	1	anti-viral
CACAGTATCCCTAACC_1_1_1_1_1_1_1	TRBV5-1	CASSLIPSSGSTDTQYF	CASSLIPSSGSTDTQYF	0	0	0	0	0	4.13611	0	0	0	EBV_BRLF1_YVL	1	anti-viral
CACAGTATCGTCTGCT_1_1_1_1_1_1_1	TRBV11-2	CASSLYGGRGETQYF	CASSLYGGRGETQYF	0	0	0	0	0	4.32083	0	0	0	EBV_BRLF1_YVL	1	anti-viral
CACATAGTCCTATTCA_1_1_1_1_1_1_1	TRBV28	CASSLGPAGGYNEQFF	CASSLGPAGGYNEQFF	0	0	0.578472	0	0	0	0	0	0	CMV_p65_TPR	1	anti-viral
CACATTTAGCAACGGT_1_1_1_1_1_1_1	TRBV24-1	CATGGTGSQETQYF	CATGGTGSQETQYF	0	0	0	0	0	0	0	0	4.08681	HSV2_VP22_RPR	1	anti-viral
CACATTTAGGACAGAA_1_1_1_1_1_1_1	TRBV5-1	CASSGGQVATNEKLFF	CASSGGQVATNEKLFF	4.46458	0	0	0	0	0	0	0	0	CMV_p65_IPS	1	anti-viral
CACATTTCAAGCCGTC_1_1_1_1_1_1_1	TRBV20-1	CSAEDRERADTLHF	CSAEDRERADTLHF	0	0	0	3.57222	0	0	0	0	0	EBV_BMLF1_GLC	1	anti-viral
CACATTTTCGGACAAG_1_1_1_1_1_1_1	TRBV28	CASSLFGLRNTEAFF	CASSLFGLRNTEAFF	0	0	4.64792	0	0	0	0	0	0	CMV_p65_TPR	1	anti-viral
CACATTTTCTTTCCTC_1_1_1_1_1_1_1	TRBV28	CASSPSYEQYF	CASSPSYEQYF	0	0	0	0	0	0	3.91597	0	0	InfA_M1_GIL	1	anti-viral
CACCACTAGACTACAA_1_1_1_1_1_1_1	TRBV20-1	CSARPSGGGELFF	CSARPSGGGELFF	0	0	0	4.60833	0	0	0	0	0	EBV_BMLF1_GLC	1	anti-viral
CACCACTAGTGCGATG_1_1_1_1_1_1_1	TRBV11-2	CASSLNTYNSPLHF	CASSLNTYNSPLHF	4.06181	0	0	0	0	0	0	0	0	CMV_p65_IPS	1	anti-viral
CACCACTAGTTGAGAT_1_1_1_1_1_1_1	TRBV28	CASSSTEGYEQYV	CASSSTEGYEQYV	0	0	0	0	0	0	4.34167	0	0	InfA_M1_GIL	1	anti-viral
CACCACTCATGGTCAT_1_1_1_1_1_1_1	TRBV6-5	CASSYSAGPYEQYF	CASSYSAGPYEQYF	0	0	4.70417	0	0	0	0	0	0	CMV_p65_TPR	1	anti-viral
CACCAGGAGATCTGCT_1_1_1_1_1_1_1	TRBV6-3	CASRTVTGLAGYNEQFF	CASRTVTGLAGYNEQFF	0	4.18611	0	0	0	0	0	0	0	CMV_p65_NLV	1	anti-viral
CACCTTGTCAACGCTA_1_1_1_1_1_1_1	TRBV20-1	CSAKLAAVNTEAFF	CSAKLAAVNTEAFF	0	0	0	3.49375	0	0	0	0	0	EBV_BMLF1_GLC	1	anti-viral
CACTCCAAGGTGCACA_1_1_1_1_1_1_1	TRBV7-6	CASSLAEGTSGDTQYF	CASSLAEGTSGDTQYF	0	0	0	0	0	4.51736	0	0	0	EBV_BRLF1_YVL	1	anti-viral
CACTCCAGTCGTCTTC_1_1_1_1_1_1_1	TRBV9	CASSVLGEGEAFF	CASSVLGEGEAFF	0	0	0	0	0	0	5.16111	0	0	InfA_M1_GIL	1	anti-viral
CACTCCAGTTATCCGA_1_1_1_1_1_1_1	TRBV6-5	CASSYSRHSNQPQHF	CASSYSRHSNQPQHF	0	0	0	0	0	3.90903	0	0	0	EBV_BRLF1_YVL	1	anti-viral
CACTCCATCACCCTCA_1_1_1_1_1_1_1	TRBV5-1	CASSLRTSDTGELFF	CASSLRTSDTGELFF	0	0	4.64861	0	0	0	0	0	0	CMV_p65_TPR	1	anti-viral
CACTCCATCCGTACAA_1_1_1_1_1_1_1	TRBV28	CASTSGTGSEKLFF	CASTSGTGSEKLFF	5.30139	0	0	0	0	0	0	0	0	CMV_p65_IPS	1	anti-viral
CAGAATCCACGCATCG_1_1_1_1_1_1_1	TRBV10-3	CAISDDSSYEQYF	CAISDDSSYEQYF	0	0	0	0	0	0	5.33403	0	0	InfA_M1_GIL	1	anti-viral
CAGAATCGTGATAAAC_1_1_1_1_1_1_1	TRBV10-3	CAINGAQSNEQFF	CAINGAQSNEQFF	4.06111	0	0	0	0	0	0	0	0	CMV_p65_IPS	1	anti-viral
CAGAATCGTTTCGCTC_1_1_1_1_1_1_1	TRBV19	CASSIQIGGVTDTQYF	CASSIQIGGVTDTQYF	0	0	0	0	0	3.87431	0	0	0	EBV_BRLF1_YVL	1	anti-viral
CAGAATCTCAAACAAG_1_1_1_1_1_1_1	TRBV6-3	CASSPGLAGTGETQYF	CASSPGLAGTGETQYF	0	0	0	0	0	4.16458	0	0	0	EBV_BRLF1_YVL	1	anti-viral
CAGAGAGAGCTGTCTA_1_1_1_1_1_1_1	TRBV19	CASNLGGNEKLFF	CASNLGGNEKLFF	0.482639	0	0	0	0	0	0	0	0	CMV_p65_IPS	1	anti-viral
CAGATCAAGGGTTCCC_1_1_1_1_1_1_1	TRBV2	CASRKDHTDTQYF	CASRKDHTDTQYF	0	0	0	0	0	0	0	0	4.56597	HSV2_VP22_RPR	1	anti-viral
CAGATCAGTCTCTTTA_1_1_1_1_1_1_1	TRBV19	CATREEGQGTDTQYF	CATREEGQGTDTQYF	0	0	0	0	0	0	0	0	5.05833	HSV2_VP22_RPR	1	anti-viral
CAGCAGCAGCTAGTTC_1_1_1_1_1_1_1	TRBV3-1	CASSQYVAGATDTQYF	CASSQYVAGATDTQYF	0	0	0	0	0	3.82708	0	0	0	EBV_BRLF1_YVL	1	anti-viral
CAGCAGCTCCAGAAGG_1_1_1_1_1_1_1	TRBV20-1	CSASGNTGELFF	CSASGNTGELFF	0	0	0	3.54236	0	0	0	0	0	EBV_BMLF1_GLC	1	anti-viral
CAGCAGCTCTACGAGT_1_1_1_1_1_1_1	TRBV19	CASSMNPIPTNEKLFF	CASSMNPIPTNEKLFF	4.40556	0	0	0	0	0	0	0	0	CMV_p65_IPS	1	anti-viral
CAGCATAAGGTGGGTT_1_1_1_1_1_1_1	TRBV5-1	CASSLTPVRGSLAEAFF	CASSLTPVRGSLAEAFF	0	0	4.60069	0	0	0	0	0	0	CMV_p65_TPR	1	anti-viral
CAGCATAAGTTAGGTA_1_1_1_1_1_1_1	TRBV7-9	CASSLTGTESPLHF	CASSLTGTESPLHF	0	0	0	0	4.97639	0	0	0	0	EBV_BZLF1_RAF	1	anti-viral
CAGCCGATCCTGCCAT_1_1_1_1_1_1_1	TRBV2	CARDRTGPTDTQYF	CARDRTGPTDTQYF	0	0	0	0	0	0	0	0	4.43958	HSV2_VP22_RPR	1	anti-viral
CAGCCGATCTAGCACA_1_1_1_1_1_1_1	TRBV3-1	CASSQRTGMNNSPLHF	CASSQRTGMNNSPLHF	0	0	4.90625	0	0	0	0	0	0	CMV_p65_TPR	1	anti-viral
CAGCGACAGAAGAAGC_1_1_1_1_1_1_1	TRBV7-9	CASSPLRGDLPRETQYF	CASSPLRGDLPRETQYF	0	0	0	0	0	3.87361	0	0	0	EBV_BRLF1_YVL	1	anti-viral
CAGCTAACACGCCAGT_1_1_1_1_1_1_1	TRBV5-4	CASSLSGTGSYEQYF	CASSLSGTGSYEQYF	0	0	0	0	4.80764	0	0	0	0	EBV_BZLF1_RAF	1	anti-viral
CAGCTAAGTTTGGGCC_1_1_1_1_1_1_1	TRBV5-1	CASSPQGLSNQPQHF	CASSPQGLSNQPQHF	0	0	0	0	0	4.25139	0	0	0	EBV_BRLF1_YVL	1	anti-viral
CAGCTGGAGTTCCACA_1_1_1_1_1_1_1	TRBV5-6	CASSTRRDEQFF	CASSTRRDEQFF	0	0	0	0	0	0	4.67847	0	0	InfA_M1_GIL	1	anti-viral
CAGCTGGCAACAACCT_1_1_1_1_1_1_1	TRBV20-1	CSARAETPVFEKLFF	CSARAETPVFEKLFF	0	0	0	4.31875	0	0	0	0	0	EBV_BMLF1_GLC	1	anti-viral
CAGCTGGCACAGCGTC_1_1_1_1_1_1_1	TRBV28	CASTLGAGPGELFF	CASTLGAGPGELFF	0	0	5.26181	0	0	0	0	0	0	CMV_p65_TPR	1	anti-viral
CAGCTGGCATCCTTGC_1_1_1_1_1_1_1	TRBV2	CASSDRDSNQPQHF	CASSDRDSNQPQHF	4.17222	0	0	0	0	0	0	0	0	CMV_p65_IPS	1	anti-viral
CAGGTGCAGACAGACC_1_1_1_1_1_1_1	TRBV6-4	CASSLGLAGTSDTQYF	CASSLGLAGTSDTQYF	0	0	0	0	0	4.13472	0	0	0	EBV_BRLF1_YVL	1	anti-viral
CAGGTGCTCTATCGCC_1_1_1_1_1_1_1	TRBV10-2	CASSGWTGETDTQYF	CASSGWTGETDTQYF	0	0	0	0	0	4.11528	0	0	0	EBV_BRLF1_YVL	1	anti-viral
CAGTAACCATAGGATA_1_1_1_1_1_1_1	TRBV13	CASSLSTVEGKAFF	CASSLSTVEGKAFF	4.51667	0	0	0	0	0	0	0	0	CMV_p65_IPS	1	anti-viral
CAGTAACCATCGATTG_1_1_1_1_1_1_1	TRBV6-1	CASSVRDREEKLFF	CASSVRDREEKLFF	00:57:00	0	0	0	0	0	0	0	0	CMV_p65_IPS	1	anti-viral
CAGTAACTCCTAGTGA_1_1_1_1_1_1_1	TRBV7-2	CASSYTGLISYNSPLHF	CASSYTGLISYNSPLHF	0	0	0	0	5.08264	0	0	0	0	EBV_BZLF1_RAF	1	anti-viral
CAGTAACTCTGCTTGC_1_1_1_1_1_1_1	TRBV7-9	CASSFRDRGGTEAFF	CASSFRDRGGTEAFF	0	4.33611	0	0	0	0	0	0	0	CMV_p65_NLV	1	anti-viral
CAGTCCTTCACCATAG_1_1_1_1_1_1_1	TRBV3-1	CASSLRESQETQYF	CASSLRESQETQYF	0	0	0	0	0	4.06528	0	0	0	EBV_BRLF1_YVL	1	anti-viral
CATATGGAGTGGTAGC_1_1_1_1_1_1_1	TRBV2	CASSEGTGRETQYF	CASSEGTGRETQYF	0.389583	0	0	0	0	0	0	0	0	CMV_p65_IPS	1	anti-viral
CATCAAGAGCCACTAT_1_1_1_1_1_1_1	TRBV5-1	CATNQNPGGGVDTQYF	CATNQNPGGGVDTQYF	0	0	0	0	0	3.80417	0	0	0	EBV_BRLF1_YVL	1	anti-viral
CATCAAGCAATCGGTT_1_1_1_1_1_1_1	TRBV5-6	CASSSPGQGTDTQYF	CASSSPGQGTDTQYF	0	0	0	0	0	0	0	4.05139	0	InfA_HA_PKY	1	anti-viral
CATCAGAAGCAGGCTA_1_1_1_1_1_1_1	TRBV7-2	CASSDYRGWVNEKLFF	CASSDYRGWVNEKLFF	4.16042	0	0	0	0	0	0	0	0	CMV_p65_IPS	1	anti-viral
CATCAGAAGCGATAGC_1_1_1_1_1_1_1	TRBV2	CASSAGQGERSNQPQHF	CASSAGQGERSNQPQHF	0	0	0	0	0	3.98958	0	0	0	EBV_BRLF1_YVL	1	anti-viral
CATCAGAAGGATGTAT_1_1_1_1_1_1_1	TRBV3-1	CASSQTGGSNQPQHF	CASSQTGGSNQPQHF	0	0	0	0	0	0.465972	0	0	0	EBV_BRLF1_YVL	1	anti-viral
CATCAGACAAAGAATC_1_1_1_1_1_1_1	TRBV19	CASSSRWGQPQHF	CASSSRWGQPQHF	0	0	0	0	0	0	0.573611	0	0	InfA_M1_GIL	1	anti-viral
CATCAGAGTTCGGGCT_1_1_1_1_1_1_1	TRBV7-3	CASSPEASGSGETQYF	CASSPEASGSGETQYF	0	0	0	0	0	4.16319	0	0	0	EBV_BRLF1_YVL	1	anti-viral
CATCAGATCACAGGCC_1_1_1_1_1_1_1	TRBV27	CASSFPQGNSPLHF	CASSFPQGNSPLHF	0	0	0	0	5.12361	0	0	0	0	EBV_BZLF1_RAF	1	anti-viral
CATCAGATCTTATCTG_1_1_1_1_1_1_1	TRBV27	CASSLATGGVETQYF	CASSLATGGVETQYF	0	0	0	0	0	4.29722	0	0	0	EBV_BRLF1_YVL	1	anti-viral
CATCCACAGAGCTGCA_1_1_1_1_1_1_1	TRBV11-1	CASSHGTGNTGELFF	CASSHGTGNTGELFF	0	0	0	3.64722	0	0	0	0	0	EBV_BMLF1_GLC	1	anti-viral
CATCCACGTCCGCTGA_1_1_1_1_1_1_1	TRBV12-4	CASRPQGAGETQYF	CASRPQGAGETQYF	0	0	0	0	0	0	0	0	5.13819	HSV2_VP22_RPR	1	anti-viral
CATCGAAAGAATTGTG_1_1_1_1_1_1_1	TRBV29-1	CSVETDSGNTIYF	CSVETDSGNTIYF	0	0	0	5.92917	0	0	0	0	0	EBV_BMLF1_GLC	1	anti-viral
CATCGAAAGCTACCGC_1_1_1_1_1_1_1	TRBV15	CATTPTGRQETQYF	CATTPTGRQETQYF	0	0	0	0	0	0	0	0	0.470833	HSV2_VP22_RPR	1	anti-viral
CATCGAACAGATGGGT_1_1_1_1_1_1_1	TRBV6-4	CASSDGTGSTGELFF	CASSDGTGSTGELFF	0	0	0	0	0	3.82847	0	0	0	EBV_BRLF1_YVL	1	anti-viral
CATCGAATCCGCAGTG_1_1_1_1_1_1_1	TRBV29-1	CSVEQSSGNTIYF	CSVEQSSGNTIYF	0	0	0	6.22778	0	0	0	0	0	EBV_BMLF1_GLC	1	anti-viral
CATCGAATCCTGCAGG_1_1_1_1_1_1_1	TRBV9	CASSGQGNQPQHF	CASSGQGNQPQHF	0	0	0	0	0	0	3.96736	0	0	InfA_M1_GIL	1	anti-viral
CATCGGGAGCGATTCT_1_1_1_1_1_1_1	TRBV28	CASSLRQGATDTQYF	CASSLRQGATDTQYF	0	0	0	0	0	4.17222	0	0	0	EBV_BRLF1_YVL	1	anti-viral
CATGACAAGATATGGT_1_1_1_1_1_1_1	TRBV19	CASTLSMGGELFF	CASTLSMGGELFF	0	0	0	3.66458	0	0	0	0	0	EBV_BMLF1_GLC	1	anti-viral
CATGACAAGGGCTTCC_1_1_1_1_1_1_1	TRBV11-1	CASSPLGANTDTQYF	CASSPLGANTDTQYF	0	0	0	0	4.81736	0	0	0	0	EBV_BZLF1_RAF	1	anti-viral
CATGACAGTCATGCAT_1_1_1_1_1_1_1	TRBV11-2	CASSFMVRTEAFF	CASSFMVRTEAFF	4.13333	0	0	0	0	0	0	0	0	CMV_p65_IPS	1	anti-viral
CATGACAGTTTGTTTC_1_1_1_1_1_1_1	TRBV10-3	CAIRRTPMNTQYF	CAIRRTPMNTQYF	0	0	0	0	0	0	0	0	3.78958	HSV2_VP22_RPR	1	anti-viral
CATGCCTTCCATGAAC_1_1_1_1_1_1_1	TRBV5-6	CASSSPGQGTDTQYF	CASSSPGQGTDTQYF	0	0	0	0	0	0	0	4.05139	0	InfA_HA_PKY	1	anti-viral
CATGGCGTCACAAACC_1_1_1_1_1_1_1	TRBV6-6	CASSLTHSGGNQPQHF	CASSLTHSGGNQPQHF	0	0	0	0	5.29583	0	0	0	0	EBV_BZLF1_RAF	1	anti-viral
CATGGCGTCCTTCAAT_1_1_1_1_1_1_1	TRBV14	CASSQESGGATETQYF	CASSQESGGATETQYF	0	0	0	0	0	3.92986	0	0	0	EBV_BRLF1_YVL	1	anti-viral
CATTATCCATCGTCGG_1_1_1_1_1_1_1	TRBV27	CASSLTVTDTQYF	CASSLTVTDTQYF	0	0	0	0	0	4.1	0	0	0	EBV_BRLF1_YVL	1	anti-viral
CATTATCGTGTATGGG_1_1_1_1_1_1_1	TRBV5-1	CASSLAPASTDTQYF	CASSLAPASTDTQYF	0	0	0	0	0	4.00903	0	0	0	EBV_BRLF1_YVL	1	anti-viral
CATTATCTCTCTTGAT_1_1_1_1_1_1_1	TRBV2	CARPGPGSEDTQYF	CARPGPGSEDTQYF	0	0	0	0	0	0	0	0	4.21806	HSV2_VP22_RPR	1	anti-viral
CATTCGCAGCCGTCGT_1_1_1_1_1_1_1	TRBV14	CASSQVAETQYF	CASSQVAETQYF	0	0	0	0	0	0.389583	0	0	0	EBV_BRLF1_YVL	1	anti-viral
CATTCGCAGGGCTTGA_1_1_1_1_1_1_1	TRBV28	CASSWGLAGGTDTQYF	CASSWGLAGGTDTQYF	0	0	0	0	0	3.97153	0	0	0	EBV_BRLF1_YVL	1	anti-viral
CATTCGCGTGACTCAT_1_1_1_1_1_1_1	TRBV12-3	CASSFSSNQPQHF	CASSFSSNQPQHF	0	0	0	0	0	0	6.11597	0	0	InfA_M1_GIL	1	anti-viral
CATTCGCGTGAGTATA_1_1_1_1_1_1_1	TRBV6-6	CASIFRGRAFF	CASIFRGRAFF	0	0	0	0	0	0	3.96042	0	0	InfA_M1_GIL	1	anti-viral
CATTCGCTCTAGAGTC_1_1_1_1_1_1_1	TRBV11-2	CASSFLTSGTYEQYF	CASSFLTSGTYEQYF	0	0	0	0	0.558333	0	0	0	0	EBV_BZLF1_RAF	1	anti-viral
CCAATCCAGATGGCGT_1_1_1_1_1_1_1	TRBV6-6	CASSLHRGNTEAFF	CASSLHRGNTEAFF	0	0	6.02708	0	0	0	0	0	0	CMV_p65_TPR	1	anti-viral
CCAATCCAGTAGTGCG_1_1_1_1_1_1_1	TRBV6-6	CASSYNRESNQPQHF	CASSYNRESNQPQHF	0	0	0	0	0	4.11181	0	0	0	EBV_BRLF1_YVL	1	anti-viral
CCAATCCAGTTCCACA_1_1_1_1_1_1_1	TRBV7-6	CASSSGTSKPSTDTQYF	CASSSGTSKPSTDTQYF	0	0	0	0	0	4.07222	0	0	0	EBV_BRLF1_YVL	1	anti-viral
CCAATCCCATTGGGCC_1_1_1_1_1_1_1	TRBV10-2	CASSTWNNSPLHF	CASSTWNNSPLHF	3.90208	0	0	0	0	0	0	0	0	CMV_p65_IPS	1	anti-viral
CCAATCCGTACAGTGG_1_1_1_1_1_1_1	TRBV6-5	CASSLLSGRAVTGELFF	CASSLLSGRAVTGELFF	0	5.15556	0	0	0	0	0	0	0	CMV_p65_NLV	1	anti-viral
CCAATCCGTGCACTTA_1_1_1_1_1_1_1	TRBV7-8	CASSLGPQYQETQYF	CASSLGPQYQETQYF	0	0	0	0	0	3.98958	0	0	0	EBV_BRLF1_YVL	1	anti-viral
CCACCTACAAGAGGCT_1_1_1_1_1_1_1	TRBV28	CASRKEQGASPHEQYF	CASRKEQGASPHEQYF	0	0.422917	0	0	0	0	0	0	0	CMV_p65_NLV	1	anti-viral
CCACCTAGTGTTGGGA_1_1_1_1_1_1_1	TRBV18	CASSPNTPLANYGYTF	CASSPNTPLANYGYTF	0	3.93333	0	0	0	0	0	0	0	CMV_p65_NLV	1	anti-viral
CCACCTATCGAATCCA_1_1_1_1_1_1_1	TRBV19	CASSMSLAGGYNEQFF	CASSMSLAGGYNEQFF	0	4.85833	0	0	0	0	0	0	0	CMV_p65_NLV	1	anti-viral
CCACCTATCGCTAGCG_1_1_1_1_1_1_1	TRBV28	CASSFSGQDGYTF	CASSFSGQDGYTF	0	0	0	0	0	0	3.88611	0	0	InfA_M1_GIL	1	anti-viral
CCACCTATCGTAGGAG_1_1_1_1_1_1_1	TRBV7-6	CASSFATGAGYNEQFF	CASSFATGAGYNEQFF	0	5.20764	0	0	0	0	0	0	0	CMV_p65_NLV	1	anti-viral
CCACGGACAGTAACGG_1_1_1_1_1_1_1	TRBV20-1	CSARVWTSTDTQYF	CSARVWTSTDTQYF	0	0	0	0	0	0	0	0	4.43958	HSV2_VP22_RPR	1	anti-viral
CCACGGAGTTGTCTTT_1_1_1_1_1_1_1	TRBV5-5	CASSPPPMNTEAFF	CASSPPPMNTEAFF	0.402083	0	0	0	0	0	0	0	0	CMV_p65_IPS	1	anti-viral
CCACTACAGCCACGCT_1_1_1_1_1_1_1	TRBV7-2	CASSDYRGWVNEKLFF	CASSDYRGWVNEKLFF	4.16042	0	0	0	0	0	0	0	0	CMV_p65_IPS	1	anti-viral
CCACTACGTAGCGTGA_1_1_1_1_1_1_1	TRBV10-2	CASSGISGETQYF	CASSGISGETQYF	0	0	0	0	0	0	5.36389	0	0	InfA_M1_GIL	1	anti-viral
CCAGCGAAGGTACTCT_1_1_1_1_1_1_1	TRBV9	CASSPRVSLETQYF	CASSPRVSLETQYF	0	0	0	0	0	3.83958	0	0	0	EBV_BRLF1_YVL	1	anti-viral
CCAGCGAGTACTCTCC_1_1_1_1_1_1_1	TRBV4-2	CASSQDWGGNQPQHF	CASSQDWGGNQPQHF	0	0	0	0	0	4.33264	0	0	0	EBV_BRLF1_YVL	1	anti-viral
CCAGCGATCGGCGGTT_1_1_1_1_1_1_1	TRBV6-6	CASSYSHQGANYGYTF	CASSYSHQGANYGYTF	0	0	5.00972	0	0	0	0	0	0	CMV_p65_TPR	1	anti-viral
CCATGTCCATTGGGCC_1_1_1_1_1_1_1	TRBV5-8	CASSLRGNTIYF	CASSLRGNTIYF	0	0	0	0	0	0	0	0.365278	0	InfA_HA_PKY	1	anti-viral
CCATGTCGTCTCTCGT_1_1_1_1_1_1_1	TRBV5-1	CASSLEETQYF	CASSLEETQYF	0	0	0	0	0	3.85833	0	0	0	EBV_BRLF1_YVL	1	anti-viral
CCATTCGCATAGTAAG_1_1_1_1_1_1_1	TRBV20-1	CSASGNTGELFF	CSASGNTGELFF	0	0	0	3.54236	0	0	0	0	0	EBV_BMLF1_GLC	1	anti-viral
CCATTCGGTGTATGGG_1_1_1_1_1_1_1	TRBV6-6	CASSSGQPQHF	CASSSGQPQHF	0	0	0	0	0	0	4.97361	0	0	InfA_M1_GIL	1	anti-viral
CCATTCGTCTGACCTC_1_1_1_1_1_1_1	TRBV6-3	CASSYSGGSANQPQHF	CASSYSGGSANQPQHF	0	0	0	0	0	3.82847	0	0	0	EBV_BRLF1_YVL	1	anti-viral
CCCAATCGTTGAGGTG_1_1_1_1_1_1_1	TRBV6-5	CASSPGIAGGEETQYF	CASSPGIAGGEETQYF	0	0	0	0	0	3.925	0	0	0	EBV_BRLF1_YVL	1	anti-viral
CCCAATCGTTTCGCTC_1_1_1_1_1_1_1	TRBV11-2	CASSLNTYNSPLHF	CASSLNTYNSPLHF	4.06181	0	0	0	0	0	0	0	0	CMV_p65_IPS	1	anti-viral
CCCAGTTGTCTGATTG_1_1_1_1_1_1_1	TRBV7-7	CASSLARTGGGETQYF	CASSLARTGGGETQYF	0	0	0	0	0	3.95556	0	0	0	EBV_BRLF1_YVL	1	anti-viral
CCCATACCAGCTGTAT_1_1_1_1_1_1_1	TRBV20-1	CSARSRTLNTGELFF	CSARSRTLNTGELFF	0	0	0	3.72431	0	0	0	0	0	EBV_BMLF1_GLC	1	anti-viral
CCCATACCATGCTAGT_1_1_1_1_1_1_1	TRBV28	CASKDSRNEKLFF	CASKDSRNEKLFF	4.99167	0	0	0	0	0	0	0	0	CMV_p65_IPS	1	anti-viral
CCCATACTCTCAAACG_1_1_1_1_1_1_1	TRBV5-1	CASSLRTSDTGELFF	CASSLRTSDTGELFF	0	0	4.64861	0	0	0	0	0	0	CMV_p65_TPR	1	anti-viral
CCCTCCTAGAGCCCAA_1_1_1_1_1_1_1	TRBV3-1	CASSQDLGRADTQYF	CASSQDLGRADTQYF	0	0	0	0	0	4.03333	0	0	0	EBV_BRLF1_YVL	1	anti-viral
CCCTCCTAGTTGTCGT_1_1_1_1_1_1_1	TRBV5-1	CASSLGGGNTEAFF	CASSLGGGNTEAFF	0	0	0.547222	0	0	0	0	0	0	CMV_p65_TPR	1	anti-viral
CCCTCCTCAATTGCTG_1_1_1_1_1_1_1	TRBV2	CASNPGTINEKLFF	CASNPGTINEKLFF	6.04444	0	0	0	0	0	0	0	0	CMV_p65_IPS	1	anti-viral
CCGGGATTCAGAAATG_1_1_1_1_1_1_1	TRBV29-1	CSVAEGGNTQYF	CSVAEGGNTQYF	0	0	0	4.89028	0	0	0	0	0	EBV_BMLF1_GLC	1	anti-viral
CCGGGATTCGGAATCT_1_1_1_1_1_1_1	TRBV6-3	CASSLMGSETQYF	CASSLMGSETQYF	0	0	0	0	0	3.88681	0	0	0	EBV_BRLF1_YVL	1	anti-viral
CCGGTAGGTACAGTTC_1_1_1_1_1_1_1	TRBV11-2	CASSLKETQYF	CASSLKETQYF	0	0	0	0	0	3.83403	0	0	0	EBV_BRLF1_YVL	1	anti-viral
CCGGTAGGTCCCGACA_1_1_1_1_1_1_1	TRBV7-3	CASSSTGAAVDTEAFF	CASSSTGAAVDTEAFF	0	0	0	0	5.18819	0	0	0	0	EBV_BZLF1_RAF	1	anti-viral
CCGGTAGGTTGATTGC_1_1_1_1_1_1_1	TRBV7-9	CASSFSGDNSPLHF	CASSFSGDNSPLHF	0	0	0	0	5.38264	0	0	0	0	EBV_BZLF1_RAF	1	anti-viral
CCGGTAGTCCGCAAGC_1_1_1_1_1_1_1	TRBV19	CATQEDSSNSPLHF	CATQEDSSNSPLHF	4.40764	0	0	0	0	0	0	0	0	CMV_p65_IPS	1	anti-viral
CCGGTAGTCCGCGCAA_1_1_1_1_1_1_1	TRBV6-3	CASGGTLAFVTEAFF	CASGGTLAFVTEAFF	4.09236	0	0	0	0	0	0	0	0	CMV_p65_IPS	1	anti-viral
CCGTACTAGGTAAACT_1_1_1_1_1_1_1	TRBV7-3	CASSLSSTDTQYF	CASSLSSTDTQYF	0	0	0	0	0	0	5.27986	0	0	InfA_M1_GIL	1	anti-viral
CCGTACTCAGGTTTCA_1_1_1_1_1_1_1	TRBV11-2	CASSLLRGSRETQYF	CASSLLRGSRETQYF	0	0	0	0	0	4.81736	0	0	0	EBV_BRLF1_YVL	1	anti-viral
CCGTGGAAGTGAACGC_1_1_1_1_1_1_1	TRBV10-2	CASSGTTPYEQYF	CASSGTTPYEQYF	4.00208	0	0	0	0	0	0	0	0	CMV_p65_IPS	1	anti-viral
CCGTGGACACTGTCGG_1_1_1_1_1_1_1	TRBV29-1	CSVRFEFGYTF	CSVRFEFGYTF	0	0	0	4.61944	0	0	0	0	0	EBV_BMLF1_GLC	1	anti-viral
CCGTGGAGTATTACCG_1_1_1_1_1_1_1	TRBV7-6	CASSPVDGFGSVEQFF	CASSPVDGFGSVEQFF	0	4.62778	0	0	0	0	0	0	0	CMV_p65_NLV	1	anti-viral
CCGTGGATCGAACGGA_1_1_1_1_1_1_1	TRBV7-2	CASSSRATNTEAFF	CASSSRATNTEAFF	4.04028	0	0	0	0	0	0	0	0	CMV_p65_IPS	1	anti-viral
CCGTTCATCAGCCTAA_1_1_1_1_1_1_1	TRBV11-2	CASSFGGNSPLHF	CASSFGGNSPLHF	0	0	0	0	4.8625	0	0	0	0	EBV_BZLF1_RAF	1	anti-viral
CCGTTCATCGAGAACG_1_1_1_1_1_1_1	TRBV2	CASSLGQTGELFF	CASSLGQTGELFF	0	0	0	3.78889	0	0	0	0	0	EBV_BMLF1_GLC	1	anti-viral
CCGTTCATCGTACGGC_1_1_1_1_1_1_1	TRBV11-1	CASSPDSVYGYTF	CASSPDSVYGYTF	0	0	0	0	0	0	6.20417	0	0	InfA_M1_GIL	1	anti-viral
CCTAAAGAGGGAGTAA_1_1_1_1_1_1_1	TRBV18	CASSPIQGARGHEKLFF	CASSPIQGARGHEKLFF	0	4.38472	0	0	0	0	0	0	0	CMV_p65_NLV	1	anti-viral
CCTAAAGTCACAACGT_1_1_1_1_1_1_1	TRBV28	CASSGRGATNEKLFF	CASSGRGATNEKLFF	4.85	0	0	0	0	0	0	0	0	CMV_p65_IPS	1	anti-viral
CCTACACAGACTAGGC_1_1_1_1_1_1_1	TRBV5-1	CASSLGQGKETQYF	CASSLGQGKETQYF	0	0	0	0	0	3.82361	0	0	0	EBV_BRLF1_YVL	1	anti-viral
CCTACACCACCGATAT_1_1_1_1_1_1_1	TRBV29-1	CSVTGQGVYETQYF	CSVTGQGVYETQYF	0	0	0	4.22014	0	0	0	0	0	EBV_BMLF1_GLC	1	anti-viral
CCTACACGTCGACTAT_1_1_1_1_1_1_1	TRBV28	CASSMTSDGEQYF	CASSMTSDGEQYF	0	0	0	0	0	0	5.68264	0	0	InfA_M1_GIL	1	anti-viral
CCTACACGTGCTAGCC_1_1_1_1_1_1_1	TRBV28	CASSLFGPEAFF	CASSLFGPEAFF	4.09444	0	0	0	0	0	0	0	0	CMV_p65_IPS	1	anti-viral
CCTACACGTGTGTGCC_1_1_1_1_1_1_1	TRBV10-3	CAIRGQGRSYNEQFF	CAIRGQGRSYNEQFF	0	0	0	0	0	0	0	0	3.88819	HSV2_VP22_RPR	1	anti-viral
CCTACACTCATAACCG_1_1_1_1_1_1_1	TRBV7-8	CASSLGTGRGETQYF	CASSLGTGRGETQYF	0	0	0	0	0	4.62361	0	0	0	EBV_BRLF1_YVL	1	anti-viral
CCTACCAAGTGTACCT_1_1_1_1_1_1_1	TRBV6-5	CASSSPSSGGTYEQYF	CASSSPSSGGTYEQYF	0	0	0	0	0	0	4.71042	0	0	InfA_M1_GIL	1	anti-viral
CCTACCAAGTTGTAGA_1_1_1_1_1_1_1	TRBV28	CASSWGLAGGTDTQYF	CASSWGLAGGTDTQYF	0	0	0	0	0	3.97153	0	0	0	EBV_BRLF1_YVL	1	anti-viral
CCTACCACAGACAAAT_1_1_1_1_1_1_1	TRBV6-1	CASRRTNVDEQYF	CASRRTNVDEQYF	0	0	0	0	0	0	0	0	3.72639	HSV2_VP22_RPR	1	anti-viral
CCTACCAGTAAATACG_1_1_1_1_1_1_1	TRBV5-6	CASSSPGQGTDTQYF	CASSSPGQGTDTQYF	0	0	0	0	0	0	0	4.05139	0	InfA_HA_PKY	1	anti-viral
CCTAGCTCATTACGAC_1_1_1_1_1_1_1	TRBV29-1	CSVDPGQGLAETQYF	CSVDPGQGLAETQYF	0	0	0	4.11458	0	0	0	0	0	EBV_BMLF1_GLC	1	anti-viral
CCTAGCTTCACCATAG_1_1_1_1_1_1_1	TRBV6-1	CASSVGYEQYF	CASSVGYEQYF	0	0	0	0	0	0	4.30278	0	0	InfA_M1_GIL	1	anti-viral
CCTATTAAGAGGTTGC_1_1_1_1_1_1_1	TRBV20-1	CSASLAGTPGELFF	CSASLAGTPGELFF	0	0	0	3.91875	0	0	0	0	0	EBV_BMLF1_GLC	1	anti-viral
CCTATTACATATACCG_1_1_1_1_1_1_1	TRBV20-1	CSVSVMNTEAFF	CSVSVMNTEAFF	0	0	0	5.24722	0	0	0	0	0	EBV_BMLF1_GLC	1	anti-viral
CCTATTAGTCTTCGTC_1_1_1_1_1_1_1	TRBV5-4	CASSLASENIQYF	CASSLASENIQYF	0	0	0	0	0	0	4.28889	0	0	InfA_M1_GIL	1	anti-viral
CCTCAGTAGGGTCGAT_1_1_1_1_1_1_1	TRBV20-1	CSASGNTGELFF	CSASGNTGELFF	0	0	0	3.54236	0	0	0	0	0	EBV_BMLF1_GLC	1	anti-viral
CCTCAGTAGTGTCCAT_1_1_1_1_1_1_1	TRBV27	CASSIGAGANYGYTF	CASSIGAGANYGYTF	0	0	0	0	0	0	4.74931	0	0	InfA_M1_GIL	1	anti-viral
CCTCAGTGTCTGCGGT_1_1_1_1_1_1_1	TRBV18	CASSPRQGVTDTQYF	CASSPRQGVTDTQYF	0	0	0	0	0	3.86736	0	0	0	EBV_BRLF1_YVL	1	anti-viral
CCTCTGAAGATGCCAG_1_1_1_1_1_1_1	TRBV29-1	CSVGGTGDYNEQFF	CSVGGTGDYNEQFF	0	0	0	4.24722	0	0	0	0	0	EBV_BMLF1_GLC	1	anti-viral
CCTCTGAGTAGCCTAT_1_1_1_1_1_1_1	TRBV12-3	CASSLLRGGHSGELFF	CASSLLRGGHSGELFF	0	0	4.65625	0	0	0	0	0	0	CMV_p65_TPR	1	anti-viral
CCTCTGATCAGTTAGC_1_1_1_1_1_1_1	TRBV29-1	CSVEEVGGNYGYTF	CSVEEVGGNYGYTF	0	0	0	4.02361	0	0	0	0	0	EBV_BMLF1_GLC	1	anti-viral
CCTTACGGTCAGAATA_1_1_1_1_1_1_1	TRBV28	CASSLRTNEAFF	CASSLRTNEAFF	0	0.413194	0	0	0	0	0	0	0	CMV_p65_NLV	1	anti-viral
CCTTACGGTGTTTGGT_1_1_1_1_1_1_1	TRBV5-5	CASSLRAGDNSPLHF	CASSLRAGDNSPLHF	0	0	5.06667	0	0	0	0	0	0	CMV_p65_TPR	1	anti-viral
CCTTCCCAGACTAGGC_1_1_1_1_1_1_1	TRBV19	CASRGYPTDTQYF	CASRGYPTDTQYF	0	0	0	0	0	0	0	0	4.26111	HSV2_VP22_RPR	1	anti-viral
CCTTCCCTCTCCAGGG_1_1_1_1_1_1_1	TRBV7-6	CASSLFGTDTQYF	CASSLFGTDTQYF	0	0	0	0	0	0	0	0	0.396528	HSV2_VP22_RPR	1	anti-viral
CCTTCGAAGTCCAGGA_1_1_1_1_1_1_1	TRBV7-6	CASSLDLRGELFF	CASSLDLRGELFF	4.77431	0	0	0	0	0	0	0	0	CMV_p65_IPS	1	anti-viral
CCTTCGAGTCCATCCT_1_1_1_1_1_1_1	TRBV20-1	CSARGGEATDTQYF	CSARGGEATDTQYF	0	0	0	0	0	0	0	0	3.91806	HSV2_VP22_RPR	1	anti-viral
CCTTCGAGTGTAATGA_1_1_1_1_1_1_1	TRBV5-1	CASSLGQGSLNTEAFF	CASSLGQGSLNTEAFF	0	0	6.4	0	0	0	0	0	0	CMV_p65_TPR	1	anti-viral
CCTTCGATCATTCACT_1_1_1_1_1_1_1	TRBV6-1	CASRGPSNEKLFF	CASRGPSNEKLFF	5.14792	0	0	0	0	0	0	0	0	CMV_p65_IPS	1	anti-viral
CCTTCGATCCACGTGG_1_1_1_1_1_1_1	TRBV10-3	CAISEGQPYTDTQYF	CAISEGQPYTDTQYF	0	0	0	0	0	0	0	0	3.93333	HSV2_VP22_RPR	1	anti-viral
CCTTCGATCCTATGTT_1_1_1_1_1_1_1	TRBV6-6	CASSKGQGPHETQYF	CASSKGQGPHETQYF	0	0	0	0	0	4.31389	0	0	0	EBV_BRLF1_YVL	1	anti-viral
CCTTCGATCGAGAGCA_1_1_1_1_1_1_1	TRBV12-3	CASSLMQGVTDTQYF	CASSLMQGVTDTQYF	0	0	0	0	0	4.26806	0	0	0	EBV_BRLF1_YVL	1	anti-viral
CCTTTCTAGACTAAGT_1_1_1_1_1_1_1	TRBV20-1	CSVPTGPTNTEAFF	CSVPTGPTNTEAFF	0	0	0	5.00347	0	0	0	0	0	EBV_BMLF1_GLC	1	anti-viral
CCTTTCTCAGAAGCAC_1_1_1_1_1_1_1	TRBV6-1	CASSEGQGAGYEQYF	CASSEGQGAGYEQYF	0	4.2625	0	0	0	0	0	0	0	CMV_p65_NLV	1	anti-viral
CGAACATCAGATGGGT_1_1_1_1_1_1_1	TRBV5-6	CASSSPGQGTDTQYF	CASSSPGQGTDTQYF	0	0	0	0	0	0	0	4.05139	0	InfA_HA_PKY	1	anti-viral
CGAACATCATACGCTA_1_1_1_1_1_1_1	TRBV9	CASSVSGGAADTQYF	CASSVSGGAADTQYF	0	0	0	0	0	4.10347	0	0	0	EBV_BRLF1_YVL	1	anti-viral
CGAATGTCAGTTAACC_1_1_1_1_1_1_1	TRBV5-5	CASSFLGGLAGYEQFF	CASSFLGGLAGYEQFF	0	4.17083	0	0	0	0	0	0	0	CMV_p65_NLV	1	anti-viral
CGAATGTGTGATAAAC_1_1_1_1_1_1_1	TRBV5-1	CASSLEGLLSYEQYF	CASSLEGLLSYEQYF	0	0	0	0	0.5125	0	0	0	0	EBV_BZLF1_RAF	1	anti-viral
CGACCTTCAGGTGCCT_1_1_1_1_1_1_1	TRBV5-1	CASSLVASFSHAEQFF	CASSLVASFSHAEQFF	0	0	4.85486	0	0	0	0	0	0	CMV_p65_TPR	1	anti-viral
CGACCTTTCCACGCAG_1_1_1_1_1_1_1	TRBV5-1	CASSLTTAPNEQFF	CASSLTTAPNEQFF	0	0	4.81458	0	0	0	0	0	0	CMV_p65_TPR	1	anti-viral
CGACTTCGTGGGTCAA_1_1_1_1_1_1_1	TRBV2	CASYNGQGDNGELFF	CASYNGQGDNGELFF	0	0	0	3.52431	0	0	0	0	0	EBV_BMLF1_GLC	1	anti-viral
CGACTTCGTTATCACG_1_1_1_1_1_1_1	TRBV5-1	CASSLGSSGLSTDTQYF	CASSLGSSGLSTDTQYF	0	0	0	0	0	3.99653	0	0	0	EBV_BRLF1_YVL	1	anti-viral
CGACTTCGTTGTACAC_1_1_1_1_1_1_1	TRBV29-1	CSVVEGQGITEAFF	CSVVEGQGITEAFF	0	0	0	4.20208	0	0	0	0	0	EBV_BMLF1_GLC	1	anti-viral
CGACTTCTCTGTCTAT_1_1_1_1_1_1_1	TRBV7-2	CASSFGTTNEKLFF	CASSFGTTNEKLFF	5.70694	0	0	0	0	0	0	0	0	CMV_p65_IPS	1	anti-viral
CGAGAAGTCCCAAGAT_1_1_1_1_1_1_1	TRBV7-9	CASSLFPRGGPRDEQFF	CASSLFPRGGPRDEQFF	0	0	4.89514	0	0	0	0	0	0	CMV_p65_TPR	1	anti-viral
CGAGCACGTAGAGTGC_1_1_1_1_1_1_1	TRBV7-9	CASSLAGQGAGNEQFF	CASSLAGQGAGNEQFF	0	0	4.65347	0	0	0	0	0	0	CMV_p65_TPR	1	anti-viral
CGAGCCAAGAAACCAT_1_1_1_1_1_1_1	TRBV7-3	CASSLYAGSSTDTQYF	CASSLYAGSSTDTQYF	0	0	0	0	0	4.48194	0	0	0	EBV_BRLF1_YVL	1	anti-viral
CGAGCCAAGGTAAACT_1_1_1_1_1_1_1	TRBV7-7	CASSLAAGSNYEQYF	CASSLAAGSNYEQYF	0	4.12222	0	0	0	0	0	0	0	CMV_p65_NLV	1	anti-viral
CGAGCCAAGTCCCACG_1_1_1_1_1_1_1	TRBV6-5	CASSPSGANVLTF	CASSPSGANVLTF	0	0	0	0	5.55764	0	0	0	0	EBV_BZLF1_RAF	1	anti-viral
CGATCGGTCCACTGGG_1_1_1_1_1_1_1	TRBV20-1	CSAAGSSTDTQYF	CSAAGSSTDTQYF	0	0	0	4.45347	0	0	0	0	0	EBV_BMLF1_GLC	1	anti-viral
CGATGGCTCGCCATAA_1_1_1_1_1_1_1	TRBV18	CASSPRVGSTYSNQPQHF	CASSPRVGSTYSNQPQHF	0	0	0	0	0	3.89306	0	0	0	EBV_BRLF1_YVL	1	anti-viral
CGATGGCTCGTTTAGG_1_1_1_1_1_1_1	TRBV5-1	CASSPPVGGSSTDTQYF	CASSPPVGGSSTDTQYF	0	0	0	0	0	4.16597	0	0	0	EBV_BRLF1_YVL	1	anti-viral
CGATGTAAGAAGATTC_1_1_1_1_1_1_1	TRBV12-4	CASSFGISTFF	CASSFGISTFF	0	4.18264	0	0	0	0	0	0	0	CMV_p65_NLV	1	anti-viral
CGATGTAAGATGTCGG_1_1_1_1_1_1_1	TRBV5-1	CASSLDGAGGPDTQYF	CASSLDGAGGPDTQYF	0	0	5.06181	0	0	0	0	0	0	CMV_p65_TPR	1	anti-viral
CGATGTATCGCATGAT_1_1_1_1_1_1_1	TRBV7-9	CASSLVSRGEKLFF	CASSLVSRGEKLFF	3.94861	0	0	0	0	0	0	0	0	CMV_p65_IPS	1	anti-viral
CGATGTATCTCATTCA_1_1_1_1_1_1_1	TRBV5-4	CASSPGQGAGRETQYF	CASSPGQGAGRETQYF	0	0	0	0	0	4.31736	0	0	0	EBV_BRLF1_YVL	1	anti-viral
CGATTGACAGGTCCAC_1_1_1_1_1_1_1	TRBV6-1	CASSETDRNNEKLFF	CASSETDRNNEKLFF	5.34931	0	0	0	0	0	0	0	0	CMV_p65_IPS	1	anti-viral
CGATTGATCGGAGCAA_1_1_1_1_1_1_1	TRBV7-2	CASSSRATNTEAFF	CASSSRATNTEAFF	4.04028	0	0	0	0	0	0	0	0	CMV_p65_IPS	1	anti-viral
CGCCAAGGTACCGTTA_1_1_1_1_1_1_1	TRBV12-3	CASSWGQPQHF	CASSWGQPQHF	0	0	0	0	0	0	0.394444	0	0	InfA_M1_GIL	1	anti-viral
CGCGGTAGTCACCCAG_1_1_1_1_1_1_1	TRBV19	CASSPGGGANYGYTF	CASSPGGGANYGYTF	0	4.38611	0	0	0	0	0	0	0	CMV_p65_NLV	1	anti-viral
CGCGGTATCCACGTGG_1_1_1_1_1_1_1	TRBV7-6	CASSLGGGLGETQYF	CASSLGGGLGETQYF	0	0	0	0	0	4.47986	0	0	0	EBV_BRLF1_YVL	1	anti-viral
CGCGTTTCACAAGACG_1_1_1_1_1_1_1	TRBV5-1	CASSLRTSDTGELFF	CASSLRTSDTGELFF	0	0	4.64861	0	0	0	0	0	0	CMV_p65_TPR	1	anti-viral
CGCGTTTGTAAGGGAA_1_1_1_1_1_1_1	TRBV2	CASSSRRSSYNSPLHF	CASSSRRSSYNSPLHF	0	0	4.90625	0	0	0	0	0	0	CMV_p65_TPR	1	anti-viral
CGCGTTTGTCTGATCA_1_1_1_1_1_1_1	TRBV14	CASSQDLGSYNEQFF	CASSQDLGSYNEQFF	0	0	0	0	0	3.83889	0	0	0	EBV_BRLF1_YVL	1	anti-viral
CGCGTTTTCTCAAGTG_1_1_1_1_1_1_1	TRBV28	CASSLLFGRETQYF	CASSLLFGRETQYF	0	0	0	0	0	4.28681	0	0	0	EBV_BRLF1_YVL	1	anti-viral
CGCTATCAGTACCGGA_1_1_1_1_1_1_1	TRBV28	CASSLRGRPGSYEQYF	CASSLRGRPGSYEQYF	0	0	5.37292	0	0	0	0	0	0	CMV_p65_TPR	1	anti-viral
CGCTATCCATCCGTGG_1_1_1_1_1_1_1	TRBV6-6	CASSYWFGSYQETQYF	CASSYWFGSYQETQYF	0	0	0	0	0	3.95069	0	0	0	EBV_BRLF1_YVL	1	anti-viral
CGCTATCTCGTGACAT_1_1_1_1_1_1_1	TRBV20-1	CSARNPDRAGNTIYF	CSARNPDRAGNTIYF	0	0	0	4.00139	0	0	0	0	0	EBV_BMLF1_GLC	1	anti-viral
CGCTGGAAGAGACTTA_1_1_1_1_1_1_1	TRBV29-1	CSVDRGEGQPQHF	CSVDRGEGQPQHF	0	0	0	4.76111	0	0	0	0	0	EBV_BMLF1_GLC	1	anti-viral
CGCTGGAAGGGATCTG_1_1_1_1_1_1_1	TRBV28	CASSLGTDPYEQYF	CASSLGTDPYEQYF	0	0	6.03611	0	0	0	0	0	0	CMV_p65_TPR	1	anti-viral
CGCTGGAAGGGTATCG_1_1_1_1_1_1_1	TRBV20-1	CSAMKGKDGYTF	CSAMKGKDGYTF	0	0	0	4.06736	0	0	0	0	0	EBV_BMLF1_GLC	1	anti-viral
CGCTGGATCCCTGACT_1_1_1_1_1_1_1	TRBV5-1	CSGLASHDEQFF	CSGLASHDEQFF	0	0	0	4.35625	0	0	0	0	0	EBV_BMLF1_GLC	1	anti-viral
CGCTGGATCTCTGAGA_1_1_1_1_1_1_1	TRBV28	CASSNRVPYEQYF	CASSNRVPYEQYF	0	0	0	0	0	0	5.27847	0	0	InfA_M1_GIL	1	anti-viral
CGCTTCAAGCTGCAAG_1_1_1_1_1_1_1	TRBV5-1	CASSLRTSDTGELFF	CASSLRTSDTGELFF	0	0	4.64861	0	0	0	0	0	0	CMV_p65_TPR	1	anti-viral
CGCTTCAAGTGTCCCG_1_1_1_1_1_1_1	TRBV20-1	CSATQGGSGNTIYF	CSATQGGSGNTIYF	0	0	0	0.433333	0	0	0	0	0	EBV_BMLF1_GLC	1	anti-viral
CGCTTCACACGAAATA_1_1_1_1_1_1_1	TRBV6-1	CASSESPGVGEQYF	CASSESPGVGEQYF	0	0	0	0	0	0	3.87847	0	0	InfA_M1_GIL	1	anti-viral
CGCTTCATCCAAACTG_1_1_1_1_1_1_1	TRBV29-1	CSAGGLSGNTIYF	CSAGGLSGNTIYF	0	0	0	5.24097	0	0	0	0	0	EBV_BMLF1_GLC	1	anti-viral
CGGACACCAAAGGTGC_1_1_1_1_1_1_1	TRBV4-1	CASSHETGGLSGYTF	CASSHETGGLSGYTF	0	5.82153	0	0	0	0	0	0	0	CMV_p65_NLV	1	anti-viral
CGGACACGTCTTCTCG_1_1_1_1_1_1_1	TRBV12-3	CASSLDISTEAFF	CASSLDISTEAFF	4.80625	0	0	0	0	0	0	0	0	CMV_p65_IPS	1	anti-viral
CGGACGTAGCCCAGCT_1_1_1_1_1_1_1	TRBV6-1	CASSAQDRNNEKLFF	CASSAQDRNNEKLFF	5.28264	0	0	0	0	0	0	0	0	CMV_p65_IPS	1	anti-viral
CGGACTGGTCATGCCG_1_1_1_1_1_1_1	TRBV3-1	CASTSGRSYEQYF	CASTSGRSYEQYF	0	0	0	0	0	0	0	3.67778	0	InfA_HA_PKY	1	anti-viral
CGGACTGTCAGTGTTG_1_1_1_1_1_1_1	TRBV7-6	CASTPGIWNTGELFF	CASTPGIWNTGELFF	0	0	0	3.67222	0	0	0	0	0	EBV_BMLF1_GLC	1	anti-viral
CGGAGCTAGGCCGAAT_1_1_1_1_1_1_1	TRBV7-8	CASSFRDTPYEQYF	CASSFRDTPYEQYF	0	0	4.60139	0	0	0	0	0	0	CMV_p65_TPR	1	anti-viral
CGGAGCTGTAGCGTCC_1_1_1_1_1_1_1	TRBV18	CASSPKTGGDTEAFF	CASSPKTGGDTEAFF	0	4.46597	0	0	0	0	0	0	0	CMV_p65_NLV	1	anti-viral
CGGAGCTTCACCGGGT_1_1_1_1_1_1_1	TRBV11-2	CASRTVYNEKLFF	CASRTVYNEKLFF	4.64028	0	0	0	0	0	0	0	0	CMV_p65_IPS	1	anti-viral
CGGAGTCAGACAGACC_1_1_1_1_1_1_1	TRBV2	CASSEGTGYTGELFF	CASSEGTGYTGELFF	0	0	0	3.65556	0	0	0	0	0	EBV_BMLF1_GLC	1	anti-viral
CGGAGTCGTAAGGGAA_1_1_1_1_1_1_1	TRBV5-4	CASSLDGTQRGYTEAFF	CASSLDGTQRGYTEAFF	0	4.18194	0	0	0	0	0	0	0	CMV_p65_NLV	1	anti-viral
CGGAGTCTCAGGATCT_1_1_1_1_1_1_1	TRBV6-4	CASREQGAFTEAFF	CASREQGAFTEAFF	0	0	0	0	0	0	0	0	4.25833	HSV2_VP22_RPR	1	anti-viral
CGGAGTCTCCTTTACA_1_1_1_1_1_1_1	TRBV5-1	CASSLDGGGSDTQYF	CASSLDGGGSDTQYF	0	0	0	0	0	3.96458	0	0	0	EBV_BRLF1_YVL	1	anti-viral
CGGCTAGCAAGCCGTC_1_1_1_1_1_1_1	TRBV5-1	CASSLGDSKIAVDGYTF	CASSLGDSKIAVDGYTF	0	0	0.515278	0	0	0	0	0	0	CMV_p65_TPR	1	anti-viral
CGGCTAGCATCAGTAC_1_1_1_1_1_1_1	TRBV6-4	CATRMGKGTGELFF	CATRMGKGTGELFF	0	0	0	0	0	0	0	0	4.01528	HSV2_VP22_RPR	1	anti-viral
CGGCTAGTCTTGAGGT_1_1_1_1_1_1_1	TRBV6-1	CASRLSFLAGGNEQFF	CASRLSFLAGGNEQFF	0	4.61667	0	0	0	0	0	0	0	CMV_p65_NLV	1	anti-viral
CGGGTCAGTATAGGTA_1_1_1_1_1_1_1	TRBV5-4	CASSLASENIQYF	CASSLASENIQYF	0	0	0	0	0	0	4.28889	0	0	InfA_M1_GIL	1	anti-viral
CGGGTCATCAATAAGG_1_1_1_1_1_1_1	TRBV6-6	CASTETSSSGNTIYF	CASTETSSSGNTIYF	0	0	0	0	0	0	0	0	3.62639	HSV2_VP22_RPR	1	anti-viral
CGGTTAACATTCCTGC_1_1_1_1_1_1_1	TRBV28	CASRYRQGASYGYTF	CASRYRQGASYGYTF	0	4.66181	0	0	0	0	0	0	0	CMV_p65_NLV	1	anti-viral
CGGTTAATCCTGCAGG_1_1_1_1_1_1_1	TRBV7-9	CASSDRGQNGYTF	CASSDRGQNGYTF	0	0	0	0	0	0	4.12639	0	0	InfA_M1_GIL	1	anti-viral
CGTAGCGAGGTGCACA_1_1_1_1_1_1_1	TRBV5-5	CASSSLAGGYTDTQYF	CASSSLAGGYTDTQYF	0	0	0	0	0	4.32569	0	0	0	EBV_BRLF1_YVL	1	anti-viral
CGTAGGCAGGTTCCTA_1_1_1_1_1_1_1	TRBV9	CASTGQSSNSPLHF	CASTGQSSNSPLHF	4.32431	0	0	0	0	0	0	0	0	CMV_p65_IPS	1	anti-viral
CGTAGGCGTTCCGTCT_1_1_1_1_1_1_1	TRBV10-2	CASSELRGLDYGYTF	CASSELRGLDYGYTF	0	5.04375	0	0	0	0	0	0	0	CMV_p65_NLV	1	anti-viral
CGTCACTCAGATCCAT_1_1_1_1_1_1_1	TRBV9	CASSVVGGYYNEQFF	CASSVVGGYYNEQFF	0	4.24931	0	0	0	0	0	0	0	CMV_p65_NLV	1	anti-viral
CGTCAGGAGGTGACCA_1_1_1_1_1_1_1	TRBV18	CASSPAGMGNSPLHF	CASSPAGMGNSPLHF	0	0	0	0	5.79028	0	0	0	0	EBV_BZLF1_RAF	1	anti-viral
CGTCCATAGCCCAATT_1_1_1_1_1_1_1	TRBV4-1	CASSQDLVVSGANVLTF	CASSQDLVVSGANVLTF	0	0	0	0	0	3.85556	0	0	0	EBV_BRLF1_YVL	1	anti-viral
CGTCCATGTAGCGTGA_1_1_1_1_1_1_1	TRBV10-3	CAISEQGRGEAFF	CAISEQGRGEAFF	4.44028	0	0	0	0	0	0	0	0	CMV_p65_IPS	1	anti-viral
CGTCCATGTGATGTCT_1_1_1_1_1_1_1	TRBV28	CASSWGLAGGTDTQYF	CASSWGLAGGTDTQYF	0	0	0	0	0	3.97153	0	0	0	EBV_BRLF1_YVL	1	anti-viral
CGTCCATTCTTCGAGA_1_1_1_1_1_1_1	TRBV5-1	CASSLDQPPRTEAFF	CASSLDQPPRTEAFF	4.38125	0	0	0	0	0	0	0	0	CMV_p65_IPS	1	anti-viral
CGTCTACGTCAGAGGT_1_1_1_1_1_1_1	TRBV7-9	CASSLGTGYNSPLHF	CASSLGTGYNSPLHF	0	0	5.00139	0	0	0	0	0	0	CMV_p65_TPR	1	anti-viral
CGTGAGCCAAGCTGTT_1_1_1_1_1_1_1	TRBV6-6	CASSYSIRVDTEAFF	CASSYSIRVDTEAFF	0	0	5.36944	0	0	0	0	0	0	CMV_p65_TPR	1	anti-viral
CGTGAGCCAGTAAGAT_1_1_1_1_1_1_1	TRBV28	CASRLGQGNMNTEAFF	CASRLGQGNMNTEAFF	0	0	5.77014	0	0	0	0	0	0	CMV_p65_TPR	1	anti-viral
CGTGTCTGTACGCACC_1_1_1_1_1_1_1	TRBV5-1	CASSLGGRKNTEAFF	CASSLGGRKNTEAFF	0	0	5.08403	0	0	0	0	0	0	CMV_p65_TPR	1	anti-viral
CGTGTCTTCAAAGACA_1_1_1_1_1_1_1	TRBV2	CASSEGGYSNQPQHF	CASSEGGYSNQPQHF	0	0	0	0	0	0.39375	0	0	0	EBV_BRLF1_YVL	1	anti-viral
CGTGTCTTCGGCGCTA_1_1_1_1_1_1_1	TRBV4-1	CASSRGQGWTDTQYF	CASSRGQGWTDTQYF	0	0	0	0	0	0.441667	0	0	0	EBV_BRLF1_YVL	1	anti-viral
CGTTAGACAGGTCGTC_1_1_1_1_1_1_1	TRBV29-1	CSVEDYSPMNTEAFF	CSVEDYSPMNTEAFF	0	0	0	0.454167	0	0	0	0	0	EBV_BMLF1_GLC	1	anti-viral
CGTTAGAGTCTCTTTA_1_1_1_1_1_1_1	TRBV11-3	CASSLGSGSIYNEQFF	CASSLGSGSIYNEQFF	0	0	0.564583	0	0	0	0	0	0	CMV_p65_TPR	1	anti-viral
CGTTAGAGTGATGATA_1_1_1_1_1_1_1	TRBV7-9	CASSLFPRGGPRDEQFF	CASSLFPRGGPRDEQFF	0	0	4.89514	0	0	0	0	0	0	CMV_p65_TPR	1	anti-viral
CGTTAGATCTGAAAGA_1_1_1_1_1_1_1	TRBV6-4	CASSDGSLNTEAFF	CASSDGSLNTEAFF	0	0	6.08264	0	0	0	0	0	0	CMV_p65_TPR	1	anti-viral
CGTTAGATCTGTACGA_1_1_1_1_1_1_1	TRBV28	CASSLTQGSMNTEAFF	CASSLTQGSMNTEAFF	0	0	5.21181	0	0	0	0	0	0	CMV_p65_TPR	1	anti-viral
CGTTCTGAGACTGTAA_1_1_1_1_1_1_1	TRBV20-1	CSGGQPMNTEAFF	CSGGQPMNTEAFF	0	0	0	4.35556	0	0	0	0	0	EBV_BMLF1_GLC	1	anti-viral
CGTTCTGCACAGGCCT_1_1_1_1_1_1_1	TRBV29-1	CSVGEGAADTQYF	CSVGEGAADTQYF	0	0	0	4.15556	0	0	0	0	0	EBV_BMLF1_GLC	1	anti-viral
CGTTCTGCACCAGATT_1_1_1_1_1_1_1	TRBV2	CASQWTETEAFF	CASQWTETEAFF	0.434722	0	0	0	0	0	0	0	0	CMV_p65_IPS	1	anti-viral
CGTTCTGGTATGAAAC_1_1_1_1_1_1_1	TRBV20-1	CSASGNTGELFF	CSASGNTGELFF	0	0	0	3.54236	0	0	0	0	0	EBV_BMLF1_GLC	1	anti-viral
CGTTCTGGTTTGGGCC_1_1_1_1_1_1_1	TRBV6-6	CASRAAGSTDTQYF	CASRAAGSTDTQYF	0	0	0	0	0	0	0	0	3.64028	HSV2_VP22_RPR	1	anti-viral
CGTTGGGGTATTCTCT_1_1_1_1_1_1_1	TRBV4-2	CASSPEGGASGANVLTF	CASSPEGGASGANVLTF	0	0	0	0	0	3.81042	0	0	0	EBV_BRLF1_YVL	1	anti-viral
CTAAGACAGGGTGTGT_1_1_1_1_1_1_1	TRBV2	CASSPDLAGGYETQYF	CASSPDLAGGYETQYF	0	0	0	0	0	0.396528	0	0	0	EBV_BRLF1_YVL	1	anti-viral
CTAAGACTCAAACGGG_1_1_1_1_1_1_1	TRBV10-3	CASHGTPNTEAFF	CASHGTPNTEAFF	4.77569	0	0	0	0	0	0	0	0	CMV_p65_IPS	1	anti-viral
CTAAGACTCTCCAGGG_1_1_1_1_1_1_1	TRBV5-4	CASSLGGLTSGATQYF	CASSLGGLTSGATQYF	0	0	0	0	0	3.91319	0	0	0	EBV_BRLF1_YVL	1	anti-viral
CTAATGGAGGGTATCG_1_1_1_1_1_1_1	TRBV3-1	CASSQGTSGSHEQFF	CASSQGTSGSHEQFF	0	0	0	0	4.78125	0	0	0	0	EBV_BZLF1_RAF	1	anti-viral
CTAATGGTCAACACGT_1_1_1_1_1_1_1	TRBV28	CASSLIYAGQPQHF	CASSLIYAGQPQHF	0	0	0	0	0	0	3.8875	0	0	InfA_M1_GIL	1	anti-viral
CTAATGGTCAGAGCTT_1_1_1_1_1_1_1	TRBV28	CASSTGQRVYGYTF	CASSTGQRVYGYTF	0	0	0	0	0	0	4.08056	0	0	InfA_M1_GIL	1	anti-viral
CTAATGGTCGCATGAT_1_1_1_1_1_1_1	TRBV3-1	CASSQGYREFF	CASSQGYREFF	0	0	0	0	0	0	0.425	0	0	InfA_M1_GIL	1	anti-viral
CTACACCAGACATAAC_1_1_1_1_1_1_1	TRBV5-1	CASSTGRDSSTDTQYF	CASSTGRDSSTDTQYF	0	0	0	0	0	3.95903	0	0	0	EBV_BRLF1_YVL	1	anti-viral
CTACACCGTCGGCATC_1_1_1_1_1_1_1	TRBV5-1	CASSLGTGEDNEQFF	CASSLGTGEDNEQFF	0	0	0	0	6.00208	0	0	0	0	EBV_BZLF1_RAF	1	anti-viral
CTACATTAGAAGAAGC_1_1_1_1_1_1_1	TRBV9	CASSAPGTDTQYF	CASSAPGTDTQYF	0	0	0	0	0	0	0	0	4.03194	HSV2_VP22_RPR	1	anti-viral
CTACATTAGTCTCGGC_1_1_1_1_1_1_1	TRBV7-2	CASSFNEQFF	CASSFNEQFF	0	4.9875	0	0	0	0	0	0	0	CMV_p65_NLV	1	anti-viral
CTACATTAGTGAATTG_1_1_1_1_1_1_1	TRBV20-1	CSVPGRQGGELFF	CSVPGRQGGELFF	0	0	0	0.601389	0	0	0	0	0	EBV_BMLF1_GLC	1	anti-viral
CTACCCAAGCGCCTTG_1_1_1_1_1_1_1	TRBV19	CASSILQGRSGNTIYF	CASSILQGRSGNTIYF	0	0	0	0	0	4.15903	0	0	0	EBV_BRLF1_YVL	1	anti-viral
CTACCCATCGCATGAT_1_1_1_1_1_1_1	TRBV7-6	CASSPGTGGLETQYF	CASSPGTGGLETQYF	0	0	0	0	0	4.30347	0	0	0	EBV_BRLF1_YVL	1	anti-viral
CTACGTCGTGAAGGCT_1_1_1_1_1_1_1	TRBV7-8	CASSLGTGFSTDTQYF	CASSLGTGFSTDTQYF	0	0	0	0	0	5.11875	0	0	0	EBV_BRLF1_YVL	1	anti-viral
CTACGTCTCATGGTCA_1_1_1_1_1_1_1	TRBV12-3	CASSMGSGNTIYF	CASSMGSGNTIYF	0	0	0	0	0	0	0	3.67778	0	InfA_HA_PKY	1	anti-viral
CTAGAGTCAAGCGCTC_1_1_1_1_1_1_1	TRBV28	CASSSLGGTDTQYF	CASSSLGGTDTQYF	0	0	0	0	5.68125	0	0	0	0	EBV_BZLF1_RAF	1	anti-viral
CTAGAGTCAGTTTACG_1_1_1_1_1_1_1	TRBV7-2	CASSLVMDTQYF	CASSLVMDTQYF	0	0	0	0	0	4.05417	0	0	0	EBV_BRLF1_YVL	1	anti-viral
CTAGCCTAGATCCCAT_1_1_1_1_1_1_1	TRBV7-9	CASSLVAGGSNEQFF	CASSLVAGGSNEQFF	0	4.02847	0	0	0	0	0	0	0	CMV_p65_NLV	1	anti-viral
CTAGTGAAGTCGTTTG_1_1_1_1_1_1_1	TRBV7-6	CASSLFGTDTQYF	CASSLFGTDTQYF	0	0	0	0	0	0	0	0	0.396528	HSV2_VP22_RPR	1	anti-viral
CTAGTGACACATGTGT_1_1_1_1_1_1_1	TRBV24-1	CATSEKDTEAFF	CATSEKDTEAFF	3.89306	0	0	0	0	0	0	0	0	CMV_p65_IPS	1	anti-viral
CTAGTGATCACAGGCC_1_1_1_1_1_1_1	TRBV4-1	CASSQVRGSVADTQYF	CASSQVRGSVADTQYF	0	0	0	0	0	4.03194	0	0	0	EBV_BRLF1_YVL	1	anti-viral
CTAGTGATCAGTCCCT_1_1_1_1_1_1_1	TRBV2	CASKGYRDSNQPQHF	CASKGYRDSNQPQHF	0	0	0	0	0	0.402083	0	0	0	EBV_BRLF1_YVL	1	anti-viral
CTAGTGATCGCCATAA_1_1_1_1_1_1_1	TRBV19	CASNNARQEGQNEKLFF	CASNNARQEGQNEKLFF	4.41458	0	0	0	0	0	0	0	0	CMV_p65_IPS	1	anti-viral
CTAGTGATCGGCTTGG_1_1_1_1_1_1_1	TRBV3-1	CASSLRGSLGETQYF	CASSLRGSLGETQYF	0	0	0	0	0	3.80764	0	0	0	EBV_BRLF1_YVL	1	anti-viral
CTCACACAGTGTACTC_1_1_1_1_1_1_1	TRBV7-9	CASSPSIGSVAGYTF	CASSPSIGSVAGYTF	0	5.12361	0	0	0	0	0	0	0	CMV_p65_NLV	1	anti-viral
CTCACACGTCGCGTGT_1_1_1_1_1_1_1	TRBV3-1	CASSQGVVGIQYF	CASSQGVVGIQYF	0	0	0	0	0	0	0.0451389	0	0	InfA_M1_GIL	1	anti-viral
CTCAGAACACCACCAG_1_1_1_1_1_1_1	TRBV11-2	CASSPVVSGANVLTF	CASSPVVSGANVLTF	0	0	0	0	4.92986	0	0	0	0	EBV_BZLF1_RAF	1	anti-viral
CTCAGAAGTCAGGACA_1_1_1_1_1_1_1	TRBV19	CASSIPAGQPYNEQFF	CASSIPAGQPYNEQFF	0	4.28125	0	0	0	0	0	0	0	CMV_p65_NLV	1	anti-viral
CTCAGAAGTTCAGCGC_1_1_1_1_1_1_1	TRBV18	CASSPDRNQPQHF	CASSPDRNQPQHF	4.10625	0	0	0	0	0	0	0	0	CMV_p65_IPS	1	anti-viral
CTCAGAATCCGTCAAA_1_1_1_1_1_1_1	TRBV27	CASSPSSQGDGKLFF	CASSPSSQGDGKLFF	0	4.04028	0	0	0	0	0	0	0	CMV_p65_NLV	1	anti-viral
CTCATTATCCCTCTTT_1_1_1_1_1_1_1	TRBV5-1	CASSPGLGQGNQPQHF	CASSPGLGQGNQPQHF	0	0	0	0	0	4.29792	0	0	0	EBV_BRLF1_YVL	1	anti-viral
CTCATTATCTACCTGC_1_1_1_1_1_1_1	TRBV19	CASSIDSVVLAKNIQYF	CASSIDSVVLAKNIQYF	0	0	0	0	0	0	3.87986	0	0	InfA_M1_GIL	1	anti-viral
CTCCTAGAGGTGATAT_1_1_1_1_1_1_1	TRBV6-1	CASSEGSGLGVYEQYF	CASSEGSGLGVYEQYF	0	0	0	0	0	0	3.87431	0	0	InfA_M1_GIL	1	anti-viral
CTCCTAGCACACCGCA_1_1_1_1_1_1_1	TRBV29-1	CSVEDGYEQYF	CSVEDGYEQYF	0	0	0	3.65139	0	0	0	0	0	EBV_BMLF1_GLC	1	anti-viral
CTCCTAGCAGTAAGCG_1_1_1_1_1_1_1	TRBV7-9	CASSSSGGTTGELFF	CASSSSGGTTGELFF	0	4.93681	0	0	0	0	0	0	0	CMV_p65_NLV	1	anti-viral
CTCCTAGTCGGACAAG_1_1_1_1_1_1_1	TRBV6-5	CASNEGNSPLHF	CASNEGNSPLHF	4.29375	0	0	0	0	0	0	0	0	CMV_p65_IPS	1	anti-viral
CTCGAAAAGCTAAACA_1_1_1_1_1_1_1	TRBV20-1	CSAASGQGKRKYF	CSAASGQGKRKYF	0	0	0	4.27847	0	0	0	0	0	EBV_BMLF1_GLC	1	anti-viral
CTCGAAAAGCTGCAAG_1_1_1_1_1_1_1	TRBV20-1	CSAPGQGSYEKLFF	CSAPGQGSYEKLFF	0	0	0	4.56597	0	0	0	0	0	EBV_BMLF1_GLC	1	anti-viral
CTCGAGGAGAGGTTGC_1_1_1_1_1_1_1	TRBV6-6	CASSQGGGFNQPQHF	CASSQGGGFNQPQHF	0	0	0	0	0	4.17986	0	0	0	EBV_BRLF1_YVL	1	anti-viral
CTCGAGGCACTCAGGC_1_1_1_1_1_1_1	TRBV25-1	CASSELNGRNTGELFF	CASSELNGRNTGELFF	0	3.92639	0	0	0	0	0	0	0	CMV_p65_NLV	1	anti-viral
CTCGAGGCATTCTCAT_1_1_1_1_1_1_1	TRBV7-8	CASSYRGKTEAFF	CASSYRGKTEAFF	0	0	0	0	0	0	4.28889	0	0	InfA_M1_GIL	1	anti-viral
CTCGAGGTCACGCGGT_1_1_1_1_1_1_1	TRBV18	CASSPNNEKLFF	CASSPNNEKLFF	5.00417	0	0	0	0	0	0	0	0	CMV_p65_IPS	1	anti-viral
CTCGAGGTCGCATGAT_1_1_1_1_1_1_1	TRBV6-4	CASQPRDGGGNEQFF	CASQPRDGGGNEQFF	0	3.92986	0	0	0	0	0	0	0	CMV_p65_NLV	1	anti-viral
CTCGGAGAGAGGTTGC_1_1_1_1_1_1_1	TRBV7-6	CASSLFGTDTQYF	CASSLFGTDTQYF	0	0	0	0	0	0	0	0	0.396528	HSV2_VP22_RPR	1	anti-viral
CTCGGGACAAGTCTAC_1_1_1_1_1_1_1	TRBV6-5	CASSYANRGGYTF	CASSYANRGGYTF	0	0	0	0	0	0	3.76875	0	0	InfA_M1_GIL	1	anti-viral
CTCGTACCAGTTAACC_1_1_1_1_1_1_1	TRBV6-5	CASSYSRQVNTEAFF	CASSYSRQVNTEAFF	0	0	5.79583	0	0	0	0	0	0	CMV_p65_TPR	1	anti-viral
CTCGTACGTAATCACC_1_1_1_1_1_1_1	TRBV12-4	CASSGTHYGYTF	CASSGTHYGYTF	0	0	0	0	0	0	4.3875	0	0	InfA_M1_GIL	1	anti-viral
CTCGTCACATCGACGC_1_1_1_1_1_1_1	TRBV9	CASSVGLAGVTDTQYF	CASSVGLAGVTDTQYF	0	0	0	0	0	3.8375	0	0	0	EBV_BRLF1_YVL	1	anti-viral
CTCGTCAGTACGAAAT_1_1_1_1_1_1_1	TRBV2	CASSEDRATNEKLFF	CASSEDRATNEKLFF	5.67778	0	0	0	0	0	0	0	0	CMV_p65_IPS	1	anti-viral
CTCGTCATCTTGCCGT_1_1_1_1_1_1_1	TRBV7-6	CASSLFGTDTQYF	CASSLFGTDTQYF	0	0	0	0	0	0	0	0	0.396528	HSV2_VP22_RPR	1	anti-viral
CTCTAATAGCGATCCC_1_1_1_1_1_1_1	TRBV5-1	CASSPSIGAEGTGELFF	CASSPSIGAEGTGELFF	0	4.39444	0	0	0	0	0	0	0	CMV_p65_NLV	1	anti-viral
CTCTAATCACTGTTAG_1_1_1_1_1_1_1	TRBV5-6	CASSSPGQGTDTQYF	CASSSPGQGTDTQYF	0	0	0	0	0	0	0	4.05139	0	InfA_HA_PKY	1	anti-viral
CTCTAATGTATAGTAG_1_1_1_1_1_1_1	TRBV19	CASSWLAGVDEQFF	CASSWLAGVDEQFF	0	0	0	0	4.75833	0	0	0	0	EBV_BZLF1_RAF	1	anti-viral
CTCTAATTCGCCATAA_1_1_1_1_1_1_1	TRBV5-6	CASSVRGGRGYTF	CASSVRGGRGYTF	0	0	0	0	0	0	4.77917	0	0	InfA_M1_GIL	1	anti-viral
CTCTACGAGTGGAGAA_1_1_1_1_1_1_1	TRBV20-1	CSAREDLNTGELFF	CSAREDLNTGELFF	0	0	0	0	0	0	0	0	3.65694	HSV2_VP22_RPR	1	anti-viral
CTCTACGCATCACGTA_1_1_1_1_1_1_1	TRBV28	CASNPLGQEQETQYF	CASNPLGQEQETQYF	0	0	0	0	4.61458	0	0	0	0	EBV_BZLF1_RAF	1	anti-viral
CTCTGGTCAATAACGA_1_1_1_1_1_1_1	TRBV2	CASSGESYEQYF	CASSGESYEQYF	0	0	0	0	0	0	0	3.78194	0	InfA_HA_PKY	1	anti-viral
CTCTGGTGTCGATTGT_1_1_1_1_1_1_1	TRBV5-1	CASSWGQGARNEKLFF	CASSWGQGARNEKLFF	4.27986	0	0	0	0	0	0	0	0	CMV_p65_IPS	1	anti-viral
CTGAAACAGATGTGTA_1_1_1_1_1_1_1	TRBV4-1	CASSQQPPGQGGGNEKLFF	CASSQQPPGQGGGNEKLFF	3.92847	0	0	0	0	0	0	0	0	CMV_p65_IPS	1	anti-viral
CTGAAACTCAGCTTAG_1_1_1_1_1_1_1	TRBV6-1	CASSEALGGGGDTQYF	CASSEALGGGGDTQYF	0	0	0	0	0	4.35972	0	0	0	EBV_BRLF1_YVL	1	anti-viral
CTGAAACTCCACGCAG_1_1_1_1_1_1_1	TRBV29-1	CSVEDRRMGEQYF	CSVEDRRMGEQYF	0	0	0	4.55	0	0	0	0	0	EBV_BMLF1_GLC	1	anti-viral
CTGAAGTCAAGCGCTC_1_1_1_1_1_1_1	TRBV20-1	CSARDSLNTEAFF	CSARDSLNTEAFF	0	0	0	4.52986	0	0	0	0	0	EBV_BMLF1_GLC	1	anti-viral
CTGAAGTCATTGTGCA_1_1_1_1_1_1_1	TRBV3-1	CASSFSGVYEQYF	CASSFSGVYEQYF	0	0	0	0	0	0	0.464583	0	0	InfA_M1_GIL	1	anti-viral
CTGATAGAGCGATTCT_1_1_1_1_1_1_1	TRBV10-3	CAIGGRDNQPQHF	CAIGGRDNQPQHF	4.45208	0	0	0	0	0	0	0	0	CMV_p65_IPS	1	anti-viral
CTGATAGAGGATGCGT_1_1_1_1_1_1_1	TRBV5-1	CASSIGRTGDSPLHF	CASSIGRTGDSPLHF	0	0	0	0	5.07292	0	0	0	0	EBV_BZLF1_RAF	1	anti-viral
CTGATAGAGTAGCCGA_1_1_1_1_1_1_1	TRBV20-1	CSRRVRGAYNEQFF	CSRRVRGAYNEQFF	0	0	0	0	0	0	0	0	3.90417	HSV2_VP22_RPR	1	anti-viral
CTGATAGCACCATCCT_1_1_1_1_1_1_1	TRBV28	CASSPGTGRGGNTIYF	CASSPGTGRGGNTIYF	0	0	0	0	0	3.83681	0	0	0	EBV_BRLF1_YVL	1	anti-viral
CTGATAGCAGTAACGG_1_1_1_1_1_1_1	TRBV7-8	CASSLGQHNEKLFF	CASSLGQHNEKLFF	5.10903	0	0	0	0	0	0	0	0	CMV_p65_IPS	1	anti-viral
CTGATAGTCTTCTGGC_1_1_1_1_1_1_1	TRBV4-1	CASSHINRGPGELFF	CASSHINRGPGELFF	0	0	0	3.54931	0	0	0	0	0	EBV_BMLF1_GLC	1	anti-viral
CTGATCCCACGTGAGA_1_1_1_1_1_1_1	TRBV12-3	CASSWGQPQHF	CASSWGQPQHF	0	0	0	0	0	0	0.394444	0	0	InfA_M1_GIL	1	anti-viral
CTGCCTAAGAGTCTGG_1_1_1_1_1_1_1	TRBV5-1	CASSSSVAGSPQTQYF	CASSSSVAGSPQTQYF	0	0	0	0	0	4.10139	0	0	0	EBV_BRLF1_YVL	1	anti-viral
CTGCCTATCTTTCCTC_1_1_1_1_1_1_1	TRBV6-4	CASSDGTGSTGELFF	CASSDGTGSTGELFF	0	0	0	0	0	3.82847	0	0	0	EBV_BRLF1_YVL	1	anti-viral
CTGCGGAAGGTGCTTT_1_1_1_1_1_1_1	TRBV5-5	CASSFETPTF	CASSFETPTF	0	4.07708	0	0	0	0	0	0	0	CMV_p65_NLV	1	anti-viral
CTGCGGAGTCTGGAGA_1_1_1_1_1_1_1	TRBV2	CASSLQGSSAFF	CASSLQGSSAFF	3.89167	0	0	0	0	0	0	0	0	CMV_p65_IPS	1	anti-viral
CTGCGGATCACCCGAG_1_1_1_1_1_1_1	TRBV7-8	CASSSRPQAYNSPLHF	CASSSRPQAYNSPLHF	0	0	5.05208	0	0	0	0	0	0	CMV_p65_TPR	1	anti-viral
CTGCGGATCTAGAGTC_1_1_1_1_1_1_1	TRBV28	CASSFWDRRNSPLHF	CASSFWDRRNSPLHF	0	0	4.70069	0	0	0	0	0	0	CMV_p65_TPR	1	anti-viral
CTGCTGTCAATGTTGC_1_1_1_1_1_1_1	TRBV6-3	CASGGTLAFVTEAFF	CASGGTLAFVTEAFF	4.09236	0	0	0	0	0	0	0	0	CMV_p65_IPS	1	anti-viral
CTGCTGTGTCGTGGCT_1_1_1_1_1_1_1	TRBV7-9	CASSLGDSPQGYTF	CASSLGDSPQGYTF	0	0	4.67014	0	0	0	0	0	0	CMV_p65_TPR	1	anti-viral
CTGGTCTGTACAGCAG_1_1_1_1_1_1_1	TRBV3-1	CASSQTPGTDWIGYTF	CASSQTPGTDWIGYTF	0	4.34306	0	0	0	0	0	0	0	CMV_p65_NLV	1	anti-viral
CTGGTCTGTCCAAGTT_1_1_1_1_1_1_1	TRBV25-1	CASSEQTGAPPIEQFF	CASSEQTGAPPIEQFF	0	4.50486	0	0	0	0	0	0	0	CMV_p65_NLV	1	anti-viral
CTGGTCTGTCGCTTCT_1_1_1_1_1_1_1	TRBV28	CAIPDPDDLNGYTF	CAIPDPDDLNGYTF	0	0	0	0	0	0	0	0	3.75278	HSV2_VP22_RPR	1	anti-viral
CTGGTCTGTCTCTCTG_1_1_1_1_1_1_1	TRBV20-1	CSPGVRIPTDTQYF	CSPGVRIPTDTQYF	0	0	0	0	0	0	0	0	3.90069	HSV2_VP22_RPR	1	anti-viral
CTGTGCTCACAGGTTT_1_1_1_1_1_1_1	TRBV7-6	CASSLFGTDTQYF	CASSLFGTDTQYF	0	0	0	0	0	0	0	0	0.396528	HSV2_VP22_RPR	1	anti-viral
CTGTGCTTCATCACCC_1_1_1_1_1_1_1	TRBV20-1	CSAAGSSTDTQYF	CSAAGSSTDTQYF	0	0	0	4.45347	0	0	0	0	0	EBV_BMLF1_GLC	1	anti-viral
CTGTGCTTCCGAAGAG_1_1_1_1_1_1_1	TRBV20-1	CSARDSTANGYTF	CSARDSTANGYTF	0	0	0	6.24583	0	0	0	0	0	EBV_BMLF1_GLC	1	anti-viral
CTGTGCTTCTGGTATG_1_1_1_1_1_1_1	TRBV4-1	CASSHETGGLSGYTF	CASSHETGGLSGYTF	0	5.82153	0	0	0	0	0	0	0	CMV_p65_NLV	1	anti-viral
CTGTTTAAGAGAGCTC_1_1_1_1_1_1_1	TRBV18	CASSPTQNQPQHF	CASSPTQNQPQHF	4.19375	0	0	0	0	0	0	0	0	CMV_p65_IPS	1	anti-viral
CTGTTTAGTATCACCA_1_1_1_1_1_1_1	TRBV12-4	CASSFSPGNTEAFF	CASSFSPGNTEAFF	0	0	4.73125	0	0	0	0	0	0	CMV_p65_TPR	1	anti-viral
CTGTTTAGTCTGGAGA_1_1_1_1_1_1_1	TRBV5-6	CASSSRTDNSPLHF	CASSSRTDNSPLHF	4.13333	0	0	0	0	0	0	0	0	CMV_p65_IPS	1	anti-viral
CTGTTTATCCAATGGT_1_1_1_1_1_1_1	TRBV2	CASRDIQGRGANVLTF	CASRDIQGRGANVLTF	0	0	0	0	0	3.81806	0	0	0	EBV_BRLF1_YVL	1	anti-viral
CTTAACTAGTTGCAGG_1_1_1_1_1_1_1	TRBV7-3	CASSEDSYYEQYF	CASSEDSYYEQYF	0	0	0	0	0	0	5.93542	0	0	InfA_M1_GIL	1	anti-viral
CTTACCGAGACTAGAT_1_1_1_1_1_1_1	TRBV7-2	CASSSPGGWNGEQFF	CASSSPGGWNGEQFF	0	0	0	0	0	4.11944	0	0	0	EBV_BRLF1_YVL	1	anti-viral
CTTACCGCATGTTCCC_1_1_1_1_1_1_1	TRBV5-4	CASSQKPGLKTDTQYF	CASSQKPGLKTDTQYF	0	0	0	0	0	3.86458	0	0	0	EBV_BRLF1_YVL	1	anti-viral
CTTACCGGTCCATCCT_1_1_1_1_1_1_1	TRBV2	CASSSRRSSYNSPLHF	CASSSRRSSYNSPLHF	0	0	4.90625	0	0	0	0	0	0	CMV_p65_TPR	1	anti-viral
CTTACCGGTCCGAATT_1_1_1_1_1_1_1	TRBV5-1	CASSSLTSGAADTQYF	CASSSLTSGAADTQYF	0	0	0	0	0	0.419444	0	0	0	EBV_BRLF1_YVL	1	anti-viral
CTTACCGGTTTAAGCC_1_1_1_1_1_1_1	TRBV20-1	CSAPVRGPGNTIYF	CSAPVRGPGNTIYF	0	0	0	4.8875	0	0	0	0	0	EBV_BMLF1_GLC	1	anti-viral
CTTAGGACAGATGGGT_1_1_1_1_1_1_1	TRBV4-1	CASSRGQGWTDTQYF	CASSRGQGWTDTQYF	0	0	0	0	0	0.441667	0	0	0	EBV_BRLF1_YVL	1	anti-viral
CTTCTCTAGACACGAC_1_1_1_1_1_1_1	TRBV6-3	CASSIQISGGAYQPQHF	CASSIQISGGAYQPQHF	0	0	0	0	0	0	4.42986	0	0	InfA_M1_GIL	1	anti-viral
CTTCTCTAGAGCTATA_1_1_1_1_1_1_1	TRBV6-6	CASSPTSSGVWETQYF	CASSPTSSGVWETQYF	0	0	0	0	0	3.82708	0	0	0	EBV_BRLF1_YVL	1	anti-viral
CTTGGCTAGCCACCTG_1_1_1_1_1_1_1	TRBV5-1	CASSLRLAGAATYEQYF	CASSLRLAGAATYEQYF	0	0	4.77153	0	0	0	0	0	0	CMV_p65_TPR	1	anti-viral
CTTGGCTGTTCAGGCC_1_1_1_1_1_1_1	TRBV20-1	CSASQVNTEAFF	CSASQVNTEAFF	0	0	0	4.09167	0	0	0	0	0	EBV_BMLF1_GLC	1	anti-viral
CTTGGCTTCCTTGACC_1_1_1_1_1_1_1	TRBV5-5	CASSPRAGGRNQPQHF	CASSPRAGGRNQPQHF	0	0	0	0	0	4.03611	0	0	0	EBV_BRLF1_YVL	1	anti-viral
CTTTGCGCACGGCGTT_1_1_1_1_1_1_1	TRBV5-6	CASSLRGGQSTDTQYF	CASSLRGGQSTDTQYF	0	0	0	0	0	4.20556	0	0	0	EBV_BRLF1_YVL	1	anti-viral
CTTTGCGCAGGCGATA_1_1_1_1_1_1_1	TRBV28	CASSSRRGDRFF	CASSSRRGDRFF	0	0	0	0	0	0	4.3875	0	0	InfA_M1_GIL	1	anti-viral
CTTTGCGGTCACTGGC_1_1_1_1_1_1_1	TRBV19	CASSLRTRWADYNEQFF	CASSLRTRWADYNEQFF	0	0	5.05278	0	0	0	0	0	0	CMV_p65_TPR	1	anti-viral
CTTTGCGGTCTAAACC_1_1_1_1_1_1_1	TRBV2	CASSFRAGYEQYV	CASSFRAGYEQYV	0	0	0	0	0	0	5.00139	0	0	InfA_M1_GIL	1	anti-viral
CTTTGCGTCATTGCGA_1_1_1_1_1_1_1	TRBV7-9	CASSPGSGNTIYF	CASSPGSGNTIYF	0	0	0	0	0	0	0	3.67292	0	InfA_HA_PKY	1	anti-viral
CTTTGCGTCTTCCTTC_1_1_1_1_1_1_1	TRBV4-2	CASSPGPPGTQYF	CASSPGPPGTQYF	0	0	0	0.411111	0	0	0	0	0	EBV_BMLF1_GLC	1	anti-viral
GAAACTCCACGAAGCA_1_1_1_1_1_1_1	TRBV29-1	CSVEDRGLGGYTF	CSVEDRGLGGYTF	0	0	0	5.275	0	0	0	0	0	EBV_BMLF1_GLC	1	anti-viral
GAAACTCGTAGCCTAT_1_1_1_1_1_1_1	TRBV27	CASSLSPRGLYGYTF	CASSLSPRGLYGYTF	0	0	4.68472	0	0	0	0	0	0	CMV_p65_TPR	1	anti-viral
GAAACTCGTCTGCCAG_1_1_1_1_1_1_1	TRBV12-3	CASSKGLAGVYEQYF	CASSKGLAGVYEQYF	0	0	0	0	4.87778	0	0	0	0	EBV_BZLF1_RAF	1	anti-viral
GAAATGAGTAAGTGTA_1_1_1_1_1_1_1	TRBV11-2	CASSYRRGGFNGELFF	CASSYRRGGFNGELFF	0	0	5.17639	0	0	0	0	0	0	CMV_p65_TPR	1	anti-viral
GAAATGAGTGTTCTTT_1_1_1_1_1_1_1	TRBV6-1	CASSETDRNNEKLFF	CASSETDRNNEKLFF	5.34931	0	0	0	0	0	0	0	0	CMV_p65_IPS	1	anti-viral
GAAATGATCTTCGAGA_1_1_1_1_1_1_1	TRBV20-1	CSARGSLNTEAFF	CSARGSLNTEAFF	0	0	0	4.58819	0	0	0	0	0	EBV_BMLF1_GLC	1	anti-viral
GAACATCAGACAAGCC_1_1_1_1_1_1_1	TRBV6-1	CASSEGLAGGTDTQYF	CASSEGLAGGTDTQYF	0	0	0	0	0	3.82222	0	0	0	EBV_BRLF1_YVL	1	anti-viral
GAACATCTCACCATAG_1_1_1_1_1_1_1	TRBV28	CASSLGNEQFF	CASSLGNEQFF	0	0	0	0	0	0	0	3.64861	0	InfA_HA_PKY	1	anti-viral
GAACATCTCAGCTCGG_1_1_1_1_1_1_1	TRBV20-1	CSARLGVENTIYF	CSARLGVENTIYF	0	0	0	5.73264	0	0	0	0	0	EBV_BMLF1_GLC	1	anti-viral
GAACCTAAGTATCGAA_1_1_1_1_1_1_1	TRBV5-6	CASSLIVVGELFF	CASSLIVVGELFF	0	0	0	0	0	0	4.35208	0	0	InfA_M1_GIL	1	anti-viral
GAACCTAGTAGGCTGA_1_1_1_1_1_1_1	TRBV20-1	CSARDQGGPRTGELFF	CSARDQGGPRTGELFF	0	0	0	0	0	0	0	0	3.66319	HSV2_VP22_RPR	1	anti-viral
GAACCTAGTCAAGCGA_1_1_1_1_1_1_1	TRBV28	CASTRPYNQPQHF	CASTRPYNQPQHF	4.43472	0	0	0	0	0	0	0	0	CMV_p65_IPS	1	anti-viral
GAACCTATCCTAGTGA_1_1_1_1_1_1_1	TRBV4-2	CASSRGGGGAGETQYF	CASSRGGGGAGETQYF	0	0	0	0	0	4.18819	0	0	0	EBV_BRLF1_YVL	1	anti-viral
GAACGGAAGGGAACGG_1_1_1_1_1_1_1	TRBV5-5	CASSRPLGQAATEAFF	CASSRPLGQAATEAFF	0	0	0	0	0	3.96667	0	0	0	EBV_BRLF1_YVL	1	anti-viral
GAACGGAAGTGTTTGC_1_1_1_1_1_1_1	TRBV5-8	CASSLDPGQGIKLFF	CASSLDPGQGIKLFF	4.14931	0	0	0	0	0	0	0	0	CMV_p65_IPS	1	anti-viral
GAACGGAGTCTTCTCG_1_1_1_1_1_1_1	TRBV20-1	CSVPTGPTNTEAFF	CSVPTGPTNTEAFF	0	0	0	5.00347	0	0	0	0	0	EBV_BMLF1_GLC	1	anti-viral
GAACGGATCAACACCA_1_1_1_1_1_1_1	TRBV5-1	CASSPAREGRGETQYF	CASSPAREGRGETQYF	0	0	0	0	0	3.85208	0	0	0	EBV_BRLF1_YVL	1	anti-viral
GAACGGATCACTCTTA_1_1_1_1_1_1_1	TRBV28	CASSLFLLDGATGELFF	CASSLFLLDGATGELFF	0	0	4.75764	0	0	0	0	0	0	CMV_p65_TPR	1	anti-viral
GAAGCAGCAAGCCGCT_1_1_1_1_1_1_1	TRBV20-1	CSARDGTNQPQHF	CSARDGTNQPQHF	0	0	0	3.79236	0	0	0	0	0	EBV_BMLF1_GLC	1	anti-viral
GAATAAGAGCGGCTTC_1_1_1_1_1_1_1	TRBV7-9	CASSVSQGGVTSTDTQYF	CASSVSQGGVTSTDTQYF	0	0	0	0	0	3.88611	0	0	0	EBV_BRLF1_YVL	1	anti-viral
GAATAAGAGTATCTCG_1_1_1_1_1_1_1	TRBV27	CASSPWGGYGQPQHF	CASSPWGGYGQPQHF	0	0	0	0	0	4.23889	0	0	0	EBV_BRLF1_YVL	1	anti-viral
GAATAAGCAGTCGTGC_1_1_1_1_1_1_1	TRBV28	CASRTSSYEQYF	CASRTSSYEQYF	0	0	0	0	0	0	0	3.73056	0	InfA_HA_PKY	1	anti-viral
GAATAAGCATTGGGCC_1_1_1_1_1_1_1	TRBV2	CASSFRAGYEQYV	CASSFRAGYEQYV	0	0	0	0	0	0	5.00139	0	0	InfA_M1_GIL	1	anti-viral
GAATAAGTCACATACG_1_1_1_1_1_1_1	TRBV12-3	CASSALAGVEQFF	CASSALAGVEQFF	0	0	0	0	0	0	3.86181	0	0	InfA_M1_GIL	1	anti-viral
GAATGAAAGACCTAGG_1_1_1_1_1_1_1	TRBV11-2	CASSFRDRGPYGYTF	CASSFRDRGPYGYTF	0	0	5.26806	0	0	0	0	0	0	CMV_p65_TPR	1	anti-viral
GAATGAAAGTGGTCCC_1_1_1_1_1_1_1	TRBV3-1	CASSQRTGYGYTF	CASSQRTGYGYTF	0	0	0	0	0	0	5.24861	0	0	InfA_M1_GIL	1	anti-viral
GAATGAACACTGTCGG_1_1_1_1_1_1_1	TRBV28	CASSLSPIQETQYF	CASSLSPIQETQYF	0	0	0	0	0	0	0	3.63681	0	InfA_HA_PKY	1	anti-viral
GAATGAAGTCAGCTAT_1_1_1_1_1_1_1	TRBV6-4	CASSDGTGSTGELFF	CASSDGTGSTGELFF	0	0	0	0	0	3.82847	0	0	0	EBV_BRLF1_YVL	1	anti-viral
GAATGAAGTCTCTTAT_1_1_1_1_1_1_1	TRBV3-1	CASSQGQGGEQYF	CASSQGQGGEQYF	0	0	0	5.19792	0	0	0	0	0	EBV_BMLF1_GLC	1	anti-viral
GACACGCCATCCCACT_1_1_1_1_1_1_1	TRBV28	CASHLRGRREKLFF	CASHLRGRREKLFF	4.00625	0	0	0	0	0	0	0	0	CMV_p65_IPS	1	anti-viral
GACACGCGTGATGCCC_1_1_1_1_1_1_1	TRBV6-5	CASSYERNNSPLHF	CASSYERNNSPLHF	3.89097	0	0	0	0	0	0	0	0	CMV_p65_IPS	1	anti-viral
GACACGCTCCATTCTA_1_1_1_1_1_1_1	TRBV28	CASSFGVGRGQPQHF	CASSFGVGRGQPQHF	0	0	0	0	0	4.42014	0	0	0	EBV_BRLF1_YVL	1	anti-viral
GACAGAGTCACTTACT_1_1_1_1_1_1_1	TRBV5-1	CASSLGGTGDNEQFF	CASSLGGTGDNEQFF	0	0	0	0	5.36389	0	0	0	0	EBV_BZLF1_RAF	1	anti-viral
GACAGAGTCTCTAGGA_1_1_1_1_1_1_1	TRBV28	CASSFPGELFF	CASSFPGELFF	0	4.12847	0	0	0	0	0	0	0	CMV_p65_NLV	1	anti-viral
GACCAATAGAAACGCC_1_1_1_1_1_1_1	TRBV5-1	CASSSGQLATNEKLFF	CASSSGQLATNEKLFF	4.47986	0	0	0	0	0	0	0	0	CMV_p65_IPS	1	anti-viral
GACCTGGCATGCCACG_1_1_1_1_1_1_1	TRBV28	CASSSGQGSLADTQYF	CASSSGQGSLADTQYF	0	0	0	0	0	4.59167	0	0	0	EBV_BRLF1_YVL	1	anti-viral
GACGCGTAGTGGACGT_1_1_1_1_1_1_1	TRBV5-1	CASTDAGQGDGYTF	CASTDAGQGDGYTF	0	0	0	0	0	0	0	0	3.74097	HSV2_VP22_RPR	1	anti-viral
GACGCGTCACGGCTAC_1_1_1_1_1_1_1	TRBV4-2	CASSQGLGQGPNYGYTF	CASSQGLGQGPNYGYTF	0	0	0	0	0	0	3.86319	0	0	InfA_M1_GIL	1	anti-viral
GACGCGTGTGCACCAC_1_1_1_1_1_1_1	TRBV19	CASSRGDSPLADTQYF	CASSRGDSPLADTQYF	0	0	0	0	0	4.05903	0	0	0	EBV_BRLF1_YVL	1	anti-viral
GACGCGTTCCGCGCAA_1_1_1_1_1_1_1	TRBV28	CASSLEVNYGYTF	CASSLEVNYGYTF	0	0	0	0	0	0	3.87222	0	0	InfA_M1_GIL	1	anti-viral
GACGGCTAGGCAGGTT_1_1_1_1_1_1_1	TRBV20-1	CSARAPRQGNTIYF	CSARAPRQGNTIYF	0	0	0	4.28611	0	0	0	0	0	EBV_BMLF1_GLC	1	anti-viral
GACGGCTGTTATCCGA_1_1_1_1_1_1_1	TRBV2	CASRLQGLNTEAFF	CASRLQGLNTEAFF	0	0	5.7875	0	0	0	0	0	0	CMV_p65_TPR	1	anti-viral
GACGGCTGTTGGACCC_1_1_1_1_1_1_1	TRBV5-1	CASSPQGLSNQPQHF	CASSPQGLSNQPQHF	0	0	0	0	0	4.25139	0	0	0	EBV_BRLF1_YVL	1	anti-viral
GACGGCTTCAGTACGT_1_1_1_1_1_1_1	TRBV2	CASTLTGGGGDTEAFF	CASTLTGGGGDTEAFF	0	3.94583	0	0	0	0	0	0	0	CMV_p65_NLV	1	anti-viral
GACGGCTTCTCGATGA_1_1_1_1_1_1_1	TRBV11-2	CASSTGAEQFF	CASSTGAEQFF	0	0	0	0	0	0	4.77847	0	0	InfA_M1_GIL	1	anti-viral
GACGTGCAGATACACA_1_1_1_1_1_1_1	TRBV3-1	CASSQDLEYEQFF	CASSQDLEYEQFF	0	0	0	3.80417	0	0	0	0	0	EBV_BMLF1_GLC	1	anti-viral
GACGTGCAGCTACCGC_1_1_1_1_1_1_1	TRBV6-3	CASGGTLAFVTEAFF	CASGGTLAFVTEAFF	4.09236	0	0	0	0	0	0	0	0	CMV_p65_IPS	1	anti-viral
GACGTGCGTCAACATC_1_1_1_1_1_1_1	TRBV19	CASRERGGGTDTQYF	CASRERGGGTDTQYF	0	0	0	0	0	0	0	0	3.81597	HSV2_VP22_RPR	1	anti-viral
GACGTTAGTCGCTTCT_1_1_1_1_1_1_1	TRBV3-1	CASRGTGAQNIQYF	CASRGTGAQNIQYF	0	0	0	0	0	0	0	0	4.14306	HSV2_VP22_RPR	1	anti-viral
GACTACACATCACGTA_1_1_1_1_1_1_1	TRBV29-1	CSVQFGDQPQHF	CSVQFGDQPQHF	0	0	0	4.21111	0	0	0	0	0	EBV_BMLF1_GLC	1	anti-viral
GACTACATCTCCAACC_1_1_1_1_1_1_1	TRBV6-6	CASSYGTGNNSPLHF	CASSYGTGNNSPLHF	0	0	4.77569	0	0	0	0	0	0	CMV_p65_TPR	1	anti-viral
GACTGCGCACTACAGT_1_1_1_1_1_1_1	TRBV15	CATNPDREGAQYF	CATNPDREGAQYF	4.10625	0	0	0	0	0	0	0	0	CMV_p65_IPS	1	anti-viral
GAGCAGAGTAACGACG_1_1_1_1_1_1_1	TRBV12-3	CASSLQQGNQPQHF	CASSLQQGNQPQHF	4.04097	0	0	0	0	0	0	0	0	CMV_p65_IPS	1	anti-viral
GAGCAGAGTCGAAAGC_1_1_1_1_1_1_1	TRBV11-2	CASSLNTYNSPLHF	CASSLNTYNSPLHF	4.06181	0	0	0	0	0	0	0	0	CMV_p65_IPS	1	anti-viral
GAGCAGATCACTGGGC_1_1_1_1_1_1_1	TRBV28	CASSSSSLTDTQYF	CASSSSSLTDTQYF	0	0	0	0	0	0	4.43542	0	0	InfA_M1_GIL	1	anti-viral
GAGCAGATCTACCTGC_1_1_1_1_1_1_1	TRBV28	CASSYATGYQPQHF	CASSYATGYQPQHF	4.65208	0	0	0	0	0	0	0	0	CMV_p65_IPS	1	anti-viral
GAGGTGACAGTGACAG_1_1_1_1_1_1_1	TRBV19	CASSPVGGSYEQYF	CASSPVGGSYEQYF	0	0	0	0	5.14444	0	0	0	0	EBV_BZLF1_RAF	1	anti-viral
GAGGTGATCTTGTCAT_1_1_1_1_1_1_1	TRBV3-1	CASSQAPGGRTGELFF	CASSQAPGGRTGELFF	0	0	0	0	0	3.82153	0	0	0	EBV_BRLF1_YVL	1	anti-viral
GAGTCCGGTGTGAATA_1_1_1_1_1_1_1	TRBV6-5	CASKQDPDQPQHF	CASKQDPDQPQHF	4.10069	0	0	0	0	0	0	0	0	CMV_p65_IPS	1	anti-viral
GATCAGTCACGAAACG_1_1_1_1_1_1_1	TRBV6-1	CASLSEGGDEKLFF	CASLSEGGDEKLFF	3.9875	0	0	0	0	0	0	0	0	CMV_p65_IPS	1	anti-viral
GATCAGTCATCCAACA_1_1_1_1_1_1_1	TRBV10-3	CAISGTAGDYNEQFF	CAISGTAGDYNEQFF	0	0	0	0	0	4.0125	0	0	0	EBV_BRLF1_YVL	1	anti-viral
GATCAGTTCCCTAACC_1_1_1_1_1_1_1	TRBV6-5	CASRERTGPGKLFF	CASRERTGPGKLFF	4.2625	0	0	0	0	0	0	0	0	CMV_p65_IPS	1	anti-viral
GATCGATCACTACAGT_1_1_1_1_1_1_1	TRBV19	CATRQGDGSNQPQHF	CATRQGDGSNQPQHF	0	0	0	0	0	3.96042	0	0	0	EBV_BRLF1_YVL	1	anti-viral
GATCGCGAGGCGATAC_1_1_1_1_1_1_1	TRBV27	CASSPRTGRNEKLFF	CASSPRTGRNEKLFF	5.74792	0	0	0	0	0	0	0	0	CMV_p65_IPS	1	anti-viral
GATCGCGCATCACGTA_1_1_1_1_1_1_1	TRBV7-8	CASSHWTGVGYTEAFF	CASSHWTGVGYTEAFF	0	3.95417	0	0	0	0	0	0	0	CMV_p65_NLV	1	anti-viral
GATCGCGTCATTTGGG_1_1_1_1_1_1_1	TRBV3-1	CASSLAGGSTGELFF	CASSLAGGSTGELFF	0	4.44097	0	0	0	0	0	0	0	CMV_p65_NLV	1	anti-viral
GATCGTACAGCTGTTA_1_1_1_1_1_1_1	TRBV7-2	CASSLAGGFTGELFF	CASSLAGGFTGELFF	0	5.17986	0	0	0	0	0	0	0	CMV_p65_NLV	1	anti-viral
GATCTAGAGACACGAC_1_1_1_1_1_1_1	TRBV6-1	CASSPGLAGRQETQYF	CASSPGLAGRQETQYF	0	0	0	0	0	4.10347	0	0	0	EBV_BRLF1_YVL	1	anti-viral
GATCTAGAGTCAAGCG_1_1_1_1_1_1_1	TRBV11-3	CASSLELKPGGGNEQFF	CASSLELKPGGGNEQFF	0	4.02014	0	0	0	0	0	0	0	CMV_p65_NLV	1	anti-viral
GATCTAGCAGTTTACG_1_1_1_1_1_1_1	TRBV5-6	CASSSPGQGTDTQYF	CASSSPGQGTDTQYF	0	0	0	0	0	0	0	4.05139	0	InfA_HA_PKY	1	anti-viral
GATGAAAAGAAACCTA_1_1_1_1_1_1_1	TRBV6-1	CASSADLGTNPYNEQFF	CASSADLGTNPYNEQFF	0	4.09444	0	0	0	0	0	0	0	CMV_p65_NLV	1	anti-viral
GATGAAAAGATGTTAG_1_1_1_1_1_1_1	TRBV13	CASSSGQGYEQYF	CASSSGQGYEQYF	0	0	0	0	0	0	0	3.63542	0	InfA_HA_PKY	1	anti-viral
GATGAAACACAAGTAA_1_1_1_1_1_1_1	TRBV2	CASSEASRDTQYF	CASSEASRDTQYF	0	0	0	0	0	0	4.65694	0	0	InfA_M1_GIL	1	anti-viral
GATGAAACATTATCTC_1_1_1_1_1_1_1	TRBV10-3	CAISDSGRSTDTQYF	CAISDSGRSTDTQYF	0	0	0	0	0	0	0	0	3.68681	HSV2_VP22_RPR	1	anti-viral
GATGAAAGTAGCAAAT_1_1_1_1_1_1_1	TRBV6-4	CASSDGTGSTGELFF	CASSDGTGSTGELFF	0	0	0	0	0	3.82847	0	0	0	EBV_BRLF1_YVL	1	anti-viral
GATGAGGAGGCTATCT_1_1_1_1_1_1_1	TRBV5-1	CASSLEPGRADTQYF	CASSLEPGRADTQYF	0	0	0	0	0	4.48542	0	0	0	EBV_BRLF1_YVL	1	anti-viral
GATGAGGCAGTCAGCC_1_1_1_1_1_1_1	TRBV11-2	CASSLNTYNSPLHF	CASSLNTYNSPLHF	4.06181	0	0	0	0	0	0	0	0	CMV_p65_IPS	1	anti-viral
GATGAGGGTACTCGCG_1_1_1_1_1_1_1	TRBV28	CASSWGLAGGTDTQYF	CASSWGLAGGTDTQYF	0	0	0	0	0	3.97153	0	0	0	EBV_BRLF1_YVL	1	anti-viral
GATGAGGTCAATCACG_1_1_1_1_1_1_1	TRBV28	CASSFPTEYEKLFF	CASSFPTEYEKLFF	4.83611	0	0	0	0	0	0	0	0	CMV_p65_IPS	1	anti-viral
GATGCTAAGTGTACTC_1_1_1_1_1_1_1	TRBV29-1	CSVKVGTDYGYTF	CSVKVGTDYGYTF	0	0	0	5.16389	0	0	0	0	0	EBV_BMLF1_GLC	1	anti-viral
GATGCTAGTCGCGAAA_1_1_1_1_1_1_1	TRBV12-5	CASGLLGLTYNEQFF	CASGLLGLTYNEQFF	0	0	0	0	4.72708	0	0	0	0	EBV_BZLF1_RAF	1	anti-viral
GATGCTATCAGTTTGG_1_1_1_1_1_1_1	TRBV2	CASSILDQPQHF	CASSILDQPQHF	0	0	0	0	0	0	5.36458	0	0	InfA_M1_GIL	1	anti-viral
GATGCTATCATCATTC_1_1_1_1_1_1_1	TRBV5-4	CASSLGTGTAYNSPLHF	CASSLGTGTAYNSPLHF	0	0	5.24167	0	0	0	0	0	0	CMV_p65_TPR	1	anti-viral
GATGCTATCCGTACAA_1_1_1_1_1_1_1	TRBV25-1	CATRRGTDSPLHF	CATRRGTDSPLHF	4.12014	0	0	0	0	0	0	0	0	CMV_p65_IPS	1	anti-viral
GATTCAGAGCCACGCT_1_1_1_1_1_1_1	TRBV29-1	CSGLGQPGGEQYF	CSGLGQPGGEQYF	0	0	0	4.62083	0	0	0	0	0	EBV_BMLF1_GLC	1	anti-viral
GATTCAGGTCAAAGAT_1_1_1_1_1_1_1	TRBV5-5	CASSLTGGGWTDTQYF	CASSLTGGGWTDTQYF	0	0	0	0	0	4.26597	0	0	0	EBV_BRLF1_YVL	1	anti-viral
GCAAACTAGTTTCCTT_1_1_1_1_1_1_1	TRBV28	CASSKANEKLFF	CASSKANEKLFF	5.25278	0	0	0	0	0	0	0	0	CMV_p65_IPS	1	anti-viral
GCAAACTCATACTCTT_1_1_1_1_1_1_1	TRBV20-1	CSVPTGPTNTEAFF	CSVPTGPTNTEAFF	0	0	0	5.00347	0	0	0	0	0	EBV_BMLF1_GLC	1	anti-viral
GCAAACTGTCAGTGGA_1_1_1_1_1_1_1	TRBV12-4	CASSTRDRGNSPLHF	CASSTRDRGNSPLHF	0	0	5.70903	0	0	0	0	0	0	CMV_p65_TPR	1	anti-viral
GCAATCAGTGTGAAAT_1_1_1_1_1_1_1	TRBV29-1	CSVRLAGVEQFF	CSVRLAGVEQFF	0	0	0	5.56042	0	0	0	0	0	EBV_BMLF1_GLC	1	anti-viral
GCAATCATCGTACGGC_1_1_1_1_1_1_1	TRBV24-1	CATSDEKVDEQFF	CATSDEKVDEQFF	0	0	0	0	0	0	0	0	3.78819	HSV2_VP22_RPR	1	anti-viral
GCACATATCCAGTAGT_1_1_1_1_1_1_1	TRBV28	CASSWGQANEKLFF	CASSWGQANEKLFF	4.89514	0	0	0	0	0	0	0	0	CMV_p65_IPS	1	anti-viral
GCACATATCTTTCCTC_1_1_1_1_1_1_1	TRBV5-1	CASSLTMAETQYF	CASSLTMAETQYF	0	0	0	0	0	4.09375	0	0	0	EBV_BRLF1_YVL	1	anti-viral
GCACTCTAGTCCATAC_1_1_1_1_1_1_1	TRBV11-2	CASSLNTYNSPLHF	CASSLNTYNSPLHF	4.06181	0	0	0	0	0	0	0	0	CMV_p65_IPS	1	anti-viral
GCACTCTCAGGGTTAG_1_1_1_1_1_1_1	TRBV18	CASSPRGGSTDTQYF	CASSPRGGSTDTQYF	0	0	0	0	0	3.99375	0	0	0	EBV_BRLF1_YVL	1	anti-viral
GCACTCTTCGTCTGAA_1_1_1_1_1_1_1	TRBV19	CASSIPGFYGYTF	CASSIPGFYGYTF	0	0	0	0	0	0	0.54375	0	0	InfA_M1_GIL	1	anti-viral
GCAGCCAGTAGGACAC_1_1_1_1_1_1_1	TRBV5-1	CASSPTLSGPGADTQYF	CASSPTLSGPGADTQYF	0	0	0	0	0	3.89861	0	0	0	EBV_BRLF1_YVL	1	anti-viral
GCAGCCATCACGAAGG_1_1_1_1_1_1_1	TRBV9	CASSVDSYEQYF	CASSVDSYEQYF	0	0	0	0	0	0	0	3.68542	0	InfA_HA_PKY	1	anti-viral
GCAGTTAAGGAATTAC_1_1_1_1_1_1_1	TRBV3-1	CASSQTGGSNQPQHF	CASSQTGGSNQPQHF	0	0	0	0	0	0.465972	0	0	0	EBV_BRLF1_YVL	1	anti-viral
GCAGTTATCTGCGTAA_1_1_1_1_1_1_1	TRBV18	CASSRQSTGELFF	CASSRQSTGELFF	0	0	0	0	0	0	4.69236	0	0	InfA_M1_GIL	1	anti-viral
GCATACAAGAGACGAA_1_1_1_1_1_1_1	TRBV7-9	CASSLSGGRDQPQHF	CASSLSGGRDQPQHF	0	0	0	0	0	0.388194	0	0	0	EBV_BRLF1_YVL	1	anti-viral
GCATACAAGCGTCTAT_1_1_1_1_1_1_1	TRBV9	CASSVGQGARDTQYF	CASSVGQGARDTQYF	0	0	0	0	0	4.39167	0	0	0	EBV_BRLF1_YVL	1	anti-viral
GCATACAGTGACCAAG_1_1_1_1_1_1_1	TRBV20-1	CSPGTGGLGGYTF	CSPGTGGLGGYTF	0	0	0	4.86181	0	0	0	0	0	EBV_BMLF1_GLC	1	anti-viral
GCATACATCATCGATG_1_1_1_1_1_1_1	TRBV24-1	CATSLDSNYGYTF	CATSLDSNYGYTF	0	0	0	0	0	0	0.440278	0	0	InfA_M1_GIL	1	anti-viral
GCATACATCCAAGCCG_1_1_1_1_1_1_1	TRBV3-1	CASSQGTGLNQPQHF	CASSQGTGLNQPQHF	0	0	0	0	0	4.45417	0	0	0	EBV_BRLF1_YVL	1	anti-viral
GCATACATCGAATGCT_1_1_1_1_1_1_1	TRBV4-1	CASSQGEGLAGSDTQYF	CASSQGEGLAGSDTQYF	0	0	0	0	0	3.83264	0	0	0	EBV_BRLF1_YVL	1	anti-viral
GCATGATAGTACACCT_1_1_1_1_1_1_1	TRBV11-2	CASSLNTYNSPLHF	CASSLNTYNSPLHF	4.06181	0	0	0	0	0	0	0	0	CMV_p65_IPS	1	anti-viral
GCATGCGAGTGAAGTT_1_1_1_1_1_1_1	TRBV29-1	CSVGGRVSYEQYF	CSVGGRVSYEQYF	0	0	0	4.55625	0	0	0	0	0	EBV_BMLF1_GLC	1	anti-viral
GCATGCGAGTGTCTCA_1_1_1_1_1_1_1	TRBV20-1	CSASGSGTDTQYF	CSASGSGTDTQYF	0	0	0	4.27569	0	0	0	0	0	EBV_BMLF1_GLC	1	anti-viral
GCATGCGCACCTTGTC_1_1_1_1_1_1_1	TRBV29-1	CSVEYAIYNEQFF	CSVEYAIYNEQFF	0	0	0	5.06597	0	0	0	0	0	EBV_BMLF1_GLC	1	anti-viral
GCATGCGGTATATCCG_1_1_1_1_1_1_1	TRBV7-9	CASSLAVVDEQFF	CASSLAVVDEQFF	0	0	0	0	0	0	4.10208	0	0	InfA_M1_GIL	1	anti-viral
GCATGTAGTGCAGTAG_1_1_1_1_1_1_1	TRBV4-1	CASSRETNEKLFF	CASSRETNEKLFF	6.23056	0	0	0	0	0	0	0	0	CMV_p65_IPS	1	anti-viral
GCATGTATCGCAGGCT_1_1_1_1_1_1_1	TRBV12-3	CASSSRMELERGVNSPLHF	CASSSRMELERGVNSPLHF	0	0	4.69236	0	0	0	0	0	0	CMV_p65_TPR	1	anti-viral
GCCAAATAGCAGGTCA_1_1_1_1_1_1_1	TRBV11-2	CASSLGAEEPTETQYF	CASSLGAEEPTETQYF	0	0	0	0	0	4.01042	0	0	0	EBV_BRLF1_YVL	1	anti-viral
GCCAAATCAATACGCT_1_1_1_1_1_1_1	TRBV5-1	CASSPGRSGSYEQYF	CASSPGRSGSYEQYF	0	0	0	0	4.62639	0	0	0	0	EBV_BZLF1_RAF	1	anti-viral
GCCAAATTCGTCGTTC_1_1_1_1_1_1_1	TRBV7-9	CASSLARMNTEAFF	CASSLARMNTEAFF	0	0	5.33542	0	0	0	0	0	0	CMV_p65_TPR	1	anti-viral
GCCAAATTCTCCCTGA_1_1_1_1_1_1_1	TRBV5-1	CASSLLGQTNTEAFF	CASSLLGQTNTEAFF	0	0	0	0	5.35278	0	0	0	0	EBV_BZLF1_RAF	1	anti-viral
GCCTCTATCACAACGT_1_1_1_1_1_1_1	TRBV28	CASSTTGGPRYEQYF	CASSTTGGPRYEQYF	0	0	0	0	0	3.82431	0	0	0	EBV_BRLF1_YVL	1	anti-viral
GCCTCTATCCGCTGTT_1_1_1_1_1_1_1	TRBV7-8	CASSFLDRGPHYEQYF	CASSFLDRGPHYEQYF	0	0	4.70069	0	0	0	0	0	0	CMV_p65_TPR	1	anti-viral
GCGACCATCGATGAGG_1_1_1_1_1_1_1	TRBV28	CASSLWTGDLSYEQYF	CASSLWTGDLSYEQYF	0	0	5.13264	0	0	0	0	0	0	CMV_p65_TPR	1	anti-viral
GCGAGAACACCGAATT_1_1_1_1_1_1_1	TRBV5-4	CASSLVMDEQFF	CASSLVMDEQFF	0	4.02431	0	0	0	0	0	0	0	CMV_p65_NLV	1	anti-viral
GCGCAACCACAGTCGC_1_1_1_1_1_1_1	TRBV6-5	CASSYSETDYGYTF	CASSYSETDYGYTF	0	0	0	0	0	0	3.87569	0	0	InfA_M1_GIL	1	anti-viral
GCGCAACTCAGATAAG_1_1_1_1_1_1_1	TRBV6-1	CASSDRAALNTEAFF	CASSDRAALNTEAFF	0	0	5.47153	0	0	0	0	0	0	CMV_p65_TPR	1	anti-viral
GCGCAACTCCGAACGC_1_1_1_1_1_1_1	TRBV3-1	CASSPVDGQGTNEQFF	CASSPVDGQGTNEQFF	0	0.495833	0	0	0	0	0	0	0	CMV_p65_NLV	1	anti-viral
GCGCAGTGTTTGTTGG_1_1_1_1_1_1_1	TRBV7-9	CASGRGTNEKLFF	CASGRGTNEKLFF	5.75139	0	0	0	0	0	0	0	0	CMV_p65_IPS	1	anti-viral
GCGCAGTTCCTTAATC_1_1_1_1_1_1_1	TRBV6-3	CASSLLSTDTQYF	CASSLLSTDTQYF	0	0	0	0	0	0	5.64722	0	0	InfA_M1_GIL	1	anti-viral
GCGCAGTTCGTTTGCC_1_1_1_1_1_1_1	TRBV29-1	CSVVTGSGNTIYF	CSVVTGSGNTIYF	0	0	0	5.75486	0	0	0	0	0	EBV_BMLF1_GLC	1	anti-viral
GCGCCAACATCGATGT_1_1_1_1_1_1_1	TRBV29-1	CSVTSRQQTGELFF	CSVTSRQQTGELFF	0	0	0	4.46736	0	0	0	0	0	EBV_BMLF1_GLC	1	anti-viral
GCGCCAATCACCCGAG_1_1_1_1_1_1_1	TRBV24-1	CATSDFGVGETQYF	CATSDFGVGETQYF	0	0	0	0	0	0	0	0	3.69306	HSV2_VP22_RPR	1	anti-viral
GCGCCAATCCCAACGG_1_1_1_1_1_1_1	TRBV10-3	CAIRDTSGNTIYF	CAIRDTSGNTIYF	0	0	0	0	0	0	0	0	4.80486	HSV2_VP22_RPR	1	anti-viral
GCGCCAATCGGAATCT_1_1_1_1_1_1_1	TRBV5-4	CASSSKGTANEKLFF	CASSSKGTANEKLFF	4.62222	0	0	0	0	0	0	0	0	CMV_p65_IPS	1	anti-viral
GCGCCAATCTCGTATT_1_1_1_1_1_1_1	TRBV29-1	CSVDIQGIRGAFF	CSVDIQGIRGAFF	0	0	0	4.84583	0	0	0	0	0	EBV_BMLF1_GLC	1	anti-viral
GCGCCAATCTTGGGTA_1_1_1_1_1_1_1	TRBV5-1	CASSLRGGAGETQYF	CASSLRGGAGETQYF	0	0	0	0	0	4.01875	0	0	0	EBV_BRLF1_YVL	1	anti-viral
GCGCGATCAGGTCGTC_1_1_1_1_1_1_1	TRBV9	CASSVLPGPSTDTQYF	CASSVLPGPSTDTQYF	0	0	0	0	0	0.449306	0	0	0	EBV_BRLF1_YVL	1	anti-viral
GCGCGATCATACAGCT_1_1_1_1_1_1_1	TRBV5-1	CASSLDGSTDTQYF	CASSLDGSTDTQYF	0	0	0	0	0	0	0	0	3.85764	HSV2_VP22_RPR	1	anti-viral
GCGCGATGTACAGCAG_1_1_1_1_1_1_1	TRBV11-3	CASSKGQGREQFF	CASSKGQGREQFF	0	0	0	3.93403	0	0	0	0	0	EBV_BMLF1_GLC	1	anti-viral
GCGCGATGTACCGTTA_1_1_1_1_1_1_1	TRBV19	CASSSPGQRGADTQYF	CASSSPGQRGADTQYF	0	0	0	0	0	3.91875	0	0	0	EBV_BRLF1_YVL	1	anti-viral
GCGCGATTCTTAGAGC_1_1_1_1_1_1_1	TRBV10-3	CATQATDFRTEAFF	CATQATDFRTEAFF	4.26944	0	0	0	0	0	0	0	0	CMV_p65_IPS	1	anti-viral
GCGGGTTTCCTCTAGC_1_1_1_1_1_1_1	TRBV24-1	CATSDPGGVGTQYF	CATSDPGGVGTQYF	0	0	0	0	0	0	0	0	3.71458	HSV2_VP22_RPR	1	anti-viral
GCTCCTAAGAGTGACC_1_1_1_1_1_1_1	TRBV15	CATSGLAGTQETQYF	CATSGLAGTQETQYF	0	0	0	0	0	3.89236	0	0	0	EBV_BRLF1_YVL	1	anti-viral
GCTCTGTAGAGCAATT_1_1_1_1_1_1_1	TRBV7-9	CASSSRPGWDEQYF	CASSSRPGWDEQYF	0	0	0	0	0	0	4.30347	0	0	InfA_M1_GIL	1	anti-viral
GCTCTGTGTGCGAAAC_1_1_1_1_1_1_1	TRBV7-2	CASSLGSSGPYEQYV	CASSLGSSGPYEQYV	0	0	5.76944	0	0	0	0	0	0	CMV_p65_TPR	1	anti-viral
GCTCTGTTCACCTTAT_1_1_1_1_1_1_1	TRBV20-1	CSARVTGGGMETQYF	CSARVTGGGMETQYF	0	0	0	0	0	0	0	0	3.79653	HSV2_VP22_RPR	1	anti-viral
GCTCTGTTCCGAACGC_1_1_1_1_1_1_1	TRBV6-1	CASSFAAGTSYEQYF	CASSFAAGTSYEQYF	0	3.9875	0	0	0	0	0	0	0	CMV_p65_NLV	1	anti-viral
GCTGCAGAGGCGTACA_1_1_1_1_1_1_1	TRBV5-1	CASSPQGLSNQPQHF	CASSPQGLSNQPQHF	0	0	0	0	0	4.25139	0	0	0	EBV_BRLF1_YVL	1	anti-viral
GCTGCAGCAGTACACT_1_1_1_1_1_1_1	TRBV6-5	CASTDVYEQYF	CASTDVYEQYF	0	0	0	0	0	0	3.78681	0	0	InfA_M1_GIL	1	anti-viral
GCTGCAGTCATACGGT_1_1_1_1_1_1_1	TRBV6-4	CASSDGTSGTDTQYF	CASSDGTSGTDTQYF	0	0	0	0	0	3.84514	0	0	0	EBV_BRLF1_YVL	1	anti-viral
GCTGCGAAGTCCCACG_1_1_1_1_1_1_1	TRBV12-3	CASSLGQETQYF	CASSLGQETQYF	0	0	0	0	0	4.19028	0	0	0	EBV_BRLF1_YVL	1	anti-viral
GCTGCTTAGGGTTCCC_1_1_1_1_1_1_1	TRBV28	CASSLSPSGRGETQYF	CASSLSPSGRGETQYF	0	0	0	0	0	4.13056	0	0	0	EBV_BRLF1_YVL	1	anti-viral
GCTGCTTGTCTGCCAG_1_1_1_1_1_1_1	TRBV19	CASISRDRANSPLHF	CASISRDRANSPLHF	0	0	5.55417	0	0	0	0	0	0	CMV_p65_TPR	1	anti-viral
GCTGGGTAGCTTATCG_1_1_1_1_1_1_1	TRBV9	CASSANAGGDQPQHF	CASSANAGGDQPQHF	0	0	0	0	0	4.28819	0	0	0	EBV_BRLF1_YVL	1	anti-viral
GCTGGGTCAAAGTCAA_1_1_1_1_1_1_1	TRBV6-1	CASSYGTGSNYGYTF	CASSYGTGSNYGYTF	0	5.75417	0	0	0	0	0	0	0	CMV_p65_NLV	1	anti-viral
GCTGGGTTCAGCTCTC_1_1_1_1_1_1_1	TRBV5-1	CASSLVPQGAGSYEQYF	CASSLVPQGAGSYEQYF	0	0	4.62292	0	0	0	0	0	0	CMV_p65_TPR	1	anti-viral
GCTGGGTTCCGAGCCA_1_1_1_1_1_1_1	TRBV28	CASSSPRGEIYEQYF	CASSSPRGEIYEQYF	0	0	0	0	0	3.96736	0	0	0	EBV_BRLF1_YVL	1	anti-viral
GCTGGGTTCTAGAGTC_1_1_1_1_1_1_1	TRBV9	CASNPAGGWADTQYF	CASNPAGGWADTQYF	0	0	0	0	0	3.82847	0	0	0	EBV_BRLF1_YVL	1	anti-viral
GCTTCCACACTTAACG_1_1_1_1_1_1_1	TRBV13	CASSFWTANTEAFF	CASSFWTANTEAFF	4.40764	0	0	0	0	0	0	0	0	CMV_p65_IPS	1	anti-viral
GCTTCCATCACAGTAC_1_1_1_1_1_1_1	TRBV10-2	CATRGGGLTDTQYF	CATRGGGLTDTQYF	0	0	0	0	0	0	0	0	5.74653	HSV2_VP22_RPR	1	anti-viral
GCTTCCATCGCTTGTC_1_1_1_1_1_1_1	TRBV6-5	CASRPVAGGPGNEQFF	CASRPVAGGPGNEQFF	0	4.69861	0	0	0	0	0	0	0	CMV_p65_NLV	1	anti-viral
GCTTGAAAGGCTCTTA_1_1_1_1_1_1_1	TRBV5-1	CASSLGPTGPGTEAFF	CASSLGPTGPGTEAFF	0	0	0.0479167	0	0	0	0	0	0	CMV_p65_TPR	1	anti-viral
GCTTGAAAGGGTCGAT_1_1_1_1_1_1_1	TRBV6-6	CASSYSMGDTQYF	CASSYSMGDTQYF	0	0	0	4.65	0	0	0	0	0	EBV_BMLF1_GLC	1	anti-viral
GCTTGAAAGTACACCT_1_1_1_1_1_1_1	TRBV28	CASGGANYGYTF	CASGGANYGYTF	0	4.18125	0	0	0	0	0	0	0	CMV_p65_NLV	1	anti-viral
GCTTGAAGTACCGGCT_1_1_1_1_1_1_1	TRBV11-2	CASSLNTYNSPLHF	CASSLNTYNSPLHF	4.06181	0	0	0	0	0	0	0	0	CMV_p65_IPS	1	anti-viral
GCTTGAAGTGGCCCTA_1_1_1_1_1_1_1	TRBV12-3	CASTQGAGSTDTQYF	CASTQGAGSTDTQYF	0	0	0	0	0	4.20069	0	0	0	EBV_BRLF1_YVL	1	anti-viral
GCTTGAAGTTCTCATT_1_1_1_1_1_1_1	TRBV5-1	CASSSSSGRQETQYF	CASSSSSGRQETQYF	0	0	0	0	0	3.84931	0	0	0	EBV_BRLF1_YVL	1	anti-viral
GGAAAGCAGGTGATTA_1_1_1_1_1_1_1	TRBV10-3	CAISEGISNQPQHF	CAISEGISNQPQHF	4.24375	0	0	0	0	0	0	0	0	CMV_p65_IPS	1	anti-viral
GGAACTTAGAGGTAGA_1_1_1_1_1_1_1	TRBV20-1	CSAYGGEGYGYTF	CSAYGGEGYGYTF	0	0	0	5.79375	0	0	0	0	0	EBV_BMLF1_GLC	1	anti-viral
GGAACTTGTCTCTTTA_1_1_1_1_1_1_1	TRBV20-1	CSASGNTGELFF	CSASGNTGELFF	0	0	0	3.54236	0	0	0	0	0	EBV_BMLF1_GLC	1	anti-viral
GGAACTTGTTCGCTAA_1_1_1_1_1_1_1	TRBV2	CASSWTSGGAGETQYF	CASSWTSGGAGETQYF	0	0	0	0	0	0.425	0	0	0	EBV_BRLF1_YVL	1	anti-viral
GGAACTTGTTCTGAAC_1_1_1_1_1_1_1	TRBV6-6	CASSYPSGRGSNEQFF	CASSYPSGRGSNEQFF	0	3.95903	0	0	0	0	0	0	0	CMV_p65_NLV	1	anti-viral
GGAACTTTCAGAGCTT_1_1_1_1_1_1_1	TRBV20-1	CSPQGQGIHEQYF	CSPQGQGIHEQYF	0	0	0	3.83472	0	0	0	0	0	EBV_BMLF1_GLC	1	anti-viral
GGAACTTTCTATGTGG_1_1_1_1_1_1_1	TRBV20-1	CSAWDRGQPQHF	CSAWDRGQPQHF	0	0	0	3.84792	0	0	0	0	0	EBV_BMLF1_GLC	1	anti-viral
GGAATAAGTTAAAGAC_1_1_1_1_1_1_1	TRBV3-1	CASSPGQGDTDTQYF	CASSPGQGDTDTQYF	0	0	0	0	0	4.22847	0	0	0	EBV_BRLF1_YVL	1	anti-viral
GGACAAGTCATCTGCC_1_1_1_1_1_1_1	TRBV7-9	CASSPRTGGNYGYTF	CASSPRTGGNYGYTF	0	6.05903	0	0	0	0	0	0	0	CMV_p65_NLV	1	anti-viral
GGACAGAAGATTACCC_1_1_1_1_1_1_1	TRBV5-1	CASSLFGQGAGETQYF	CASSLFGQGAGETQYF	0	0	0	0	0	3.87431	0	0	0	EBV_BRLF1_YVL	1	anti-viral
GGACAGACATCGACGC_1_1_1_1_1_1_1	TRBV20-1	CSARGDQLRGQYF	CSARGDQLRGQYF	0	0	0	3.90903	0	0	0	0	0	EBV_BMLF1_GLC	1	anti-viral
GGACATTCATGGTAGG_1_1_1_1_1_1_1	TRBV20-1	CSPGTGGLGGYTF	CSPGTGGLGGYTF	0	0	0	4.86181	0	0	0	0	0	EBV_BMLF1_GLC	1	anti-viral
GGACGTCAGAGTCGGT_1_1_1_1_1_1_1	TRBV6-6	CASSYSVRENTEAFF	CASSYSVRENTEAFF	0	0	5.69028	0	0	0	0	0	0	CMV_p65_TPR	1	anti-viral
GGACGTCTCCCGACTT_1_1_1_1_1_1_1	TRBV6-4	CASSDSSGRADTQYF	CASSDSSGRADTQYF	0	0	0	0	0	4.23889	0	0	0	EBV_BRLF1_YVL	1	anti-viral
GGAGCAACAGCATGAG_1_1_1_1_1_1_1	TRBV20-1	CSAIFSSGNTIYF	CSAIFSSGNTIYF	0	0	0	0.610417	0	0	0	0	0	EBV_BMLF1_GLC	1	anti-viral
GGAGCAACAGGGAGAG_1_1_1_1_1_1_1	TRBV7-9	CASSPSIGSVAGYTF	CASSPSIGSVAGYTF	0	5.12361	0	0	0	0	0	0	0	CMV_p65_NLV	1	anti-viral
GGAGCAATCTAGCACA_1_1_1_1_1_1_1	TRBV5-1	CASSLRGSGKTDTQYF	CASSLRGSGKTDTQYF	0	0	0	0	0	3.93958	0	0	0	EBV_BRLF1_YVL	1	anti-viral
GGATGTTAGACGACGT_1_1_1_1_1_1_1	TRBV7-9	CASSIQGESNEKLFF	CASSIQGESNEKLFF	4.62639	0	0	0	0	0	0	0	0	CMV_p65_IPS	1	anti-viral
GGATGTTAGACTGTAA_1_1_1_1_1_1_1	TRBV6-5	CASRLGTGDTEAFF	CASRLGTGDTEAFF	0	0	0.624306	0	0	0	0	0	0	CMV_p65_TPR	1	anti-viral
GGATGTTAGTAAGTAC_1_1_1_1_1_1_1	TRBV20-1	CSASQGNTEAFF	CSASQGNTEAFF	0	0	0	4.80417	0	0	0	0	0	EBV_BMLF1_GLC	1	anti-viral
GGATGTTCAGACAGGT_1_1_1_1_1_1_1	TRBV12-4	CASSYKQGGEQFF	CASSYKQGGEQFF	0	0	0	4.07917	0	0	0	0	0	EBV_BMLF1_GLC	1	anti-viral
GGATGTTCAGTCAGAG_1_1_1_1_1_1_1	TRBV6-5	CASSWGLPNEKLFF	CASSWGLPNEKLFF	0.586806	0	0	0	0	0	0	0	0	CMV_p65_IPS	1	anti-viral
GGATGTTTCAGTTTGG_1_1_1_1_1_1_1	TRBV6-3	CATKKDGGSSEKLFF	CATKKDGGSSEKLFF	3.99236	0	0	0	0	0	0	0	0	CMV_p65_IPS	1	anti-viral
GGATTACTCAAGGTAA_1_1_1_1_1_1_1	TRBV5-1	CASSLADRGPDTQYF	CASSLADRGPDTQYF	0	0	5.68472	0	0	0	0	0	0	CMV_p65_TPR	1	anti-viral
GGCAATTCAAGACGTG_1_1_1_1_1_1_1	TRBV7-8	CASSRTSGSLGEQFF	CASSRTSGSLGEQFF	0	0	0	0	0	4.16389	0	0	0	EBV_BRLF1_YVL	1	anti-viral
GGCAATTGTCGAATCT_1_1_1_1_1_1_1	TRBV5-1	CASSLGPGTGGHNEQFF	CASSLGPGTGGHNEQFF	0	0	4.59236	0	0	0	0	0	0	CMV_p65_TPR	1	anti-viral
GGCCGATCAGGGAGAG_1_1_1_1_1_1_1	TRBV24-1	CATSRTGTLTDTQYF	CATSRTGTLTDTQYF	0	0	0	0	0	0	0	0	3.98194	HSV2_VP22_RPR	1	anti-viral
GGCCGATCATCGGGTC_1_1_1_1_1_1_1	TRBV11-2	CASSLGSGGYGEQFF	CASSLGSGGYGEQFF	0	0	0	0	0	3.89722	0	0	0	EBV_BRLF1_YVL	1	anti-viral
GGCCGATTCCTTTCGG_1_1_1_1_1_1_1	TRBV24-1	CATSDGSYGYTF	CATSDGSYGYTF	0	0	0	0	0	0	0.386111	0	0	InfA_M1_GIL	1	anti-viral
GGCGACTCACAGGCCT_1_1_1_1_1_1_1	TRBV29-1	CSVSQGGYGYTF	CSVSQGGYGYTF	0	0	0	5.72639	0	0	0	0	0	EBV_BMLF1_GLC	1	anti-viral
GGCGTGTAGCAATATG_1_1_1_1_1_1_1	TRBV2	CASRRDRGTNEKLFF	CASRRDRGTNEKLFF	4.94653	0	0	0	0	0	0	0	0	CMV_p65_IPS	1	anti-viral
GGCGTGTCACCCTATC_1_1_1_1_1_1_1	TRBV6-1	CASSSRDSENYEQYF	CASSSRDSENYEQYF	0	0	4.95625	0	0	0	0	0	0	CMV_p65_TPR	1	anti-viral
GGCGTGTCATCTCGCT_1_1_1_1_1_1_1	TRBV6-5	CASSYQNHATNEKLFF	CASSYQNHATNEKLFF	4.72986	0	0	0	0	0	0	0	0	CMV_p65_IPS	1	anti-viral
GGCGTGTGTCGGATCC_1_1_1_1_1_1_1	TRBV28	CASSLFPDTQYF	CASSLFPDTQYF	0	0	0	0	0	4.06042	0	0	0	EBV_BRLF1_YVL	1	anti-viral
GGCGTGTTCAAGGCTT_1_1_1_1_1_1_1	TRBV6-6	CASSYGGSEQFF	CASSYGGSEQFF	0	0	0	0	0	0	0	3.71042	0	InfA_HA_PKY	1	anti-viral
GGCGTGTTCGAACGGA_1_1_1_1_1_1_1	TRBV7-6	CASSLDQGVGQPQHF	CASSLDQGVGQPQHF	0	0	0	0	0	4.25417	0	0	0	EBV_BRLF1_YVL	1	anti-viral
GGCTCGAAGAAGATTC_1_1_1_1_1_1_1	TRBV28	CASSLRRGDSNQPQHF	CASSLRRGDSNQPQHF	0	0	0	0	0	4.47083	0	0	0	EBV_BRLF1_YVL	1	anti-viral
GGCTCGAAGCCCGAAA_1_1_1_1_1_1_1	TRBV24-1	CATSEIGDEQFF	CATSEIGDEQFF	0	0	0	0	0	0	0	0	3.83542	HSV2_VP22_RPR	1	anti-viral
GGCTCGAGTGCACGAA_1_1_1_1_1_1_1	TRBV2	CASSEGAGDSNQPQHF	CASSEGAGDSNQPQHF	0	0	0	0	0	4.30278	0	0	0	EBV_BRLF1_YVL	1	anti-viral
GGCTCGAGTTCAGACT_1_1_1_1_1_1_1	TRBV14	CASSLGTSTNNEQFF	CASSLGTSTNNEQFF	0	0	0	0	4.70694	0	0	0	0	EBV_BZLF1_RAF	1	anti-viral
GGCTCGATCGGCGCAT_1_1_1_1_1_1_1	TRBV5-1	CASTLGPDSYEQYF	CASTLGPDSYEQYF	0	0	4.79514	0	0	0	0	0	0	CMV_p65_TPR	1	anti-viral
GGCTGGTCACCAGGTC_1_1_1_1_1_1_1	TRBV5-8	CASSLYYGQRNTEAFF	CASSLYYGQRNTEAFF	0	0	5.36597	0	0	0	0	0	0	CMV_p65_TPR	1	anti-viral
GGGAATGAGACTCGGA_1_1_1_1_1_1_1	TRBV5-1	CASSEGPNEKLFF	CASSEGPNEKLFF	5.16389	0	0	0	0	0	0	0	0	CMV_p65_IPS	1	anti-viral
GGGAATGAGTACACCT_1_1_1_1_1_1_1	TRBV19	CASSSMTGRGTDTQYF	CASSSMTGRGTDTQYF	0	0	0	0	0	4.14861	0	0	0	EBV_BRLF1_YVL	1	anti-viral
GGGAATGGTCATTAGC_1_1_1_1_1_1_1	TRBV7-9	CASSPGTARRGDYGYTF	CASSPGTARRGDYGYTF	0	4.31458	0	0	0	0	0	0	0	CMV_p65_NLV	1	anti-viral
GGGAATGTCCGAGCCA_1_1_1_1_1_1_1	TRBV5-1	CASSLVGDSNQPQHF	CASSLVGDSNQPQHF	0	0	0	0	0	4.30486	0	0	0	EBV_BRLF1_YVL	1	anti-viral
GGGAATGTCCTCAATT_1_1_1_1_1_1_1	TRBV4-1	CASSHETGGLSGYTF	CASSHETGGLSGYTF	0	5.82153	0	0	0	0	0	0	0	CMV_p65_NLV	1	anti-viral
GGGAATGTCGGTGTCG_1_1_1_1_1_1_1	TRBV6-1	CASSQYGYTF	CASSQYGYTF	0	0	0	0	0	0	5.05764	0	0	InfA_M1_GIL	1	anti-viral
GGGACCTGTCTAGTCA_1_1_1_1_1_1_1	TRBV7-9	CASSVNQADTQYF	CASSVNQADTQYF	0	0	0	0	0	0	0	0	3.7375	HSV2_VP22_RPR	1	anti-viral
GGGACCTGTGTTAAGA_1_1_1_1_1_1_1	TRBV5-6	CASRGTGNTGELFF	CASRGTGNTGELFF	0	0	0	0	0	0	0	0	3.62708	HSV2_VP22_RPR	1	anti-viral
GGGACCTGTTCGGGCT_1_1_1_1_1_1_1	TRBV7-6	CASSLFGTDTQYF	CASSLFGTDTQYF	0	0	0	0	0	0	0	0	0.396528	HSV2_VP22_RPR	1	anti-viral
GGGACCTTCAGTTTGG_1_1_1_1_1_1_1	TRBV28	CASSLYGASGKYEQYF	CASSLYGASGKYEQYF	0	0	4.81458	0	0	0	0	0	0	CMV_p65_TPR	1	anti-viral
GGGACCTTCTATCGCC_1_1_1_1_1_1_1	TRBV10-3	CAISEEGAGETQYF	CAISEEGAGETQYF	0	0	0	0	0	0	0	0	3.97014	HSV2_VP22_RPR	1	anti-viral
GGGAGATCATTGTGCA_1_1_1_1_1_1_1	TRBV28	CASSKANEKLFF	CASSKANEKLFF	5.25278	0	0	0	0	0	0	0	0	CMV_p65_IPS	1	anti-viral
GGGAGATGTGTAAGTA_1_1_1_1_1_1_1	TRBV10-1	CASSSTGVSYGYTF	CASSSTGVSYGYTF	0	0	0	0	0	0	0	3.74583	0	InfA_HA_PKY	1	anti-viral
GGGATGAAGTTTAGGA_1_1_1_1_1_1_1	TRBV29-1	CSVEVGGSDRTVF	CSVEVGGSDRTVF	0	0	0	4.75278	0	0	0	0	0	EBV_BMLF1_GLC	1	anti-viral
GGGATGACAGTCACTA_1_1_1_1_1_1_1	TRBV11-2	CASSLNTYNSPLHF	CASSLNTYNSPLHF	4.06181	0	0	0	0	0	0	0	0	CMV_p65_IPS	1	anti-viral
GGGCACTAGATGTGGC_1_1_1_1_1_1_1	TRBV20-1	CSARAPGLAGQQFF	CSARAPGLAGQQFF	0	0	0	0	0	0	0	0	3.6125	HSV2_VP22_RPR	1	anti-viral
GGGCACTAGCCCAGCT_1_1_1_1_1_1_1	TRBV7-8	CASSLGVSHSYNEQFF	CASSLGVSHSYNEQFF	0	0	5.27847	0	0	0	0	0	0	CMV_p65_TPR	1	anti-viral
GGGCACTTCCGCTGTT_1_1_1_1_1_1_1	TRBV29-1	CSVEVEYEQYF	CSVEVEYEQYF	0	0	0	00:54:00	0	0	0	0	0	EBV_BMLF1_GLC	1	anti-viral
GGGCACTTCTACTTAC_1_1_1_1_1_1_1	TRBV6-1	CASSLLRDSKDTQYF	CASSLLRDSKDTQYF	0	0	0	0	0	4.25139	0	0	0	EBV_BRLF1_YVL	1	anti-viral
GGGCATCAGCTAACAA_1_1_1_1_1_1_1	TRBV2	CASSGQGYGYTF	CASSGQGYGYTF	0	0	0	0	0	0	4.35625	0	0	InfA_M1_GIL	1	anti-viral
GGGCATCTCTGTCTCG_1_1_1_1_1_1_1	TRBV19	CASSVMGTDTQYF	CASSVMGTDTQYF	0	0	0	0	0	0	0	0	5.41528	HSV2_VP22_RPR	1	anti-viral
GGGTCTGTCTGCCCTA_1_1_1_1_1_1_1	TRBV11-1	CASSLASRVTEAFF	CASSLASRVTEAFF	0	0	4.91736	0	0	0	0	0	0	CMV_p65_TPR	1	anti-viral
GGGTTGCCAAGGCTCC_1_1_1_1_1_1_1	TRBV5-1	CASSLTGEAEAFF	CASSLTGEAEAFF	3.92708	0	0	0	0	0	0	0	0	CMV_p65_IPS	1	anti-viral
GGGTTGCCAATTCCTT_1_1_1_1_1_1_1	TRBV2	CASSAQGNPHF	CASSAQGNPHF	0	0	0	0	0	0	4.12708	0	0	InfA_M1_GIL	1	anti-viral
GGGTTGCTCAAGGTAA_1_1_1_1_1_1_1	TRBV4-1	CASSQVPGQASEAFF	CASSQVPGQASEAFF	0	0	0	0	0	3.91944	0	0	0	EBV_BRLF1_YVL	1	anti-viral
GGTATTGCATCTACGA_1_1_1_1_1_1_1	TRBV7-2	CASSPDNPPTSNEKLFF	CASSPDNPPTSNEKLFF	4.64236	0	0	0	0	0	0	0	0	CMV_p65_IPS	1	anti-viral
GGTATTGGTCCCGACA_1_1_1_1_1_1_1	TRBV28	CASSLGNEQFF	CASSLGNEQFF	0	0	0	0	0	0	0	3.64861	0	InfA_HA_PKY	1	anti-viral
GGTATTGGTGCCTGCA_1_1_1_1_1_1_1	TRBV24-1	CATSDPTGGFGELFF	CATSDPTGGFGELFF	0	0	0	0	0	3.96736	0	0	0	EBV_BRLF1_YVL	1	anti-viral
GGTATTGTCTGTCAAG_1_1_1_1_1_1_1	TRBV3-1	CASSHTGSTDTQYF	CASSHTGSTDTQYF	0	0	0	0	0	0	0	0	4.22569	HSV2_VP22_RPR	1	anti-viral
GGTGAAGAGTTCCACA_1_1_1_1_1_1_1	TRBV6-6	CASSYSERGLLETQYF	CASSYSERGLLETQYF	0	0	4.6	0	0	0	0	0	0	CMV_p65_TPR	1	anti-viral
GGTGAAGTCCGGCACA_1_1_1_1_1_1_1	TRBV12-3	CASSLGVGETQYF	CASSLGVGETQYF	0	0	0	0	0	3.97292	0	0	0	EBV_BRLF1_YVL	1	anti-viral
GGTGAAGTCTAGAGTC_1_1_1_1_1_1_1	TRBV2	CAIILAGGSTDTQYF	CAIILAGGSTDTQYF	0	0	0	0	0	0	0	0	3.67569	HSV2_VP22_RPR	1	anti-viral
GGTGCGTAGACGACGT_1_1_1_1_1_1_1	TRBV2	CASSAPRGSSNQPQHF	CASSAPRGSSNQPQHF	0	0	0	0	0	4.49375	0	0	0	EBV_BRLF1_YVL	1	anti-viral
GGTGCGTAGCGTTTAC_1_1_1_1_1_1_1	TRBV9	CASSGQGNQPQHF	CASSGQGNQPQHF	0	0	0	0	0	0	3.96736	0	0	InfA_M1_GIL	1	anti-viral
GGTGTTACAGGGTACA_1_1_1_1_1_1_1	TRBV27	CASRKTGPDTQYF	CASRKTGPDTQYF	0	0	0	0	0	0	0	0	5.26806	HSV2_VP22_RPR	1	anti-viral
GTAACGTAGCCCGAAA_1_1_1_1_1_1_1	TRBV12-3	CASSWGQPQHF	CASSWGQPQHF	0	0	0	0	0	0	0.394444	0	0	InfA_M1_GIL	1	anti-viral
GTAACGTAGCTAGGCA_1_1_1_1_1_1_1	TRBV12-3	CATTATGDGYTF	CATTATGDGYTF	0	0	0	0	0	0	0	0	4.15556	HSV2_VP22_RPR	1	anti-viral
GTAACGTCAGGCTCAC_1_1_1_1_1_1_1	TRBV7-9	CASSQGRGGWNQPQHF	CASSQGRGGWNQPQHF	0	0	0	0	0	4.09306	0	0	0	EBV_BRLF1_YVL	1	anti-viral
GTAACGTGTTGGTGGA_1_1_1_1_1_1_1	TRBV6-1	CASSYGTGSNYGYTF	CASSYGTGSNYGYTF	0	5.75417	0	0	0	0	0	0	0	CMV_p65_NLV	1	anti-viral
GTAACTGAGGAGTAGA_1_1_1_1_1_1_1	TRBV7-9	CASSPRQGDYTF	CASSPRQGDYTF	0	0	0	0	0	0	4.04028	0	0	InfA_M1_GIL	1	anti-viral
GTAACTGAGGGTGTTG_1_1_1_1_1_1_1	TRBV7-9	CASSLALRSQETQYF	CASSLALRSQETQYF	0	0	0	0	0	4.2375	0	0	0	EBV_BRLF1_YVL	1	anti-viral
GTAACTGGTCAACTGT_1_1_1_1_1_1_1	TRBV18	CASSTGESYGYTF	CASSTGESYGYTF	0	0	0	0	0	0	5.84167	0	0	InfA_M1_GIL	1	anti-viral
GTACGTATCAGTGCAT_1_1_1_1_1_1_1	TRBV28	CASSDWDRGLDNSPLHF	CASSDWDRGLDNSPLHF	0	0	4.89236	0	0	0	0	0	0	CMV_p65_TPR	1	anti-viral
GTACTCCAGCTCCCAG_1_1_1_1_1_1_1	TRBV7-9	CASSLLIGTDTQYF	CASSLLIGTDTQYF	0	0	0	0	5.50278	0	0	0	0	EBV_BZLF1_RAF	1	anti-viral
GTACTCCAGTAGCCGA_1_1_1_1_1_1_1	TRBV7-6	CASSPGPSYGYTF	CASSPGPSYGYTF	0	0	0	0	0	0	4.29236	0	0	InfA_M1_GIL	1	anti-viral
GTACTCCGTATGCTTG_1_1_1_1_1_1_1	TRBV20-1	CSAQSGDDYGYTF	CSAQSGDDYGYTF	0	0	0	4.51736	0	0	0	0	0	EBV_BMLF1_GLC	1	anti-viral
GTACTCCGTTCCACTC_1_1_1_1_1_1_1	TRBV5-6	CASSLGLLQETQYF	CASSLGLLQETQYF	0	0	0	0	0	4.03681	0	0	0	EBV_BRLF1_YVL	1	anti-viral
GTACTCCGTTGCGTTA_1_1_1_1_1_1_1	TRBV28	CASSLGFGYTF	CASSLGFGYTF	0	0	0	0	0	0	3.88056	0	0	InfA_M1_GIL	1	anti-viral
GTACTTTTCATTGCCC_1_1_1_1_1_1_1	TRBV11-2	CASSSVAGLSYNEQFF	CASSSVAGLSYNEQFF	0	4.03819	0	0	0	0	0	0	0	CMV_p65_NLV	1	anti-viral
GTAGGCCCATGCTAGT_1_1_1_1_1_1_1	TRBV14	CASSGLGLAGVTEQFF	CASSGLGLAGVTEQFF	0	0	0	0	4.92014	0	0	0	0	EBV_BZLF1_RAF	1	anti-viral
GTAGGCCGTCTCTTAT_1_1_1_1_1_1_1	TRBV24-1	CATSVQGTNEQFF	CATSVQGTNEQFF	0	0	0	0	0	0	0	0	3.80972	HSV2_VP22_RPR	1	anti-viral
GTAGGCCGTTGCGCAC_1_1_1_1_1_1_1	TRBV7-9	CASSLPFRLAGSTDTQYF	CASSLPFRLAGSTDTQYF	0	0	0	0	0	3.82986	0	0	0	EBV_BRLF1_YVL	1	anti-viral
GTAGGCCTCAAAGACA_1_1_1_1_1_1_1	TRBV28	CASSPRSSGPSYEQYF	CASSPRSSGPSYEQYF	0	0	0	0	0	0	5.03681	0	0	InfA_M1_GIL	1	anti-viral
GTAGTCAAGTCCGTAT_1_1_1_1_1_1_1	TRBV6-1	CASSGVGELFF	CASSGVGELFF	0	4.3625	0	0	0	0	0	0	0	CMV_p65_NLV	1	anti-viral
GTAGTCACAATTGCTG_1_1_1_1_1_1_1	TRBV6-4	CASSDSKQGYNSPLHF	CASSDSKQGYNSPLHF	0	0	5.52361	0	0	0	0	0	0	CMV_p65_TPR	1	anti-viral
GTAGTCAGTCCTCCAT_1_1_1_1_1_1_1	TRBV11-1	CASSLGSGPPDTQYF	CASSLGSGPPDTQYF	0	0	0	0	0	0.427778	0	0	0	EBV_BRLF1_YVL	1	anti-viral
GTAGTCAGTGGTCCGT_1_1_1_1_1_1_1	TRBV28	CASAPGAYSNQPQHF	CASAPGAYSNQPQHF	0	0	0	0	0	3.88125	0	0	0	EBV_BRLF1_YVL	1	anti-viral
GTAGTCATCGAGCCCA_1_1_1_1_1_1_1	TRBV5-8	CASSRGTLNTGELFF	CASSRGTLNTGELFF	0	0	0	0.407639	0	0	0	0	0	EBV_BMLF1_GLC	1	anti-viral
GTATCTTAGCGCTCCA_1_1_1_1_1_1_1	TRBV5-1	CASSPGGSGGETQYF	CASSPGGSGGETQYF	0	0	0	0	0	3.87569	0	0	0	EBV_BRLF1_YVL	1	anti-viral
GTATCTTGTTCATGGT_1_1_1_1_1_1_1	TRBV7-6	CASSLFGTDTQYF	CASSLFGTDTQYF	0	0	0	0	0	0	0	0	0.396528	HSV2_VP22_RPR	1	anti-viral
GTATTCTGTCGAGATG_1_1_1_1_1_1_1	TRBV11-2	CASSLGPGQPQHF	CASSLGPGQPQHF	0	0	0	0	0	0	3.84444	0	0	InfA_M1_GIL	1	anti-viral
GTCAAGTAGAAGGACA_1_1_1_1_1_1_1	TRBV13	CASSRGALAGGETQYF	CASSRGALAGGETQYF	0	0	0	0	0	3.81111	0	0	0	EBV_BRLF1_YVL	1	anti-viral
GTCAAGTGTCGAATCT_1_1_1_1_1_1_1	TRBV2	CASSGIRGTASPLHF	CASSGIRGTASPLHF	0	0	0	0	0	3.83542	0	0	0	EBV_BRLF1_YVL	1	anti-viral
GTCAAGTTCCGCGCAA_1_1_1_1_1_1_1	TRBV29-1	CSVEDGYEQYF	CSVEDGYEQYF	0	0	0	3.65139	0	0	0	0	0	EBV_BMLF1_GLC	1	anti-viral
GTCAAGTTCTTGTCAT_1_1_1_1_1_1_1	TRBV25-1	CASSEAGYQPQHF	CASSEAGYQPQHF	0	0	0	0	0	0	3.85139	0	0	InfA_M1_GIL	1	anti-viral
GTCACAACAGCGTTCG_1_1_1_1_1_1_1	TRBV20-1	CSGSGEHTGELFF	CSGSGEHTGELFF	0	0	0	4.29653	0	0	0	0	0	EBV_BMLF1_GLC	1	anti-viral
GTCACGGAGCCCAACC_1_1_1_1_1_1_1	TRBV3-1	CASSQGGGYTF	CASSQGGGYTF	0	0	0	0	0	0	4.86875	0	0	InfA_M1_GIL	1	anti-viral
GTCACGGAGTCAATAG_1_1_1_1_1_1_1	TRBV3-1	CASSITGHSAETQYF	CASSITGHSAETQYF	0	0	0	0	0	0.4125	0	0	0	EBV_BRLF1_YVL	1	anti-viral
GTCATTTAGAGGTACC_1_1_1_1_1_1_1	TRBV18	CASSPGAGGEDTQYF	CASSPGAGGEDTQYF	0	0	0	0	0	4.19236	0	0	0	EBV_BRLF1_YVL	1	anti-viral
GTCCTCACAGCTGCTG_1_1_1_1_1_1_1	TRBV19	CASREGAMNTEAFF	CASREGAMNTEAFF	0	0	5.46667	0	0	0	0	0	0	CMV_p65_TPR	1	anti-viral
GTCCTCACAGTCACTA_1_1_1_1_1_1_1	TRBV11-2	CASSSIRGRTDTQYF	CASSSIRGRTDTQYF	0	0	0	0	0	4.02986	0	0	0	EBV_BRLF1_YVL	1	anti-viral
GTCGGGTAGATCTGAA_1_1_1_1_1_1_1	TRBV6-1	CASTERAATEAFF	CASTERAATEAFF	4.43264	0	0	0	0	0	0	0	0	CMV_p65_IPS	1	anti-viral
GTCGGGTGTCTAAAGA_1_1_1_1_1_1_1	TRBV3-1	CASSQAGQDNSPLHF	CASSQAGQDNSPLHF	0	0	0	0	5.79028	0	0	0	0	EBV_BZLF1_RAF	1	anti-viral
GTCGGGTTCTTCGAGA_1_1_1_1_1_1_1	TRBV29-1	CSVEDRGGRYGYTF	CSVEDRGGRYGYTF	0	0	0	0.389583	0	0	0	0	0	EBV_BMLF1_GLC	1	anti-viral
GTCGTAAAGGCGATAC_1_1_1_1_1_1_1	TRBV7-9	CASSLRAGNYGYTF	CASSLRAGNYGYTF	0	0	4.87361	0	0	0	0	0	0	CMV_p65_TPR	1	anti-viral
GTCGTAACACCAGCAC_1_1_1_1_1_1_1	TRBV18	CASSGKEQSADTQYF	CASSGKEQSADTQYF	0	0	0	0	0	4.00625	0	0	0	EBV_BRLF1_YVL	1	anti-viral
GTCGTAAGTGTAAGTA_1_1_1_1_1_1_1	TRBV28	CASSWGLAGGTDTQYF	CASSWGLAGGTDTQYF	0	0	0	0	0	3.97153	0	0	0	EBV_BRLF1_YVL	1	anti-viral
GTCTCGTCACTGTCGG_1_1_1_1_1_1_1	TRBV29-1	CSVLAGGPGTQYF	CSVLAGGPGTQYF	0	0	0	4.59306	0	0	0	0	0	EBV_BMLF1_GLC	1	anti-viral
GTCTCGTCAGCGAACA_1_1_1_1_1_1_1	TRBV18	CASSPVGQGSPDTQYF	CASSPVGQGSPDTQYF	0	0	0	0	0	4.00069	0	0	0	EBV_BRLF1_YVL	1	anti-viral
GTCTCGTCATCTACGA_1_1_1_1_1_1_1	TRBV6-1	CASSDPPGGRFAQYF	CASSDPPGGRFAQYF	0	0	0	0	0	0.411111	0	0	0	EBV_BRLF1_YVL	1	anti-viral
GTCTCGTCATGCATGT_1_1_1_1_1_1_1	TRBV6-1	CASRSYSYEQYF	CASRSYSYEQYF	0	0	0	0	0	0	0	3.65139	0	InfA_HA_PKY	1	anti-viral
GTCTTCGAGCGTTTAC_1_1_1_1_1_1_1	TRBV13	CASSLSDRANYGYTF	CASSLSDRANYGYTF	0	0	5.86875	0	0	0	0	0	0	CMV_p65_TPR	1	anti-viral
GTCTTCGCACCTATCC_1_1_1_1_1_1_1	TRBV28	CASNPGTGNYGYTF	CASNPGTGNYGYTF	0	3.92153	0	0	0	0	0	0	0	CMV_p65_NLV	1	anti-viral
GTCTTCGCACGCTTTC_1_1_1_1_1_1_1	TRBV6-1	CASSRDRDQPQHF	CASSRDRDQPQHF	0.402083	0	0	0	0	0	0	0	0	CMV_p65_IPS	1	anti-viral
GTCTTCGGTGAGGCTA_1_1_1_1_1_1_1	TRBV18	CASEKETDTQYF	CASEKETDTQYF	0	0	0	0	0	0	0	0	3.62569	HSV2_VP22_RPR	1	anti-viral
GTCTTCGTCTGCAGTA_1_1_1_1_1_1_1	TRBV25-1	CASSSQGGGGQETQYF	CASSSQGGGGQETQYF	0	0	0	0	0	0.418056	0	0	0	EBV_BRLF1_YVL	1	anti-viral
GTGAAGGAGGTAGCCA_1_1_1_1_1_1_1	TRBV19	CASSIGWGKDGGYTF	CASSIGWGKDGGYTF	0	4.39097	0	0	0	0	0	0	0	CMV_p65_NLV	1	anti-viral
GTGAAGGGTCTAGTCA_1_1_1_1_1_1_1	TRBV20-1	CSARDLGKLTDTQYF	CSARDLGKLTDTQYF	0	0	0	0	0	0	0	0	3.99167	HSV2_VP22_RPR	1	anti-viral
GTGAAGGTCTGTCCGT_1_1_1_1_1_1_1	TRBV11-2	CASSLNTYNSPLHF	CASSLNTYNSPLHF	4.06181	0	0	0	0	0	0	0	0	CMV_p65_IPS	1	anti-viral
GTGCAGCAGTTTAGGA_1_1_1_1_1_1_1	TRBV6-5	CASSFQGGAGQPQHF	CASSFQGGAGQPQHF	0	0	0	0	0	4.23333	0	0	0	EBV_BRLF1_YVL	1	anti-viral
GTGCAGCGTGATAAGT_1_1_1_1_1_1_1	TRBV4-1	CASSAQILNTEAFF	CASSAQILNTEAFF	0	0	5.11736	0	0	0	0	0	0	CMV_p65_TPR	1	anti-viral
GTGCATAAGACTTGAA_1_1_1_1_1_1_1	TRBV5-6	CASSFRTGPNSPLHF	CASSFRTGPNSPLHF	4.18958	0	0	0	0	0	0	0	0	CMV_p65_IPS	1	anti-viral
GTGCATAAGGCAATTA_1_1_1_1_1_1_1	TRBV20-1	CSARDLYPGYTF	CSARDLYPGYTF	0	0	0	3.64236	0	0	0	0	0	EBV_BMLF1_GLC	1	anti-viral
GTGCATACAATTCCTT_1_1_1_1_1_1_1	TRBV9	CASSVGRTDTQYF	CASSVGRTDTQYF	0	0	0	0	0	0	0	0	3.89792	HSV2_VP22_RPR	1	anti-viral
GTGCATACACCAGTTA_1_1_1_1_1_1_1	TRBV5-1	CASSLRPQGAGYEQYF	CASSLRPQGAGYEQYF	0	0	6.00625	0	0	0	0	0	0	CMV_p65_TPR	1	anti-viral
GTGCATAGTGATGTCT_1_1_1_1_1_1_1	TRBV3-1	CASSPPEASVDTQYF	CASSPPEASVDTQYF	0	0	0	0	0	0.389583	0	0	0	EBV_BRLF1_YVL	1	anti-viral
GTGCATAGTGCACCAC_1_1_1_1_1_1_1	TRBV28	CASRGTSGSGTDTQYF	CASRGTSGSGTDTQYF	0	0	0	0	0	3.97639	0	0	0	EBV_BRLF1_YVL	1	anti-viral
GTGCATATCTGTCTCG_1_1_1_1_1_1_1	TRBV7-6	CASSLASRVTGELFF	CASSLASRVTGELFF	0	4.36597	0	0	0	0	0	0	0	CMV_p65_NLV	1	anti-viral
GTGCTTCCATTCCTGC_1_1_1_1_1_1_1	TRBV25-1	CASSEFAGGSRETQYF	CASSEFAGGSRETQYF	0	0	0	0	0	4.23958	0	0	0	EBV_BRLF1_YVL	1	anti-viral
GTGGGTCCATTCCTCG_1_1_1_1_1_1_1	TRBV5-6	CASSLAGTPYGYTF	CASSLAGTPYGYTF	0	4.39097	0	0	0	0	0	0	0	CMV_p65_NLV	1	anti-viral
GTGGGTCGTTCAGCGC_1_1_1_1_1_1_1	TRBV20-1	CSARAGGSADTQYF	CSARAGGSADTQYF	0	0	0	0	0	0	0	0	4.16528	HSV2_VP22_RPR	1	anti-viral
GTGTGCGAGAAGGCCT_1_1_1_1_1_1_1	TRBV11-2	CASSFGTWGGTDTQYF	CASSFGTWGGTDTQYF	0	0	0	0	0	3.87569	0	0	0	EBV_BRLF1_YVL	1	anti-viral
GTGTGCGAGCACCGTC_1_1_1_1_1_1_1	TRBV24-1	CATSASWAPAEEKLFF	CATSASWAPAEEKLFF	4.23958	0	0	0	0	0	0	0	0	CMV_p65_IPS	1	anti-viral
GTGTGCGAGTACTTGC_1_1_1_1_1_1_1	TRBV6-3	CASSYIAGGASYNEQFF	CASSYIAGGASYNEQFF	0	4.27847	0	0	0	0	0	0	0	CMV_p65_NLV	1	anti-viral
GTGTGCGGTCGAACAG_1_1_1_1_1_1_1	TRBV11-2	CASSLNTYNSPLHF	CASSLNTYNSPLHF	4.06181	0	0	0	0	0	0	0	0	CMV_p65_IPS	1	anti-viral
GTGTGCGGTTACGGAG_1_1_1_1_1_1_1	TRBV7-6	CASSLFGTDTQYF	CASSLFGTDTQYF	0	0	0	0	0	0	0	0	0.396528	HSV2_VP22_RPR	1	anti-viral
GTTAAGCAGGAGCGAG_1_1_1_1_1_1_1	TRBV19	CASSQPRGSGANVLTF	CASSQPRGSGANVLTF	0	0	0	0	0	4.08958	0	0	0	EBV_BRLF1_YVL	1	anti-viral
GTTAAGCCATGTAAGA_1_1_1_1_1_1_1	TRBV5-1	CASSLGDSPLHF	CASSLGDSPLHF	0	0	0	0	5.23403	0	0	0	0	EBV_BZLF1_RAF	1	anti-viral
GTTACAGAGTACGATA_1_1_1_1_1_1_1	TRBV27	CASSLQATGGRETQYF	CASSLQATGGRETQYF	0	0	0	0	0	0.403472	0	0	0	EBV_BRLF1_YVL	1	anti-viral
GTTACAGCAAATCCGT_1_1_1_1_1_1_1	TRBV7-9	CASSPFGDYGYTF	CASSPFGDYGYTF	0	0	0	0	0	0	3.99028	0	0	InfA_M1_GIL	1	anti-viral
GTTACAGCACCGGAAA_1_1_1_1_1_1_1	TRBV29-1	CSVSLSEGDMGTQYF	CSVSLSEGDMGTQYF	0	0	0	4.27361	0	0	0	0	0	EBV_BMLF1_GLC	1	anti-viral
GTTACAGGTACATCCA_1_1_1_1_1_1_1	TRBV6-1	CASSVLGQGDAEQYV	CASSVLGQGDAEQYV	0	0	0	0	4.96389	0	0	0	0	EBV_BZLF1_RAF	1	anti-viral
GTTCATTAGAAGGGTA_1_1_1_1_1_1_1	TRBV20-1	CSARGTVGNTIYF	CSARGTVGNTIYF	0	0	0	6.47083	0	0	0	0	0	EBV_BMLF1_GLC	1	anti-viral
GTTCATTAGTGTCCCG_1_1_1_1_1_1_1	TRBV11-3	CASSPDSSETQYF	CASSPDSSETQYF	0	0	0	0	0	0	3.91875	0	0	InfA_M1_GIL	1	anti-viral
GTTCATTCAACACCCG_1_1_1_1_1_1_1	TRBV5-4	CASSLVLAGAFTGELFF	CASSLVLAGAFTGELFF	0	4.16597	0	0	0	0	0	0	0	CMV_p65_NLV	1	anti-viral
GTTCATTTCACAATGC_1_1_1_1_1_1_1	TRBV7-8	CASSLAAAPDRNSPLHF	CASSLAAAPDRNSPLHF	0	0	5.44722	0	0	0	0	0	0	CMV_p65_TPR	1	anti-viral
GTTCGGGGTAGCCTCG_1_1_1_1_1_1_1	TRBV6-6	CASREPTGGLSEAFF	CASREPTGGLSEAFF	0	0	0	0	0	4.24722	0	0	0	EBV_BRLF1_YVL	1	anti-viral
GTTCGGGGTAGCTCCG_1_1_1_1_1_1_1	TRBV28	CASSFSGQDGYTF	CASSFSGQDGYTF	0	0	0	0	0	0	3.88611	0	0	InfA_M1_GIL	1	anti-viral
GTTCGGGTCTGCGTAA_1_1_1_1_1_1_1	TRBV6-6	CASSSDRGSNQPQHF	CASSSDRGSNQPQHF	0	0	0	0	0	5.17639	0	0	0	EBV_BRLF1_YVL	1	anti-viral
GTTCTCGAGAGGACGG_1_1_1_1_1_1_1	TRBV19	CASSSQGQGTSSPLHF	CASSSQGQGTSSPLHF	0	0	0.477083	0	0	0	0	0	0	CMV_p65_TPR	1	anti-viral
GTTCTCGGTAGCGCTC_1_1_1_1_1_1_1	TRBV10-3	CAINPGTGGTDTQYF	CAINPGTGGTDTQYF	4.37639	0	0	0	0	0	0	0	0	CMV_p65_IPS	1	anti-viral
GTTCTCGGTGCACGAA_1_1_1_1_1_1_1	TRBV20-1	CSARYRDYNYGYTF	CSARYRDYNYGYTF	0	0	0	3.59792	0	0	0	0	0	EBV_BMLF1_GLC	1	anti-viral
GTTCTCGTCACTATTC_1_1_1_1_1_1_1	TRBV6-5	CASSYGYEQYF	CASSYGYEQYF	0	0	0	0	0	0	0.377083	0	0	InfA_M1_GIL	1	anti-viral
GTTTCTAAGTAGGCCA_1_1_1_1_1_1_1	TRBV5-6	CASSLRGGQSTDTQYF	CASSLRGGQSTDTQYF	0	0	0	0	0	4.20556	0	0	0	EBV_BRLF1_YVL	1	anti-viral
GTTTCTACATGGGAAC_1_1_1_1_1_1_1	TRBV18	CASSPGTENTEAFF	CASSPGTENTEAFF	0.413194	0	0	0	0	0	0	0	0	CMV_p65_IPS	1	anti-viral
GTTTCTATCTGTTTGT_1_1_1_1_1_1_1	TRBV7-9	CASSPGTARRGDYGYTF	CASSPGTARRGDYGYTF	0	4.31458	0	0	0	0	0	0	0	CMV_p65_NLV	1	anti-viral
TAAACCGCACCACGTG_1_1_1_1_1_1_1	TRBV5-1	CASSSQTANAEAFF	CASSSQTANAEAFF	4.80694	0	0	0	0	0	0	0	0	CMV_p65_IPS	1	anti-viral
TAAACCGGTCTTGTCC_1_1_1_1_1_1_1	TRBV7-9	CASSGGTGRVETQYF	CASSGGTGRVETQYF	0	0	0	0	0	4.23889	0	0	0	EBV_BRLF1_YVL	1	anti-viral
TAAACCGTCAGCTTAG_1_1_1_1_1_1_1	TRBV6-1	CASSEAPYEQYF	CASSEAPYEQYF	0	4.19722	0	0	0	0	0	0	0	CMV_p65_NLV	1	anti-viral
TAAGAGAAGTACATGA_1_1_1_1_1_1_1	TRBV14	CASSPRHTGELFF	CASSPRHTGELFF	0	0	0	0	0	0	4.34097	0	0	InfA_M1_GIL	1	anti-viral
TAAGAGAGTCTTGATG_1_1_1_1_1_1_1	TRBV20-1	CSAIGPSGRSLYF	CSAIGPSGRSLYF	0	0	0	4.07361	0	0	0	0	0	EBV_BMLF1_GLC	1	anti-viral
TAAGCGTAGCGTGAGT_1_1_1_1_1_1_1	TRBV20-1	CSASGNTGELFF	CSASGNTGELFF	0	0	0	3.54236	0	0	0	0	0	EBV_BMLF1_GLC	1	anti-viral
TAAGCGTAGCTCCTCT_1_1_1_1_1_1_1	TRBV6-5	CASRSAKGSGANVLTF	CASRSAKGSGANVLTF	0	0	0	0	0	4.13472	0	0	0	EBV_BRLF1_YVL	1	anti-viral
TAAGTGCAGAGGTTAT_1_1_1_1_1_1_1	TRBV5-6	CASSLGQGAQTYGYTF	CASSLGQGAQTYGYTF	0	4.68819	0	0	0	0	0	0	0	CMV_p65_NLV	1	anti-viral
TAAGTGCAGGCTACGA_1_1_1_1_1_1_1	TRBV7-8	CASSLGPQYQETQYF	CASSLGPQYQETQYF	0	0	0	0	0	3.98958	0	0	0	EBV_BRLF1_YVL	1	anti-viral
TACACGAGTCTGCCAG_1_1_1_1_1_1_1	TRBV5-4	CASSLASENIQYF	CASSLASENIQYF	0	0	0	0	0	0	4.28889	0	0	InfA_M1_GIL	1	anti-viral
TACACGATCCACGCAG_1_1_1_1_1_1_1	TRBV7-2	CASSRRWGVAEAFF	CASSRRWGVAEAFF	0	0	0	0	0	0	0.386111	0	0	InfA_M1_GIL	1	anti-viral
TACAGTGAGTGGCACA_1_1_1_1_1_1_1	TRBV3-1	CASSQGAGGYTF	CASSQGAGGYTF	0	0	0	0	0	0	0.443056	0	0	InfA_M1_GIL	1	anti-viral
TACAGTGCATCCTAGA_1_1_1_1_1_1_1	TRBV6-1	CANSGTGGRTDTQYF	CANSGTGGRTDTQYF	0	0	0	0	0	0	0	0	00:58:00	HSV2_VP22_RPR	1	anti-viral
TACCTATCAGACGTAG_1_1_1_1_1_1_1	TRBV5-1	CASSLTGGGLDTQYF	CASSLTGGGLDTQYF	0	0	0	0	0	4.35278	0	0	0	EBV_BRLF1_YVL	1	anti-viral
TACCTATCAGATCTGT_1_1_1_1_1_1_1	TRBV20-1	CSPGTGGLGGYTF	CSPGTGGLGGYTF	0	0	0	4.86181	0	0	0	0	0	EBV_BMLF1_GLC	1	anti-viral
TACCTATCATTCTTAC_1_1_1_1_1_1_1	TRBV7-9	CASSPRTGGNYGYTF	CASSPRTGGNYGYTF	0	6.05903	0	0	0	0	0	0	0	CMV_p65_NLV	1	anti-viral
TACCTATGTAAGAGAG_1_1_1_1_1_1_1	TRBV28	CASTVFGGPSNQPQHF	CASTVFGGPSNQPQHF	0	0	0	0	0	4.19097	0	0	0	EBV_BRLF1_YVL	1	anti-viral
TACCTATGTGTTAAGA_1_1_1_1_1_1_1	TRBV9	CASVGANVLTF	CASVGANVLTF	0	4.05903	0	0	0	0	0	0	0	CMV_p65_NLV	1	anti-viral
TACCTATTCGTATCAG_1_1_1_1_1_1_1	TRBV4-1	CASSQEPLYEQYF	CASSQEPLYEQYF	0	0	0	0	0	0	0.410417	0	0	InfA_M1_GIL	1	anti-viral
TACCTTACAATCACAC_1_1_1_1_1_1_1	TRBV19	CASSAQRGTNEKLFF	CASSAQRGTNEKLFF	5.18472	0	0	0	0	0	0	0	0	CMV_p65_IPS	1	anti-viral
TACCTTATCAACTCTT_1_1_1_1_1_1_1	TRBV5-5	CASSTGQGKSTDTQYF	CASSTGQGKSTDTQYF	0	0	0	0	0	4.44861	0	0	0	EBV_BRLF1_YVL	1	anti-viral
TACCTTATCCAGTATG_1_1_1_1_1_1_1	TRBV4-1	CASSHETGGLSGYTF	CASSHETGGLSGYTF	0	5.82153	0	0	0	0	0	0	0	CMV_p65_NLV	1	anti-viral
TACGGATGTTGGTTTG_1_1_1_1_1_1_1	TRBV12-3	CASILVQGKAFF	CASILVQGKAFF	4.46111	0	0	0	0	0	0	0	0	CMV_p65_IPS	1	anti-viral
TACGGGCGTGATGTGG_1_1_1_1_1_1_1	TRBV9	CASTGVSYNEQFF	CASTGVSYNEQFF	0	0	0	0	0	0	3.75903	0	0	InfA_M1_GIL	1	anti-viral
TACGGGCTCATCGATG_1_1_1_1_1_1_1	TRBV5-4	CASSPQGGAEETQYF	CASSPQGGAEETQYF	0	0	0	0	0	3.88611	0	0	0	EBV_BRLF1_YVL	1	anti-viral
TACGGTACACACCGAC_1_1_1_1_1_1_1	TRBV3-1	CASSLTWGIQETQYF	CASSLTWGIQETQYF	0	0	0	0	0	4.20625	0	0	0	EBV_BRLF1_YVL	1	anti-viral
TACGGTAGTAAGAGAG_1_1_1_1_1_1_1	TRBV3-1	CASSQAGLQGPNTEAFF	CASSQAGLQGPNTEAFF	0	0	4.62639	0	0	0	0	0	0	CMV_p65_TPR	1	anti-viral
TACGGTAGTCACTGGC_1_1_1_1_1_1_1	TRBV5-6	CASSLWGDRATNEKLFF	CASSLWGDRATNEKLFF	0.397222	0	0	0	0	0	0	0	0	CMV_p65_IPS	1	anti-viral
TACGGTATCGATCCCT_1_1_1_1_1_1_1	TRBV15	CATTPTGRQETQYF	CATTPTGRQETQYF	0	0	0	0	0	0	0	0	0.470833	HSV2_VP22_RPR	1	anti-viral
TACTCATGTCATGCCG_1_1_1_1_1_1_1	TRBV28	CASSPGTGGYGYTF	CASSPGTGGYGYTF	0	4.28958	0	0	0	0	0	0	0	CMV_p65_NLV	1	anti-viral
TACTCGCAGCCACTAT_1_1_1_1_1_1_1	TRBV28	CASSSPSDSATNEKLFF	CASSSPSDSATNEKLFF	4.62083	0	0	0	0	0	0	0	0	CMV_p65_IPS	1	anti-viral
TACTCGCAGCTCCTCT_1_1_1_1_1_1_1	TRBV27	CASVQPGGGEQFF	CASVQPGGGEQFF	0	0	0	3.61319	0	0	0	0	0	EBV_BMLF1_GLC	1	anti-viral
TACTCGCGTATATCCG_1_1_1_1_1_1_1	TRBV28	CASSWGLAGGTDTQYF	CASSWGLAGGTDTQYF	0	0	0	0	0	3.97153	0	0	0	EBV_BRLF1_YVL	1	anti-viral
TACTCGCTCAATCACG_1_1_1_1_1_1_1	TRBV6-1	CASSELWGTGGRNEQFF	CASSELWGTGGRNEQFF	0	3.95486	0	0	0	0	0	0	0	CMV_p65_NLV	1	anti-viral
TACTCGCTCGTACCGG_1_1_1_1_1_1_1	TRBV28	CASSWGSGIGEQFF	CASSWGSGIGEQFF	0	0	0	0	0	0	4.10625	0	0	InfA_M1_GIL	1	anti-viral
TACTTACAGCTATGCT_1_1_1_1_1_1_1	TRBV7-8	CASSSTSGNEQFF	CASSSTSGNEQFF	0	0	0	0	0	0	4.71181	0	0	InfA_M1_GIL	1	anti-viral
TACTTACAGGACTGGT_1_1_1_1_1_1_1	TRBV9	CASSVESRVTDTQYF	CASSVESRVTDTQYF	0	0	0	0	0	0	0	0	3.65903	HSV2_VP22_RPR	1	anti-viral
TACTTACAGTTGAGTA_1_1_1_1_1_1_1	TRBV10-1	CASSESNQPQHF	CASSESNQPQHF	0	0	0	0	0	0	3.87361	0	0	InfA_M1_GIL	1	anti-viral
TACTTACGTTCTGGTA_1_1_1_1_1_1_1	TRBV11-2	CASSLNTYNSPLHF	CASSLNTYNSPLHF	4.06181	0	0	0	0	0	0	0	0	CMV_p65_IPS	1	anti-viral
TACTTACTCTTTCCTC_1_1_1_1_1_1_1	TRBV9	CASSVAPRGNEKLFF	CASSVAPRGNEKLFF	4.83611	0	0	0	0	0	0	0	0	CMV_p65_IPS	1	anti-viral
TACTTGTTCGCAAACT_1_1_1_1_1_1_1	TRBV7-9	CASSFKGDTEAFF	CASSFKGDTEAFF	0	3.99444	0	0	0	0	0	0	0	CMV_p65_NLV	1	anti-viral
TAGACCACAGCCTATA_1_1_1_1_1_1_1	TRBV29-1	CSVETTGEQFF	CSVETTGEQFF	0	0	0	4.60486	0	0	0	0	0	EBV_BMLF1_GLC	1	anti-viral
TAGACCACAGGCGATA_1_1_1_1_1_1_1	TRBV11-2	CASSLNTYNSPLHF	CASSLNTYNSPLHF	4.06181	0	0	0	0	0	0	0	0	CMV_p65_IPS	1	anti-viral
TAGACCAGTGATAAGT_1_1_1_1_1_1_1	TRBV5-1	CASSHLLAGVSDTQYF	CASSHLLAGVSDTQYF	0	0	0	0	0	3.91944	0	0	0	EBV_BRLF1_YVL	1	anti-viral
TAGAGCTAGGTGATAT_1_1_1_1_1_1_1	TRBV3-1	CASSQGLAGEYEQYF	CASSQGLAGEYEQYF	0	0	0	0	5.06389	0	0	0	0	EBV_BZLF1_RAF	1	anti-viral
TAGAGCTCAAGAAGAG_1_1_1_1_1_1_1	TRBV5-5	CASSTDNFSGANVLTF	CASSTDNFSGANVLTF	0	0	0	0	0	3.9625	0	0	0	EBV_BRLF1_YVL	1	anti-viral
TAGAGCTCACACCGAC_1_1_1_1_1_1_1	TRBV7-8	CASSLEVSRGGEKLFF	CASSLEVSRGGEKLFF	3.92778	0	0	0	0	0	0	0	0	CMV_p65_IPS	1	anti-viral
TAGAGCTCACAGGTTT_1_1_1_1_1_1_1	TRBV3-1	CASSLRGAGEQYV	CASSLRGAGEQYV	0	0	0	0	0	0	0.401389	0	0	InfA_M1_GIL	1	anti-viral
TAGCCGGAGGCAATTA_1_1_1_1_1_1_1	TRBV5-5	CASSLEGQGSSPLHF	CASSLEGQGSSPLHF	0	0	0	0	5.63542	0	0	0	0	EBV_BZLF1_RAF	1	anti-viral
TAGCCGGAGTGATCGG_1_1_1_1_1_1_1	TRBV29-1	CSVQFGDQPQHF	CSVQFGDQPQHF	0	0	0	4.21111	0	0	0	0	0	EBV_BMLF1_GLC	1	anti-viral
TAGCCGGGTCGGCATC_1_1_1_1_1_1_1	TRBV9	CASSAGLAGYTF	CASSAGLAGYTF	0	0	0	0	0	0	4.06042	0	0	InfA_M1_GIL	1	anti-viral
TAGCCGGGTGATGTGG_1_1_1_1_1_1_1	TRBV5-6	CASMPVGTGGTEAFF	CASMPVGTGGTEAFF	0	4.06389	0	0	0	0	0	0	0	CMV_p65_NLV	1	anti-viral
TAGTGGTAGTGTTAGA_1_1_1_1_1_1_1	TRBV7-8	CASSLWYPGASYNEQFF	CASSLWYPGASYNEQFF	0	4.11458	0	0	0	0	0	0	0	CMV_p65_NLV	1	anti-viral
TAGTGGTAGTTGCAGG_1_1_1_1_1_1_1	TRBV18	CASSSTSGGNFYEQYV	CASSSTSGGNFYEQYV	0	0	0	0	0	0	4.41806	0	0	InfA_M1_GIL	1	anti-viral
TAGTGGTTCAGTCCCT_1_1_1_1_1_1_1	TRBV7-2	CASSYTGLISYNSPLHF	CASSYTGLISYNSPLHF	0	0	0	0	5.08264	0	0	0	0	EBV_BZLF1_RAF	1	anti-viral
TAGTTGGAGTGTACGG_1_1_1_1_1_1_1	TRBV28	CASSAGTANKLFF	CASSAGTANKLFF	4.55972	0	0	0	0	0	0	0	0	CMV_p65_IPS	1	anti-viral
TAGTTGGGTAACGCGA_1_1_1_1_1_1_1	TRBV27	CASSPRTGGNTEAFF	CASSPRTGGNTEAFF	4.14306	0	0	0	0	0	0	0	0	CMV_p65_IPS	1	anti-viral
TATCAGGAGCCTCGTG_1_1_1_1_1_1_1	TRBV6-5	CASSYEAGGPSDTQYF	CASSYEAGGPSDTQYF	0	0	0	0	0	0.394444	0	0	0	EBV_BRLF1_YVL	1	anti-viral
TATCAGGGTTCGTTGA_1_1_1_1_1_1_1	TRBV5-8	CASSLREIGELFF	CASSLREIGELFF	0	0	0	0	0	0	4.49722	0	0	InfA_M1_GIL	1	anti-viral
TATCAGGTCTTTACAC_1_1_1_1_1_1_1	TRBV5-1	CASSWTGTGSGETQYF	CASSWTGTGSGETQYF	0	0	0	0	0	4.225	0	0	0	EBV_BRLF1_YVL	1	anti-viral
TATCTCATCCGCAGTG_1_1_1_1_1_1_1	TRBV19	CASSIATGTATSYGYTF	CASSIATGTATSYGYTF	0	0.600694	0	0	0	0	0	0	0	CMV_p65_NLV	1	anti-viral
TATCTCATCGTTACGA_1_1_1_1_1_1_1	TRBV6-5	CASTDVYEQYF	CASTDVYEQYF	0	0	0	0	0	0	3.78681	0	0	InfA_M1_GIL	1	anti-viral
TATTACCCAAAGAATC_1_1_1_1_1_1_1	TRBV20-1	CSAKASGGAPFF	CSAKASGGAPFF	0	0	0	4.64931	0	0	0	0	0	EBV_BMLF1_GLC	1	anti-viral
TATTACCCAAGGCTCC_1_1_1_1_1_1_1	TRBV7-6	CASSQTDGNEKLFF	CASSQTDGNEKLFF	5.26875	0	0	0	0	0	0	0	0	CMV_p65_IPS	1	anti-viral
TATTACCGTGTGTGCC_1_1_1_1_1_1_1	TRBV7-8	CASSLVRVYEQYF	CASSLVRVYEQYF	0	0	0	0	0	0	5.14306	0	0	InfA_M1_GIL	1	anti-viral
TATTACCTCAAAGTAG_1_1_1_1_1_1_1	TRBV11-2	CASSKEEGRDQPQHF	CASSKEEGRDQPQHF	0	0	0	0	0	4.1125	0	0	0	EBV_BRLF1_YVL	1	anti-viral
TCAACGACAATCCAAC_1_1_1_1_1_1_1	TRBV24-1	CATSDSTGTGLPGELFF	CATSDSTGTGLPGELFF	0	0	4.61319	0	0	0	0	0	0	CMV_p65_TPR	1	anti-viral
TCAACGATCTAACTGG_1_1_1_1_1_1_1	TRBV12-3	CASSTHTGELFF	CASSTHTGELFF	0	0	0	0	0	0	3.78958	0	0	InfA_M1_GIL	1	anti-viral
TCAATCTGTCTCTTTA_1_1_1_1_1_1_1	TRBV5-1	CASSLGQGADTEAFF	CASSLGQGADTEAFF	0	0	0.577083	0	0	0	0	0	0	CMV_p65_TPR	1	anti-viral
TCACAAGTCAGCTTAG_1_1_1_1_1_1_1	TRBV28	CATRVVGGLQPQHF	CATRVVGGLQPQHF	0	0	0	0	0	0	0	0	4.14861	HSV2_VP22_RPR	1	anti-viral
TCACGAATCTCTGAGA_1_1_1_1_1_1_1	TRBV18	CASSPLAGEETQYF	CASSPLAGEETQYF	0	0	0	0	5.29097	0	0	0	0	EBV_BZLF1_RAF	1	anti-viral
TCAGATGAGTGACTCT_1_1_1_1_1_1_1	TRBV10-2	CASSGGMNTEAFF	CASSGGMNTEAFF	4.30972	0	0	0	0	0	0	0	0	CMV_p65_IPS	1	anti-viral
TCAGATGTCACTTCAT_1_1_1_1_1_1_1	TRBV7-2	CASSLDGPTDTQYF	CASSLDGPTDTQYF	0	0	0	0	0	0	0	0	4.03056	HSV2_VP22_RPR	1	anti-viral
TCAGCAACAAACTGCT_1_1_1_1_1_1_1	TRBV5-4	CASSYSEDTQYF	CASSYSEDTQYF	0	0	0	3.88125	0	0	0	0	0	EBV_BMLF1_GLC	1	anti-viral
TCAGCTCAGCTCCTTC_1_1_1_1_1_1_1	TRBV28	CASSLSPGAHSYEQYF	CASSLSPGAHSYEQYF	0	0	0.497222	0	0	0	0	0	0	CMV_p65_TPR	1	anti-viral
TCAGCTCAGTGTGGCA_1_1_1_1_1_1_1	TRBV10-3	CAISGSVNTEAFF	CAISGSVNTEAFF	5.03056	0	0	0	0	0	0	0	0	CMV_p65_IPS	1	anti-viral
TCAGCTCCAACTGGCC_1_1_1_1_1_1_1	TRBV6-6	CASSPPGAPSNQPQHF	CASSPPGAPSNQPQHF	0	0	0	0	0	0.39375	0	0	0	EBV_BRLF1_YVL	1	anti-viral
TCAGCTCGTGCAACGA_1_1_1_1_1_1_1	TRBV28	CASSLLAREQYF	CASSLLAREQYF	0	0	0	0	0	3.86181	0	0	0	EBV_BRLF1_YVL	1	anti-viral
TCAGCTCTCATCGATG_1_1_1_1_1_1_1	TRBV28	CASSLGGESNEKLFF	CASSLGGESNEKLFF	4.67639	0	0	0	0	0	0	0	0	CMV_p65_IPS	1	anti-viral
TCAGCTCTCCCTTGCA_1_1_1_1_1_1_1	TRBV9	CASSAQGGKVYGYTF	CASSAQGGKVYGYTF	0	5.08125	0	0	0	0	0	0	0	CMV_p65_NLV	1	anti-viral
TCAGCTCTCGTGGTCG_1_1_1_1_1_1_1	TRBV20-1	CSVVGAKNGYTF	CSVVGAKNGYTF	0	0	0	5.33889	0	0	0	0	0	EBV_BMLF1_GLC	1	anti-viral
TCAGGATAGGCACATG_1_1_1_1_1_1_1	TRBV13	CASSLTGNTEAFF	CASSLTGNTEAFF	4.01458	0	0	0	0	0	0	0	0	CMV_p65_IPS	1	anti-viral
TCAGGATCACCCATGG_1_1_1_1_1_1_1	TRBV3-1	CASSHALAGGYNEQFF	CASSHALAGGYNEQFF	0	4.48542	0	0	0	0	0	0	0	CMV_p65_NLV	1	anti-viral
TCAGGATGTGTGTGCC_1_1_1_1_1_1_1	TRBV12-3	CASSLVSYNEQFF	CASSLVSYNEQFF	0	0	0	0	0	0	4.60347	0	0	InfA_M1_GIL	1	anti-viral
TCAGGTAAGTACGACG_1_1_1_1_1_1_1	TRBV5-1	CASSGESGMAQYF	CASSGESGMAQYF	0	0	0	0	0	0	5.21597	0	0	InfA_M1_GIL	1	anti-viral
TCAGGTAGTCAGGACA_1_1_1_1_1_1_1	TRBV5-1	CASSPGRSGSYEQYF	CASSPGRSGSYEQYF	0	0	0	0	4.62639	0	0	0	0	EBV_BZLF1_RAF	1	anti-viral
TCATTACAGGTTCCTA_1_1_1_1_1_1_1	TRBV7-8	CASSLISGGGNTGELFF	CASSLISGGGNTGELFF	0	0	4.71806	0	0	0	0	0	0	CMV_p65_TPR	1	anti-viral
TCATTTGTCCGCAAGC_1_1_1_1_1_1_1	TRBV7-9	CASSRTTSGGDNEQFF	CASSRTTSGGDNEQFF	0	0	0	0	0.497917	0	0	0	0	EBV_BZLF1_RAF	1	anti-viral
TCATTTGTCTGGTGTA_1_1_1_1_1_1_1	TRBV5-1	CASSSALAGGLKTQYF	CASSSALAGGLKTQYF	0	0	0	0	0	3.86042	0	0	0	EBV_BRLF1_YVL	1	anti-viral
TCCACACAGAAGGGTA_1_1_1_1_1_1_1	TRBV5-6	CASSLRGGQGTDTQYF	CASSLRGGQGTDTQYF	0	0	0	0	0	4.03958	0	0	0	EBV_BRLF1_YVL	1	anti-viral
TCCACACAGGTGTTAA_1_1_1_1_1_1_1	TRBV28	CASSWGLAGGTDTQYF	CASSWGLAGGTDTQYF	0	0	0	0	0	3.97153	0	0	0	EBV_BRLF1_YVL	1	anti-viral
TCCACACCACGACGAA_1_1_1_1_1_1_1	TRBV6-5	CASSYATGAPQHF	CASSYATGAPQHF	0.446528	0	0	0	0	0	0	0	0	CMV_p65_IPS	1	anti-viral
TCCACACGTTAAGACA_1_1_1_1_1_1_1	TRBV6-9	CASILRDSIYEQYF	CASILRDSIYEQYF	0	0	5.45069	0	0	0	0	0	0	CMV_p65_TPR	1	anti-viral
TCCACACTCGGAATCT_1_1_1_1_1_1_1	TRBV3-1	CASSHSSAYGYTF	CASSHSSAYGYTF	0	0	0	0	0	0	6.28056	0	0	InfA_M1_GIL	1	anti-viral
TCCCGATGTAGCTTGT_1_1_1_1_1_1_1	TRBV7-2	CASSLDGGSTDTQYF	CASSLDGGSTDTQYF	0	0	0	0	0	4.02639	0	0	0	EBV_BRLF1_YVL	1	anti-viral
TCCCGATTCCTGTACC_1_1_1_1_1_1_1	TRBV7-3	CASSLTLLETQYF	CASSLTLLETQYF	0	0	0	0	0	4.01667	0	0	0	EBV_BRLF1_YVL	1	anti-viral
TCGAGGCAGCGGCTTC_1_1_1_1_1_1_1	TRBV19	CASKAGTGTDTQYF	CASKAGTGTDTQYF	4.37917	0	0	0	0	0	0	0	0	CMV_p65_IPS	1	anti-viral
TCGAGGCAGGCCCTCA_1_1_1_1_1_1_1	TRBV25-1	CASSALEGAGETQYF	CASSALEGAGETQYF	0	0	0	0	0	4.30278	0	0	0	EBV_BRLF1_YVL	1	anti-viral
TCGAGGCGTCGGCACT_1_1_1_1_1_1_1	TRBV6-5	CASSNDNRWVNTEAFF	CASSNDNRWVNTEAFF	0	0	4.79792	0	0	0	0	0	0	CMV_p65_TPR	1	anti-viral
TCGAGGCTCGATGAGG_1_1_1_1_1_1_1	TRBV7-9	CASSLRAGNYGYTF	CASSLRAGNYGYTF	0	0	4.87361	0	0	0	0	0	0	CMV_p65_TPR	1	anti-viral
TCGAGGCTCTCAACTT_1_1_1_1_1_1_1	TRBV24-1	CATSDPGTGKTQYF	CATSDPGTGKTQYF	0	0	0	0	0	0	0	0	4.02639	HSV2_VP22_RPR	1	anti-viral
TCGAGGCTCTGGCGTG_1_1_1_1_1_1_1	TRBV12-4	CASRPQGAGETQYF	CASRPQGAGETQYF	0	0	0	0	0	0	0	0	5.13819	HSV2_VP22_RPR	1	anti-viral
TCGCGAGGTCATATCG_1_1_1_1_1_1_1	TRBV5-1	CASSLSDYGYTF	CASSLSDYGYTF	0	0	0	0	0	0	4.22708	0	0	InfA_M1_GIL	1	anti-viral
TCGCGAGTCAAACCAC_1_1_1_1_1_1_1	TRBV6-5	CASSRLPQGDNEQFF	CASSRLPQGDNEQFF	0	0	0	0	5.15903	0	0	0	0	EBV_BZLF1_RAF	1	anti-viral
TCGCGAGTCGCTGATA_1_1_1_1_1_1_1	TRBV19	CASGRGDNSPLHF	CASGRGDNSPLHF	3.97986	0	0	0	0	0	0	0	0	CMV_p65_IPS	1	anti-viral
TCGCGTTAGCAAATCA_1_1_1_1_1_1_1	TRBV3-1	CASSQERREAFF	CASSQERREAFF	4.40069	0	0	0	0	0	0	0	0	CMV_p65_IPS	1	anti-viral
TCGCGTTAGGCCCTCA_1_1_1_1_1_1_1	TRBV5-1	CASSQQQNTEAFF	CASSQQQNTEAFF	3.94236	0	0	0	0	0	0	0	0	CMV_p65_IPS	1	anti-viral
TCGCGTTAGTCAAGCG_1_1_1_1_1_1_1	TRBV5-1	CASSLTGEAEAFF	CASSLTGEAEAFF	3.92708	0	0	0	0	0	0	0	0	CMV_p65_IPS	1	anti-viral
TCGCGTTTCCGCGCAA_1_1_1_1_1_1_1	TRBV19	CASTEVGGPDYGYTF	CASTEVGGPDYGYTF	0	5.36528	0	0	0	0	0	0	0	CMV_p65_NLV	1	anti-viral
TCGCGTTTCGAGAGCA_1_1_1_1_1_1_1	TRBV2	CASSLGQTGELFF	CASSLGQTGELFF	0	0	0	3.78889	0	0	0	0	0	EBV_BMLF1_GLC	1	anti-viral
TCGCGTTTCTCTGAGA_1_1_1_1_1_1_1	TRBV14	CASSRGGLYTGELFF	CASSRGGLYTGELFF	0	0	0	3.93194	0	0	0	0	0	EBV_BMLF1_GLC	1	anti-viral
TCGGGACAGAGGTTGC_1_1_1_1_1_1_1	TRBV2	CASSRREDYEQYV	CASSRREDYEQYV	0	0	0	0	0	0	4.63056	0	0	InfA_M1_GIL	1	anti-viral
TCGGGACAGGAATTAC_1_1_1_1_1_1_1	TRBV20-1	CSARDFFGTETQYF	CSARDFFGTETQYF	0	0	0	0	0	0	0	0	3.60625	HSV2_VP22_RPR	1	anti-viral
TCGGGACGTAGCTCCG_1_1_1_1_1_1_1	TRBV7-2	CASSLEGVRRADTQYF	CASSLEGVRRADTQYF	0	0	0	0	0	4.00347	0	0	0	EBV_BRLF1_YVL	1	anti-viral
TCGGGACTCCACGTGG_1_1_1_1_1_1_1	TRBV7-8	CASSLAGYEQYF	CASSLAGYEQYF	0	0.470139	0	0	0	0	0	0	0	CMV_p65_NLV	1	anti-viral
TCGGGACTCCCTGACT_1_1_1_1_1_1_1	TRBV28	CASSWGLAGGTDTQYF	CASSWGLAGGTDTQYF	0	0	0	0	0	3.97153	0	0	0	EBV_BRLF1_YVL	1	anti-viral
TCGGTAACAATCCAAC_1_1_1_1_1_1_1	TRBV6-1	CASRLADLYTGELFF	CASRLADLYTGELFF	0	4.35347	0	0	0	0	0	0	0	CMV_p65_NLV	1	anti-viral
TCGGTAATCTCCAACC_1_1_1_1_1_1_1	TRBV7-2	CASSDYRGWVNEKLFF	CASSDYRGWVNEKLFF	4.16042	0	0	0	0	0	0	0	0	CMV_p65_IPS	1	anti-viral
TCGTACCTCATGTAGC_1_1_1_1_1_1_1	TRBV19	CASSGQGVGNSPLHF	CASSGQGVGNSPLHF	0	0	0	0	5.58264	0	0	0	0	EBV_BZLF1_RAF	1	anti-viral
TCGTAGAAGATGCCTT_1_1_1_1_1_1_1	TRBV18	CASSPNSGDYEQYF	CASSPNSGDYEQYF	0	0	0	0	0	0	4.00208	0	0	InfA_M1_GIL	1	anti-viral
TCGTAGACAAGCCCAC_1_1_1_1_1_1_1	TRBV10-3	CAISEQDGSEAFF	CAISEQDGSEAFF	4.25069	0	0	0	0	0	0	0	0	CMV_p65_IPS	1	anti-viral
TCGTAGATCGTGTAGT_1_1_1_1_1_1_1	TRBV5-4	CASSLASENIQYF	CASSLASENIQYF	0	0	0	0	0	0	4.28889	0	0	InfA_M1_GIL	1	anti-viral
TCTATTGAGCTGCCCA_1_1_1_1_1_1_1	TRBV12-4	CASSLGYSGNTIYF	CASSLGYSGNTIYF	0	0	0	0	0	0	0	3.65208	0	InfA_HA_PKY	1	anti-viral
TCTATTGTCGAGAACG_1_1_1_1_1_1_1	TRBV28	CASSYLGTEAFF	CASSYLGTEAFF	0	4.46319	0	0	0	0	0	0	0	CMV_p65_NLV	1	anti-viral
TCTCATAAGACAGGCT_1_1_1_1_1_1_1	TRBV7-9	CASSLALVRTDTQYF	CASSLALVRTDTQYF	0	0	0	0	0	3.94861	0	0	0	EBV_BRLF1_YVL	1	anti-viral
TCTCATACACCGATAT_1_1_1_1_1_1_1	TRBV7-3	CASSLMPGGNTGELFF	CASSLMPGGNTGELFF	0	0	5.11667	0	0	0	0	0	0	CMV_p65_TPR	1	anti-viral
TCTCTAAAGCCCAACC_1_1_1_1_1_1_1	TRBV7-7	CASSLRGGVSTDTQYF	CASSLRGGVSTDTQYF	0	0	0	0	0	4.23403	0	0	0	EBV_BRLF1_YVL	1	anti-viral
TCTCTAAGTTGTACAC_1_1_1_1_1_1_1	TRBV19	CASSGWATGLNTEAFF	CASSGWATGLNTEAFF	0	0	4.58194	0	0	0	0	0	0	CMV_p65_TPR	1	anti-viral
TCTGAGACACCAGGTC_1_1_1_1_1_1_1	TRBV20-1	CSASQVNTEAFF	CSASQVNTEAFF	0	0	0	4.09167	0	0	0	0	0	EBV_BMLF1_GLC	1	anti-viral
TCTGAGAGTACTCTCC_1_1_1_1_1_1_1	TRBV6-4	CASSDSDMNTEAFF	CASSDSDMNTEAFF	0	0	5.40486	0	0	0	0	0	0	CMV_p65_TPR	1	anti-viral
TCTGAGAGTGCCTGGT_1_1_1_1_1_1_1	TRBV20-1	CSARSGQGRTVHF	CSARSGQGRTVHF	0	0	0	4.4	0	0	0	0	0	EBV_BMLF1_GLC	1	anti-viral
TCTGGAAAGCGTTTAC_1_1_1_1_1_1_1	TRBV6-3	CASSHRGWGQNEKLFF	CASSHRGWGQNEKLFF	4.05347	0	0	0	0	0	0	0	0	CMV_p65_IPS	1	anti-viral
TCTGGAACATACCATG_1_1_1_1_1_1_1	TRBV7-9	CARTSTGAADTQYF	CARTSTGAADTQYF	0	0	0	0	0	0	0	0	4.69306	HSV2_VP22_RPR	1	anti-viral
TCTGGAAGTCTTCAAG_1_1_1_1_1_1_1	TRBV5-1	CASSLTGEAEAFF	CASSLTGEAEAFF	3.92708	0	0	0	0	0	0	0	0	CMV_p65_IPS	1	anti-viral
TCTGGAATCAGAAATG_1_1_1_1_1_1_1	TRBV5-1	CASSIGVQGGQETQYF	CASSIGVQGGQETQYF	0	0	0	0	0	4.05972	0	0	0	EBV_BRLF1_YVL	1	anti-viral
TCTTCGGCAAGCCGTC_1_1_1_1_1_1_1	TRBV7-6	CASSLFGTDTQYF	CASSLFGTDTQYF	0	0	0	0	0	0	0	0	0.396528	HSV2_VP22_RPR	1	anti-viral
TCTTCGGCACAGACTT_1_1_1_1_1_1_1	TRBV28	CASSLRQELDTQYF	CASSLRQELDTQYF	0	0	0	0	0	0	0	3.68472	0	InfA_HA_PKY	1	anti-viral
TCTTCGGCACTCGACG_1_1_1_1_1_1_1	TRBV20-1	CASLVDSYYIQYF	CASLVDSYYIQYF	0	0	0	0	0	0	5.36944	0	0	InfA_M1_GIL	1	anti-viral
TCTTCGGGTCTCATCC_1_1_1_1_1_1_1	TRBV20-1	CSARDRGGAGDTQYF	CSARDRGGAGDTQYF	0	0	0	0	0	0	0	0	3.76319	HSV2_VP22_RPR	1	anti-viral
TCTTTCCAGTAACCCT_1_1_1_1_1_1_1	TRBV29-1	CSVGPGSTDQETQYF	CSVGPGSTDQETQYF	0	0	0	3.84514	0	0	0	0	0	EBV_BMLF1_GLC	1	anti-viral
TGAAAGAAGGATATAC_1_1_1_1_1_1_1	TRBV11-2	CASSIEDTQYF	CASSIEDTQYF	0	3.95069	0	0	0	0	0	0	0	CMV_p65_NLV	1	anti-viral
TGAAAGATCCGTTGCT_1_1_1_1_1_1_1	TRBV7-9	CASSPDSYEQYF	CASSPDSYEQYF	0	0	0	0	0	0	0	3.71111	0	InfA_HA_PKY	1	anti-viral
TGACAACAGAAACGCC_1_1_1_1_1_1_1	TRBV11-2	CASSLVDRGPSYEQYV	CASSLVDRGPSYEQYV	0	0	5.63472	0	0	0	0	0	0	CMV_p65_TPR	1	anti-viral
TGACGGCTCGAGCCCA_1_1_1_1_1_1_1	TRBV7-9	CASSPGLAGGDTQYF	CASSPGLAGGDTQYF	0	0	0	0	0	3.82917	0	0	0	EBV_BRLF1_YVL	1	anti-viral
TGACTAGCACATGACT_1_1_1_1_1_1_1	TRBV20-1	CSAPIPTDYGYTF	CSAPIPTDYGYTF	0	0	0	4.74722	0	0	0	0	0	EBV_BMLF1_GLC	1	anti-viral
TGACTAGCAGCGAACA_1_1_1_1_1_1_1	TRBV5-4	CASSTGQGATGELFF	CASSTGQGATGELFF	0	0	0	0	0	3.82014	0	0	0	EBV_BRLF1_YVL	1	anti-viral
TGACTAGCATTTCAGG_1_1_1_1_1_1_1	TRBV7-8	CASSLASRVGQPQHF	CASSLASRVGQPQHF	0	0	0	0	0	0	0.432639	0	0	InfA_M1_GIL	1	anti-viral
TGACTTTAGCCCTAAT_1_1_1_1_1_1_1	TRBV19	CASSIAGTGGWYGYTF	CASSIAGTGGWYGYTF	0	4.17847	0	0	0	0	0	0	0	CMV_p65_NLV	1	anti-viral
TGACTTTAGTCCTCCT_1_1_1_1_1_1_1	TRBV5-6	CASSLRGGQSTDTQYF	CASSLRGGQSTDTQYF	0	0	0	0	0	4.20556	0	0	0	EBV_BRLF1_YVL	1	anti-viral
TGACTTTGTAGAGGAA_1_1_1_1_1_1_1	TRBV7-2	CASSRQQGPFGELFF	CASSRQQGPFGELFF	0	0	0	0	0	3.88542	0	0	0	EBV_BRLF1_YVL	1	anti-viral
TGACTTTTCCTGTACC_1_1_1_1_1_1_1	TRBV18	CASSPEGQGYEQYF	CASSPEGQGYEQYF	0	0	0	0	0	0	0	3.73194	0	InfA_HA_PKY	1	anti-viral
TGAGCATAGAGGACGG_1_1_1_1_1_1_1	TRBV13	CASSLSLAGTGELFF	CASSLSLAGTGELFF	0	3.96111	0	0	0	0	0	0	0	CMV_p65_NLV	1	anti-viral
TGAGCATAGGAGCGTT_1_1_1_1_1_1_1	TRBV7-6	CASSPTGGADNEQFF	CASSPTGGADNEQFF	0	0	0	0	4.64653	0	0	0	0	EBV_BZLF1_RAF	1	anti-viral
TGAGCATCAAACCCAT_1_1_1_1_1_1_1	TRBV7-3	CASSLQSGLSMNTEAFF	CASSLQSGLSMNTEAFF	0	0	5.09861	0	0	0	0	0	0	CMV_p65_TPR	1	anti-viral
TGAGCCGCAGAGCCAA_1_1_1_1_1_1_1	TRBV11-3	CASSSSDRGEQYF	CASSSSDRGEQYF	0	0	0	0	0	0	4.2625	0	0	InfA_M1_GIL	1	anti-viral
TGAGCCGCAGTATGCT_1_1_1_1_1_1_1	TRBV20-1	CSAPGQGNSPLHF	CSAPGQGNSPLHF	0	0	0	3.60694	0	0	0	0	0	EBV_BMLF1_GLC	1	anti-viral
TGAGGGAAGTACATGA_1_1_1_1_1_1_1	TRBV11-2	CASSLSTGYVVYEQYV	CASSLSTGYVVYEQYV	0	0	4.82083	0	0	0	0	0	0	CMV_p65_TPR	1	anti-viral
TGAGGGAAGTCTTGCA_1_1_1_1_1_1_1	TRBV20-1	CASSIWGAASGETQYF	CASSIWGAASGETQYF	0	0	0	0	0	3.87083	0	0	0	EBV_BRLF1_YVL	1	anti-viral
TGAGGGAGTACATCCA_1_1_1_1_1_1_1	TRBV5-5	CASSLAGQGGYGYTF	CASSLAGQGGYGYTF	0	3.97431	0	0	0	0	0	0	0	CMV_p65_NLV	1	anti-viral
TGAGGGAGTAGAGGAA_1_1_1_1_1_1_1	TRBV18	CASSGKEQSADTQYF	CASSGKEQSADTQYF	0	0	0	0	0	4.00625	0	0	0	EBV_BRLF1_YVL	1	anti-viral
TGATTTCAGTGGGATC_1_1_1_1_1_1_1	TRBV6-6	CASSYDEGTEAFF	CASSYDEGTEAFF	0.456944	0	0	0	0	0	0	0	0	CMV_p65_IPS	1	anti-viral
TGCACCTCATAGGATA_1_1_1_1_1_1_1	TRBV12-3	CASSPTSGRKNEQFF	CASSPTSGRKNEQFF	0	4.34236	0	0	0	0	0	0	0	CMV_p65_NLV	1	anti-viral
TGCCAAAGTTGTGGCC_1_1_1_1_1_1_1	TRBV7-6	CASTTGTAETQYF	CASTTGTAETQYF	3.98125	0	0	0	0	0	0	0	0	CMV_p65_IPS	1	anti-viral
TGCCCATCAGATGGCA_1_1_1_1_1_1_1	TRBV5-6	CASSLRGGQSTDTQYF	CASSLRGGQSTDTQYF	0	0	0	0	0	4.20556	0	0	0	EBV_BRLF1_YVL	1	anti-viral
TGCCCATCATGGTAGG_1_1_1_1_1_1_1	TRBV24-1	CATSDPGGGGGYTF	CATSDPGGGGGYTF	0	0	0	0	0	0	0	0	3.80208	HSV2_VP22_RPR	1	anti-viral
TGCCCATGTTGCTCCT_1_1_1_1_1_1_1	TRBV20-1	CSASGAGTGFGYTF	CSASGAGTGFGYTF	0	0	0	0.394444	0	0	0	0	0	EBV_BMLF1_GLC	1	anti-viral
TGCCCATTCGTAGGAG_1_1_1_1_1_1_1	TRBV28	CASSLPGSFTDTQYF	CASSLPGSFTDTQYF	0	0	0	0	0	3.96806	0	0	0	EBV_BRLF1_YVL	1	anti-viral
TGCCCATTCGTGGACC_1_1_1_1_1_1_1	TRBV2	CASSKSVGNTEAFF	CASSKSVGNTEAFF	0	0	5.02986	0	0	0	0	0	0	CMV_p65_TPR	1	anti-viral
TGCCCTATCCTTGGTC_1_1_1_1_1_1_1	TRBV19	CASSILLQGLYNEQFF	CASSILLQGLYNEQFF	0	4.50278	0	0	0	0	0	0	0	CMV_p65_NLV	1	anti-viral
TGCGCAGTCCTAGTGA_1_1_1_1_1_1_1	TRBV29-1	CSVEDGYEQYF	CSVEDGYEQYF	0	0	0	3.65139	0	0	0	0	0	EBV_BMLF1_GLC	1	anti-viral
TGCGGGTAGATCCCGC_1_1_1_1_1_1_1	TRBV28	CASSSPSDSATNEKLFF	CASSSPSDSATNEKLFF	4.62083	0	0	0	0	0	0	0	0	CMV_p65_IPS	1	anti-viral
TGCGGGTCAAGCCTAT_1_1_1_1_1_1_1	TRBV3-1	CASSGRDTLAFF	CASSGRDTLAFF	4.33403	0	0	0	0	0	0	0	0	CMV_p65_IPS	1	anti-viral
TGCGTGGTCACGCATA_1_1_1_1_1_1_1	TRBV6-5	CASTPIFGGDQPQHF	CASTPIFGGDQPQHF	0	0	0	0	0	4.16597	0	0	0	EBV_BRLF1_YVL	1	anti-viral
TGCTACCAGCAGATCG_1_1_1_1_1_1_1	TRBV5-4	CASSLWGGGADEQFF	CASSLWGGGADEQFF	0	0	0	0	0	3.80139	0	0	0	EBV_BRLF1_YVL	1	anti-viral
TGCTGCTGTCTCCATC_1_1_1_1_1_1_1	TRBV6-5	CASSYSGTGTTNEKLFF	CASSYSGTGTTNEKLFF	3.98264	0	0	0	0	0	0	0	0	CMV_p65_IPS	1	anti-viral
TGCTGCTGTTAAGTAG_1_1_1_1_1_1_1	TRBV6-1	CASSEGPVGNTEAFF	CASSEGPVGNTEAFF	0	0	4.72292	0	0	0	0	0	0	CMV_p65_TPR	1	anti-viral
TGCTGCTTCAAGAAGT_1_1_1_1_1_1_1	TRBV9	CASSATSGTTYEQYF	CASSATSGTTYEQYF	0	0	0	0	0	0	4.84583	0	0	InfA_M1_GIL	1	anti-viral
TGCTGCTTCCAAACTG_1_1_1_1_1_1_1	TRBV7-6	CASSLFGTDTQYF	CASSLFGTDTQYF	0	0	0	0	0	0	0	0	0.396528	HSV2_VP22_RPR	1	anti-viral
TGCTGCTTCCAACCAA_1_1_1_1_1_1_1	TRBV7-2	CASSLSGSYEQYF	CASSLSGSYEQYF	0	0	0	0	0	0	0	3.66389	0	InfA_HA_PKY	1	anti-viral
TGGACGCAGGGAGTAA_1_1_1_1_1_1_1	TRBV29-1	CSVSQGGYGYTF	CSVSQGGYGYTF	0	0	0	5.72639	0	0	0	0	0	EBV_BMLF1_GLC	1	anti-viral
TGGACGCCAGGTGCCT_1_1_1_1_1_1_1	TRBV6-1	CASSELGGRGNQPQHF	CASSELGGRGNQPQHF	0	0	0	0	0	0.447222	0	0	0	EBV_BRLF1_YVL	1	anti-viral
TGGACGCGTAAGTGGC_1_1_1_1_1_1_1	TRBV20-1	CSARKTGRNEQFF	CSARKTGRNEQFF	0	0	0	0	0	0	0	0	3.69028	HSV2_VP22_RPR	1	anti-viral
TGGACGCGTCCCTACT_1_1_1_1_1_1_1	TRBV20-1	CASSQGTGPRDEQYF	CASSQGTGPRDEQYF	0	0	0	0	0	3.84167	0	0	0	EBV_BRLF1_YVL	1	anti-viral
TGGACGCTCATTCACT_1_1_1_1_1_1_1	TRBV10-3	CATRNTRGANVLTF	CATRNTRGANVLTF	0	0	0	0	0	0	0	0	3.79444	HSV2_VP22_RPR	1	anti-viral
TGGCCAGAGGTGGGTT_1_1_1_1_1_1_1	TRBV20-1	CSAIDSLPEKLFF	CSAIDSLPEKLFF	0	0	0	4.79236	0	0	0	0	0	EBV_BMLF1_GLC	1	anti-viral
TGGCCAGCAAGAAAGG_1_1_1_1_1_1_1	TRBV5-5	CASSLAAGGTAGTQYF	CASSLAAGGTAGTQYF	0	0	0	0	0	4.04028	0	0	0	EBV_BRLF1_YVL	1	anti-viral
TGGCGCAAGACATAAC_1_1_1_1_1_1_1	TRBV4-1	CASSLRGGSNTGELFF	CASSLRGGSNTGELFF	0	0	5.25208	0	0	0	0	0	0	CMV_p65_TPR	1	anti-viral
TGGCGCAAGCACCGCT_1_1_1_1_1_1_1	TRBV7-9	CAISTGVSTDTQYF	CAISTGVSTDTQYF	0	0	0	0	0	0	0	0	4.14653	HSV2_VP22_RPR	1	anti-viral
TGGCGCAGTGGTCTCG_1_1_1_1_1_1_1	TRBV6-1	CASSDGHRLNTEAFF	CASSDGHRLNTEAFF	0	0	0.545139	0	0	0	0	0	0	CMV_p65_TPR	1	anti-viral
TGGCTGGAGCGTTGCC_1_1_1_1_1_1_1	TRBV28	CASKSHSSYEQYV	CASKSHSSYEQYV	0	0	0	0	0	0	4.79444	0	0	InfA_M1_GIL	1	anti-viral
TGGCTGGAGGACATTA_1_1_1_1_1_1_1	TRBV28	CASSLGTDPYEQYF	CASSLGTDPYEQYF	0	0	6.03611	0	0	0	0	0	0	CMV_p65_TPR	1	anti-viral
TGGCTGGAGTACGATA_1_1_1_1_1_1_1	TRBV28	CASSLGGAMNTEAFF	CASSLGGAMNTEAFF	0	0	5.25903	0	0	0	0	0	0	CMV_p65_TPR	1	anti-viral
TGGCTGGCAGCCAATT_1_1_1_1_1_1_1	TRBV7-2	CASSDYRGWVNEKLFF	CASSDYRGWVNEKLFF	4.16042	0	0	0	0	0	0	0	0	CMV_p65_IPS	1	anti-viral
TGGCTGGTCGAGAACG_1_1_1_1_1_1_1	TRBV3-1	CASSLGRGNRGNSPLHF	CASSLGRGNRGNSPLHF	0	0	4.77847	0	0	0	0	0	0	CMV_p65_TPR	1	anti-viral
TGGGAAGCAAATACAG_1_1_1_1_1_1_1	TRBV2	CASSGLQGGFSGNTIYF	CASSGLQGGFSGNTIYF	0	0	0	0	0	3.91319	0	0	0	EBV_BRLF1_YVL	1	anti-viral
TGGGAAGTCAGGATCT_1_1_1_1_1_1_1	TRBV18	CASSLGPGRETQYF	CASSLGPGRETQYF	0	0	0	0	0	4.0375	0	0	0	EBV_BRLF1_YVL	1	anti-viral
TGGGCGTCAGTCCTTC_1_1_1_1_1_1_1	TRBV28	CASTGTGATNEKLFF	CASTGTGATNEKLFF	5.06042	0	0	0	0	0	0	0	0	CMV_p65_IPS	1	anti-viral
TGGGCGTGTTCAGTAC_1_1_1_1_1_1_1	TRBV11-3	CASSPEGGTYNEQFF	CASSPEGGTYNEQFF	0	4.24097	0	0	0	0	0	0	0	CMV_p65_NLV	1	anti-viral
TGGGCGTTCAACGGCC_1_1_1_1_1_1_1	TRBV6-6	CASSYLTANEKLFF	CASSYLTANEKLFF	5.75972	0	0	0	0	0	0	0	0	CMV_p65_IPS	1	anti-viral
TGGTTAGGTTCCCGAG_1_1_1_1_1_1_1	TRBV3-1	CASSTSGITYEQYF	CASSTSGITYEQYF	0	0	0	0	0	0	4.32361	0	0	InfA_M1_GIL	1	anti-viral
TGGTTCCAGCACGCCT_1_1_1_1_1_1_1	TRBV7-2	CASSLMAGAAQETQYF	CASSLMAGAAQETQYF	0	0	0	0	0	3.80278	0	0	0	EBV_BRLF1_YVL	1	anti-viral
TGGTTCCAGGCTATCT_1_1_1_1_1_1_1	TRBV14	CASSLRTNSGRGELFF	CASSLRTNSGRGELFF	0	0	0.577083	0	0	0	0	0	0	CMV_p65_TPR	1	anti-viral
TGGTTCCGTCTCTTAT_1_1_1_1_1_1_1	TRBV6-5	CASSYSSGSSYEQYV	CASSYSSGSSYEQYV	0	0	0	0	0	0	3.79375	0	0	InfA_M1_GIL	1	anti-viral
TGGTTCCGTCTGATCA_1_1_1_1_1_1_1	TRBV11-2	CASSLNTYNSPLHF	CASSLNTYNSPLHF	4.06181	0	0	0	0	0	0	0	0	CMV_p65_IPS	1	anti-viral
TGGTTCCTCCGTAGGC_1_1_1_1_1_1_1	TRBV28	CASSPLGGQGGYSNQPQHF	CASSPLGGQGGYSNQPQHF	0	0	0	0	0	3.9	0	0	0	EBV_BRLF1_YVL	1	anti-viral
TGGTTCCTCTGGAGCC_1_1_1_1_1_1_1	TRBV5-5	CASSPPPMNTEAFF	CASSPPPMNTEAFF	0.402083	0	0	0	0	0	0	0	0	CMV_p65_IPS	1	anti-viral
TGTATTCTCAAGGTAA_1_1_1_1_1_1_1	TRBV12-3	CASSLGQANTEAFF	CASSLGQANTEAFF	0	0	6.23889	0	0	0	0	0	0	CMV_p65_TPR	1	anti-viral
TGTCCCAAGGCATGGT_1_1_1_1_1_1_1	TRBV7-6	CASSPTGGADNEQFF	CASSPTGGADNEQFF	0	0	0	0	4.64653	0	0	0	0	EBV_BZLF1_RAF	1	anti-viral
TGTCCCAAGGCTCATT_1_1_1_1_1_1_1	TRBV6-5	CASTDVYEQYF	CASTDVYEQYF	0	0	0	0	0	0	3.78681	0	0	InfA_M1_GIL	1	anti-viral
TGTCCCACAATCGGTT_1_1_1_1_1_1_1	TRBV28	CASSLPTGTYNEQFF	CASSLPTGTYNEQFF	0	4.06597	0	0	0	0	0	0	0	CMV_p65_NLV	1	anti-viral
TGTCCCAGTTCGTGAT_1_1_1_1_1_1_1	TRBV11-2	CASSLTQGARETQYF	CASSLTQGARETQYF	0	0	0	0	0	4.52431	0	0	0	EBV_BRLF1_YVL	1	anti-viral
TGTCCCAGTTGATTCG_1_1_1_1_1_1_1	TRBV5-1	CASSFRGEQFF	CASSFRGEQFF	0	0	0	0	0	0	4.73264	0	0	InfA_M1_GIL	1	anti-viral
TGTGGTAAGCCACGTC_1_1_1_1_1_1_1	TRBV5-1	CASSLYQRRESSTDTQYF	CASSLYQRRESSTDTQYF	0	0	0	0	0	3.86181	0	0	0	EBV_BRLF1_YVL	1	anti-viral
TGTGGTACACGGTTTA_1_1_1_1_1_1_1	TRBV5-1	CASSLDGGGSDTQYF	CASSLDGGGSDTQYF	0	0	0	0	0	3.96458	0	0	0	EBV_BRLF1_YVL	1	anti-viral
TGTGGTACATGCGCAC_1_1_1_1_1_1_1	TRBV7-9	CASIPLTGNTEAFF	CASIPLTGNTEAFF	4.60833	0	0	0	0	0	0	0	0	CMV_p65_IPS	1	anti-viral
TGTGTTTCAAGCCGCT_1_1_1_1_1_1_1	TRBV7-9	CASTDLNTEAFF	CASTDLNTEAFF	4.12778	0	0	0	0	0	0	0	0	CMV_p65_IPS	1	anti-viral
TGTGTTTCAGTCACTA_1_1_1_1_1_1_1	TRBV7-6	CASSLGRVGGGYEQYF	CASSLGRVGGGYEQYF	0	0	4.74167	0	0	0	0	0	0	CMV_p65_TPR	1	anti-viral
TGTGTTTGTCACCCAG_1_1_1_1_1_1_1	TRBV5-4	CASSRPPNTEAFF	CASSRPPNTEAFF	4.37986	0	0	0	0	0	0	0	0	CMV_p65_IPS	1	anti-viral
TGTTCCGCAGGTTTCA_1_1_1_1_1_1_1	TRBV20-1	CSARTGGGRETQYF	CSARTGGGRETQYF	0	0	0	0	0	0	0	0	3.77917	HSV2_VP22_RPR	1	anti-viral
TGTTCCGTCACAAACC_1_1_1_1_1_1_1	TRBV24-1	CATNKGDTQYF	CATNKGDTQYF	0	0	0	0	0	0	0	0	3.86597	HSV2_VP22_RPR	1	anti-viral
TGTTCCGTCGCGTTTC_1_1_1_1_1_1_1	TRBV12-4	CASRPQGAGETQYF	CASRPQGAGETQYF	0	0	0	0	0	0	0	0	5.13819	HSV2_VP22_RPR	1	anti-viral
TTAACTCAGGCGACAT_1_1_1_1_1_1_1	TRBV27	CASSVGYGGGETQYF	CASSVGYGGGETQYF	0	0	0	0	0	4.75486	0	0	0	EBV_BRLF1_YVL	1	anti-viral
TTAACTCCAACAACCT_1_1_1_1_1_1_1	TRBV6-5	CASRTGATNEKLFF	CASRTGATNEKLFF	0.485417	0	0	0	0	0	0	0	0	CMV_p65_IPS	1	anti-viral
TTAACTCCAATGGATA_1_1_1_1_1_1_1	TRBV14	CASSQVYPDYEQYF	CASSQVYPDYEQYF	0	0	0	0	0	0	4.60278	0	0	InfA_M1_GIL	1	anti-viral
TTAACTCCAGTAAGCG_1_1_1_1_1_1_1	TRBV5-1	CASSPDNPPTSNEKLFF	CASSPDNPPTSNEKLFF	4.64236	0	0	0	0	0	0	0	0	CMV_p65_IPS	1	anti-viral
TTAGGACTCACCGGGT_1_1_1_1_1_1_1	TRBV12-4	CASSLKTGFAKNIQYF	CASSLKTGFAKNIQYF	0	0	5.10347	0	0	0	0	0	0	CMV_p65_TPR	1	anti-viral
TTAGGACTCTACGAGT_1_1_1_1_1_1_1	TRBV7-6	CASSLFGTDTQYF	CASSLFGTDTQYF	0	0	0	0	0	0	0	0	0.396528	HSV2_VP22_RPR	1	anti-viral
TTAGGACTCTCGCATC_1_1_1_1_1_1_1	TRBV7-9	CASSLERAGEKLFF	CASSLERAGEKLFF	4.32014	0	0	0	0	0	0	0	0	CMV_p65_IPS	1	anti-viral
TTAGGCAAGTGGTAAT_1_1_1_1_1_1_1	TRBV19	CASSLAGGSVKTEAFF	CASSLAGGSVKTEAFF	0	0	5.15208	0	0	0	0	0	0	CMV_p65_TPR	1	anti-viral
TTAGGCAAGTGTCTCA_1_1_1_1_1_1_1	TRBV6-6	CASTMTGGVGGYTF	CASTMTGGVGGYTF	0	0	0	0	0	0	0	0	3.61597	HSV2_VP22_RPR	1	anti-viral
TTAGGCATCTGTCCGT_1_1_1_1_1_1_1	TRBV19	CASSPFPGPQETQYF	CASSPFPGPQETQYF	0	0	0	0	0	3.98681	0	0	0	EBV_BRLF1_YVL	1	anti-viral
TTAGTTCAGCACCGTC_1_1_1_1_1_1_1	TRBV10-3	CAIKEGQGPDTQYF	CAIKEGQGPDTQYF	0	0	0	0	0	0	0	0	3.95556	HSV2_VP22_RPR	1	anti-viral
TTAGTTCCACAGAGGT_1_1_1_1_1_1_1	TRBV10-3	CAISGDGNEKLFF	CAISGDGNEKLFF	5.22778	0	0	0	0	0	0	0	0	CMV_p65_IPS	1	anti-viral
TTAGTTCGTGCAGACA_1_1_1_1_1_1_1	TRBV6-1	CASRESATYEQYF	CASRESATYEQYF	0	0	0	0	0	0	4.01597	0	0	InfA_M1_GIL	1	anti-viral
TTAGTTCGTTGTACAC_1_1_1_1_1_1_1	TRBV27	CATAMPGRETQYF	CATAMPGRETQYF	0	0	0	0	0	0	0	0	0.385417	HSV2_VP22_RPR	1	anti-viral
TTATGCTAGCGTGTCC_1_1_1_1_1_1_1	TRBV5-4	CASSPGPTGELFF	CASSPGPTGELFF	0	0	0	3.6	0	0	0	0	0	EBV_BMLF1_GLC	1	anti-viral
TTATGCTAGTCATCCA_1_1_1_1_1_1_1	TRBV3-1	CASSQDPDGPGKKLFF	CASSQDPDGPGKKLFF	4.19792	0	0	0	0	0	0	0	0	CMV_p65_IPS	1	anti-viral
TTATGCTTCGGCCGAT_1_1_1_1_1_1_1	TRBV7-3	CATRETGGFTGELFF	CATRETGGFTGELFF	0	0	0	0	0	0	0	0	4.62569	HSV2_VP22_RPR	1	anti-viral
TTATGCTTCGTCCAGG_1_1_1_1_1_1_1	TRBV4-1	CASSQAYSYGYTF	CASSQAYSYGYTF	0	0	0	0	0	0	4.78542	0	0	InfA_M1_GIL	1	anti-viral
TTCCCAGAGTCGCCGT_1_1_1_1_1_1_1	TRBV27	CASIGLAGHNEQFF	CASIGLAGHNEQFF	0	0	0	0	0	3.83125	0	0	0	EBV_BRLF1_YVL	1	anti-viral
TTCCCAGCATAGAAAC_1_1_1_1_1_1_1	TRBV20-1	CSARASGRADTQYF	CSARASGRADTQYF	0	0	0	0	0	0	0	0	4.30903	HSV2_VP22_RPR	1	anti-viral
TTCCCAGGTAAACACA_1_1_1_1_1_1_1	TRBV20-1	CSARDSGFEAFF	CSARDSGFEAFF	0	0	0	4.56736	0	0	0	0	0	EBV_BMLF1_GLC	1	anti-viral
TTCCCAGGTCTTCGTC_1_1_1_1_1_1_1	TRBV6-5	CASSTPDGRENTEAFF	CASSTPDGRENTEAFF	0	0	0	0	0	3.91181	0	0	0	EBV_BRLF1_YVL	1	anti-viral
TTCCCAGGTTCACGGC_1_1_1_1_1_1_1	TRBV18	CASSPKTGGAGANVLTF	CASSPKTGGAGANVLTF	0	4.27361	0	0	0	0	0	0	0	CMV_p65_NLV	1	anti-viral
TTCGAAGAGAAACCAT_1_1_1_1_1_1_1	TRBV5-1	CASSSRDGVYGYTF	CASSSRDGVYGYTF	0	0	0	0	0	0	5.09167	0	0	InfA_M1_GIL	1	anti-viral
TTCGAAGAGTAAGTAC_1_1_1_1_1_1_1	TRBV3-1	CASSQSPDQPQHF	CASSQSPDQPQHF	0	0	0	0	0	0	0.459028	0	0	InfA_M1_GIL	1	anti-viral
TTCGAAGCATTGGCGC_1_1_1_1_1_1_1	TRBV6-3	CASRDLVEAFF	CASRDLVEAFF	0	4.08056	0	0	0	0	0	0	0	CMV_p65_NLV	1	anti-viral
TTCGAAGGTCAGAGGT_1_1_1_1_1_1_1	TRBV28	CASSLTQGAEDEQFF	CASSLTQGAEDEQFF	0	3.9625	0	0	0	0	0	0	0	CMV_p65_NLV	1	anti-viral
TTCGAAGTCTGCCCTA_1_1_1_1_1_1_1	TRBV7-6	CASSLFGTDTQYF	CASSLFGTDTQYF	0	0	0	0	0	0	0	0	0.396528	HSV2_VP22_RPR	1	anti-viral
TTCGGTCAGGGATACC_1_1_1_1_1_1_1	TRBV6-3	CASRAGAGFSQPQHF	CASRAGAGFSQPQHF	0	0	0	0	0	3.90903	0	0	0	EBV_BRLF1_YVL	1	anti-viral
TTCGGTCAGTGCAAGC_1_1_1_1_1_1_1	TRBV27	CASSLPRGKAFF	CASSLPRGKAFF	4.85833	0	0	0	0	0	0	0	0	CMV_p65_IPS	1	anti-viral
TTCGGTCCACATGACT_1_1_1_1_1_1_1	TRBV18	CASSPGTGGHTGELFF	CASSPGTGGHTGELFF	0	0	0	0	0	3.85347	0	0	0	EBV_BRLF1_YVL	1	anti-viral
TTCTACAAGGCCCTCA_1_1_1_1_1_1_1	TRBV5-6	CASSPSQGSWGYNEQFF	CASSPSQGSWGYNEQFF	0	3.96458	0	0	0	0	0	0	0	CMV_p65_NLV	1	anti-viral
TTCTACAGTAGAGTGC_1_1_1_1_1_1_1	TRBV11-2	CASSLNTYNSPLHF	CASSLNTYNSPLHF	4.06181	0	0	0	0	0	0	0	0	CMV_p65_IPS	1	anti-viral
TTCTCAAAGCGATTCT_1_1_1_1_1_1_1	TRBV7-9	CASSRPTTSTDTQYF	CASSRPTTSTDTQYF	0	0	0	0	0	3.81597	0	0	0	EBV_BRLF1_YVL	1	anti-viral
TTCTCAAAGCTAGTTC_1_1_1_1_1_1_1	TRBV6-3	CASSYSVAKGGNEQFF	CASSYSVAKGGNEQFF	0	0.420139	0	0	0	0	0	0	0	CMV_p65_NLV	1	anti-viral
TTCTTAGAGGATATAC_1_1_1_1_1_1_1	TRBV9	CASSVVRGSGANVLTF	CASSVVRGSGANVLTF	0	0	0	0	0	0.398611	0	0	0	EBV_BRLF1_YVL	1	anti-viral
TTCTTAGGTAATAGCA_1_1_1_1_1_1_1	TRBV3-1	CASSQTGQGRKTQYF	CASSQTGQGRKTQYF	0	0	0	0	0	3.86458	0	0	0	EBV_BRLF1_YVL	1	anti-viral
TTGAACGAGATATGGT_1_1_1_1_1_1_1	TRBV5-1	CASSLESGVGETQYF	CASSLESGVGETQYF	0	0	0	0	0	4.03889	0	0	0	EBV_BRLF1_YVL	1	anti-viral
TTGAACGCAGCTGTGC_1_1_1_1_1_1_1	TRBV28	CATHMGQREKLFF	CATHMGQREKLFF	4.57292	0	0	0	0	0	0	0	0	CMV_p65_IPS	1	anti-viral
TTGAACGGTGACGCCT_1_1_1_1_1_1_1	TRBV7-8	CASSLGEPGEQFF	CASSLGEPGEQFF	0	0	0	0.615972	0	0	0	0	0	EBV_BMLF1_GLC	1	anti-viral
TTGACTTTCAGAAATG_1_1_1_1_1_1_1	TRBV5-6	CASSLWGVGLNTEAFF	CASSLWGVGLNTEAFF	0	0	6.33681	0	0	0	0	0	0	CMV_p65_TPR	1	anti-viral
TTGACTTTCTCTTGAT_1_1_1_1_1_1_1	TRBV20-1	CSARDFGGLETQYF	CSARDFGGLETQYF	0	0	0	0	0	0	0	0	3.95347	HSV2_VP22_RPR	1	anti-viral
TTGCCGTAGAGAACAG_1_1_1_1_1_1_1	TRBV5-1	CASSPVPAQSLYGYTF	CASSPVPAQSLYGYTF	0	4.15625	0	0	0	0	0	0	0	CMV_p65_NLV	1	anti-viral
TTGCCGTCACACAGAG_1_1_1_1_1_1_1	TRBV7-9	CASSFLNTGELFF	CASSFLNTGELFF	0	4.2375	0	0	0	0	0	0	0	CMV_p65_NLV	1	anti-viral
TTGCCGTCACGCTTTC_1_1_1_1_1_1_1	TRBV28	CASSLPGTDTQYF	CASSLPGTDTQYF	0	0	0	0	0	0	0	0	4.42569	HSV2_VP22_RPR	1	anti-viral
TTGCCGTCACTACAGT_1_1_1_1_1_1_1	TRBV11-2	CASSLGSETQYF	CASSLGSETQYF	0	0	0	0	0	4.49722	0	0	0	EBV_BRLF1_YVL	1	anti-viral
TTGCCGTGTTGGTGGA_1_1_1_1_1_1_1	TRBV6-5	CASSRQPHQPQHF	CASSRQPHQPQHF	0	0	0	0	0	0	3.92431	0	0	InfA_M1_GIL	1	anti-viral
TTGCGTCAGAAACGCC_1_1_1_1_1_1_1	TRBV18	CASSPPAGRTEAFF	CASSPPAGRTEAFF	4.30625	0	0	0	0	0	0	0	0	CMV_p65_IPS	1	anti-viral
TTGCGTCGTCAACATC_1_1_1_1_1_1_1	TRBV19	CASSIGPGELFF	CASSIGPGELFF	0	0	0	5.51944	0	0	0	0	0	EBV_BMLF1_GLC	1	anti-viral
TTGCGTCTCATGTGGT_1_1_1_1_1_1_1	TRBV24-1	CATSDPTGRGETQYF	CATSDPTGRGETQYF	0	0	0	0	0	4.13056	0	0	0	EBV_BRLF1_YVL	1	anti-viral
TTGCGTCTCCTGTAGA_1_1_1_1_1_1_1	TRBV11-2	CASSLNTYNSPLHF	CASSLNTYNSPLHF	4.06181	0	0	0	0	0	0	0	0	CMV_p65_IPS	1	anti-viral
TTGGAACAGATGTGTA_1_1_1_1_1_1_1	TRBV11-2	CASSLNTYNSPLHF	CASSLNTYNSPLHF	4.06181	0	0	0	0	0	0	0	0	CMV_p65_IPS	1	anti-viral
TTGGAACAGGGTCTCC_1_1_1_1_1_1_1	TRBV5-6	CASSLGPGEYEQYF	CASSLGPGEYEQYF	0	0	0.565972	0	0	0	0	0	0	CMV_p65_TPR	1	anti-viral
TTGGCAACATCCCACT_1_1_1_1_1_1_1	TRBV18	CASSPGPGLAGSTDTQYF	CASSPGPGLAGSTDTQYF	0	0	0	0	0	4.01181	0	0	0	EBV_BRLF1_YVL	1	anti-viral
TTGTAGGCAATACGCT_1_1_1_1_1_1_1	TRBV6-5	CASSYSGTGTTNEKLFF	CASSYSGTGTTNEKLFF	3.98264	0	0	0	0	0	0	0	0	CMV_p65_IPS	1	anti-viral
TTGTAGGCACCACGTG_1_1_1_1_1_1_1	TRBV3-1	CASSGQGLHSNQPQHF	CASSGQGLHSNQPQHF	0	0	0	0	0	4.07083	0	0	0	EBV_BRLF1_YVL	1	anti-viral
TTGTAGGCACCCATGG_1_1_1_1_1_1_1	TRBV5-1	CASSLGVSTDTQYF	CASSLGVSTDTQYF	0	0	0	0	0	4.53819	0	0	0	EBV_BRLF1_YVL	1	anti-viral
TTTACTGGTTAAGACA_1_1_1_1_1_1_1	TRBV20-1	CSARVPSGSSYNEQFF	CSARVPSGSSYNEQFF	0	0	0	0	0	0	0	0	00:53:00	HSV2_VP22_RPR	1	anti-viral
TTTATGCAGAATTCCC_1_1_1_1_1_1_1	TRBV5-4	CASSLASENIQYF	CASSLASENIQYF	0	0	0	0	0	0	4.28889	0	0	InfA_M1_GIL	1	anti-viral
TTTATGCAGCTCTCGG_1_1_1_1_1_1_1	TRBV19	CASSIEDTQYF	CASSIEDTQYF	0	3.95069	0	0	0	0	0	0	0	CMV_p65_NLV	1	anti-viral
TTTATGCCAATCCAAC_1_1_1_1_1_1_1	TRBV6-1	CASEQRSNQPQHF	CASEQRSNQPQHF	0	0	0	0	0	0	5.71667	0	0	InfA_M1_GIL	1	anti-viral
TTTCCTCTCGCTTGTC_1_1_1_1_1_1_1	TRBV10-2	CASSEGQGGTDTQYF	CASSEGQGGTDTQYF	0	0	0	0	0	4.18889	0	0	0	EBV_BRLF1_YVL	1	anti-viral
TTTGCGCCATGCCACG_1_1_1_1_1_1_1	TRBV5-4	CASSLASENIQYF	CASSLASENIQYF	0	0	0	0	0	0	4.28889	0	0	InfA_M1_GIL	1	anti-viral
TTTGCGCGTTCCACGG_1_1_1_1_1_1_1	TRBV2	CASSGTSVETQYF	CASSGTSVETQYF	0	0	0	0	0	0	5.42986	0	0	InfA_M1_GIL	1	anti-viral
TTTGGTTGTCGCGTGT_1_1_1_1_1_1_1	TRBV20-1	CSASGNTGELFF	CSASGNTGELFF	0	0	0	3.54236	0	0	0	0	0	EBV_BMLF1_GLC	1	anti-viral
TTTGTCACAGCTGTAT_1_1_1_1_1_1_1	TRBV20-1	CSASGNTGELFF	CSASGNTGELFF	0	0	0	3.54236	0	0	0	0	0	EBV_BMLF1_GLC	1	anti-viral
TTTGTCAGTCAAAGCG_1_1_1_1_1_1_1	TRBV6-1	CASSYGTGSNYGYTF	CASSYGTGSNYGYTF	0	5.75417	0	0	0	0	0	0	0	CMV_p65_NLV	1	anti-viral
TTTGTCAGTCTAGCGC_1_1_1_1_1_1_1	TRBV15	CASSDSRTGINEKLFF	CASSDSRTGINEKLFF	4.69028	0	0	0	0	0	0	0	0	CMV_p65_IPS	1	anti-viral
TTTGTCAGTTACGTCA_1_1_1_1_1_1_1	TRBV7-3	CASSLGGDGNTIYF	CASSLGGDGNTIYF	0	0	0	0	0	0	0	3.64375	0	InfA_HA_PKY	1	anti-viral
TTTGTCATCATGCATG_1_1_1_1_1_1_1	TRBV6-5	CAARVLGGTQYF	CAARVLGGTQYF	0	0	0	0	0	0	0	0	00:54:00	HSV2_VP22_RPR	1	anti-viral
AAACCTGAGATCCCGC_2_1_1_1_1_1_1	TRBV6-6	CASSYGRESSETQYF	CASSYGRESSETQYF	0	0	0	0	0	3.89306	0	0	0	EBV_BRLF1_YVL	1	anti-viral
AAACCTGTCGAATGGG_2_1_1_1_1_1_1	TRBV6-4	CASSDGTGSTGELFF	CASSDGTGSTGELFF	0	0	0	0	0	3.82847	0	0	0	EBV_BRLF1_YVL	1	anti-viral
AAACCTGTCTTTACAC_2_1_1_1_1_1_1	TRBV27	CASSPWGGYGQPQHF	CASSPWGGYGQPQHF	0	0	0	0	0	4.23889	0	0	0	EBV_BRLF1_YVL	1	anti-viral
AAACGGGAGTAGTGCG_2_1_1_1_1_1_1	TRBV6-5	CASSYEGNSNSPLHF	CASSYEGNSNSPLHF	0	0	0	0	4.69306	0	0	0	0	EBV_BZLF1_RAF	1	anti-viral
AAACGGGTCGCTAGCG_2_1_1_1_1_1_1	TRBV28	CASTLRETIYEQYF	CASTLRETIYEQYF	0	0	0	0	0	0	0.383333	0	0	InfA_M1_GIL	1	anti-viral
AAAGATGCACACTGCG_2_1_1_1_1_1_1	TRBV7-2	CASSVTGGPYGYTF	CASSVTGGPYGYTF	0	0	0	0	0	0	0	3.75278	0	InfA_HA_PKY	1	anti-viral
AAAGATGTCTACCAGA_2_1_1_1_1_1_1	TRBV4-1	CASSGYLDGNQETQYF	CASSGYLDGNQETQYF	0	0	0	0	0	3.89792	0	0	0	EBV_BRLF1_YVL	1	anti-viral
AAAGCAAAGCCAGTTT_2_1_1_1_1_1_1	TRBV7-9	CASSLFPRGGPRDEQFF	CASSLFPRGGPRDEQFF	0	0	4.89514	0	0	0	0	0	0	CMV_p65_TPR	1	anti-viral
AAAGCAAAGGCTCTTA_2_1_1_1_1_1_1	TRBV28	CASGGWQGANNEQFF	CASGGWQGANNEQFF	0	0	0	0	0	3.82083	0	0	0	EBV_BRLF1_YVL	1	anti-viral
AAAGCAAGTTACCGAT_2_1_1_1_1_1_1	TRBV6-5	CASSYSLLNTGELFF	CASSYSLLNTGELFF	0	0	0	3.50764	0	0	0	0	0	EBV_BMLF1_GLC	1	anti-viral
AAAGCAATCAGTGTTG_2_1_1_1_1_1_1	TRBV10-2	CASSEGTWGFKTEAFF	CASSEGTWGFKTEAFF	0	0	4.975	0	0	0	0	0	0	CMV_p65_TPR	1	anti-viral
AAAGCAATCAGTTAGC_2_1_1_1_1_1_1	TRBV7-6	CASSLFGTDTQYF	CASSLFGTDTQYF	0	0	0	0	0	0	0	0	0.396528	HSV2_VP22_RPR	1	anti-viral
AAAGCAATCCTACAGA_2_1_1_1_1_1_1	TRBV7-6	CASSLFGTDTQYF	CASSLFGTDTQYF	0	0	0	0	0	0	0	0	0.396528	HSV2_VP22_RPR	1	anti-viral
AAAGCAATCGGAGGTA_2_1_1_1_1_1_1	TRBV14	CASSQGQGSGGNTIYF	CASSQGQGSGGNTIYF	0	0	0	0	0	4.30069	0	0	0	EBV_BRLF1_YVL	1	anti-viral
AAAGTAGGTACCGGCT_2_1_1_1_1_1_1	TRBV11-2	CASSLNTYNSPLHF	CASSLNTYNSPLHF	4.06181	0	0	0	0	0	0	0	0	CMV_p65_IPS	1	anti-viral
AAAGTAGGTAGCGTGA_2_1_1_1_1_1_1	TRBV12-3	CASSLITTNEKLFF	CASSLITTNEKLFF	5.94097	0	0	0	0	0	0	0	0	CMV_p65_IPS	1	anti-viral
AAAGTAGGTTGACGTT_2_1_1_1_1_1_1	TRBV7-9	CASSLGGTDTQYF	CASSLGGTDTQYF	0	0	0	0	0	0	0	0	4.09861	HSV2_VP22_RPR	1	anti-viral
AAAGTAGTCACGGTTA_2_1_1_1_1_1_1	TRBV5-1	CASSLSNWGQGGELFF	CASSLSNWGQGGELFF	0	0	4.95556	0	0	0	0	0	0	CMV_p65_TPR	1	anti-viral
AAAGTAGTCAGATAAG_2_1_1_1_1_1_1	TRBV10-2	CASRDLAGWDETQYF	CASRDLAGWDETQYF	0	0	0	0	0	4.01736	0	0	0	EBV_BRLF1_YVL	1	anti-viral
AAATGCCCAGATGGGT_2_1_1_1_1_1_1	TRBV20-1	CSAAGSSTDTQYF	CSAAGSSTDTQYF	0	0	0	4.45347	0	0	0	0	0	EBV_BMLF1_GLC	1	anti-viral
AAATGCCGTTCACGGC_2_1_1_1_1_1_1	TRBV3-1	CASSQDSFPAYEQYF	CASSQDSFPAYEQYF	0	0	0	0	0	0	5.07153	0	0	InfA_M1_GIL	1	anti-viral
AACACGTAGATAGCAT_2_1_1_1_1_1_1	TRBV5-1	CASSLRTVDTGELFF	CASSLRTVDTGELFF	0	0	5.21389	0	0	0	0	0	0	CMV_p65_TPR	1	anti-viral
AACCATGAGCGTCTAT_2_1_1_1_1_1_1	TRBV18	CASSPGGGGNQPQHF	CASSPGGGGNQPQHF	0	0	0	0	0	4.24167	0	0	0	EBV_BRLF1_YVL	1	anti-viral
AACCATGCATAGAAAC_2_1_1_1_1_1_1	TRBV12-4	CASLSRQGRTGELFF	CASLSRQGRTGELFF	0	0	0	0	0	3.82917	0	0	0	EBV_BRLF1_YVL	1	anti-viral
AACGTTGCACATTTCT_2_1_1_1_1_1_1	TRBV5-4	CASSLAGTGIRDEQFF	CASSLAGTGIRDEQFF	0	0	4.72986	0	0	0	0	0	0	CMV_p65_TPR	1	anti-viral
AACGTTGGTCGTTGTA_2_1_1_1_1_1_1	TRBV11-1	CASSLRFRSTDTQYF	CASSLRFRSTDTQYF	0	0	0	0	0	4.07569	0	0	0	EBV_BRLF1_YVL	1	anti-viral
AACTCAGAGTAGCGGT_2_1_1_1_1_1_1	TRBV2	CASSEALAGRQFF	CASSEALAGRQFF	0	0	0	3.61528	0	0	0	0	0	EBV_BMLF1_GLC	1	anti-viral
AACTCAGCAAGTTCTG_2_1_1_1_1_1_1	TRBV11-2	CASSPQTGGLSEAFF	CASSPQTGGLSEAFF	0	4.92014	0	0	0	0	0	0	0	CMV_p65_NLV	1	anti-viral
AACTCAGCAATGGATA_2_1_1_1_1_1_1	TRBV7-2	CASSLYEGGDGYTF	CASSLYEGGDGYTF	0	0	0	0	0	0	0	0	3.76528	HSV2_VP22_RPR	1	anti-viral
AACTCAGCACAGGAGT_2_1_1_1_1_1_1	TRBV7-6	CASSLGAGLQETQYF	CASSLGAGLQETQYF	0	0	0	0	0	0.0458333	0	0	0	EBV_BRLF1_YVL	1	anti-viral
AACTCAGGTGCAACTT_2_1_1_1_1_1_1	TRBV11-2	CASSPTGQSNQPQHF	CASSPTGQSNQPQHF	0	0	0	0	0	3.92431	0	0	0	EBV_BRLF1_YVL	1	anti-viral
AACTCCCAGGTGTGGT_2_1_1_1_1_1_1	TRBV20-1	CSARGESEKLFF	CSARGESEKLFF	0	0	0	4.82222	0	0	0	0	0	EBV_BMLF1_GLC	1	anti-viral
AACTCCCCAAGGTTTC_2_1_1_1_1_1_1	TRBV7-7	CASSSREDNEQFF	CASSSREDNEQFF	0	0	0	0	0	0	3.95694	0	0	InfA_M1_GIL	1	anti-viral
AACTCCCCACTCGACG_2_1_1_1_1_1_1	TRBV5-1	CASSFSLGGWYNEQFF	CASSFSLGGWYNEQFF	0	5.04028	0	0	0	0	0	0	0	CMV_p65_NLV	1	anti-viral
AACTCCCCAGTAACGG_2_1_1_1_1_1_1	TRBV9	CASSVVRGSGANVLTF	CASSVVRGSGANVLTF	0	0	0	0	0	0.398611	0	0	0	EBV_BRLF1_YVL	1	anti-viral
AACTCTTGTCGACTGC_2_1_1_1_1_1_1	TRBV7-2	CASSLDGGGGETQYF	CASSLDGGGGETQYF	0	0	0	0	0	4.15625	0	0	0	EBV_BRLF1_YVL	1	anti-viral
AACTCTTGTCTAAAGA_2_1_1_1_1_1_1	TRBV9	CASSTTSGRHNEQFF	CASSTTSGRHNEQFF	0	0	0	0	0	3.84306	0	0	0	EBV_BRLF1_YVL	1	anti-viral
AACTGGTGTGAGTATA_2_1_1_1_1_1_1	TRBV7-3	CASSLTGGGVGDTQYF	CASSLTGGGVGDTQYF	0	0	0	0	0	4.15764	0	0	0	EBV_BRLF1_YVL	1	anti-viral
AACTGGTTCACTCTTA_2_1_1_1_1_1_1	TRBV11-3	CASSLEARVLFF	CASSLEARVLFF	3.90208	0	0	0	0	0	0	0	0	CMV_p65_IPS	1	anti-viral
AACTGGTTCTCGATGA_2_1_1_1_1_1_1	TRBV6-1	CASSQGYSNQPQHF	CASSQGYSNQPQHF	0	0	0	0	0	3.90069	0	0	0	EBV_BRLF1_YVL	1	anti-viral
AACTTTCGTATCAGTC_2_1_1_1_1_1_1	TRBV18	CASSPGSGDYNEQFF	CASSPGSGDYNEQFF	0	0	0	0	0	3.91597	0	0	0	EBV_BRLF1_YVL	1	anti-viral
AACTTTCGTATTCTCT_2_1_1_1_1_1_1	TRBV10-2	CASRTLGGNYNSPLHF	CASRTLGGNYNSPLHF	0	0	0	0	0	3.80208	0	0	0	EBV_BRLF1_YVL	1	anti-viral
AACTTTCTCACCGGGT_2_1_1_1_1_1_1	TRBV7-3	CASSPSPGNYYGYTF	CASSPSPGNYYGYTF	0	5.11528	0	0	0	0	0	0	0	CMV_p65_NLV	1	anti-viral
AAGACCTAGAATGTGT_2_1_1_1_1_1_1	TRBV20-1	CSAAGSSTDTQYF	CSAAGSSTDTQYF	0	0	0	4.45347	0	0	0	0	0	EBV_BMLF1_GLC	1	anti-viral
AAGACCTAGGCCCTCA_2_1_1_1_1_1_1	TRBV7-2	CASSSWTARPLHF	CASSSWTARPLHF	4.35208	0	0	0	0	0	0	0	0	CMV_p65_IPS	1	anti-viral
AAGACCTAGTACGTAA_2_1_1_1_1_1_1	TRBV5-8	CASSLGGSGAQETQYF	CASSLGGSGAQETQYF	0	0	0	0	0	3.98333	0	0	0	EBV_BRLF1_YVL	1	anti-viral
AAGACCTCACAAGCCC_2_1_1_1_1_1_1	TRBV12-3	CASSAGQGAGNQPQHF	CASSAGQGAGNQPQHF	0	0	0	0	0	4.08819	0	0	0	EBV_BRLF1_YVL	1	anti-viral
AAGCCGCCACAGGCCT_2_1_1_1_1_1_1	TRBV5-1	CASSLGLAPNTGELFF	CASSLGLAPNTGELFF	0	0	5.49097	0	0	0	0	0	0	CMV_p65_TPR	1	anti-viral
AAGCCGCGTTAAGATG_2_1_1_1_1_1_1	TRBV7-9	CASSLAGQGAGNEQFF	CASSLAGQGAGNEQFF	0	0	4.65347	0	0	0	0	0	0	CMV_p65_TPR	1	anti-viral
AAGGAGCAGGACGAAA_2_1_1_1_1_1_1	TRBV5-1	CASSLGTGDVNTQYF	CASSLGTGDVNTQYF	0	0	0	0	0	3.91111	0	0	0	EBV_BRLF1_YVL	1	anti-viral
AAGGAGCAGGTCATCT_2_1_1_1_1_1_1	TRBV11-2	CASSLNTYNSPLHF	CASSLNTYNSPLHF	4.06181	0	0	0	0	0	0	0	0	CMV_p65_IPS	1	anti-viral
AAGGAGCCACGGTAAG_2_1_1_1_1_1_1	TRBV6-5	CASRNRAREKLFF	CASRNRAREKLFF	4.56667	0	0	0	0	0	0	0	0	CMV_p65_IPS	1	anti-viral
AAGGAGCGTTCAGCGC_2_1_1_1_1_1_1	TRBV9	CASSVRGDTEAFF	CASSVRGDTEAFF	0	0	0	0	0	0	4.16806	0	0	InfA_M1_GIL	1	anti-viral
AAGGAGCTCGGCGCTA_2_1_1_1_1_1_1	TRBV7-9	CASSLFPRGGPRDEQFF	CASSLFPRGGPRDEQFF	0	0	4.89514	0	0	0	0	0	0	CMV_p65_TPR	1	anti-viral
AAGGCAGGTTCGAATC_2_1_1_1_1_1_1	TRBV29-1	CSAGDRFTPQHF	CSAGDRFTPQHF	0	0	0	3.49167	0	0	0	0	0	EBV_BMLF1_GLC	1	anti-viral
AAGGTTCAGCAACGGT_2_1_1_1_1_1_1	TRBV15	CATSRPTLQGAFF	CATSRPTLQGAFF	4.71319	0	0	0	0	0	0	0	0	CMV_p65_IPS	1	anti-viral
AAGTCTGAGGCAGGTT_2_1_1_1_1_1_1	TRBV7-3	CASSGGWDSDTDTQYF	CASSGGWDSDTDTQYF	0	0	0	0	0	3.88542	0	0	0	EBV_BRLF1_YVL	1	anti-viral
AAGTCTGAGTGACATA_2_1_1_1_1_1_1	TRBV20-1	CSARVLGGPDTQYF	CSARVLGGPDTQYF	0	0	0	0	0	0	0	0	4.29514	HSV2_VP22_RPR	1	anti-viral
AAGTCTGCAAAGGTGC_2_1_1_1_1_1_1	TRBV7-9	CASSLAGQGAGNEQFF	CASSLAGQGAGNEQFF	0	0	4.65347	0	0	0	0	0	0	CMV_p65_TPR	1	anti-viral
AAGTCTGTCCAGGGCT_2_1_1_1_1_1_1	TRBV5-1	CASSLAVGVETQYF	CASSLAVGVETQYF	0	0	0	0	0	3.89722	0	0	0	EBV_BRLF1_YVL	1	anti-viral
AATCCAGTCCTACAGA_2_1_1_1_1_1_1	TRBV5-1	CASSRTGTYGYTF	CASSRTGTYGYTF	0	0	0	0	0	0	3.80069	0	0	InfA_M1_GIL	1	anti-viral
AATCCAGTCGAGAGCA_2_1_1_1_1_1_1	TRBV2	CASTRDSSGELFF	CASTRDSSGELFF	4.40347	0	0	0	0	0	0	0	0	CMV_p65_IPS	1	anti-viral
AATCGGTAGATCCTGT_2_1_1_1_1_1_1	TRBV19	CATQEDSSNSPLHF	CATQEDSSNSPLHF	4.40764	0	0	0	0	0	0	0	0	CMV_p65_IPS	1	anti-viral
AATCGGTGTGCACTTA_2_1_1_1_1_1_1	TRBV7-8	CASSLGEPGEQFF	CASSLGEPGEQFF	0	0	0	0.615972	0	0	0	0	0	EBV_BMLF1_GLC	1	anti-viral
AATCGGTTCATGTCCC_2_1_1_1_1_1_1	TRBV12-3	CASSLGRTATNEKLFF	CASSLGRTATNEKLFF	4.70903	0	0	0	0	0	0	0	0	CMV_p65_IPS	1	anti-viral
ACACCAACAAGAAAGG_2_1_1_1_1_1_1	TRBV27	CASSLLDFNEQFF	CASSLLDFNEQFF	0	4.0125	0	0	0	0	0	0	0	CMV_p65_NLV	1	anti-viral
ACACCAACATGGTCTA_2_1_1_1_1_1_1	TRBV6-5	CASSYAGELFF	CASSYAGELFF	0	4.61597	0	0	0	0	0	0	0	CMV_p65_NLV	1	anti-viral
ACACCAAGTGACTACT_2_1_1_1_1_1_1	TRBV7-6	CASSLFGTDTQYF	CASSLFGTDTQYF	0	0	0	0	0	0	0	0	0.396528	HSV2_VP22_RPR	1	anti-viral
ACACCAAGTTGGACCC_2_1_1_1_1_1_1	TRBV5-1	CASSLASGNTIYF	CASSLASGNTIYF	0	0	0	0	0	0	0	3.65208	0	InfA_HA_PKY	1	anti-viral
ACACCAATCGAATCCA_2_1_1_1_1_1_1	TRBV7-6	CASSLFGTDTQYF	CASSLFGTDTQYF	0	0	0	0	0	0	0	0	0.396528	HSV2_VP22_RPR	1	anti-viral
ACACCCTAGAACAACT_2_1_1_1_1_1_1	TRBV6-1	CASSLLGGLETQYF	CASSLLGGLETQYF	0	0	0	0	0	0.386806	0	0	0	EBV_BRLF1_YVL	1	anti-viral
ACACCCTCACCCTATC_2_1_1_1_1_1_1	TRBV20-1	CSARDGGSYTDTQYF	CSARDGGSYTDTQYF	0	0	0	0	0	0	0	0	4.2125	HSV2_VP22_RPR	1	anti-viral
ACACCCTGTCTCTCGT_2_1_1_1_1_1_1	TRBV5-5	CASSPPPMNTEAFF	CASSPPPMNTEAFF	0.402083	0	0	0	0	0	0	0	0	CMV_p65_IPS	1	anti-viral
ACACCCTTCATTATCC_2_1_1_1_1_1_1	TRBV29-1	CSVDFGYEQYF	CSVDFGYEQYF	0	0	0	3.70903	0	0	0	0	0	EBV_BMLF1_GLC	1	anti-viral
ACACCGGCAAAGCAAT_2_1_1_1_1_1_1	TRBV28	CAAKGDLNTEAFF	CAAKGDLNTEAFF	5.05972	0	0	0	0	0	0	0	0	CMV_p65_IPS	1	anti-viral
ACACCGGGTTCCCGAG_2_1_1_1_1_1_1	TRBV10-3	CAISGDGNEKLFF	CAISGDGNEKLFF	5.22778	0	0	0	0	0	0	0	0	CMV_p65_IPS	1	anti-viral
ACACTGAAGAGGACGG_2_1_1_1_1_1_1	TRBV29-1	CSVVEGQGITEAFF	CSVVEGQGITEAFF	0	0	0	4.20208	0	0	0	0	0	EBV_BMLF1_GLC	1	anti-viral
ACACTGAGTAAATACG_2_1_1_1_1_1_1	TRBV7-2	CASSPSPNYGYTF	CASSPSPNYGYTF	0	0	0	0	0	0	4.47083	0	0	InfA_M1_GIL	1	anti-viral
ACACTGAGTACCGTTA_2_1_1_1_1_1_1	TRBV5-1	CASSSPGQGTDTQYF	CASSSPGQGTDTQYF	0	0	0	0	0	0	0	4.05139	0	InfA_HA_PKY	1	anti-viral
ACACTGATCATCGATG_2_1_1_1_1_1_1	TRBV6-1	CASSADLGTNPYNEQFF	CASSADLGTNPYNEQFF	0	4.09444	0	0	0	0	0	0	0	CMV_p65_NLV	1	anti-viral
ACAGCCGCACCAGGTC_2_1_1_1_1_1_1	TRBV6-6	CASSYSIRVDTEAFF	CASSYSIRVDTEAFF	0	0	5.36944	0	0	0	0	0	0	CMV_p65_TPR	1	anti-viral
ACAGCTAAGGCAGGTT_2_1_1_1_1_1_1	TRBV18	CASSPGTATNYGYTF	CASSPGTATNYGYTF	0	4.80139	0	0	0	0	0	0	0	CMV_p65_NLV	1	anti-viral
ACAGCTATCACATAGC_2_1_1_1_1_1_1	TRBV6-5	CASNRDRANNSPLHF	CASNRDRANNSPLHF	4.32778	0	0	0	0	0	0	0	0	CMV_p65_IPS	1	anti-viral
ACATACGAGGGTATCG_2_1_1_1_1_1_1	TRBV5-1	CASSLGTGVNQPQHF	CASSLGTGVNQPQHF	0	0	0	0	0	4.22153	0	0	0	EBV_BRLF1_YVL	1	anti-viral
ACATACGGTAGTGAAT_2_1_1_1_1_1_1	TRBV2	CASSFRAGYEQYV	CASSFRAGYEQYV	0	0	0	0	0	0	5.00139	0	0	InfA_M1_GIL	1	anti-viral
ACATACGGTCCGTCAG_2_1_1_1_1_1_1	TRBV19	CASSIARGREETQYF	CASSIARGREETQYF	0	0	0	0	0	3.81875	0	0	0	EBV_BRLF1_YVL	1	anti-viral
ACATACGTCGAGGTAG_2_1_1_1_1_1_1	TRBV7-3	CASSPGEGQGAGIQYF	CASSPGEGQGAGIQYF	0	0	0	0	0	4.00417	0	0	0	EBV_BRLF1_YVL	1	anti-viral
ACATGGTCAACACCCG_2_1_1_1_1_1_1	TRBV6-6	CASIIDGNTEAFF	CASIIDGNTEAFF	4.41319	0	0	0	0	0	0	0	0	CMV_p65_IPS	1	anti-viral
ACCAGTAAGGGCTTGA_2_1_1_1_1_1_1	TRBV5-1	CASSSLGLNTEAFF	CASSSLGLNTEAFF	0	0	0	0	4.75972	0	0	0	0	EBV_BZLF1_RAF	1	anti-viral
ACCAGTATCGTTTGCC_2_1_1_1_1_1_1	TRBV7-9	CASSRMTSGETDTQYF	CASSRMTSGETDTQYF	0	0	0	0	0	0.400694	0	0	0	EBV_BRLF1_YVL	1	anti-viral
ACCAGTATCTCGATGA_2_1_1_1_1_1_1	TRBV7-8	CASSLTGAYGYTF	CASSLTGAYGYTF	0	0	0	0	0	0	3.89236	0	0	InfA_M1_GIL	1	anti-viral
ACCCACTAGAATTCCC_2_1_1_1_1_1_1	TRBV28	CASSLSTGTYEQYF	CASSLSTGTYEQYF	0	0	4.65208	0	0	0	0	0	0	CMV_p65_TPR	1	anti-viral
ACCCACTGTAAATGTG_2_1_1_1_1_1_1	TRBV7-9	CASIPLTGNTEAFF	CASIPLTGNTEAFF	4.60833	0	0	0	0	0	0	0	0	CMV_p65_IPS	1	anti-viral
ACCCACTTCACAGTAC_2_1_1_1_1_1_1	TRBV28	CASSIIAGGIETQYF	CASSIIAGGIETQYF	0	0	0	0	0	0.419444	0	0	0	EBV_BRLF1_YVL	1	anti-viral
ACCCACTTCCTTGACC_2_1_1_1_1_1_1	TRBV5-1	CASSLRGQGLYEQYF	CASSLRGQGLYEQYF	0	0	4.60903	0	0	0	0	0	0	CMV_p65_TPR	1	anti-viral
ACCCACTTCCTTTCGG_2_1_1_1_1_1_1	TRBV7-9	CASSLGGSGNTIYF	CASSLGGSGNTIYF	0	0	0	0	0	0	0	3.64167	0	InfA_HA_PKY	1	anti-viral
ACCCACTTCGGTGTTA_2_1_1_1_1_1_1	TRBV20-1	CASSLSLAGVNEQFF	CASSLSLAGVNEQFF	0	0	0	0	5.58125	0	0	0	0	EBV_BZLF1_RAF	1	anti-viral
ACCGTAAAGTTTCCTT_2_1_1_1_1_1_1	TRBV24-1	CATSDKRDTQYF	CATSDKRDTQYF	0	0	0	0	0	0	0	0	3.98056	HSV2_VP22_RPR	1	anti-viral
ACCTTTAGTACCGGCT_2_1_1_1_1_1_1	TRBV14	CASGGQYNSPLHF	CASGGQYNSPLHF	4.01042	0	0	0	0	0	0	0	0	CMV_p65_IPS	1	anti-viral
ACCTTTATCAACGCTA_2_1_1_1_1_1_1	TRBV6-1	CASSGATGGKGEQFF	CASSGATGGKGEQFF	0	0	0	0	0	3.98056	0	0	0	EBV_BRLF1_YVL	1	anti-viral
ACCTTTATCCCAACGG_2_1_1_1_1_1_1	TRBV27	CASIGLAGHNEQFF	CASIGLAGHNEQFF	0	0	0	0	0	3.83125	0	0	0	EBV_BRLF1_YVL	1	anti-viral
ACGAGCCCACCGCTAG_2_1_1_1_1_1_1	TRBV27	CASSAQGPNSPLHF	CASSAQGPNSPLHF	0	0	0	0	4.79583	0	0	0	0	EBV_BZLF1_RAF	1	anti-viral
ACGAGCCGTACCGTTA_2_1_1_1_1_1_1	TRBV7-9	CASSSPWGGGEETQYF	CASSSPWGGGEETQYF	0	0	0	0	0	4.33472	0	0	0	EBV_BRLF1_YVL	1	anti-viral
ACGAGCCGTGTGGTTT_2_1_1_1_1_1_1	TRBV5-1	CASSLKTAADTGELFF	CASSLKTAADTGELFF	0	0	5.2	0	0	0	0	0	0	CMV_p65_TPR	1	anti-viral
ACGAGCCTCGGGAGTA_2_1_1_1_1_1_1	TRBV20-1	CSAVGGATGEQFF	CSAVGGATGEQFF	0	0	0	3.68681	0	0	0	0	0	EBV_BMLF1_GLC	1	anti-viral
ACGAGGAAGCGTTCCG_2_1_1_1_1_1_1	TRBV7-9	CASSLFPRGGPRDEQFF	CASSLFPRGGPRDEQFF	0	0	4.89514	0	0	0	0	0	0	CMV_p65_TPR	1	anti-viral
ACGAGGAGTCGATTGT_2_1_1_1_1_1_1	TRBV2	CASSGQGYGYTF	CASSGQGYGYTF	0	0	0	0	0	0	4.35625	0	0	InfA_M1_GIL	1	anti-viral
ACGAGGAGTTACCAGT_2_1_1_1_1_1_1	TRBV12-4	CASSSWTGDTEAFF	CASSSWTGDTEAFF	4.23403	0	0	0	0	0	0	0	0	CMV_p65_IPS	1	anti-viral
ACGAGGAGTTTAGGAA_2_1_1_1_1_1_1	TRBV14	CASSQVIATSTDTQYF	CASSQVIATSTDTQYF	0	0	0	0	0	3.88403	0	0	0	EBV_BRLF1_YVL	1	anti-viral
ACGAGGATCCTGCCAT_2_1_1_1_1_1_1	TRBV7-6	CASSLVGQGDNDGYTF	CASSLVGQGDNDGYTF	0	0	0.542361	0	0	0	0	0	0	CMV_p65_TPR	1	anti-viral
ACGATACGTACTTAGC_2_1_1_1_1_1_1	TRBV11-2	CASSLGLGREGQETQYF	CASSLGLGREGQETQYF	0	0	0	0	0	3.92639	0	0	0	EBV_BRLF1_YVL	1	anti-viral
ACGATACTCTAACTTC_2_1_1_1_1_1_1	TRBV2	CASSLGPLAASTDTQYF	CASSLGPLAASTDTQYF	0	0	0	0	0	0.390972	0	0	0	EBV_BRLF1_YVL	1	anti-viral
ACGATGTAGCCACGCT_2_1_1_1_1_1_1	TRBV11-2	CASSLNTYNSPLHF	CASSLNTYNSPLHF	4.06181	0	0	0	0	0	0	0	0	CMV_p65_IPS	1	anti-viral
ACGATGTAGCCGCCTA_2_1_1_1_1_1_1	TRBV7-8	CASSLGGVGTDTQYF	CASSLGGVGTDTQYF	0	0	0	0	0	3.80972	0	0	0	EBV_BRLF1_YVL	1	anti-viral
ACGATGTAGGAATGGA_2_1_1_1_1_1_1	TRBV3-1	CASSQSDGREAFF	CASSQSDGREAFF	0	0	0	0	0	0	4.14931	0	0	InfA_M1_GIL	1	anti-viral
ACGATGTGTCAGTGGA_2_1_1_1_1_1_1	TRBV28	CASTYSGGSNQPQHF	CASTYSGGSNQPQHF	0	0	0	0	0	4.19306	0	0	0	EBV_BRLF1_YVL	1	anti-viral
ACGCAGCAGCACACAG_2_1_1_1_1_1_1	TRBV7-6	CASSLFGTDTQYF	CASSLFGTDTQYF	0	0	0	0	0	0	0	0	0.396528	HSV2_VP22_RPR	1	anti-viral
ACGCAGCAGGCAATTA_2_1_1_1_1_1_1	TRBV5-1	CASSLTGEAEAFF	CASSLTGEAEAFF	3.92708	0	0	0	0	0	0	0	0	CMV_p65_IPS	1	anti-viral
ACGCAGCGTTACGCGC_2_1_1_1_1_1_1	TRBV5-5	CASSLRGVDTEAFF	CASSLRGVDTEAFF	0	0	4.75347	0	0	0	0	0	0	CMV_p65_TPR	1	anti-viral
ACGCAGCTCGGAGCAA_2_1_1_1_1_1_1	TRBV6-5	CASSTTGAGNQPQHF	CASSTTGAGNQPQHF	0	0	0	0	5.56458	0	0	0	0	EBV_BZLF1_RAF	1	anti-viral
ACGCCAGAGTGTGAAT_2_1_1_1_1_1_1	TRBV20-1	CSASNRRNTEAFF	CSASNRRNTEAFF	0	0	0	4.07569	0	0	0	0	0	EBV_BMLF1_GLC	1	anti-viral
ACGCCAGCACGAGGTA_2_1_1_1_1_1_1	TRBV28	CASSFWDRRNSPLHF	CASSFWDRRNSPLHF	0	0	4.70069	0	0	0	0	0	0	CMV_p65_TPR	1	anti-viral
ACGCCAGCAGTAAGCG_2_1_1_1_1_1_1	TRBV5-1	CASSLRQDNTEAFF	CASSLRQDNTEAFF	0	0	5.78125	0	0	0	0	0	0	CMV_p65_TPR	1	anti-viral
ACGCCGAAGATCCGAG_2_1_1_1_1_1_1	TRBV5-1	CASSLRTSDTGELFF	CASSLRTSDTGELFF	0	0	4.64861	0	0	0	0	0	0	CMV_p65_TPR	1	anti-viral
ACGCCGAAGCGATATA_2_1_1_1_1_1_1	TRBV5-4	CASSLASENIQYF	CASSLASENIQYF	0	0	0	0	0	0	4.28889	0	0	InfA_M1_GIL	1	anti-viral
ACGCCGAAGTAGCGGT_2_1_1_1_1_1_1	TRBV11-2	CASSLGLAEYNSPLHF	CASSLGLAEYNSPLHF	0	0	5.61944	0	0	0	0	0	0	CMV_p65_TPR	1	anti-viral
ACGCCGACAATAGAGT_2_1_1_1_1_1_1	TRBV19	CASSSARGIEAFF	CASSSARGIEAFF	0	0	0	0	0	0	4.08611	0	0	InfA_M1_GIL	1	anti-viral
ACGCCGACACCCATGG_2_1_1_1_1_1_1	TRBV2	CASSKSVGNTEAFF	CASSKSVGNTEAFF	0	0	5.02986	0	0	0	0	0	0	CMV_p65_TPR	1	anti-viral
ACGGAGAGTACAGACG_2_1_1_1_1_1_1	TRBV5-4	CASSLGTASDGDTQYF	CASSLGTASDGDTQYF	0	0	0	0	0	4.06806	0	0	0	EBV_BRLF1_YVL	1	anti-viral
ACGGAGATCAGCTGGC_2_1_1_1_1_1_1	TRBV20-1	CSASPGGQGNEQFF	CSASPGGQGNEQFF	0	0	0	3.51944	0	0	0	0	0	EBV_BMLF1_GLC	1	anti-viral
ACGGAGATCATATCGG_2_1_1_1_1_1_1	TRBV5-1	CASSLRTSDTGELFF	CASSLRTSDTGELFF	0	0	4.64861	0	0	0	0	0	0	CMV_p65_TPR	1	anti-viral
ACGGCCAAGCTGAACG_2_1_1_1_1_1_1	TRBV6-3	CASRSTGERADTQYF	CASRSTGERADTQYF	0	0	0	0	0	0	0	0	5.20694	HSV2_VP22_RPR	1	anti-viral
ACGGCCACATACCATG_2_1_1_1_1_1_1	TRBV3-1	CASSLASAGMETQYF	CASSLASAGMETQYF	0	0	0	0	0	3.96111	0	0	0	EBV_BRLF1_YVL	1	anti-viral
ACGGGCTCAGGTTTCA_2_1_1_1_1_1_1	TRBV28	CASKSHSSYEQYV	CASKSHSSYEQYV	0	0	0	0	0	0	4.79444	0	0	InfA_M1_GIL	1	anti-viral
ACGGGCTTCATGTCTT_2_1_1_1_1_1_1	TRBV20-1	CSASGNTGELFF	CSASGNTGELFF	0	0	0	3.54236	0	0	0	0	0	EBV_BMLF1_GLC	1	anti-viral
ACGGGTCCACGCCAGT_2_1_1_1_1_1_1	TRBV5-1	CASSLSDGRPDTQYF	CASSLSDGRPDTQYF	0	0	0	0	0	4.19931	0	0	0	EBV_BRLF1_YVL	1	anti-viral
ACGGGTCCACTTAACG_2_1_1_1_1_1_1	TRBV21-1	CASSPVQLNTGELFF	CASSPVQLNTGELFF	0	0	0	3.67708	0	0	0	0	0	EBV_BMLF1_GLC	1	anti-viral
ACGGGTCCATGTTGAC_2_1_1_1_1_1_1	TRBV12-4	CASSRDWNGELFF	CASSRDWNGELFF	4.69236	0	0	0	0	0	0	0	0	CMV_p65_IPS	1	anti-viral
ACGGGTCTCCTAGAAC_2_1_1_1_1_1_1	TRBV20-1	CSGSGEHTGELFF	CSGSGEHTGELFF	0	0	0	4.29653	0	0	0	0	0	EBV_BMLF1_GLC	1	anti-viral
ACGGGTCTCCTTGGTC_2_1_1_1_1_1_1	TRBV7-9	CARSSPDTDTQYF	CARSSPDTDTQYF	0	0	0	0	0	0	0	0	4.1	HSV2_VP22_RPR	1	anti-viral
ACGTCAAAGCGCTCCA_2_1_1_1_1_1_1	TRBV9	CASSVGEVNTEAFF	CASSVGEVNTEAFF	0	0	4.64514	0	0	0	0	0	0	CMV_p65_TPR	1	anti-viral
ACGTCAACATTCACTT_2_1_1_1_1_1_1	TRBV19	CASSMGVYGNQPQHF	CASSMGVYGNQPQHF	0	0	0	0	0	0.385417	0	0	0	EBV_BRLF1_YVL	1	anti-viral
ACTATCTAGCTAAGAT_2_1_1_1_1_1_1	TRBV12-3	CASSLGARRSNTEAFF	CASSLGARRSNTEAFF	0	0	6.15833	0	0	0	0	0	0	CMV_p65_TPR	1	anti-viral
ACTATCTTCTTCGGTC_2_1_1_1_1_1_1	TRBV12-3	CASRAGTGYEKLFF	CASRAGTGYEKLFF	4.78681	0	0	0	0	0	0	0	0	CMV_p65_IPS	1	anti-viral
ACTGAACAGCGAGAAA_2_1_1_1_1_1_1	TRBV6-1	CASSADLGTNPYNEQFF	CASSADLGTNPYNEQFF	0	4.09444	0	0	0	0	0	0	0	CMV_p65_NLV	1	anti-viral
ACTGAACAGCTTTGGT_2_1_1_1_1_1_1	TRBV18	CASSPRGRDDGYTF	CASSPRGRDDGYTF	0	0	0	0	0	0	0	0	4.05972	HSV2_VP22_RPR	1	anti-viral
ACTGAACTCGGCTTGG_2_1_1_1_1_1_1	TRBV27	CASSPWGGYGQPQHF	CASSPWGGYGQPQHF	0	0	0	0	0	4.23889	0	0	0	EBV_BRLF1_YVL	1	anti-viral
ACTGAGTAGGATATAC_2_1_1_1_1_1_1	TRBV7-3	CASSLSHGTAQETQYF	CASSLSHGTAQETQYF	0	0	0	0	0	3.97569	0	0	0	EBV_BRLF1_YVL	1	anti-viral
ACTGAGTTCGCAAGCC_2_1_1_1_1_1_1	TRBV5-4	CASSLASENIQYF	CASSLASENIQYF	0	0	0	0	0	0	4.28889	0	0	InfA_M1_GIL	1	anti-viral
ACTGAGTTCGTGGGAA_2_1_1_1_1_1_1	TRBV27	CASSLRADTQYF	CASSLRADTQYF	0	0	0	0	0	0.413889	0	0	0	EBV_BRLF1_YVL	1	anti-viral
ACTGATGAGAAGAAGC_2_1_1_1_1_1_1	TRBV5-1	CASYGLAGSSETQYF	CASYGLAGSSETQYF	0	0	0	0	0	4.28125	0	0	0	EBV_BRLF1_YVL	1	anti-viral
ACTGATGAGTTCCACA_2_1_1_1_1_1_1	TRBV28	CASLHFQGGDNEKLFF	CASLHFQGGDNEKLFF	4.53611	0	0	0	0	0	0	0	0	CMV_p65_IPS	1	anti-viral
ACTGATGGTCAGGACA_2_1_1_1_1_1_1	TRBV12-3	CASSPRGTVEAFF	CASSPRGTVEAFF	0	0	0	0	0	0	4.97708	0	0	InfA_M1_GIL	1	anti-viral
ACTGTCCCACCAGATT_2_1_1_1_1_1_1	TRBV3-1	CASSPGLVRSETQYF	CASSPGLVRSETQYF	0	0	0	0	0	0.401389	0	0	0	EBV_BRLF1_YVL	1	anti-viral
ACTGTCCCAGCAGTTT_2_1_1_1_1_1_1	TRBV29-1	CSVGGQVLNNSPLHF	CSVGGQVLNNSPLHF	0	0	0	4.30625	0	0	0	0	0	EBV_BMLF1_GLC	1	anti-viral
ACTGTCCGTAGCGTGA_2_1_1_1_1_1_1	TRBV9	CASSVVTSGSVETQYF	CASSVVTSGSVETQYF	0	0	0	0	0	4.04375	0	0	0	EBV_BRLF1_YVL	1	anti-viral
ACTGTCCGTTGGTAAA_2_1_1_1_1_1_1	TRBV19	CASSLGPDGNQPQHF	CASSLGPDGNQPQHF	0	0	0	0	0	3.81736	0	0	0	EBV_BRLF1_YVL	1	anti-viral
ACTTGTTAGCATGGCA_2_1_1_1_1_1_1	TRBV3-1	CASSQVSSYNEQFF	CASSQVSSYNEQFF	0	0	0	0	0	0	3.90486	0	0	InfA_M1_GIL	1	anti-viral
ACTTGTTCATCGGAAG_2_1_1_1_1_1_1	TRBV6-1	CASSESSGGGGDTQYF	CASSESSGGGGDTQYF	0	0	0	0	0	4.09583	0	0	0	EBV_BRLF1_YVL	1	anti-viral
ACTTGTTCATTCTCAT_2_1_1_1_1_1_1	TRBV19	CASSLGPDGNQPQHF	CASSLGPDGNQPQHF	0	0	0	0	0	3.81736	0	0	0	EBV_BRLF1_YVL	1	anti-viral
ACTTGTTGTAGCGATG_2_1_1_1_1_1_1	TRBV11-3	CASSLEYGRRAFF	CASSLEYGRRAFF	4.08819	0	0	0	0	0	0	0	0	CMV_p65_IPS	1	anti-viral
ACTTGTTGTCAGAATA_2_1_1_1_1_1_1	TRBV28	CASKSHSSYEQYV	CASKSHSSYEQYV	0	0	0	0	0	0	4.79444	0	0	InfA_M1_GIL	1	anti-viral
ACTTGTTTCCCGGATG_2_1_1_1_1_1_1	TRBV6-1	CASSEWTDTSTDTQYF	CASSEWTDTSTDTQYF	0	0	0	0	0	4.01806	0	0	0	EBV_BRLF1_YVL	1	anti-viral
ACTTTCAAGTGGGTTG_2_1_1_1_1_1_1	TRBV6-5	CASRRQGSYNEQFF	CASRRQGSYNEQFF	0	0	0	0	0	0	0	0	3.64514	HSV2_VP22_RPR	1	anti-viral
ACTTTCACAGTAAGAT_2_1_1_1_1_1_1	TRBV5-1	CASSLGLAGGGYEQYF	CASSLGLAGGGYEQYF	0	0	5.33611	0	0	0	0	0	0	CMV_p65_TPR	1	anti-viral
AGAATAGGTCAACATC_2_1_1_1_1_1_1	TRBV27	CASSLSHRGLDQPQHF	CASSLSHRGLDQPQHF	0	0	5.40764	0	0	0	0	0	0	CMV_p65_TPR	1	anti-viral
AGAATAGTCCGTTGTC_2_1_1_1_1_1_1	TRBV5-1	CASSSQDRGRTEAFF	CASSSQDRGRTEAFF	0	0	4.70208	0	0	0	0	0	0	CMV_p65_TPR	1	anti-viral
AGACGTTAGTTTCCTT_2_1_1_1_1_1_1	TRBV6-1	CASRNRDILNSPLHF	CASRNRDILNSPLHF	0	0	5.28403	0	0	0	0	0	0	CMV_p65_TPR	1	anti-viral
AGACGTTCAATGGATA_2_1_1_1_1_1_1	TRBV2	CASGSLDSPLHF	CASGSLDSPLHF	0	0	0	0	6.06528	0	0	0	0	EBV_BZLF1_RAF	1	anti-viral
AGACGTTTCAACGGCC_2_1_1_1_1_1_1	TRBV7-3	CASSLTGGGVGDTQYF	CASSLTGGGVGDTQYF	0	0	0	0	0	4.15764	0	0	0	EBV_BRLF1_YVL	1	anti-viral
AGACGTTTCCCAAGAT_2_1_1_1_1_1_1	TRBV4-1	CASSPSGGAYNEQFF	CASSPSGGAYNEQFF	0	4.24028	0	0	0	0	0	0	0	CMV_p65_NLV	1	anti-viral
AGAGCGACACATGACT_2_1_1_1_1_1_1	TRBV6-1	CASRPGQGASYEQYF	CASRPGQGASYEQYF	0	4.27292	0	0	0	0	0	0	0	CMV_p65_NLV	1	anti-viral
AGAGCGAGTCGGATCC_2_1_1_1_1_1_1	TRBV28	CASKSHSSYEQYV	CASKSHSSYEQYV	0	0	0	0	0	0	4.79444	0	0	InfA_M1_GIL	1	anti-viral
AGAGTGGTCCGGGTGT_2_1_1_1_1_1_1	TRBV28	CASTNVNQPQHF	CASTNVNQPQHF	4.00208	0	0	0	0	0	0	0	0	CMV_p65_IPS	1	anti-viral
AGATCTGAGGGCATGT_2_1_1_1_1_1_1	TRBV29-1	CSVVSSGSPDTQYF	CSVVSSGSPDTQYF	0	0	0	4.16736	0	0	0	0	0	EBV_BMLF1_GLC	1	anti-viral
AGATCTGGTTATTCTC_2_1_1_1_1_1_1	TRBV6-4	CASRGLAGSADTQYF	CASRGLAGSADTQYF	0	0	0	0	0	4.38542	0	0	0	EBV_BRLF1_YVL	1	anti-viral
AGATCTGTCCAAATGC_2_1_1_1_1_1_1	TRBV29-1	CSVDHGFETGELFF	CSVDHGFETGELFF	0	0	0	0.472917	0	0	0	0	0	EBV_BMLF1_GLC	1	anti-viral
AGATTGCAGTAACCCT_2_1_1_1_1_1_1	TRBV20-1	CSARDPVSGGDTQYF	CSARDPVSGGDTQYF	0	0	0	0	0	0	0	0	3.63264	HSV2_VP22_RPR	1	anti-viral
AGATTGCCACCGCTAG_2_1_1_1_1_1_1	TRBV6-5	CASTLNKGGQGSYGYTF	CASTLNKGGQGSYGYTF	0	4.14722	0	0	0	0	0	0	0	CMV_p65_NLV	1	anti-viral
AGCAGCCAGGCAGTCA_2_1_1_1_1_1_1	TRBV20-1	CSADFLSNQPQHF	CSADFLSNQPQHF	0	0	0	3.74583	0	0	0	0	0	EBV_BMLF1_GLC	1	anti-viral
AGCAGCCCAAGTCTGT_2_1_1_1_1_1_1	TRBV3-1	CASSRGGDGNSPLHF	CASSRGGDGNSPLHF	0	0	0	0	0.519444	0	0	0	0	EBV_BZLF1_RAF	1	anti-viral
AGCAGCCTCACCCGAG_2_1_1_1_1_1_1	TRBV5-5	CASSPPPMNTEAFF	CASSPPPMNTEAFF	0.402083	0	0	0	0	0	0	0	0	CMV_p65_IPS	1	anti-viral
AGCAGCCTCGATGAGG_2_1_1_1_1_1_1	TRBV11-2	CASSLNTYNSPLHF	CASSLNTYNSPLHF	4.06181	0	0	0	0	0	0	0	0	CMV_p65_IPS	1	anti-viral
AGCATACAGATAGGAG_2_1_1_1_1_1_1	TRBV6-5	CASSYTSQGGETQYF	CASSYTSQGGETQYF	0	0	0	0	0	0.399306	0	0	0	EBV_BRLF1_YVL	1	anti-viral
AGCATACTCGTGGACC_2_1_1_1_1_1_1	TRBV19	CASSPKAYSEAFF	CASSPKAYSEAFF	0	0	0	0	0	0	3.77847	0	0	InfA_M1_GIL	1	anti-viral
AGCCTAAAGATCGATA_2_1_1_1_1_1_1	TRBV5-1	CASSPGQGRGTGELFF	CASSPGQGRGTGELFF	0	0	0	0	0	3.81736	0	0	0	EBV_BRLF1_YVL	1	anti-viral
AGCCTAAAGCTGGAAC_2_1_1_1_1_1_1	TRBV20-1	CSAPTVWTGELFF	CSAPTVWTGELFF	0	0	0	3.54236	0	0	0	0	0	EBV_BMLF1_GLC	1	anti-viral
AGCCTAACAAGAAAGG_2_1_1_1_1_1_1	TRBV28	CASSKANEKLFF	CASSKANEKLFF	5.25278	0	0	0	0	0	0	0	0	CMV_p65_IPS	1	anti-viral
AGCGTATCACACAGAG_2_1_1_1_1_1_1	TRBV20-1	CSAAGTSFDEQFF	CSAAGTSFDEQFF	0	0	0	0.408333	0	0	0	0	0	EBV_BMLF1_GLC	1	anti-viral
AGCGTATCATATACGC_2_1_1_1_1_1_1	TRBV19	CASSMGTGGPTNYGYTF	CASSMGTGGPTNYGYTF	0	4.96458	0	0	0	0	0	0	0	CMV_p65_NLV	1	anti-viral
AGCGTCGAGGCCGAAT_2_1_1_1_1_1_1	TRBV7-8	CASSGPKGSSYEQYF	CASSGPKGSSYEQYF	0	0	0	0	0	3.88264	0	0	0	EBV_BRLF1_YVL	1	anti-viral
AGCGTCGCAATCGAAA_2_1_1_1_1_1_1	TRBV5-1	CASSLGSSDYNEQFF	CASSLGSSDYNEQFF	0	0	4.76667	0	0	0	0	0	0	CMV_p65_TPR	1	anti-viral
AGCGTCGTCCGAATGT_2_1_1_1_1_1_1	TRBV3-1	CASSQGFTEAFF	CASSQGFTEAFF	0	0	0	3.49514	0	0	0	0	0	EBV_BMLF1_GLC	1	anti-viral
AGCTCCTAGACAGAGA_2_1_1_1_1_1_1	TRBV29-1	CSEGGASTDTQYF	CSEGGASTDTQYF	0	0	0	4.22361	0	0	0	0	0	EBV_BMLF1_GLC	1	anti-viral
AGCTCCTAGCAGGCTA_2_1_1_1_1_1_1	TRBV2	CASSATGQGNSPLHF	CASSATGQGNSPLHF	0	0	0	0	6.32569	0	0	0	0	EBV_BZLF1_RAF	1	anti-viral
AGCTCCTCAATGGATA_2_1_1_1_1_1_1	TRBV6-3	CASTNANYGYTF	CASTNANYGYTF	0	4.06806	0	0	0	0	0	0	0	CMV_p65_NLV	1	anti-viral
AGCTCTCAGAACAATC_2_1_1_1_1_1_1	TRBV28	CASSLAGLLHF	CASSLAGLLHF	0	4.12569	0	0	0	0	0	0	0	CMV_p65_NLV	1	anti-viral
AGCTCTCTCATCATTC_2_1_1_1_1_1_1	TRBV7-6	CASSLFGTDTQYF	CASSLFGTDTQYF	0	0	0	0	0	0	0	0	0.396528	HSV2_VP22_RPR	1	anti-viral
AGCTCTCTCGACCAGC_2_1_1_1_1_1_1	TRBV19	CASSITGTVYEQYF	CASSITGTVYEQYF	0	0	0	0	0	0	5.29444	0	0	InfA_M1_GIL	1	anti-viral
AGCTTGAAGCGTGAAC_2_1_1_1_1_1_1	TRBV6-5	CASSKQGGGYTF	CASSKQGGGYTF	0	0	0	0	0	0	3.87847	0	0	InfA_M1_GIL	1	anti-viral
AGCTTGAAGGGATACC_2_1_1_1_1_1_1	TRBV9	CASGLRAGPDTDTQYF	CASGLRAGPDTDTQYF	0	0	0	0	0	3.81667	0	0	0	EBV_BRLF1_YVL	1	anti-viral
AGCTTGAGTGTGACGA_2_1_1_1_1_1_1	TRBV7-8	CASTLTSGSSGEQFF	CASTLTSGSSGEQFF	0	0	0	0	0	3.99167	0	0	0	EBV_BRLF1_YVL	1	anti-viral
AGGCCACCATGCTGGC_2_1_1_1_1_1_1	TRBV5-1	CASSLSPFMNTEAFF	CASSLSPFMNTEAFF	0	0	5.56875	0	0	0	0	0	0	CMV_p65_TPR	1	anti-viral
AGGCCACTCCCAAGAT_2_1_1_1_1_1_1	TRBV11-3	CASSSRGQEQFF	CASSSRGQEQFF	0	0	0	0	0	0	4.51806	0	0	InfA_M1_GIL	1	anti-viral
AGGCCGTAGGACACCA_2_1_1_1_1_1_1	TRBV28	CASSWGLAGGTDTQYF	CASSWGLAGGTDTQYF	0	0	0	0	0	3.97153	0	0	0	EBV_BRLF1_YVL	1	anti-viral
AGGGAGTCACCACCAG_2_1_1_1_1_1_1	TRBV28	CASSSPGAGTYEQYF	CASSSPGAGTYEQYF	0	0	0	0	0	4.04375	0	0	0	EBV_BRLF1_YVL	1	anti-viral
AGGGATGCAGAGCCAA_2_1_1_1_1_1_1	TRBV2	CASSPYANYGYTF	CASSPYANYGYTF	0	0	0	0	0	0	0.406944	0	0	InfA_M1_GIL	1	anti-viral
AGGGATGGTCTAAAGA_2_1_1_1_1_1_1	TRBV7-2	CASSPDNPPTSNEKLFF	CASSPDNPPTSNEKLFF	4.64236	0	0	0	0	0	0	0	0	CMV_p65_IPS	1	anti-viral
AGGGTGAAGGGCTTCC_2_1_1_1_1_1_1	TRBV27	CASSLDRGSSYNEQFF	CASSLDRGSSYNEQFF	0	0.403472	0	0	0	0	0	0	0	CMV_p65_NLV	1	anti-viral
AGGGTGAAGTACGTTC_2_1_1_1_1_1_1	TRBV19	CASSRIDGGGTEAFF	CASSRIDGGGTEAFF	0	4.53889	0	0	0	0	0	0	0	CMV_p65_NLV	1	anti-viral
AGGGTGACAGGGAGAG_2_1_1_1_1_1_1	TRBV28	CASSSTPSTDTQYF	CASSSTPSTDTQYF	0	0	0	0	0	0	0	0	4.26042	HSV2_VP22_RPR	1	anti-viral
AGGGTGACATAAAGGT_2_1_1_1_1_1_1	TRBV28	CASSLTGITYEQYF	CASSLTGITYEQYF	0	0	0	0	0	0	0	3.62986	0	InfA_HA_PKY	1	anti-viral
AGGTCATGTACCCAAT_2_1_1_1_1_1_1	TRBV28	CASSKDRGDAFF	CASSKDRGDAFF	0.474306	0	0	0	0	0	0	0	0	CMV_p65_IPS	1	anti-viral
AGGTCATTCCGCGCAA_2_1_1_1_1_1_1	TRBV5-6	CASSQVGVAEQYV	CASSQVGVAEQYV	0	0	0	0	0	0	4.29792	0	0	InfA_M1_GIL	1	anti-viral
AGGTCATTCGAGAACG_2_1_1_1_1_1_1	TRBV6-6	CASNPGGGNEQFF	CASNPGGGNEQFF	0	0	0	3.73403	0	0	0	0	0	EBV_BMLF1_GLC	1	anti-viral
AGGTCCGAGACTCGGA_2_1_1_1_1_1_1	TRBV6-5	CASSYSAEPSSYNSPLHF	CASSYSAEPSSYNSPLHF	0	0	4.69167	0	0	0	0	0	0	CMV_p65_TPR	1	anti-viral
AGGTCCGCACATGTGT_2_1_1_1_1_1_1	TRBV5-4	CASSSSSGSPDTQYF	CASSSSSGSPDTQYF	0	0	0	0	0	4.31042	0	0	0	EBV_BRLF1_YVL	1	anti-viral
AGGTCCGCAGTGACAG_2_1_1_1_1_1_1	TRBV20-1	CSAIGREGDGETQYF	CSAIGREGDGETQYF	0	0	0	3.56806	0	0	0	0	0	EBV_BMLF1_GLC	1	anti-viral
AGTAGTCTCAGCGACC_2_1_1_1_1_1_1	TRBV28	CASSWGLAGGTDTQYF	CASSWGLAGGTDTQYF	0	0	0	0	0	3.97153	0	0	0	EBV_BRLF1_YVL	1	anti-viral
AGTCTTTAGAAGGTTT_2_1_1_1_1_1_1	TRBV7-8	CASSSDRSYEQYF	CASSSDRSYEQYF	0	0	0	0	0	0	0	3.75625	0	InfA_HA_PKY	1	anti-viral
AGTCTTTAGCAGGTCA_2_1_1_1_1_1_1	TRBV11-3	CASSLEARVLFF	CASSLEARVLFF	3.90208	0	0	0	0	0	0	0	0	CMV_p65_IPS	1	anti-viral
AGTGAGGAGAGTAATC_2_1_1_1_1_1_1	TRBV5-4	CASSLASENIQYF	CASSLASENIQYF	0	0	0	0	0	0	4.28889	0	0	InfA_M1_GIL	1	anti-viral
AGTGAGGAGTACGACG_2_1_1_1_1_1_1	TRBV7-8	CASSLGGAGQGNEQFF	CASSLGGAGQGNEQFF	0	0	4.89931	0	0	0	0	0	0	CMV_p65_TPR	1	anti-viral
AGTGAGGCAGGAACGT_2_1_1_1_1_1_1	TRBV7-6	CASSLFGTDTQYF	CASSLFGTDTQYF	0	0	0	0	0	0	0	0	0.396528	HSV2_VP22_RPR	1	anti-viral
AGTGAGGTCACCAGGC_2_1_1_1_1_1_1	TRBV7-2	CASNPGGVKATNEKLFF	CASNPGGVKATNEKLFF	0.390278	0	0	0	0	0	0	0	0	CMV_p65_IPS	1	anti-viral
AGTGGGATCACCATAG_2_1_1_1_1_1_1	TRBV3-1	CASSPQGSRGGETQYF	CASSPQGSRGGETQYF	0	0	0	0	0	3.86042	0	0	0	EBV_BRLF1_YVL	1	anti-viral
AGTTGGTTCATGGTCA_2_1_1_1_1_1_1	TRBV6-1	CASSAGVDEKLFF	CASSAGVDEKLFF	4.50972	0	0	0	0	0	0	0	0	CMV_p65_IPS	1	anti-viral
AGTTGGTTCCAGATCA_2_1_1_1_1_1_1	TRBV19	CASSTTGQGPLHF	CASSTTGQGPLHF	0	0	0	0	0	0	3.85278	0	0	InfA_M1_GIL	1	anti-viral
ATAAGAGCACATTCGA_2_1_1_1_1_1_1	TRBV28	CASSLSLGGYTF	CASSLSLGGYTF	0	0	0	0	0	0	3.99028	0	0	InfA_M1_GIL	1	anti-viral
ATAAGAGCACCACGTG_2_1_1_1_1_1_1	TRBV5-4	CASSTRLAGGPTDTQYF	CASSTRLAGGPTDTQYF	0	0	0	0	0	0	3.88819	0	0	InfA_M1_GIL	1	anti-viral
ATAAGAGCAGATCTGT_2_1_1_1_1_1_1	TRBV5-1	CASGPGGGSEETQYF	CASGPGGGSEETQYF	0	0	0	0	0	4.01528	0	0	0	EBV_BRLF1_YVL	1	anti-viral
ATAAGAGTCCGCGGTA_2_1_1_1_1_1_1	TRBV15	CATSATAGTGQETQYF	CATSATAGTGQETQYF	0	0	0	0	0	3.96875	0	0	0	EBV_BRLF1_YVL	1	anti-viral
ATAGACCAGAATGTGT_2_1_1_1_1_1_1	TRBV27	CASIGLAGHNEQFF	CASIGLAGHNEQFF	0	0	0	0	0	3.83125	0	0	0	EBV_BRLF1_YVL	1	anti-viral
ATAGACCCAAGCGCTC_2_1_1_1_1_1_1	TRBV11-1	CASSLGAGTYEQYF	CASSLGAGTYEQYF	0	0	4.75556	0	0	0	0	0	0	CMV_p65_TPR	1	anti-viral
ATAGACCCACCGAATT_2_1_1_1_1_1_1	TRBV6-5	CASSNLGHTEAFF	CASSNLGHTEAFF	0	0	0	0	0	0	3.94931	0	0	InfA_M1_GIL	1	anti-viral
ATAGACCGTACGAAAT_2_1_1_1_1_1_1	TRBV5-1	CASSWDSATNEKLFF	CASSWDSATNEKLFF	5.86042	0	0	0	0	0	0	0	0	CMV_p65_IPS	1	anti-viral
ATAGACCTCCTCAACC_2_1_1_1_1_1_1	TRBV7-6	CASSLFGTDTQYF	CASSLFGTDTQYF	0	0	0	0	0	0	0	0	0.396528	HSV2_VP22_RPR	1	anti-viral
ATAGACCTCGCGCCAA_2_1_1_1_1_1_1	TRBV7-2	CASSLGLGGPDTQYF	CASSLGLGGPDTQYF	0	0	0	0	0	4.58403	0	0	0	EBV_BRLF1_YVL	1	anti-viral
ATCACGAAGAATTCCC_2_1_1_1_1_1_1	TRBV5-6	CASSLDVGGTYTGELFF	CASSLDVGGTYTGELFF	0	4.33681	0	0	0	0	0	0	0	CMV_p65_NLV	1	anti-viral
ATCACGATCACGAAGG_2_1_1_1_1_1_1	TRBV20-1	CSASTPLIGNTIYF	CSASTPLIGNTIYF	0	0	0	3.93403	0	0	0	0	0	EBV_BMLF1_GLC	1	anti-viral
ATCCACCAGACCCACC_2_1_1_1_1_1_1	TRBV6-1	CASREITDTQYF	CASREITDTQYF	0	0	0	0	0	0	0	0	4.70208	HSV2_VP22_RPR	1	anti-viral
ATCCACCTCAGGTAAA_2_1_1_1_1_1_1	TRBV12-4	CASRPQGAGETQYF	CASRPQGAGETQYF	0	0	0	0	0	0	0	0	5.13819	HSV2_VP22_RPR	1	anti-viral
ATCGAGTAGAGGGATA_2_1_1_1_1_1_1	TRBV5-1	CASSSRIYNEQFF	CASSSRIYNEQFF	0	0	0	0	0	0	4.28264	0	0	InfA_M1_GIL	1	anti-viral
ATCGAGTAGGTGCTTT_2_1_1_1_1_1_1	TRBV5-1	CASSLDPLSGANVLTF	CASSLDPLSGANVLTF	0	0	0	0	0	4.02361	0	0	0	EBV_BRLF1_YVL	1	anti-viral
ATCGAGTCATCCTTGC_2_1_1_1_1_1_1	TRBV2	CASSFRAGYEQYV	CASSFRAGYEQYV	0	0	0	0	0	0	5.00139	0	0	InfA_M1_GIL	1	anti-viral
ATCTACTGTTCAGGCC_2_1_1_1_1_1_1	TRBV19	CASTLGGTDTQYF	CASTLGGTDTQYF	0	0	0	0	0	0	0	0	4.28125	HSV2_VP22_RPR	1	anti-viral
ATCTACTTCTCGGACG_2_1_1_1_1_1_1	TRBV5-4	CASSGATEETQYF	CASSGATEETQYF	4.04583	0	0	0	0	0	0	0	0	CMV_p65_IPS	1	anti-viral
ATCTGCCCATCCGGGT_2_1_1_1_1_1_1	TRBV7-6	CASSPLRESDTQYF	CASSPLRESDTQYF	0	0	0	0	4.88958	0	0	0	0	EBV_BZLF1_RAF	1	anti-viral
ATCTGCCGTATATCCG_2_1_1_1_1_1_1	TRBV29-1	CSVVPIYRAINYGYTF	CSVVPIYRAINYGYTF	0	0	0	3.65625	0	0	0	0	0	EBV_BMLF1_GLC	1	anti-viral
ATCTGCCGTCTGCAAT_2_1_1_1_1_1_1	TRBV11-2	CASSLSMTASGETQYF	CASSLSMTASGETQYF	0	0	0	0	0	3.93194	0	0	0	EBV_BRLF1_YVL	1	anti-viral
ATCTGCCTCGTTGACA_2_1_1_1_1_1_1	TRBV12-3	CASYTGTANSPLHF	CASYTGTANSPLHF	4.3625	0	0	0	0	0	0	0	0	CMV_p65_IPS	1	anti-viral
ATGAGGGCATGATCCA_2_1_1_1_1_1_1	TRBV9	CASSVESRVTDTQYF	CASSVESRVTDTQYF	0	0	0	0	0	0	0	0	3.65903	HSV2_VP22_RPR	1	anti-viral
ATGCGATAGTTAGGTA_2_1_1_1_1_1_1	TRBV2	CAVRPDTNSNQPQHF	CAVRPDTNSNQPQHF	4.26319	0	0	0	0	0	0	0	0	CMV_p65_IPS	1	anti-viral
ATGGGAGTCCCTCTTT_2_1_1_1_1_1_1	TRBV20-1	CSARTDMNTEAFF	CSARTDMNTEAFF	0	0	0	3.72361	0	0	0	0	0	EBV_BMLF1_GLC	1	anti-viral
ATGGGAGTCGCATGGC_2_1_1_1_1_1_1	TRBV28	CASSLSGQGAGDGYTF	CASSLSGQGAGDGYTF	0	0	4.98125	0	0	0	0	0	0	CMV_p65_TPR	1	anti-viral
ATGGGAGTCTCGCATC_2_1_1_1_1_1_1	TRBV11-2	CASSLNTYNSPLHF	CASSLNTYNSPLHF	4.06181	0	0	0	0	0	0	0	0	CMV_p65_IPS	1	anti-viral
ATGTGTGAGGCTAGGT_2_1_1_1_1_1_1	TRBV5-1	CASSAGTGVVETQYF	CASSAGTGVVETQYF	0	0	0	0	0	3.91597	0	0	0	EBV_BRLF1_YVL	1	anti-viral
ATGTGTGTCTCTAAGG_2_1_1_1_1_1_1	TRBV29-1	CSGGWSTDTQYF	CSGGWSTDTQYF	0	0	0	4.38819	0	0	0	0	0	EBV_BMLF1_GLC	1	anti-viral
ATTACTCGTAGGGACT_2_1_1_1_1_1_1	TRBV20-1	CSAELGSNEQFF	CSAELGSNEQFF	0	0	0	4.28194	0	0	0	0	0	EBV_BMLF1_GLC	1	anti-viral
ATTACTCTCTACCAGA_2_1_1_1_1_1_1	TRBV28	CASSWGLAGGTDTQYF	CASSWGLAGGTDTQYF	0	0	0	0	0	3.97153	0	0	0	EBV_BRLF1_YVL	1	anti-viral
ATTATCCCAAGTAGTA_2_1_1_1_1_1_1	TRBV7-6	CASSPGTGTGETQYF	CASSPGTGTGETQYF	0	0	0	0	0	4.13333	0	0	0	EBV_BRLF1_YVL	1	anti-viral
ATTATCCCATTGTGCA_2_1_1_1_1_1_1	TRBV10-3	CAITSGFTDTQYF	CAITSGFTDTQYF	0	0	0	0	0	0	0	0	0.420139	HSV2_VP22_RPR	1	anti-viral
ATTGGACAGAACTGTA_2_1_1_1_1_1_1	TRBV20-1	CSGFKGTDTQYF	CSGFKGTDTQYF	0	0	0	0	0	0	0	0	3.80208	HSV2_VP22_RPR	1	anti-viral
ATTGGACAGACAGAGA_2_1_1_1_1_1_1	TRBV29-1	CSVEGDLTGANVLTF	CSVEGDLTGANVLTF	0	0	0	4.50625	0	0	0	0	0	EBV_BMLF1_GLC	1	anti-viral
ATTGGACCAACAACCT_2_1_1_1_1_1_1	TRBV11-3	CASSKGQGREQFF	CASSKGQGREQFF	0	0	0	3.93403	0	0	0	0	0	EBV_BMLF1_GLC	1	anti-viral
ATTGGACGTCTCTTTA_2_1_1_1_1_1_1	TRBV20-1	CSARDPGTGVSTIYF	CSARDPGTGVSTIYF	0	0	0	0	0	0	0	0	3.60625	HSV2_VP22_RPR	1	anti-viral
ATTGGACTCCAGAAGG_2_1_1_1_1_1_1	TRBV19	CASSTLAGAATDTQYF	CASSTLAGAATDTQYF	0	0	0	0	0	3.89167	0	0	0	EBV_BRLF1_YVL	1	anti-viral
ATTGGACTCTTCAACT_2_1_1_1_1_1_1	TRBV7-9	CASSSGDREGQPQHF	CASSSGDREGQPQHF	0	0	0	0	0	3.81875	0	0	0	EBV_BRLF1_YVL	1	anti-viral
ATTGGTGCACAGGTTT_2_1_1_1_1_1_1	TRBV6-3	CASRAGAGFSQPQHF	CASRAGAGFSQPQHF	0	0	0	0	0	3.90903	0	0	0	EBV_BRLF1_YVL	1	anti-viral
ATTTCTGGTCCCTACT_2_1_1_1_1_1_1	TRBV6-1	CASSEDSEYGYTF	CASSEDSEYGYTF	0	0	0	0	0	0	0.572222	0	0	InfA_M1_GIL	1	anti-viral
ATTTCTGTCAATAAGG_2_1_1_1_1_1_1	TRBV5-1	CASSLDRDYTEAFF	CASSLDRDYTEAFF	0	0	4.79236	0	0	0	0	0	0	CMV_p65_TPR	1	anti-viral
CAACCAAGTATCTGCA_2_1_1_1_1_1_1	TRBV28	CASSSPFGLANTDTQYF	CASSSPFGLANTDTQYF	0	0	0	0	0	3.83403	0	0	0	EBV_BRLF1_YVL	1	anti-viral
CAACCAATCAAAGACA_2_1_1_1_1_1_1	TRBV12-4	CASRPQGAGETQYF	CASRPQGAGETQYF	0	0	0	0	0	0	0	0	5.13819	HSV2_VP22_RPR	1	anti-viral
CAACCAATCCTATTCA_2_1_1_1_1_1_1	TRBV6-6	CASSKVTSGKYEQYF	CASSKVTSGKYEQYF	0	0	0	0	4.72292	0	0	0	0	EBV_BZLF1_RAF	1	anti-viral
CAACCTCCAAGACACG_2_1_1_1_1_1_1	TRBV28	CASSLGLAGVFAYEQYF	CASSLGLAGVFAYEQYF	0	0	4.61042	0	0	0	0	0	0	CMV_p65_TPR	1	anti-viral
CAACTAGAGATGAGAG_2_1_1_1_1_1_1	TRBV7-9	CASSLAGQGAGNEQFF	CASSLAGQGAGNEQFF	0	0	4.65347	0	0	0	0	0	0	CMV_p65_TPR	1	anti-viral
CAACTAGAGGCCGAAT_2_1_1_1_1_1_1	TRBV19	CASTPWEGAGANVLTF	CASTPWEGAGANVLTF	0	4.21319	0	0	0	0	0	0	0	CMV_p65_NLV	1	anti-viral
CAACTAGGTTCGGGCT_2_1_1_1_1_1_1	TRBV7-9	CASQGAASTEAFF	CASQGAASTEAFF	4.63125	0	0	0	0	0	0	0	0	CMV_p65_IPS	1	anti-viral
CAAGAAAAGAGTGAGA_2_1_1_1_1_1_1	TRBV3-1	CASSQVSGANTGELFF	CASSQVSGANTGELFF	0	4.42292	0	0	0	0	0	0	0	CMV_p65_NLV	1	anti-viral
CAAGAAAGTTTAGGAA_2_1_1_1_1_1_1	TRBV7-2	CASSVRDPETQYF	CASSVRDPETQYF	0	0	0	0	0	0	3.83611	0	0	InfA_M1_GIL	1	anti-viral
CAAGAAATCAGTACGT_2_1_1_1_1_1_1	TRBV2	CASSDWTSYTF	CASSDWTSYTF	0	4.20486	0	0	0	0	0	0	0	CMV_p65_NLV	1	anti-viral
CAAGAAATCATACGGT_2_1_1_1_1_1_1	TRBV24-1	CASSLTAGNTIYF	CASSLTAGNTIYF	0	0	0	0	0	0	0	3.64514	0	InfA_HA_PKY	1	anti-viral
CAAGAAATCTACTATC_2_1_1_1_1_1_1	TRBV9	CASSVEIPTDTQYF	CASSVEIPTDTQYF	0	0	0	0	0	0	0	0	4.00903	HSV2_VP22_RPR	1	anti-viral
CAAGGCCAGAGCCTAG_2_1_1_1_1_1_1	TRBV28	CASSSSQGHYEQYF	CASSSSQGHYEQYF	0	0	0	0	0	0	0	3.66875	0	InfA_HA_PKY	1	anti-viral
CAAGGCCCAACGATGG_2_1_1_1_1_1_1	TRBV18	CASSPGPGAGGETQYF	CASSPGPGAGGETQYF	0	0	0	0	0	4.35764	0	0	0	EBV_BRLF1_YVL	1	anti-viral
CAAGGCCCATTCTTAC_2_1_1_1_1_1_1	TRBV19	CASIPGQGITGELFF	CASIPGQGITGELFF	0	0	0	4.26806	0	0	0	0	0	EBV_BMLF1_GLC	1	anti-viral
CAAGGCCGTGTGCCTG_2_1_1_1_1_1_1	TRBV5-8	CASSLVSAGGQFF	CASSLVSAGGQFF	0	0	0	0	0	0	5.82292	0	0	InfA_M1_GIL	1	anti-viral
CAAGTTGCAAAGCGGT_2_1_1_1_1_1_1	TRBV20-1	CSAGPGGGHSEKLFF	CSAGPGGGHSEKLFF	0	0	0	4.12986	0	0	0	0	0	EBV_BMLF1_GLC	1	anti-viral
CAAGTTGCAACACCCG_2_1_1_1_1_1_1	TRBV29-1	CSVDRDGTEAFF	CSVDRDGTEAFF	0	0	0	5.23819	0	0	0	0	0	EBV_BMLF1_GLC	1	anti-viral
CAAGTTGGTGTCAATC_2_1_1_1_1_1_1	TRBV20-1	CSAGGQGYEQFF	CSAGGQGYEQFF	0	0	0	4.97292	0	0	0	0	0	EBV_BMLF1_GLC	1	anti-viral
CACAAACCACGTGAGA_2_1_1_1_1_1_1	TRBV5-4	CASSAGTGGSLTEAFF	CASSAGTGGSLTEAFF	0	0	5.28889	0	0	0	0	0	0	CMV_p65_TPR	1	anti-viral
CACAAACCATCTGGTA_2_1_1_1_1_1_1	TRBV5-1	CASSLAVAGHYGYTF	CASSLAVAGHYGYTF	0	4.3375	0	0	0	0	0	0	0	CMV_p65_NLV	1	anti-viral
CACAAACGTCTGATCA_2_1_1_1_1_1_1	TRBV19	CASSLGPDGNQPQHF	CASSLGPDGNQPQHF	0	0	0	0	0	3.81736	0	0	0	EBV_BRLF1_YVL	1	anti-viral
CACACAAAGCAATCTC_2_1_1_1_1_1_1	TRBV6-5	CASSYGGARNEKLFF	CASSYGGARNEKLFF	0.455556	0	0	0	0	0	0	0	0	CMV_p65_IPS	1	anti-viral
CACACAAAGCGGATCA_2_1_1_1_1_1_1	TRBV6-6	CASSGRSSGGRGTQYF	CASSGRSSGGRGTQYF	0	0	0	0	0	0	4.01667	0	0	InfA_M1_GIL	1	anti-viral
CACACAACACCATCCT_2_1_1_1_1_1_1	TRBV6-5	CASSYSSGGANTGELFF	CASSYSSGGANTGELFF	0	4.28889	0	0	0	0	0	0	0	CMV_p65_NLV	1	anti-viral
CACACAATCCACGCAG_2_1_1_1_1_1_1	TRBV11-2	CASSLAGETQYF	CASSLAGETQYF	0	0	0	0	0	3.88403	0	0	0	EBV_BRLF1_YVL	1	anti-viral
CACACAATCGAACTGT_2_1_1_1_1_1_1	TRBV18	CASSPSTFGRVETQYF	CASSPSTFGRVETQYF	0	0	0	0	0	3.83542	0	0	0	EBV_BRLF1_YVL	1	anti-viral
CACACCTAGAGCCCAA_2_1_1_1_1_1_1	TRBV6-3	CASRAGAGFSQPQHF	CASRAGAGFSQPQHF	0	0	0	0	0	3.90903	0	0	0	EBV_BRLF1_YVL	1	anti-viral
CACACCTCACACAGAG_2_1_1_1_1_1_1	TRBV7-9	CASSLAGQGAGNEQFF	CASSLAGQGAGNEQFF	0	0	4.65347	0	0	0	0	0	0	CMV_p65_TPR	1	anti-viral
CACACCTGTTCAACCA_2_1_1_1_1_1_1	TRBV2	CASNGLGNSPLHF	CASNGLGNSPLHF	0	0	0	0	4.95903	0	0	0	0	EBV_BZLF1_RAF	1	anti-viral
CACACCTTCCAACCAA_2_1_1_1_1_1_1	TRBV5-1	CASSPLAGADTQYF	CASSPLAGADTQYF	0	0	0	0	5.14097	0	0	0	0	EBV_BZLF1_RAF	1	anti-viral
CACACTCCATGGGACA_2_1_1_1_1_1_1	TRBV5-5	CASRVVNDETQYF	CASRVVNDETQYF	0	0	0	0	0	0	0	0	3.775	HSV2_VP22_RPR	1	anti-viral
CACACTCGTATGAAAC_2_1_1_1_1_1_1	TRBV6-4	CASSEVAGAPETQYF	CASSEVAGAPETQYF	0	0	0	0	0	3.83542	0	0	0	EBV_BRLF1_YVL	1	anti-viral
CACAGGCAGGCCGAAT_2_1_1_1_1_1_1	TRBV7-8	CASSLDTDNEQFF	CASSLDTDNEQFF	3.99236	0	0	0	0	0	0	0	0	CMV_p65_IPS	1	anti-viral
CACAGGCCACGAAATA_2_1_1_1_1_1_1	TRBV7-9	CASSLGDRKNEKLFF	CASSLGDRKNEKLFF	5.2875	0	0	0	0	0	0	0	0	CMV_p65_IPS	1	anti-viral
CACAGGCCATGTCTCC_2_1_1_1_1_1_1	TRBV7-6	CASSLFGTDTQYF	CASSLFGTDTQYF	0	0	0	0	0	0	0	0	0.396528	HSV2_VP22_RPR	1	anti-viral
CACAGGCGTAGAGGAA_2_1_1_1_1_1_1	TRBV2	CASSRGRSGGTDTQYF	CASSRGRSGGTDTQYF	0	0	0	0	0	0.397222	0	0	0	EBV_BRLF1_YVL	1	anti-viral
CACAGGCGTGTCAATC_2_1_1_1_1_1_1	TRBV29-1	CSVEDGYEQYF	CSVEDGYEQYF	0	0	0	3.65139	0	0	0	0	0	EBV_BMLF1_GLC	1	anti-viral
CACAGGCTCAACCAAC_2_1_1_1_1_1_1	TRBV3-1	CASSQVVGIQYF	CASSQVVGIQYF	0	0	0	0	0	0	4.85694	0	0	InfA_M1_GIL	1	anti-viral
CACAGGCTCGCTTGTC_2_1_1_1_1_1_1	TRBV19	CASSWASGRADTQYF	CASSWASGRADTQYF	0	0	0	0	0	4.17014	0	0	0	EBV_BRLF1_YVL	1	anti-viral
CACAGTAGTTACAGAA_2_1_1_1_1_1_1	TRBV4-1	CASSQPWTGRNEKLFF	CASSQPWTGRNEKLFF	4.65069	0	0	0	0	0	0	0	0	CMV_p65_IPS	1	anti-viral
CACATAGGTGAAATCA_2_1_1_1_1_1_1	TRBV19	CATSEQGREKLFF	CATSEQGREKLFF	4.07569	0	0	0	0	0	0	0	0	CMV_p65_IPS	1	anti-viral
CACATTTCACCGTTGG_2_1_1_1_1_1_1	TRBV5-1	CASSSGGASTDTQYF	CASSSGGASTDTQYF	0	0	0	0	0	3.89931	0	0	0	EBV_BRLF1_YVL	1	anti-viral
CACCACTGTTCCGTCT_2_1_1_1_1_1_1	TRBV7-9	CASSLGYLTGMGETQYF	CASSLGYLTGMGETQYF	0	0	0	0	0	0.380556	0	0	0	EBV_BRLF1_YVL	1	anti-viral
CACCACTTCCAGTAGT_2_1_1_1_1_1_1	TRBV27	CASVGWTDTQYF	CASVGWTDTQYF	0	0	0	0	0	0	0	0	3.79931	HSV2_VP22_RPR	1	anti-viral
CACCTTGAGGTAGCTG_2_1_1_1_1_1_1	TRBV7-9	CASSLFPRGGPRDEQFF	CASSLFPRGGPRDEQFF	0	0	4.89514	0	0	0	0	0	0	CMV_p65_TPR	1	anti-viral
CACCTTGCAAGGGTCA_2_1_1_1_1_1_1	TRBV5-8	CASSYNQPQHF	CASSYNQPQHF	0	0	0	0	0	0	4.23264	0	0	InfA_M1_GIL	1	anti-viral
CACTCCAGTGGACGAT_2_1_1_1_1_1_1	TRBV5-1	CASSQTNYGYTF	CASSQTNYGYTF	0	0	0	0	0	0	3.87778	0	0	InfA_M1_GIL	1	anti-viral
CAGAATCAGTCCATAC_2_1_1_1_1_1_1	TRBV6-1	CASRISSGISYEQYF	CASRISSGISYEQYF	0	0	0	0	0	0	4.40139	0	0	InfA_M1_GIL	1	anti-viral
CAGAGAGAGGATGGAA_2_1_1_1_1_1_1	TRBV12-3	CASPLGAVDTGELFF	CASPLGAVDTGELFF	0	0	4.62639	0	0	0	0	0	0	CMV_p65_TPR	1	anti-viral
CAGAGAGCATAAAGGT_2_1_1_1_1_1_1	TRBV5-1	CASSTGVMTEAFF	CASSTGVMTEAFF	0	0	0	0	0	0	4.55139	0	0	InfA_M1_GIL	1	anti-viral
CAGAGAGGTCGAGATG_2_1_1_1_1_1_1	TRBV3-1	CASSQAPGDTQYF	CASSQAPGDTQYF	0	0	0	0.424306	0	0	0	0	0	EBV_BMLF1_GLC	1	anti-viral
CAGAGAGGTGCCTGGT_2_1_1_1_1_1_1	TRBV18	CASSPSTGSYEQYF	CASSPSTGSYEQYF	0	0	0	0	4.66528	0	0	0	0	EBV_BZLF1_RAF	1	anti-viral
CAGATCAGTAGAGGAA_2_1_1_1_1_1_1	TRBV5-4	CASSIGPNTEAFF	CASSIGPNTEAFF	0	0	0	0	0	0	4.17917	0	0	InfA_M1_GIL	1	anti-viral
CAGATCAGTAGGACAC_2_1_1_1_1_1_1	TRBV28	CASRPTSGRAHEQFF	CASRPTSGRAHEQFF	0	0	0	0	0	4.21806	0	0	0	EBV_BRLF1_YVL	1	anti-viral
CAGCAGCAGAGAACAG_2_1_1_1_1_1_1	TRBV6-3	CASSYADPDLGYTF	CASSYADPDLGYTF	0	3.98472	0	0	0	0	0	0	0	CMV_p65_NLV	1	anti-viral
[truncated: 19,286 more rows]

## Sheet: PR1 TCRGP2
Supplementary Table 4: Freq and number of anti-PR1 clones predicted with TCRGP
[truncated: 845 more rows]
